# Supplementary material for: Revealing the transcriptomic complexity of switchgrass by PacBio long-read sequencing
Source: Biotechnol Biofuels. 2018 Jun 20;11:170. doi: 10.1186/s13068-018-1167-z (PMC6009963; doi:10.1186/s13068-018-1167-z)
Supplement: Supplementary file 1 — Additional file 1. Genomic locations mapped by 8850 FL fusion transcripts. [file 13068_2018_1167_MOESM1_ESM.xlsx]

## Sheet: FL_inter-fusion
Names	Type	left-chromosome	left-region	Right-chromosome	Right-region	#transcript number	transcript	unique region
PB.fusion.6784	Inter-chromosome	Chr03K	44865277-44866851	scaffold_2480	8593-9086	1	c50487PB0992/f2p11/1434	Region-4740
PB.fusion.4684	Inter-chromosome	Chr08N	28321980-28323443	scaffold_1443	22348-22970	1	c29402PB0991/f1p1/2080	Region-3311
PB.fusion.431	Inter-chromosome	Chr05N	3393908-3395002	scaffold_1042	1591-2802	4	c12950PB0990/f1p2/1351;c8122PB0992/f1p3/1348;c11713PB0993/f1p0/1436;c13803PB0988/f3p0/1510	Region-292
PB.fusion.6467	Inter-chromosome	Chr02K	6194388-6195722	Chr04N	3125903-3126464	1	c48903PB0988/f1p2/1281	Region-4511
PB.fusion.467	Inter-chromosome	Chr05K	14669124-14670812	Chr06K	21480114-21494022	2	c4279PB0992/f2p1/1305;c29190PB0992/f1p1/1264	Region-319
PB.fusion.5640	Inter-chromosome	Chr07K	23622232-23625284	Chr07N	20468999-20470117	1	c52083PB0989/f1p2/3417	Region-3952
PB.fusion.2394	Inter-chromosome	Chr03N	42610276-42610411	Chr09N	29821009-29822423	1	c47307PB0992/f1p1/1455	Region-1653
PB.fusion.1938	Inter-chromosome	Chr01N	74930588-74931308	Chr07K	54491909-54493584	1	c8706PB0988/f1p7/2475	Region-1360
PB.fusion.461	Inter-chromosome	Chr02N	13536242-13536519	scaffold_4358	1117-1810	1	c73559PB0989/f1p0/867	Region-314
PB.fusion.3937	Inter-chromosome	Chr05K	64062649-64062798	Chr05N	65428067-65440632	1	c7250PB0938/f1p1/2100	Region-2768
PB.fusion.6026	Inter-chromosome	scaffold_1248	4514-5150	scaffold_3939	11073-13203	1	c36818PB0988/f1p0/2755	Region-4218
PB.fusion.3184	Inter-chromosome	Chr05N	65371016-65371876	scaffold_9588	529-734	1	c27139PB0993/f1p0/1066	Region-2207
PB.fusion.2340	Inter-chromosome	Chr06N	28337120-28337534	Chr07N	62647727-62648736	1	c44925PB0990/f1p1/1414	Region-1612
PB.fusion.1907	Inter-chromosome	Chr06N	79631643-79634087	Chr07N	62686422-62686639	1	c2312PB0942/f2p0/1022	Region-1340
PB.fusion.2022	Inter-chromosome	Chr03K	48044910-48045816	Chr03N	40963270-40969428	3	c17732PB0990/f1p5/3006;c23857PB0997/f1p23/5450;c5213PB0996/f1p22/6184	Region-1420
PB.fusion.1481	Inter-chromosome	Chr07K	48099269-48099586	Chr09N	57577616-57581312	1	c38410PB0989/f1p1/4026	Region-1032
PB.fusion.6283	Inter-chromosome	scaffold_1385	7745-8211	scaffold_380	33027-33288	1	c55244PB0989/f1p0/616	Region-4388
PB.fusion.341	Inter-chromosome	Chr05K	39178648-39182056	scaffold_1825	11085-11230	1	c33457PB0991/f1p0/1764	Region-239
PB.fusion.5873	Inter-chromosome	Chr03K	7250035-7252044	Chr09N	92161473-92164251	2	c2578PB0991/f7p12/2278;c2657PB0996/f1p0/2275	Region-4109
PB.fusion.2500	Inter-chromosome	Chr01N	69049571-69049839	Chr07N	46519567-46519734	1	c9136PB0995/f1p0/443	Region-1730
PB.fusion.6437	Inter-chromosome	Chr02K	22599651-22602716	Chr05K	35141987-35142295	3	c1173PB0989/f4p7/3284;c21607PB0989/f2p7/3386;c30493PB0989/f1p7/3299	Region-4489
PB.fusion.5615	Inter-chromosome	Chr04N	55022439-55035114	Chr09K	2359341-2359864	1	c17348PB0990/f1p1/725	Region-3935
PB.fusion.6409	Inter-chromosome	Chr07K	14859040-14861176	Chr07N	2156570-2156665	1	c3873PB0941/f1p1/514	Region-4469
PB.fusion.5426	Inter-chromosome	Chr01K	25571164-25571222	Chr01N	14773946-14775881	1	c25089PB0994/f1p0/683	Region-3795
PB.fusion.4671	Inter-chromosome	Chr05K	81468961-81474093	Chr09N	9943923-9944032	1	c41331PB0991/f2p6/2049	Region-3299
PB.fusion.3295	Inter-chromosome	Chr02N	36816437-36816558	Chr05K	103908650-103909362	1	c4131PB0994/f1p1/816	Region-2268
PB.fusion.1919	Inter-chromosome	Chr01N	1237043-1240022	scaffold_14249	1629-2067	1	c11966PB0991/f6p5/2040	Region-1345
PB.fusion.6384	Inter-chromosome	Chr05K	93017132-93017323	scaffold_22304	120-1327	1	c3201PB0993/f3p0/1397	Region-4454
PB.fusion.103	Inter-chromosome	Chr02K	20716713-20720140	Chr04N	20051247-20052042	1	c35534PB0989/f1p0/1063	Region-68
PB.fusion.5963	Inter-chromosome	Chr08N	52990698-52990872	Chr09N	107198288-107199224	3	c2462PB0988/f10p9/1101;c12680PB0990/f5p12/1101;c10386PB0993/f29p35/1100	Region-4181
PB.fusion.5371	Inter-chromosome	Chr09N	113948780-113949310	scaffold_7939	4715-5252	1	c42574PB0993/f1p2/876	Region-3760
PB.fusion.4433	Inter-chromosome	Chr07N	24902893-24903040	scaffold_727	23187-25514	1	c56161PB0990/f1p7/2364	Region-3122
PB.fusion.6287	Inter-chromosome	Chr01K	6676669-6677489	scaffold_10552	3455-3538	1	c48899PB0993/f1p5/902	Region-4390
PB.fusion.4360	Inter-chromosome	Chr07N	32646826-32695190	scaffold_2353	7857-8078	1	c22939PB0990/f2p1/2305	Region-3074
PB.fusion.848	Inter-chromosome	Chr08K	1960316-1962942	Chr08N	73561819-73562107	1	c44689PB0988/f1p5/2103	Region-570
PB.fusion.4181	Inter-chromosome	Chr04K	58557542-58557846	Chr08K	32619460-32649184	1	c5091PB0939/f1p2/2925	Region-2951
PB.fusion.2093	Inter-chromosome	Chr02N	17304844-17305468	Chr04N	2935334-2936415	1	c20066PB0988/f1p0/1651	Region-1474
PB.fusion.4628	Inter-chromosome	Chr07K	65812509-65813134	Chr09K	5821968-5822477	1	c27590PB0988/f1p6/956	Region-3260
PB.fusion.1979	Inter-chromosome	Chr01N	93641313-93685725	Chr05N	3893019-3893293	1	c28102PB0997/f1p15/5155	Region-1393
PB.fusion.710	Inter-chromosome	Chr04K	2700795-2704682	Chr04N	4093988-4095188	1	c35070PB0989/f1p1/961	Region-484
PB.fusion.1687	Inter-chromosome	Chr06K	21084433-21087472	scaffold_4597	6812-6942	1	c51182PB0993/f1p1/1031	Region-1172
PB.fusion.3839	Inter-chromosome	Chr05K	432734-435452	scaffold_1341	14112-14188	1	c52464PB0993/f2p7/1222	Region-2686
PB.fusion.1095	Inter-chromosome	Chr03K	47328612-47328767	Chr03N	42610147-42610411	1	c17616PB0995/f1p9/417	Region-743
PB.fusion.1035	Inter-chromosome	Chr05K	80983146-80983248	Chr05N	39232982-39239348	2	c62592PB0990/f1p4/1070;c12594PB0942/f5p5/1070	Region-710
PB.fusion.6736	Inter-chromosome	Chr02N	45351057-45352346	Chr04K	45653122-45653867	1	c35547PB0991/f1p0/1855	Region-4706
PB.fusion.4814	Inter-chromosome	Chr05K	21975680-21976588	scaffold_196	43932-44076	1	c26583PB0993/f1p2/1057	Region-3388
PB.fusion.1214	Inter-chromosome	Chr09K	2663690-2663944	scaffold_3167	12324-12488	1	c4151PB0995/f1p0/460	Region-831
PB.fusion.106	Inter-chromosome	Chr07K	73642141-73644776	scaffold_6555	2570-3813	1	c40999PB0991/f1p3/2076	Region-71
PB.fusion.903	Inter-chromosome	Chr02N	83398787-83399153	Chr07N	38426501-38432485	1	c69258PB0989/f1p12/3614	Region-615
PB.fusion.6383	Inter-chromosome	Chr05K	93017166-93017265	scaffold_22304	625-1385	1	c3706PB0994/f1p1/908	Region-4454
PB.fusion.2471	Inter-chromosome	Chr04N	28152514-28152723	Chr09K	21309202-21309535	1	c5878PB0941/f1p1/583	Region-1715
PB.fusion.963	Inter-chromosome	Chr02N	93229592-93230409	scaffold_4868	3448-6171	1	c51782PB0989/f1p3/2846	Region-650
PB.fusion.6619	Inter-chromosome	Chr01N	75243480-75244248	scaffold_19554	351-1364	1	c11863PB0938/f1p0/1623	Region-4617
PB.fusion.3979	Inter-chromosome	Chr02N	56202975-56222121	scaffold_23948	700-814	1	c17106PB0988/f1p0/806	Region-2792
PB.fusion.1545	Inter-chromosome	Chr01N	16028853-16031393	scaffold_20274	0-131	1	c27994PB0992/f2p1/1221	Region-1077
PB.fusion.5188	Inter-chromosome	Chr09K	67752236-67752339	Chr09N	93296134-93296731	1	c25644PB0994/f1p0/739	Region-3630
PB.fusion.2650	Inter-chromosome	Chr04N	15081276-15081913	Chr07K	33422300-33423520	2	c30256PB0988/f1p1/1740;c40583PB0991/f1p1/1841	Region-1850
PB.fusion.6702	Inter-chromosome	Chr05N	38630251-38638094	Chr07K	222327-222502	1	c23756PB0990/f1p1/2490	Region-4682
PB.fusion.6220	Inter-chromosome	Chr07N	35694883-35695020	Chr08N	40334695-40338113	1	c4968PB0993/f1p2/891	Region-4349
PB.fusion.4382	Inter-chromosome	Chr05K	52927394-52927832	Chr09N	107198283-107199688	1	c32473PB0991/f1p7/2120	Region-3083
PB.fusion.3877	Inter-chromosome	Chr02K	52276247-52279106	Chr02N	50357702-50357964	1	c26002PB0993/f1p1/883	Region-2712
PB.fusion.314	Inter-chromosome	Chr06K	46586618-46589975	Chr08K	59204929-59205395	3	c45747PB0990/f1p3/2790;c15717PB0989/f4p2/3106;c53962PB0990/f1p3/3043	Region-221
PB.fusion.4990	Inter-chromosome	Chr04K	56892337-56894113	scaffold_4335	12039-12141	1	c14751PB0995/f1p0/467	Region-3500
PB.fusion.6562	Inter-chromosome	Chr03K	42833083-42833768	Chr03N	30350356-30354187	1	c30199PB0991/f1p7/1567	Region-4575
PB.fusion.1358	Inter-chromosome	Chr05K	28754477-28755451	scaffold_17299	515-657	1	c6456PB0993/f2p5/1085	Region-943
PB.fusion.2557	Inter-chromosome	Chr05K	9961879-9964869	Chr05N	9254313-9254565	1	c48072PB0990/f1p0/2058	Region-1774
PB.fusion.3493	Inter-chromosome	Chr04K	30638415-30645814	Chr04N	17338640-17358602	1	c28864PB0992/f1p0/1830	Region-2416
PB.fusion.1265	Inter-chromosome	Chr08N	33683150-33683393	scaffold_1298	23189-23408	1	c3130PB0995/f2p0/476	Region-877
PB.fusion.2561	Inter-chromosome	Chr01K	37505556-37506546	Chr03K	52172629-52173771	1	c3063PB0988/f1p0/1861	Region-1778
PB.fusion.322	Inter-chromosome	scaffold_2784	12652-14905	scaffold_719	11682-20842	1	c34326PB0989/f1p3/4299	Region-223
PB.fusion.6610	Inter-chromosome	Chr07N	46160592-46160686	scaffold_14423	1567-2149	1	c16200PB0995/f1p0/464	Region-4611
PB.fusion.6860	Inter-chromosome	Chr07K	49355957-49356516	Chr07N	28928284-28930363	1	c41978PB0988/f1p0/1225	Region-4794
PB.fusion.3270	Inter-chromosome	Chr03K	57532175-57532680	Chr04N	54775866-54778874	1	c18418PB0991/f1p1/1819	Region-2260
PB.fusion.1701	Inter-chromosome	Chr09N	70960960-70961147	scaffold_372	35273-37637	1	c36318PB0990/f1p0/2471	Region-1182
PB.fusion.3928	Inter-chromosome	Chr05N	86851714-86854453	scaffold_6542	2719-2935	1	c53981PB0990/f1p1/2788	Region-2759
PB.fusion.5474	Inter-chromosome	Chr04K	18243830-18244353	scaffold_788	19053-19258	1	c16306PB0994/f1p0/731	Region-3819
PB.fusion.3343	Inter-chromosome	Chr08K	22097793-22098559	Chr08N	40332953-40334301	1	c24202PB0993/f1p11/743	Region-2300
PB.fusion.6137	Inter-chromosome	Chr09K	18361341-18362349	scaffold_24938	461-1131	1	c4029PB0942/f1p0/1443	Region-4296
PB.fusion.4184	Inter-chromosome	Chr05K	10938229-10938625	scaffold_90	53355-53953	1	c43405PB0993/f1p0/1102	Region-2954
PB.fusion.2550	Inter-chromosome	Chr07N	67290647-67292453	scaffold_14698	784-1330	1	c8498PB0993/f1p0/1150	Region-1768
PB.fusion.5552	Inter-chromosome	Chr03K	36778981-36780159	Chr05N	26181399-26184616	1	c9114PB0992/f1p1/1477	Region-3885
PB.fusion.3921	Inter-chromosome	Chr04N	26790719-26805233	scaffold_354	10609-20955	1	c48215PB0991/f1p1/2097	Region-2752
PB.fusion.4469	Inter-chromosome	Chr06N	12853095-12856441	scaffold_491	22564-22761	2	c43492PB0990/f1p3/3167;c43036PB0989/f1p8/3169	Region-3146
PB.fusion.4921	Inter-chromosome	Chr04K	14386714-14389479	Chr05K	77031271-77031804	1	c51804PB0991/f1p16/2234	Region-3458
PB.fusion.213	Inter-chromosome	Chr05N	45504874-45504983	scaffold_828	26024-26731	1	c17159PB0994/f2p13/714	Region-149
PB.fusion.6020	Inter-chromosome	Chr03K	71750518-71754532	Chr03N	49546889-49547372	1	c62052PB0990/f1p2/2961	Region-4212
PB.fusion.1039	Inter-chromosome	Chr05K	80983146-80983248	Chr05N	39232986-39236471	1	c37982PB0991/f1p7/1027	Region-710
PB.fusion.2757	Inter-chromosome	Chr04K	48094588-48098359	Chr09N	101817400-101819461	1	c56389PB0989/f1p2/3039	Region-1923
PB.fusion.6694	Inter-chromosome	Chr09K	59158042-59160113	scaffold_949	15572-15645	1	c19724PB0991/f1p1/718	Region-4677
PB.fusion.6857	Inter-chromosome	Chr01N	76637355-76639142	Chr05N	73796217-73797671	1	c13243PB0990/f1p1/2306	Region-4793
PB.fusion.438	Inter-chromosome	Chr04K	57960285-57965847	Chr04N	2935699-2936294	1	c26537PB0997/f1p0/2270	Region-298
PB.fusion.2714	Inter-chromosome	Chr03K	24440144-24440576	scaffold_21707	0-1438	1	c32819PB0991/f1p1/2077	Region-1892
PB.fusion.2067	Inter-chromosome	Chr08K	49142365-49143610	scaffold_350	21073-22725	1	c49331PB0990/f1p1/2754	Region-1452
PB.fusion.869	Inter-chromosome	Chr02N	94451928-94455166	Chr08K	71550141-71550228	1	c22326PB0988/f1p0/1692	Region-588
PB.fusion.5985	Inter-chromosome	Chr05N	20854175-20854627	Chr09N	77653915-77661666	1	c5966PB0997/f1p24/4815	Region-4195
PB.fusion.3638	Inter-chromosome	Chr02N	4976293-4976392	scaffold_3821	3364-3826	1	c17700PB0995/f1p0/559	Region-2538
PB.fusion.3264	Inter-chromosome	Chr04K	28719732-28722352	Chr09K	28344264-28344371	1	c8779PB0992/f1p0/1348	Region-2254
PB.fusion.2125	Inter-chromosome	Chr04K	41368964-41375847	scaffold_263	24692-25175	2	c80749PB0989/f10p40/3370;c436PB0997/f14p366/3369	Region-1498
PB.fusion.5311	Inter-chromosome	Chr01K	51137878-51140751	Chr06N	56313766-56316901	1	c29855PB0988/f1p0/3821	Region-3721
PB.fusion.743	Inter-chromosome	Chr05K	27772835-27773113	Chr05N	24803757-24804023	1	c15377PB0994/f1p0/645	Region-513
PB.fusion.3668	Inter-chromosome	Chr08K	14211720-14212613	Chr08N	18608118-18612763	1	c3515PB0989/f1p5/3235	Region-2559
PB.fusion.1561	Inter-chromosome	Chr09K	19647975-19648244	Chr09N	88921785-88922106	1	c46871PB0988/f1p0/670	Region-1090
PB.fusion.3200	Inter-chromosome	Chr08K	3807853-3832656	Chr09K	23353401-23356220	1	c14456PB0997/f1p7/3424	Region-2216
PB.fusion.125	Inter-chromosome	Chr04K	15870743-15874537	Chr05N	77901525-77901879	1	c43630PB0989/f1p1/2127	Region-84
PB.fusion.4977	Inter-chromosome	Chr04K	21360549-21360609	scaffold_1011	7923-8671	1	c10586PB0942/f1p3198/805	Region-3489
PB.fusion.4230	Inter-chromosome	Chr01N	48544173-48545039	Chr03N	16937663-16938603	1	c61217PB0990/f1p12/1607	Region-2990
PB.fusion.3566	Inter-chromosome	Chr02N	102801060-102802307	Chr04K	56787627-56791186	1	c1482PB0997/f2p2/4802	Region-2474
PB.fusion.614	Inter-chromosome	Chr01N	23946929-23947805	Chr05K	109772732-109775829	1	c70126PB0989/f1p1/1912	Region-420
PB.fusion.394	Inter-chromosome	Chr03K	71706116-71706188	Chr06N	27492043-27493061	1	c34594PB0988/f1p0/1056	Region-260
PB.fusion.6189	Inter-chromosome	Chr08N	1297869-1299216	scaffold_18038	217-723	2	c18145PB0992/f1p5/1671;c8225PB0991/f1p6/1715	Region-4325
PB.fusion.4131	Inter-chromosome	Chr06N	40654007-40654134	Chr08N	1246818-1247598	1	c35120PB0993/f1p1/905	Region-2909
PB.fusion.5946	Inter-chromosome	Chr02N	2663146-2663544	Chr07K	1873553-1874971	1	c7625PB0994/f1p0/844	Region-4167
PB.fusion.2884	Inter-chromosome	Chr05K	21975642-21976834	Chr05N	12016896-12017646	15	c12070PB0991/f1p20/2022;c11970PB0938/f1p3/2314;c15808PB0991/f4p27/2174;c35808PB0991/f1p31/2250;c7568PB0990/f1p35/2378;c16144PB0988/f6p18/2282;c13157PB0990/f2p10/2110;c10332PB0989/f1p7/2334;c24931PB0997/f1p9/2281;c360PB0990/f32p40/2283;c71771PB0989/f2p11/2283;c1158PB0991/f20p58/2296;c666PB0939/f2p0/2282;c459PB0938/f7p5/2315;c22212PB0989/f1p7/2381	Region-2010
PB.fusion.1321	Inter-chromosome	Chr03N	9907188-9912644	scaffold_1613	13084-13241	1	c47294PB0992/f1p0/1528	Region-915
PB.fusion.655	Inter-chromosome	Chr03K	2715319-2718011	scaffold_2963	9787-11265	1	c58566PB0990/f1p3/2304	Region-455
PB.fusion.5801	Inter-chromosome	Chr03K	39941912-39942032	Chr09N	97938000-97942169	1	c50758PB0990/f1p3/2315	Region-4062
PB.fusion.930	Inter-chromosome	Chr07N	10525753-10526171	Chr09N	56758557-56758919	1	c49356PB0994/f4p4/793	Region-631
PB.fusion.878	Inter-chromosome	Chr06K	48126981-48133165	Chr06N	53818296-53818605	1	c39620PB0989/f1p2/2739	Region-596
PB.fusion.2815	Inter-chromosome	Chr03N	47573560-47574895	Chr09N	12891939-12892484	1	c1380PB0991/f7p15/1796	Region-1964
PB.fusion.3198	Inter-chromosome	Chr08K	3807846-3832656	Chr09K	23353374-23356220	1	c3917PB0990/f2p3/3458	Region-2216
PB.fusion.6016	Inter-chromosome	Chr02N	22501898-22502079	Chr06K	41364320-41365291	1	c8753PB0993/f4p3/1056	Region-4211
PB.fusion.5859	Inter-chromosome	Chr01K	41155219-41157585	Chr01N	28726656-28726837	1	c11311PB0993/f1p0/986	Region-4102
PB.fusion.1953	Inter-chromosome	Chr01N	40228227-40228767	Chr04K	4505020-4505729	1	c27230PB0993/f1p6/1174	Region-1374
PB.fusion.4032	Inter-chromosome	Chr09K	67675121-67681221	Chr09N	93525429-93527045	1	c16063PB0990/f6p3/2130	Region-2830
PB.fusion.3326	Inter-chromosome	Chr05K	10510422-10510705	scaffold_914	10-3866	1	c16755PB0991/f1p3/1902	Region-2288
PB.fusion.3111	Inter-chromosome	Chr09K	2517841-2518045	Chr09N	13593695-13602539	1	c44961PB0990/f1p2/2509	Region-2161
PB.fusion.4782	Inter-chromosome	Chr09N	121373324-121375080	scaffold_15180	1052-2051	1	c43394PB0990/f1p5/2435	Region-3362
PB.fusion.3930	Inter-chromosome	Chr06K	35050587-35050898	Chr09N	105303108-105306305	1	c55615PB0989/f1p0/2066	Region-2761
PB.fusion.2447	Inter-chromosome	Chr07N	55762535-55769378	scaffold_21099	762-959	1	c42892PB0988/f1p2/3770	Region-1701
PB.fusion.1007	Inter-chromosome	Chr02K	60689351-60692451	scaffold_2881	3902-6895	1	c42317PB0992/f1p1/1520	Region-686
PB.fusion.4664	Inter-chromosome	Chr09N	27335371-27338767	scaffold_1450	363-624	1	c25024PB0992/f2p5/1767	Region-3295
PB.fusion.4495	Inter-chromosome	Chr05K	97390460-97390796	Chr05N	90235086-90237433	1	c1456PB0992/f3p1/1566	Region-3161
PB.fusion.6237	Inter-chromosome	Chr01K	10907088-10907933	scaffold_1695	8362-9845	1	c39146PB0988/f2p0/2325	Region-4360
PB.fusion.4789	Inter-chromosome	Chr06K	2303318-2303534	Chr07N	57979699-57983790	1	c41715PB0989/f1p1/3077	Region-3367
PB.fusion.986	Inter-chromosome	Chr05N	21551190-21554985	scaffold_25198	641-810	1	c9617PB0993/f1p0/1146	Region-666
PB.fusion.5214	Inter-chromosome	Chr09K	52144086-52148110	scaffold_30098	370-680	1	c20322PB0997/f1p0/4229	Region-3653
PB.fusion.4807	Inter-chromosome	Chr02K	83066462-83068311	scaffold_1044	17990-19439	1	c2282PB0939/f1p0/3335	Region-3384
PB.fusion.4647	Inter-chromosome	Chr07N	37029080-37031657	scaffold_4183	7693-8105	1	c58300PB0990/f1p1/2617	Region-3278
PB.fusion.2551	Inter-chromosome	Chr03K	8614088-8617336	Chr05K	64303114-64310077	1	c41196PB0988/f1p0/2676	Region-1769
PB.fusion.1641	Inter-chromosome	Chr09N	83389644-83390079	scaffold_949	15206-15647	1	c37138PB0994/f1p3/676	Region-1141
PB.fusion.6005	Inter-chromosome	Chr04K	35554728-35554810	scaffold_1428	14832-15519	1	c42128PB0994/f1p47/797	Region-4201
PB.fusion.5621	Inter-chromosome	Chr07K	44268409-44268660	scaffold_200	32057-33401	1	c68196PB0990/f1p0/768	Region-3940
PB.fusion.3034	Inter-chromosome	Chr05K	4258507-4265769	scaffold_1484	10002-14388	1	c660PB0996/f3p57/7060	Region-2111
PB.fusion.6326	Inter-chromosome	Chr01K	25998293-25999871	Chr06N	2992474-2992551	1	c45522PB0994/f1p1/915	Region-4412
PB.fusion.6056	Inter-chromosome	Chr03N	49697761-49698295	Chr09N	7954929-7958955	1	c33048PB0990/f1p1/2120	Region-4241
PB.fusion.4690	Inter-chromosome	Chr01N	51636132-51638252	Chr09N	52686796-52689072	2	c4950PB0990/f6p5/2348;c3033PB0939/f1p0/2345	Region-3314
PB.fusion.2301	Inter-chromosome	Chr08K	76834103-76834659	Chr09K	47711406-47726481	1	c15603PB0997/f1p3/3272	Region-1584
PB.fusion.1892	Inter-chromosome	Chr07N	53866952-53867161	Chr09N	80418097-80418327	1	c13738PB0995/f1p0/454	Region-1328
PB.fusion.1853	Inter-chromosome	Chr01N	16256280-16257641	Chr07K	26527346-26527459	3	c2829PB0990/f7p5/1101;c12628PB0993/f106p127/1076;c18090PB0989/f5p6/1099	Region-1292
PB.fusion.4170	Inter-chromosome	Chr06N	5336507-5338176	Chr09K	79422336-79423242	1	c44451PB0992/f1p0/1629	Region-2940
PB.fusion.913	Inter-chromosome	Chr03K	18289932-18290058	Chr04K	43177867-43179595	1	c2597PB0938/f1p4/1538	Region-620
PB.fusion.6434	Inter-chromosome	Chr03N	1142409-1142988	Chr06N	64972998-64976835	1	c17926PB0989/f2p3/3617	Region-4488
PB.fusion.3012	Inter-chromosome	Chr02N	82990626-82991462	Chr09N	22464740-22464848	1	c16797PB0994/f1p1/935	Region-2100
PB.fusion.1908	Inter-chromosome	Chr06N	79631650-79634087	Chr07N	62686420-62686639	1	c59638PB0989/f1p2/1016	Region-1340
PB.fusion.505	Inter-chromosome	scaffold_17999	323-407	scaffold_30704	319-1016	1	c30426PB0994/f1p0/780	Region-348
PB.fusion.5238	Inter-chromosome	Chr02N	22501898-22502002	Chr06K	41364236-41365291	1	c45260PB0991/f1p0/1157	Region-3667
PB.fusion.4319	Inter-chromosome	Chr03N	50631434-50632202	scaffold_28450	766-1076	1	c32166PB0993/f1p0/1078	Region-3054
PB.fusion.6668	Inter-chromosome	Chr08K	9223156-9225194	scaffold_4526	9040-9142	1	c50674PB0991/f1p0/1848	Region-4655
PB.fusion.3120	Inter-chromosome	Chr06N	45704112-45705641	Chr08N	30526825-30526980	1	c20801PB0994/f1p0/763	Region-2166
PB.fusion.376	Inter-chromosome	Chr05N	678845-681458	scaffold_6570	858-1129	1	c13596PB0994/f1p2/756	Region-250
PB.fusion.6010	Inter-chromosome	Chr03N	243578-243659	Chr08N	281986-284725	1	c12492PB0989/f1p0/1211	Region-4206
PB.fusion.2738	Inter-chromosome	Chr07K	8197870-8198110	scaffold_8067	90-656	1	c24849PB0994/f2p1/806	Region-1910
PB.fusion.1502	Inter-chromosome	Chr01N	85065301-85066226	Chr03K	64953442-64956180	1	c36414PB0990/f1p2/2499	Region-1043
PB.fusion.6519	Inter-chromosome	Chr04N	4651767-4651912	Chr06K	62216666-62220343	1	c35397PB0992/f1p1/1600	Region-4547
PB.fusion.860	Inter-chromosome	Chr03N	1081971-1083706	scaffold_8555	4747-5110	21	c3003PB0988/f1p5/1254;c16873PB0988/f2p4/1168;c50490PB0992/f5p4/1201;c12828PB0989/f3p4/1121;c53013PB0993/f10p32/1205;c9699PB0942/f3p4/1202;c14462PB0992/f1p3/1113;c38482PB0993/f12p33/1152;c1940PB0988/f4p6/1117;c53385PB0993/f7p33/1149;c17068PB0988/f1p2/1020;c1786PB0942/f5p4/1142;c50135PB0992/f1p5/1206;c60343PB0989/f2p4/1225;c18231PB0991/f1p0/1113;c47348PB0993/f16p33/1138;c12234PB0988/f6p5/1209;c2498…	Region-581
PB.fusion.507	Inter-chromosome	Chr06K	48409410-48409930	Chr06N	54068193-54070131	1	c41142PB0993/f1p5/857	Region-350
PB.fusion.113	Inter-chromosome	Chr06N	60165744-60615671	Chr08N	2390006-2390229	1	c46122PB0990/f1p2/2426	Region-77
PB.fusion.62	Inter-chromosome	Chr09K	43947705-43949250	scaffold_2939	13506-14144	1	c51074PB0991/f2p54/1904	Region-36
PB.fusion.5689	Inter-chromosome	Chr02N	61705992-61706570	scaffold_1031	16572-18645	1	c13983PB0942/f1p0/808	Region-3987
PB.fusion.3889	Inter-chromosome	Chr01N	74969414-74970000	Chr03N	7955060-7957391	1	c4653PB0990/f1p2/3007	Region-2723
PB.fusion.5991	Inter-chromosome	Chr05N	20854175-20854627	Chr09N	77656607-77661666	1	c24446PB0990/f1p6/3097	Region-4195
PB.fusion.116	Inter-chromosome	Chr01K	46818363-46822529	Chr01N	35734374-35734627	1	c14222PB0989/f1p3/3496	Region-80
PB.fusion.4176	Inter-chromosome	Chr05N	68500616-68501455	Chr09K	3553341-3557088	3	c7459PB0988/f1p0/1725;c1667PB0988/f2p0/1581;c33026PB0991/f1p1/1663	Region-2946
PB.fusion.3953	Inter-chromosome	Chr09K	10571033-10571135	scaffold_1939	5187-6591	1	c32908PB0992/f1p1/1505	Region-2775
PB.fusion.4881	Inter-chromosome	Chr04K	11355316-11355824	Chr06K	13825478-13930652	1	c26623PB0990/f1p89/2336	Region-3438
PB.fusion.2576	Inter-chromosome	Chr04K	35554728-35554814	scaffold_1428	14832-15530	1	c40790PB0990/f5p2/781	Region-1788
PB.fusion.2005	Inter-chromosome	Chr06K	69664487-69664550	Chr06N	78781613-78783221	1	c11953PB0994/f3p0/805	Region-1406
PB.fusion.4978	Inter-chromosome	Chr04K	21360549-21360646	scaffold_1011	8249-8671	1	c13039PB0995/f2p45/516	Region-3489
PB.fusion.2051	Inter-chromosome	Chr03K	15823004-15823256	scaffold_262	14961-18080	1	c48686PB0988/f1p4/1609	Region-1442
PB.fusion.5829	Inter-chromosome	Chr03N	42610104-42610411	scaffold_1011	7612-8691	5	c21257PB0991/f1p52/1533;c21989PB0989/f2p1264/1471;c8513PB0992/f2p1577/1471;c2937PB0991/f1p1201/1673;c18904PB0992/f1p1146/1673	Region-4075
PB.fusion.2130	Inter-chromosome	Chr04K	41368964-41375825	scaffold_263	24731-25175	1	c374PB0939/f3p7/3308	Region-1498
PB.fusion.808	Inter-chromosome	Chr05N	47502197-47503609	Chr09N	56758471-56760576	1	c25891PB0991/f29p30/2130	Region-548
PB.fusion.859	Inter-chromosome	Chr05K	20848134-20848369	scaffold_88	22940-23371	1	c14249PB0995/f1p0/647	Region-580
PB.fusion.3501	Inter-chromosome	Chr01N	85065301-85066100	Chr03K	64953442-64956180	1	c66697PB0990/f1p1/2453	Region-2423
PB.fusion.1479	Inter-chromosome	Chr07K	51330888-51333459	Chr08K	76024728-76025037	1	c8773PB0991/f1p0/1724	Region-1030
PB.fusion.2729	Inter-chromosome	Chr07K	24748767-24752200	Chr07N	28465713-28466254	7	c11173PB0990/f3p5/3009;c51730PB0989/f2p6/3001;c20378PB0990/f1p4/2677;c35317PB0989/f1p5/3031;c14972PB0989/f3p4/3015;c2784PB0990/f1p6/2434;c47951PB0990/f1p4/2951	Region-1904
PB.fusion.634	Inter-chromosome	Chr09N	120531474-120538339	scaffold_3278	14398-14480	1	c8007PB0994/f1p0/994	Region-437
PB.fusion.538	Inter-chromosome	Chr08K	27149049-27150030	Chr08N	37165342-37165568	1	c31657PB0993/f1p2/996	Region-371
PB.fusion.6577	Inter-chromosome	Chr05N	3409128-3411508	scaffold_363	30116-30839	1	c6990PB0992/f2p2/1499	Region-4586
PB.fusion.5365	Inter-chromosome	Chr01N	93542143-93543734	Chr03N	17689041-17709870	1	c23607PB0992/f1p0/1326	Region-3756
PB.fusion.4654	Inter-chromosome	Chr03K	63138767-63142671	scaffold_623	6489-6704	1	c31246PB0993/f1p4/1004	Region-3285
PB.fusion.5836	Inter-chromosome	Chr04K	8519692-8521376	Chr05K	13096729-13098194	1	c48374PB0991/f1p0/2032	Region-4082
PB.fusion.1610	Inter-chromosome	Chr07K	39043423-39043652	scaffold_748	11644-11998	1	c46399PB0994/f1p2/583	Region-1122
PB.fusion.6338	Inter-chromosome	Chr07N	10525754-10526093	Chr09N	56758131-56758921	1	c18003PB0993/f1p24/1129	Region-4420
PB.fusion.5695	Inter-chromosome	Chr09K	50076949-50077084	Chr09N	81636596-81640727	1	c19825PB0991/f1p1/1835	Region-3993
PB.fusion.4675	Inter-chromosome	Chr05N	34936219-34936367	Chr06K	13892313-13892935	1	c21959PB0993/f3p1/774	Region-3303
PB.fusion.3378	Inter-chromosome	Chr03K	64131605-64131781	Chr03N	53826690-53828493	1	c32933PB0991/f1p0/2068	Region-2325
PB.fusion.424	Inter-chromosome	Chr06N	7046812-7047008	Chr07K	3290007-3319874	7	c3403PB0990/f1p5/1367;c15070PB0989/f5p2/1392;c30478PB0993/f2p5/1342;c2625PB0942/f2p1/1367;c608PB0988/f13p4/1391;c35345PB0988/f1p4/1276;c13540PB0992/f7p8/1396	Region-287
PB.fusion.6428	Inter-chromosome	Chr02N	13559852-13559997	Chr03K	72430130-72436475	1	c57642PB0989/f1p0/1410	Region-4485
PB.fusion.4419	Inter-chromosome	Chr02N	60129435-60131476	scaffold_864	24805-25164	1	c39561PB0992/f1p0/1407	Region-3112
PB.fusion.3286	Inter-chromosome	Chr03N	35459617-35460604	scaffold_2211	16335-17398	1	c3502PB0992/f2p4/1614	Region-2266
PB.fusion.5790	Inter-chromosome	Chr04K	35554728-35554814	scaffold_1428	13517-13874	1	c2123PB0995/f3p0/441	Region-4054
PB.fusion.2405	Inter-chromosome	Chr05K	19702844-19705003	Chr05N	19818364-19819101	1	c14989PB0942/f1p0/1187	Region-1662
PB.fusion.3657	Inter-chromosome	Chr03N	342885-342967	Chr08N	2675420-2676583	1	c50601PB0993/f1p0/1243	Region-2552
PB.fusion.4551	Inter-chromosome	Chr03K	1488169-1489067	Chr08K	1287190-1290391	1	c30547PB0990/f1p1/2429	Region-3202
PB.fusion.1575	Inter-chromosome	Chr02K	70396547-70399269	Chr02N	71954680-71954785	1	c22162PB0993/f1p0/1001	Region-1104
PB.fusion.592	Inter-chromosome	Chr05K	80982643-80982997	Chr05N	39239124-39239725	1	c22024PB0988/f1p0/1118	Region-409
PB.fusion.5876	Inter-chromosome	Chr08N	28865963-28868123	scaffold_6482	1705-1850	1	c53375PB0988/f1p0/848	Region-4112
PB.fusion.6132	Inter-chromosome	Chr01N	58816684-58817567	Chr03N	15790320-15803125	1	c66964PB0990/f1p3/2582	Region-4292
PB.fusion.6667	Inter-chromosome	Chr02N	25581777-25592638	scaffold_1263	7822-9596	1	c37506PB0989/f1p5/3475	Region-4654
PB.fusion.4472	Inter-chromosome	Chr06N	12853557-12854762	scaffold_491	22564-24439	1	c36292PB0990/f2p1/2554	Region-3146
PB.fusion.272	Inter-chromosome	Chr01N	12337218-12339861	Chr08K	10216362-10731248	1	c25033PB0988/f1p1/4958	Region-194
PB.fusion.43	Inter-chromosome	Chr09K	43947705-43949347	scaffold_2939	13506-14142	1	c276PB0988/f52p30/1998	Region-36
PB.fusion.1001	Inter-chromosome	Chr01N	56551350-56551596	Chr05K	9615827-9618912	1	c47799PB0990/f1p2/1882	Region-680
PB.fusion.71	Inter-chromosome	Chr03N	2516525-2520382	Chr06N	68278385-68280880	1	c41826PB0990/f1p4/4184	Region-38
PB.fusion.4570	Inter-chromosome	Chr04K	24221661-24223794	Chr09N	35739648-35740238	1	c32301PB0990/f2p0/2723	Region-3217
PB.fusion.1234	Inter-chromosome	Chr06K	1552586-1552713	Chr08N	4430028-4432577	1	c47354PB0988/f1p1/1112	Region-849
PB.fusion.1066	Inter-chromosome	Chr09K	5460747-5463011	scaffold_6985	7182-7853	1	c62255PB0990/f1p1/2806	Region-722
PB.fusion.2371	Inter-chromosome	Chr05N	4349749-4350193	scaffold_275	51-1857	1	c8402PB0990/f1p0/2143	Region-1635
PB.fusion.3465	Inter-chromosome	Chr02K	78485833-78485916	Chr09N	119975526-119976216	1	c15690PB0995/f1p0/603	Region-2393
PB.fusion.3545	Inter-chromosome	Chr05K	48264180-48264430	Chr07N	49033102-49036015	1	c8546PB0938/f1p1/1726	Region-2457
PB.fusion.221	Inter-chromosome	Chr01N	88820773-88820962	Chr08K	70818783-70819409	1	c43855PB0993/f1p0/835	Region-151
PB.fusion.3749	Inter-chromosome	Chr03N	11090916-11091280	Chr08N	30200503-30201508	2	c6914PB0942/f2p0/1208;c41821PB0993/f1p7/1207	Region-2619
PB.fusion.3576	Inter-chromosome	Chr07N	13637350-13637513	Chr09N	107198291-107198834	1	c22649PB0994/f1p6/704	Region-2483
PB.fusion.850	Inter-chromosome	Chr03N	54280210-54280774	Chr05K	56183577-56183635	1	c13531PB0995/f1p0/627	Region-572
PB.fusion.4634	Inter-chromosome	Chr07K	58406392-58407279	Chr08N	67990677-67991157	1	c3617PB0992/f1p2/1261	Region-3265
PB.fusion.2761	Inter-chromosome	Chr05N	53550643-53555164	Chr06K	26217181-26217321	1	c19129PB0993/f1p2/909	Region-1927
PB.fusion.3349	Inter-chromosome	Chr01K	7592424-7592651	Chr01N	6989047-6991589	1	c52137PB0988/f1p1/1371	Region-2305
PB.fusion.6475	Inter-chromosome	Chr03K	16766086-16766420	Chr09N	97997203-97999524	1	c30972PB0988/f1p0/1141	Region-4517
PB.fusion.5913	Inter-chromosome	Chr02K	41584222-41584321	scaffold_10700	2970-3741	1	c31593PB0993/f1p10/864	Region-4144
PB.fusion.3891	Inter-chromosome	Chr01K	10132625-10132981	Chr09K	79125148-79125222	1	c9314PB0995/f1p0/433	Region-2725
PB.fusion.2292	Inter-chromosome	Chr09N	11427302-11442340	scaffold_1567	13936-14199	1	c45820PB0991/f1p0/2176	Region-1576
PB.fusion.5372	Inter-chromosome	Chr09N	113948780-113949269	scaffold_7939	4706-5252	1	c31733PB0994/f2p2/842	Region-3760
PB.fusion.4153	Inter-chromosome	Chr08K	76417585-76417982	Chr09K	11470467-11472036	1	c51841PB0989/f1p0/1030	Region-2927
PB.fusion.3512	Inter-chromosome	Chr04K	37486771-37487852	Chr04N	9569656-9571400	1	c3432PB0991/f2p2/1900	Region-2434
PB.fusion.3464	Inter-chromosome	Chr01N	45942969-45943189	Chr06N	33826244-33826439	1	c15833PB0995/f1p0/478	Region-2392
PB.fusion.1869	Inter-chromosome	Chr03K	40711656-40711994	Chr05N	76942509-76945415	1	c66207PB0990/f1p1/2388	Region-1306
PB.fusion.2849	Inter-chromosome	Chr04N	47123623-47125224	Chr06K	8010866-8013509	1	c39154PB0989/f1p0/3072	Region-1988
PB.fusion.4315	Inter-chromosome	Chr05K	69803618-69805559	Chr09K	1931679-1933224	1	c16771PB0992/f1p1/1441	Region-3050
PB.fusion.6061	Inter-chromosome	Chr06K	8697715-8699444	Chr06N	12853761-12854762	1	c54889PB0990/f1p1/2205	Region-4245
PB.fusion.3411	Inter-chromosome	Chr05N	1546192-1547481	Chr09K	1836985-1844345	1	c7795PB0997/f1p3/3495	Region-2351
PB.fusion.3167	Inter-chromosome	Chr09N	14385124-14388885	scaffold_21774	198-703	1	c44717PB0990/f1p0/2508	Region-2194
PB.fusion.3735	Inter-chromosome	Chr01K	62607734-62607833	scaffold_2650	6476-6889	1	c2162PB0995/f8p2/511	Region-2612
PB.fusion.1313	Inter-chromosome	Chr03K	37007361-37007529	Chr09K	67394558-67396223	2	c29591PB0994/f1p4/894;c10252PB0993/f2p2/927	Region-911
PB.fusion.6606	Inter-chromosome	Chr04N	56131653-56132038	scaffold_1056	6479-7260	1	c40954PB0994/f1p0/894	Region-4608
PB.fusion.6079	Inter-chromosome	Chr01N	74902135-74902187	scaffold_51	43146-43629	1	c14790PB0995/f1p1/535	Region-4252
PB.fusion.137	Inter-chromosome	Chr05N	26134709-26135325	Chr07N	20672530-20672654	1	c3311PB0995/f1p0/417	Region-96
PB.fusion.5976	Inter-chromosome	Chr07N	2127115-2127552	scaffold_384	12710-13533	1	c28714PB0993/f1p0/1170	Region-4187
PB.fusion.3524	Inter-chromosome	Chr01K	51312242-51312761	Chr01N	87288532-87290062	1	c47113PB0992/f1p2/1789	Region-2442
PB.fusion.1727	Inter-chromosome	Chr09K	80384385-80384937	Chr09N	112348409-112348752	1	c33437PB0994/f1p1/637	Region-1203
PB.fusion.5808	Inter-chromosome	Chr01K	70256572-70256618	Chr06K	13909292-13909994	1	c2332PB0988/f1p1/794	Region-4069
PB.fusion.3431	Inter-chromosome	Chr01K	28790668-28794139	scaffold_16850	468-1136	1	c30275PB0991/f1p3/2494	Region-2370
PB.fusion.4928	Inter-chromosome	Chr04K	31183243-31192240	Chr06N	79536345-79538390	1	c36008PB0989/f1p1/1990	Region-3459
PB.fusion.2511	Inter-chromosome	Chr01K	36314686-36318156	Chr06K	32891463-32892208	1	c70164PB0989/f1p1/3032	Region-1739
PB.fusion.4353	Inter-chromosome	Chr07K	24641067-24641493	Chr07N	28320615-28320798	1	c15074PB0995/f1p0/607	Region-3069
PB.fusion.3692	Inter-chromosome	Chr05K	104770929-104772241	Chr08K	11969633-11971645	1	c32260PB0990/f1p0/2379	Region-2583
PB.fusion.553	Inter-chromosome	Chr01K	75248958-75256029	Chr01N	81650505-81651348	1	c14488PB0988/f1p3/3784	Region-385
PB.fusion.4681	Inter-chromosome	Chr01K	61194452-61194626	Chr01N	72651186-72652084	1	c23234PB0994/f1p0/871	Region-3308
PB.fusion.5893	Inter-chromosome	Chr02N	45351087-45351713	Chr07N	56775966-56776501	1	c47458PB0990/f1p0/1081	Region-4128
PB.fusion.1962	Inter-chromosome	Chr01N	93196251-93208967	Chr02K	46798799-46803210	1	c22888PB0989/f3p5/3506	Region-1379
PB.fusion.1651	Inter-chromosome	Chr05K	4258507-4259439	Chr05N	29322916-29327299	1	c41003PB0988/f1p4/3940	Region-1146
PB.fusion.5704	Inter-chromosome	Chr04N	32176828-32178999	scaffold_3568	2544-5752	1	c68381PB0990/f1p1/2375	Region-4000
PB.fusion.3307	Inter-chromosome	Chr06N	54067000-54071437	Chr07N	24108582-24108689	1	c18973PB0989/f1p3/2089	Region-2279
PB.fusion.602	Inter-chromosome	Chr02N	81050666-81052709	scaffold_7689	1679-1748	1	c11973PB0994/f3p0/742	Region-417
PB.fusion.4071	Inter-chromosome	Chr07K	50970347-50973414	Chr07N	49707586-49709241	1	c70159PB0989/f1p1/3829	Region-2861
PB.fusion.1726	Inter-chromosome	Chr02K	5726244-5730943	Chr02N	82979070-82980350	1	c26844PB0997/f1p20/5147	Region-1202
PB.fusion.161	Inter-chromosome	Chr03K	71438994-71470183	Chr03N	52138934-52140338	1	c53243PB0990/f2p5/2577	Region-114
PB.fusion.5637	Inter-chromosome	Chr07K	39136431-39143950	Chr07N	38150423-38150674	1	c34231PB0990/f2p0/2467	Region-3949
PB.fusion.2892	Inter-chromosome	Chr04K	15987805-15994146	Chr04N	11315616-11315715	1	c4667PB0993/f1p0/1259	Region-2016
PB.fusion.6865	Inter-chromosome	Chr06K	51539259-51541285	Chr06N	21001635-21003736	1	c61444PB0990/f1p0/2367	Region-4799
PB.fusion.6832	Inter-chromosome	Chr03N	37812482-37814202	Chr04N	48899269-48899675	1	c12835PB0989/f2p0/1355	Region-4772
PB.fusion.6205	Inter-chromosome	Chr06N	18126203-18126433	scaffold_14705	1286-1768	1	c2858PB0995/f1p0/710	Region-4337
PB.fusion.1271	Inter-chromosome	Chr04N	5516773-5519739	Chr08N	3440562-3440635	1	c53465PB0993/f2p2/910	Region-880
PB.fusion.1517	Inter-chromosome	Chr02K	42222513-42222697	Chr02N	75231978-75233759	1	c18956PB0992/f1p1/1532	Region-1057
PB.fusion.25	Inter-chromosome	Chr02N	38608218-38609932	scaffold_30	79026-79160	1	c37353PB0992/f1p2/1642	Region-21
PB.fusion.2324	Inter-chromosome	Chr04K	28731525-28731707	Chr05N	3888144-3893274	1	c16503PB0990/f1p1/2484	Region-1599
PB.fusion.2617	Inter-chromosome	Chr06K	8641896-8643615	Chr06N	12770043-12771983	1	c17060PB0988/f2p0/1422	Region-1825
PB.fusion.3230	Inter-chromosome	Chr05K	93471817-93471885	Chr05N	22774036-22777909	1	c57253PB0988/f1p0/571	Region-2233
PB.fusion.5454	Inter-chromosome	Chr01N	91730982-91731621	Chr06K	35659098-35659366	1	c33224PB0994/f1p0/960	Region-3806
PB.fusion.4949	Inter-chromosome	Chr09K	56833548-56841414	scaffold_1212	8023-11132	2	c13472PB0996/f3p69/8317;c11960PB0996/f1p46/6998	Region-3474
PB.fusion.4023	Inter-chromosome	Chr01K	73181000-73181865	Chr02N	65222981-65224371	1	c14977PB0991/f3p8/2404	Region-2825
PB.fusion.819	Inter-chromosome	Chr05N	47502197-47503567	Chr09N	56758361-56760576	1	c1949PB0990/f9p68/2131	Region-548
PB.fusion.1124	Inter-chromosome	Chr03K	4809923-4821223	scaffold_1724	16216-16383	1	c5957PB0988/f1p0/1762	Region-766
PB.fusion.4445	Inter-chromosome	Chr05N	93261480-93276402	scaffold_17298	309-1779	1	c36590PB0990/f1p3/2360	Region-3131
PB.fusion.3699	Inter-chromosome	Chr02K	18025258-18025595	Chr09K	57509393-57510912	1	c7357PB0991/f1p17/2121	Region-2584
PB.fusion.3643	Inter-chromosome	Chr07N	50418711-50418789	scaffold_9279	807-1732	1	c24778PB0989/f2p3/1030	Region-2540
PB.fusion.3333	Inter-chromosome	Chr04K	23925851-23926792	scaffold_969	22685-23686	3	c16512PB0991/f1p1/1668;c9618PB0938/f1p1/1849;c3202PB0990/f1p1/1682	Region-2295
PB.fusion.2175	Inter-chromosome	Chr04K	41368964-41375755	scaffold_263	24692-25175	3	c968PB0939/f2p4/3279;c59040PB0990/f1p15/3275;c322PB0997/f1p9/3266	Region-1498
PB.fusion.4911	Inter-chromosome	Chr04K	14386714-14389479	Chr05K	77031062-77031804	1	c21210PB0990/f5p28/2443	Region-3458
PB.fusion.4365	Inter-chromosome	Chr01K	56858600-56866512	Chr05K	9612096-9612263	1	c38937PB0988/f1p0/2305	Region-3076
PB.fusion.1172	Inter-chromosome	Chr05K	52134617-52134856	Chr05N	4312065-4314636	1	c9120PB0990/f1p1/2490	Region-800
PB.fusion.5019	Inter-chromosome	Chr05K	60510807-60517278	scaffold_9946	2097-3191	1	c2373PB0939/f1p1/2878	Region-3518
PB.fusion.5120	Inter-chromosome	Chr07K	50971599-50973243	Chr07N	49706339-49709241	1	c36499PB0988/f1p1/4173	Region-3583
PB.fusion.2009	Inter-chromosome	scaffold_356	13413-13629	scaffold_808	28084-29792	1	c23807PB0990/f1p1/1993	Region-1410
PB.fusion.6537	Inter-chromosome	Chr05N	22187026-22187594	Chr08K	7727737-7728051	7	c4348PB0993/f4p4/986;c42960PB0990/f1p1/754;c9452PB0994/f1p3/697;c3856PB0993/f1p4/680;c25094PB0988/f1p0/681;c38882PB0994/f2p5/838;c52380PB0993/f1p3/904	Region-4560
PB.fusion.6800	Inter-chromosome	Chr03K	54191750-54195651	scaffold_9950	3528-3986	1	c24551PB0997/f1p0/2619	Region-4748
PB.fusion.1494	Inter-chromosome	Chr01N	80696586-80700415	scaffold_28617	361-518	1	c45981PB0988/f1p0/2673	Region-1038
PB.fusion.1285	Inter-chromosome	Chr01K	3778103-3782791	Chr02K	89173246-89175081	1	c19866PB0997/f1p34/3710	Region-888
PB.fusion.1383	Inter-chromosome	Chr08N	67221176-67223835	scaffold_74	16818-18687	1	c11083PB0988/f2p5/3727	Region-965
PB.fusion.491	Inter-chromosome	Chr03N	17496767-17511446	scaffold_30522	180-971	1	c29122PB0988/f1p0/2727	Region-334
PB.fusion.4390	Inter-chromosome	Chr01N	2097479-2098034	Chr06K	61012511-61012630	1	c41693PB0994/f1p1/664	Region-3085
PB.fusion.942	Inter-chromosome	Chr01K	6583429-6583614	Chr06K	48846920-48847610	1	c41712PB0994/f1p43/872	Region-640
PB.fusion.1322	Inter-chromosome	Chr08K	72868667-72869876	Chr08N	70280231-70280362	1	c49137PB0993/f1p2/1147	Region-916
PB.fusion.6552	Inter-chromosome	Chr03N	42610047-42610411	Chr07N	7201481-7201598	1	c6433PB0988/f1p1/470	Region-4565
PB.fusion.5998	Inter-chromosome	Chr05N	20854175-20854627	Chr09N	77659576-77661666	1	c5162PB0991/f1p1/1934	Region-4195
PB.fusion.2768	Inter-chromosome	Chr01K	71274559-71275384	Chr01N	85022745-85024330	1	c18793PB0989/f1p2/1408	Region-1934
PB.fusion.2809	Inter-chromosome	Chr03N	47573560-47574589	Chr09N	12891939-12892420	1	c15244PB0942/f1p3/1428	Region-1964
PB.fusion.5570	Inter-chromosome	Chr01N	72248531-72251102	Chr02K	60672047-60672179	1	c31276PB0990/f1p5/2314	Region-3899
PB.fusion.4324	Inter-chromosome	Chr09K	3021751-3022358	Chr09N	13925822-13926328	1	c28920PB0988/f3p3/960	Region-3058
PB.fusion.176	Inter-chromosome	Chr03K	16259002-16660607	Chr04N	40106252-40106525	1	c33552PB0988/f2p1/1124	Region-126
PB.fusion.3603	Inter-chromosome	Chr03N	49697253-49697618	Chr04K	7640645-7640830	1	c5049PB0995/f1p0/558	Region-2509
PB.fusion.1375	Inter-chromosome	Chr02N	82995326-82995596	Chr09N	67854996-68351146	1	c48074PB0990/f1p0/2512	Region-957
PB.fusion.256	Inter-chromosome	Chr03K	44866474-44866851	Chr04N	17707697-17707921	13	c15639PB0941/f3p0/557;c5992PB0989/f1p0/632;c6315PB0993/f1p6/581;c21372PB0995/f1p1/337;c20733PB0995/f7p5/617;c11970PB0941/f1p0/393;c19846PB0995/f2p0/350;c86412PB0989/f1p0/447;c43988PB0994/f3p2/574;c15394PB0988/f1p0/485;c34475PB0994/f1p2/587;c21370PB0995/f10p2/559;c19930PB0995/f7p5/574	Region-180
PB.fusion.93	Inter-chromosome	Chr07N	20728406-20729615	scaffold_9352	4319-4604	1	c26810PB0993/f1p0/1034	Region-59
PB.fusion.2802	Inter-chromosome	Chr01K	68128400-68132072	Chr06K	13638973-13639566	1	c6180PB0989/f1p3/1865	Region-1962
PB.fusion.6087	Inter-chromosome	Chr09K	79231108-79232306	scaffold_17019	1085-1611	1	c5002PB0993/f1p3/949	Region-4259
PB.fusion.5201	Inter-chromosome	Chr06K	11512271-11514960	Chr09N	70921502-70924951	1	c49268PB0988/f1p1/3301	Region-3641
PB.fusion.6269	Inter-chromosome	Chr03N	42610034-42610403	scaffold_15947	334-549	1	c18865PB0995/f1p107/595	Region-4381
PB.fusion.1993	Inter-chromosome	Chr06K	13795855-13796587	scaffold_10619	2427-2475	1	c47840PB0994/f2p10/685	Region-1402
PB.fusion.2236	Inter-chromosome	Chr02K	22042412-22042534	Chr03N	42610052-42610411	5	c23564PB0941/f1p140/407;c7641PB0939/f1p104/479;c86355PB0989/f1p8/479;c85698PB0989/f1p40/479;c86605PB0989/f1p4/479	Region-1543
PB.fusion.1025	Inter-chromosome	Chr01N	28551134-28552128	Chr06N	77815692-77816003	1	c36333PB0992/f1p0/1477	Region-702
PB.fusion.1435	Inter-chromosome	Chr01N	41575636-41576602	Chr09N	60326769-60328378	1	c32474PB0988/f1p0/2361	Region-1001
PB.fusion.6553	Inter-chromosome	Chr05K	100196854-100198911	Chr05N	93168167-93168555	1	c13902PB0990/f1p2/2456	Region-4566
PB.fusion.3998	Inter-chromosome	Chr01K	20834374-20836808	Chr02N	4888148-4888323	1	c14921PB0993/f1p0/1294	Region-2810
PB.fusion.3020	Inter-chromosome	Chr01N	34541186-34543812	Chr05K	57825757-57829535	1	c21266PB0990/f2p9/3262	Region-2103
PB.fusion.5919	Inter-chromosome	Chr02K	41584222-41584321	scaffold_10700	3288-3741	1	c23622PB0941/f7p34/550	Region-4144
PB.fusion.5543	Inter-chromosome	Chr01K	68830884-68831602	scaffold_3939	11741-13075	3	c33127PB0991/f1p5/2051;c30034PB0994/f1p1/865;c24336PB0991/f1p1/1933	Region-3876
PB.fusion.2226	Inter-chromosome	Chr03N	50989442-51004974	scaffold_15767	54-572	3	c10442PB0988/f2p1/4522;c52919PB0989/f1p6/4357;c4333PB0989/f1p5/2958	Region-1536
PB.fusion.1805	Inter-chromosome	Chr03K	1488025-1488889	Chr08K	1287012-1290616	1	c62853PB0990/f1p1/2788	Region-1258
PB.fusion.6809	Inter-chromosome	Chr01N	16259861-16260149	Chr08K	60074588-60077732	1	c24798PB0992/f1p2/1607	Region-4754
PB.fusion.4888	Inter-chromosome	Chr01K	12993478-12995776	Chr06N	79840860-79841365	1	c40763PB0991/f1p0/1446	Region-3445
PB.fusion.4853	Inter-chromosome	Chr09K	80577393-80577477	Chr09N	112015480-112016556	1	c7942PB0942/f1p1/1093	Region-3420
PB.fusion.1142	Inter-chromosome	Chr01K	75433733-75435088	scaffold_4491	353-1959	1	c15556PB0994/f1p0/1190	Region-777
PB.fusion.666	Inter-chromosome	Chr04N	2066548-2066657	Chr05K	63425611-63426040	1	c18492PB0993/f1p0/537	Region-460
PB.fusion.5265	Inter-chromosome	Chr02K	898902-902793	scaffold_103	32894-33156	1	c26092PB0990/f1p8/2709	Region-3687
PB.fusion.1589	Inter-chromosome	Chr01K	73126124-73129135	Chr07K	66277823-66278618	1	c7223PB0938/f1p1/1729	Region-1109
PB.fusion.4638	Inter-chromosome	Chr03K	2165893-2166967	Chr07N	36193592-36194011	1	c3439PB0939/f1p975/1487	Region-3269
PB.fusion.3206	Inter-chromosome	Chr09K	43947705-43949321	scaffold_2939	13506-13721	2	c16107PB0942/f1p5/1552;c2199PB0996/f1p6/1498	Region-2220
PB.fusion.3662	Inter-chromosome	Chr08K	64413876-64414596	scaffold_21529	15-1345	1	c13266PB0993/f1p1/1230	Region-2554
PB.fusion.2879	Inter-chromosome	Chr05K	21975644-21976834	Chr05N	12017175-12017646	1	c50194PB0991/f1p2/1778	Region-2010
PB.fusion.1926	Inter-chromosome	Chr05K	78107577-78108935	Chr05N	77692389-77693894	1	c22676PB0989/f1p2/3256	Region-1349
PB.fusion.1623	Inter-chromosome	Chr01K	78186235-78186898	Chr03K	14602175-14602431	1	c50721PB0993/f1p2/934	Region-1128
PB.fusion.4778	Inter-chromosome	Chr04K	59866282-59870011	scaffold_1079	13167-13588	1	c32205PB0988/f1p1/4024	Region-3358
PB.fusion.4239	Inter-chromosome	Chr09K	17172981-17178561	scaffold_1098	18265-19362	1	c14069PB0992/f1p0/1509	Region-2999
PB.fusion.4374	Inter-chromosome	Chr05K	52927744-52927832	Chr09N	107198276-107199688	1	c50445PB0992/f1p5/1496	Region-3083
PB.fusion.1929	Inter-chromosome	Chr09K	57798392-57800696	scaffold_7376	4886-5447	1	c29354PB0990/f1p3/2497	Region-1351
PB.fusion.2731	Inter-chromosome	Chr08K	72544083-72544225	scaffold_1646	10222-11393	1	c45213PB0992/f1p3/1324	Region-1905
PB.fusion.2610	Inter-chromosome	Chr09N	47268090-47269356	scaffold_1061	8086-8224	1	c5697PB0993/f1p0/1203	Region-1818
PB.fusion.6418	Inter-chromosome	Chr02K	77756798-77760353	Chr08N	66161147-66168763	1	c580PB0996/f4p42/6179	Region-4475
PB.fusion.3554	Inter-chromosome	Chr03K	12045458-12045548	Chr09N	7359282-7362153	1	c58315PB0990/f1p2/1577	Region-2465
PB.fusion.6823	Inter-chromosome	Chr09K	52741385-52741471	Chr09N	77964435-77966333	1	c36950PB0994/f1p1/978	Region-4766
PB.fusion.6164	Inter-chromosome	Chr02N	69847318-69851734	Chr06N	12902901-12903801	1	c49152PB0991/f1p35/1655	Region-4314
PB.fusion.3223	Inter-chromosome	Chr04K	57960286-57965847	Chr04N	2935412-2936294	1	c29129PB0990/f1p6/2344	Region-2229
PB.fusion.2957	Inter-chromosome	Chr08N	26220918-26221223	scaffold_58	64740-65081	1	c7851PB0995/f1p4/643	Region-2066
PB.fusion.2604	Inter-chromosome	Chr05N	26903830-26904048	Chr09N	99751523-99753433	1	c47336PB0988/f1p2/2131	Region-1812
PB.fusion.5667	Inter-chromosome	Chr03K	71750456-71754532	Chr03N	49546897-49547372	1	c43943PB0989/f1p4/2927	Region-3970
PB.fusion.1423	Inter-chromosome	Chr05K	15696060-15705089	Chr05N	16574485-16575175	1	c16043PB0988/f7p6/4370	Region-989
PB.fusion.2417	Inter-chromosome	Chr07K	69438881-69439167	Chr07N	67648125-67648372	1	c10068PB0941/f1p0/531	Region-1673
PB.fusion.4779	Inter-chromosome	Chr04K	36139408-36155162	Chr04N	51509758-51511600	1	c70921PB0990/f3p3/2473	Region-3359
PB.fusion.2305	Inter-chromosome	scaffold_15596	117-1971	scaffold_20224	1396-1509	1	c19728PB0991/f3p21/1968	Region-1588
PB.fusion.2193	Inter-chromosome	Chr05K	10195936-10196483	scaffold_5843	5539-5847	5	c8732PB0942/f1p0/728;c10175PB0942/f1p2/920;c48041PB0994/f5p15/740;c3569PB0989/f2p4/740;c49839PB0994/f24p15/728	Region-1504
PB.fusion.4964	Inter-chromosome	Chr02K	41584149-41584245	Chr05N	76664075-76665084	1	c3015PB0993/f1p0/898	Region-3486
PB.fusion.1732	Inter-chromosome	Chr03N	51339807-51341402	scaffold_22055	600-1057	3	c39454PB0992/f1p0/1626;c10252PB0992/f2p0/1515;c12255PB0991/f1p0/1624	Region-1207
PB.fusion.2758	Inter-chromosome	Chr05N	46669398-46669522	scaffold_9907	3745-4857	1	c50917PB0989/f1p0/1235	Region-1924
PB.fusion.1920	Inter-chromosome	Chr01N	1237043-1240019	scaffold_14249	1627-2067	1	c5904PB0938/f1p0/2035	Region-1345
PB.fusion.6142	Inter-chromosome	Chr08K	14938444-15047102	Chr08N	10988155-11035012	1	c12254PB0997/f1p5/5030	Region-4300
PB.fusion.4169	Inter-chromosome	Chr08K	18672304-18682504	Chr08N	53726173-53726294	1	c59529PB0990/f1p2/1964	Region-2939
PB.fusion.3227	Inter-chromosome	Chr06K	13113076-13114283	Chr07K	65955306-65957162	1	c37624PB0994/f1p1/912	Region-2232
PB.fusion.6813	Inter-chromosome	Chr05K	14657653-14659513	scaffold_591	28069-28610	1	c7170PB0990/f1p4/2133	Region-4758
PB.fusion.5028	Inter-chromosome	Chr03K	358266-359301	scaffold_2802	7266-7759	1	c15608PB0992/f1p0/1399	Region-3523
PB.fusion.4095	Inter-chromosome	Chr02N	86368487-86369047	scaffold_11225	2263-2624	1	c20614PB0994/f1p0/789	Region-2879
PB.fusion.3880	Inter-chromosome	Chr01K	49409795-49410665	Chr06N	25428428-25431835	1	c15954PB0992/f2p0/1326	Region-2715
PB.fusion.2530	Inter-chromosome	Chr09K	79371025-79371450	scaffold_3015	14-1263	1	c42430PB0988/f1p0/1096	Region-1755
PB.fusion.3763	Inter-chromosome	Chr08K	7649995-7654721	scaffold_6402	363-3230	1	c14111PB0997/f3p2/5351	Region-2624
PB.fusion.2748	Inter-chromosome	scaffold_2784	12587-14905	scaffold_719	11947-20842	1	c15145PB0988/f1p3/4454	Region-1917
PB.fusion.4735	Inter-chromosome	Chr03N	43838983-43839285	Chr06K	9356794-9357037	1	c13661PB0995/f1p13/543	Region-3334
PB.fusion.4544	Inter-chromosome	Chr09K	30251034-30251782	scaffold_8855	4352-5460	1	c38159PB0990/f1p1/1891	Region-3197
PB.fusion.4257	Inter-chromosome	Chr05K	1394884-1400066	Chr09K	5821967-5822477	1	c7299PB0991/f1p2/2004	Region-3012
PB.fusion.2076	Inter-chromosome	Chr05K	31764718-31765002	Chr09K	81969231-81971503	1	c18631PB0988/f1p0/1332	Region-1460
PB.fusion.6848	Inter-chromosome	scaffold_4823	2186-2342	scaffold_6621	3356-4246	1	c16903PB0993/f1p71/1038	Region-4785
PB.fusion.1635	Inter-chromosome	Chr02K	59293570-59298175	scaffold_55	40971-41346	1	c3181PB0993/f1p1/1098	Region-1135
PB.fusion.2212	Inter-chromosome	Chr02N	14190657-14193352	Chr05N	19690323-19690552	1	c6391PB0995/f1p0/543	Region-1522
PB.fusion.5898	Inter-chromosome	Chr04N	29205086-29206085	scaffold_240	30914-31348	1	c29162PB0988/f1p2/1224	Region-4133
PB.fusion.4503	Inter-chromosome	Chr06K	4389965-4390308	Chr06N	2370323-2370537	1	c5101PB0995/f1p1/561	Region-3166
PB.fusion.2836	Inter-chromosome	Chr03N	49697763-49698300	Chr09N	6864044-6864857	1	c15886PB0993/f1p5/1017	Region-1976
PB.fusion.4290	Inter-chromosome	Chr04K	32299811-32314402	Chr06K	63728262-63729876	1	c73026PB0989/f1p3/3400	Region-3036
PB.fusion.3000	Inter-chromosome	Chr03K	2715321-2717814	scaffold_2963	9784-11265	1	c53802PB0991/f2p9/2194	Region-2093
PB.fusion.3214	Inter-chromosome	Chr09K	43947705-43949323	scaffold_2939	13506-14144	5	c550PB0938/f5p5/1895;c2681PB0989/f1p6/1668;c6333PB0988/f3p3/1894;c9631PB0988/f1p5/1415;c1745PB0989/f3p6/1889	Region-2220
PB.fusion.2696	Inter-chromosome	Chr03N	48897373-48898045	Chr08K	22281581-22284513	1	c25572PB0997/f1p0/3607	Region-1878
PB.fusion.3721	Inter-chromosome	Chr05K	28336694-28336956	Chr05N	26842750-26843853	1	c2879PB0994/f1p2/834	Region-2600
PB.fusion.837	Inter-chromosome	Chr01N	87911885-87913029	Chr02N	65223248-65224371	1	c1865PB0990/f8p11/2411	Region-566
PB.fusion.4243	Inter-chromosome	Chr08K	30345024-30347448	scaffold_6266	411-528	1	c46257PB0988/f1p0/1729	Region-3003
PB.fusion.5445	Inter-chromosome	Chr04K	57960206-57965847	Chr04N	2935384-2936294	2	c732PB0990/f9p11/2507;c18950PB0991/f2p2/2565	Region-3803
PB.fusion.4706	Inter-chromosome	Chr04K	49829463-49832217	Chr05N	12016900-12017323	2	c18346PB0994/f1p1/627;c15497PB0995/f1p1/645	Region-3322
PB.fusion.4942	Inter-chromosome	Chr09K	1982671-1982949	scaffold_3119	14377-15442	1	c8848PB0996/f1p0/1237	Region-3469
PB.fusion.296	Inter-chromosome	Chr06N	35855015-35856676	scaffold_3425	13380-13740	1	c36810PB0994/f2p9/787	Region-207
PB.fusion.6739	Inter-chromosome	Chr02K	49831134-49831945	Chr09K	67766224-67767085	1	c33633PB0992/f1p0/1760	Region-4709
PB.fusion.2147	Inter-chromosome	Chr04K	41368964-41375709	scaffold_263	24693-25175	1	c67122PB0989/f1p9/3230	Region-1498
PB.fusion.3595	Inter-chromosome	Chr07N	19757137-19760681	scaffold_4178	392-785	1	c59674PB0989/f1p0/2534	Region-2501
PB.fusion.2280	Inter-chromosome	Chr09N	2082444-2085990	scaffold_40	45699-45983	1	c13973PB0988/f1p2/1604	Region-1565
PB.fusion.1040	Inter-chromosome	Chr05K	80983146-80983248	Chr05N	39232946-39239348	1	c868PB0989/f21p20/1107	Region-710
PB.fusion.5517	Inter-chromosome	Chr04N	2066009-2066657	Chr05K	63425604-63426022	1	c33897PB0993/f2p1/963	Region-3851
PB.fusion.979	Inter-chromosome	Chr03N	4385420-4385590	Chr05K	65038119-65038382	1	c3438PB0995/f1p1/490	Region-661
PB.fusion.495	Inter-chromosome	Chr02K	68070837-68072409	scaffold_4724	1243-1580	1	c30590PB0991/f2p1/1947	Region-338
PB.fusion.5385	Inter-chromosome	Chr03K	64559557-64561596	Chr04K	37955413-37955496	4	c32408PB0990/f1p2/881;c4744PB0988/f3p3/952;c17078PB0994/f2p3/932;c40391PB0994/f1p2/756	Region-3766
PB.fusion.4967	Inter-chromosome	Chr03K	52522043-52523725	scaffold_14369	531-963	1	c12733PB0988/f2p0/2148	Region-3488
PB.fusion.5231	Inter-chromosome	Chr09K	14309610-14313498	scaffold_5739	166-562	1	c57529PB0990/f1p2/3014	Region-3661
PB.fusion.5813	Inter-chromosome	Chr02K	60689351-60694418	scaffold_2881	3902-6863	1	c24723PB0991/f1p3/1831	Region-4072
PB.fusion.1901	Inter-chromosome	Chr01N	70719117-70719486	scaffold_21187	166-1470	1	c37286PB0991/f1p0/1760	Region-1334
PB.fusion.4001	Inter-chromosome	Chr06K	13159359-13166564	scaffold_30127	123-388	1	c23982PB0991/f2p3/1953	Region-2812
PB.fusion.4222	Inter-chromosome	Chr06K	19263389-19265325	scaffold_6516	5396-8278	1	c33123PB0990/f2p3/2631	Region-2985
PB.fusion.2623	Inter-chromosome	Chr01N	81087774-81088336	scaffold_6707	910-2108	1	c11960PB0993/f3p0/1087	Region-1831
PB.fusion.1882	Inter-chromosome	Chr03N	57675932-57677898	scaffold_7415	1199-1350	1	c32955PB0990/f1p0/2114	Region-1318
PB.fusion.922	Inter-chromosome	Chr07K	48462124-48462745	scaffold_1983	2129-2814	1	c45017PB0989/f1p0/1247	Region-624
PB.fusion.1847	Inter-chromosome	Chr01N	74284838-74285996	scaffold_240	8893-9600	1	c50678PB0991/f1p0/1313	Region-1288
PB.fusion.1360	Inter-chromosome	Chr08N	62563548-62843059	scaffold_902	10015-10916	1	c3370PB0997/f1p18/3639	Region-944
PB.fusion.5055	Inter-chromosome	Chr02N	74071786-74074756	Chr07N	46353415-46353553	1	c45447PB0988/f1p1/2547	Region-3545
PB.fusion.2673	Inter-chromosome	Chr02N	98100690-98101214	Chr09N	33345486-33346636	1	c38227PB0992/f1p0/1522	Region-1855
PB.fusion.3445	Inter-chromosome	Chr07K	11926262-11949062	Chr08K	70872563-70873364	1	c10115PB0991/f1p0/1968	Region-2375
PB.fusion.2252	Inter-chromosome	Chr06K	41680328-41680594	Chr08N	73053115-73054595	1	c13002PB0991/f1p0/1794	Region-1553
PB.fusion.1891	Inter-chromosome	Chr04K	34046058-34051081	scaffold_2135	1111-2517	1	c6525PB0996/f1p5/6431	Region-1327
PB.fusion.2162	Inter-chromosome	Chr04K	41368964-41375708	scaffold_263	24693-25175	1	c173PB0997/f5p22/3202	Region-1498
PB.fusion.2014	Inter-chromosome	scaffold_6359	3023-3231	scaffold_871	21082-21802	1	c14225PB0942/f1p1/927	Region-1415
PB.fusion.5505	Inter-chromosome	Chr01K	6651293-6663778	Chr01N	2062878-2066172	1	c9306PB0990/f1p1/2538	Region-3843
PB.fusion.2317	Inter-chromosome	Chr09K	57509422-57510935	scaffold_196	45508-45806	1	c10593PB0991/f1p9/1881	Region-1593
PB.fusion.6129	Inter-chromosome	Chr09K	79957492-79959117	Chr09N	112440873-112449576	1	c42015PB0990/f1p2/3057	Region-4289
PB.fusion.4898	Inter-chromosome	Chr06N	12178699-12178746	Chr09N	79848349-79851384	1	c38274PB0988/f2p2/662	Region-3452
PB.fusion.1242	Inter-chromosome	Chr01K	37825562-37826493	Chr02K	72479560-72481250	1	c38035PB0990/f1p0/2298	Region-857
PB.fusion.5207	Inter-chromosome	Chr09K	66006687-66007114	scaffold_16323	746-886	1	c10949PB0994/f1p0/680	Region-3646
PB.fusion.1098	Inter-chromosome	Chr02N	101575736-101576157	scaffold_3185	3254-3661	1	c50534PB0989/f1p0/640	Region-744
PB.fusion.348	Inter-chromosome	Chr01K	79261132-79262310	scaffold_3068	10053-11115	1	c26072PB0991/f3p8/2152	Region-241
PB.fusion.836	Inter-chromosome	Chr05K	81459819-81460671	Chr09N	1814829-1815062	1	c34371PB0993/f1p0/1162	Region-565
PB.fusion.6032	Inter-chromosome	Chr07K	40355671-40356343	Chr07N	47205319-47206698	1	c8121PB0991/f3p4/2042	Region-4222
PB.fusion.6400	Inter-chromosome	Chr01N	5492003-5494964	Chr02K	9099098-9099860	1	c8482PB0988/f2p1/1994	Region-4464
PB.fusion.2958	Inter-chromosome	Chr08N	26220918-26220988	scaffold_58	64740-64996	1	c5260PB0995/f1p0/324	Region-2066
PB.fusion.1605	Inter-chromosome	Chr06K	48248381-48250058	scaffold_150	36721-36795	1	c17678PB0995/f1p1/515	Region-1119
PB.fusion.680	Inter-chromosome	Chr04K	13277532-13279571	Chr06K	29422948-29426635	1	c53055PB0988/f1p6/4007	Region-468
PB.fusion.6361	Inter-chromosome	Chr08K	22098138-22098337	Chr08N	40332193-40332337	1	c17483PB0995/f1p0/411	Region-4440
PB.fusion.4404	Inter-chromosome	Chr09N	102260146-102264188	scaffold_10781	413-2127	1	c40156PB0989/f1p2/3093	Region-3099
PB.fusion.4030	Inter-chromosome	scaffold_16693	219-769	scaffold_27678	42-535	1	c30919PB0993/f2p0/1038	Region-2828
PB.fusion.1792	Inter-chromosome	Chr03K	16929207-16929570	scaffold_9952	1367-4245	1	c19867PB0991/f1p0/2628	Region-1251
PB.fusion.1018	Inter-chromosome	Chr05K	23511087-23515702	scaffold_7651	1541-1709	1	c22436PB0997/f1p1/2983	Region-697
PB.fusion.1059	Inter-chromosome	Chr05K	85161253-85161591	Chr05N	78691767-78692894	1	c2914PB0992/f2p0/1491	Region-717
PB.fusion.5208	Inter-chromosome	Chr03K	5569592-5569654	Chr03N	5910167-5913515	1	c53753PB0988/f1p1/1086	Region-3647
PB.fusion.6093	Inter-chromosome	Chr07K	52618267-52620004	scaffold_3305	12665-14625	1	c40773PB0990/f2p1/2595	Region-4265
PB.fusion.2116	Inter-chromosome	Chr07K	39143472-39143961	Chr07N	38145394-38150295	1	c15720PB0990/f2p4/2282	Region-1490
PB.fusion.4091	Inter-chromosome	Chr08K	49142377-49143523	scaffold_350	21068-22725	1	c55693PB0990/f1p0/2256	Region-2875
PB.fusion.5258	Inter-chromosome	Chr03K	71231178-71231718	Chr06N	24830470-24831703	1	c43203PB0992/f1p1/1406	Region-3681
PB.fusion.5224	Inter-chromosome	Chr05K	10530439-10535598	scaffold_914	6266-6587	1	c7649PB0989/f9p10/3239	Region-3656
PB.fusion.413	Inter-chromosome	Chr01K	61999127-62001615	Chr01N	73081236-73085881	1	c42451PB0989/f1p0/3348	Region-277
PB.fusion.5841	Inter-chromosome	Chr07N	63019308-63022411	Chr09N	4222678-4231680	1	c15574PB0997/f1p16/5426	Region-4087
PB.fusion.2695	Inter-chromosome	Chr07N	69253567-69258396	scaffold_5119	9351-10788	1	c31879PB0989/f3p4/3201	Region-1877
PB.fusion.2492	Inter-chromosome	Chr05N	92013780-92015092	Chr09N	112270491-112272464	1	c20813PB0992/f1p0/1463	Region-1724
PB.fusion.5242	Inter-chromosome	Chr05K	27478482-27480806	Chr05N	24539182-24542136	1	c3734PB0989/f2p0/1767	Region-3670
PB.fusion.2792	Inter-chromosome	Chr01K	76785650-76785731	Chr09N	120107494-120107891	1	c11090PB0941/f1p0/382	Region-1952
PB.fusion.4618	Inter-chromosome	Chr03N	28378757-28379515	Chr09N	46931474-46941461	1	c46950PB0992/f1p2/1322	Region-3255
PB.fusion.2993	Inter-chromosome	Chr03K	2715321-2717828	scaffold_2963	9784-11339	1	c28853PB0988/f3p2/2281	Region-2093
PB.fusion.2935	Inter-chromosome	Chr05K	11002136-11012423	Chr06K	63248046-63250828	1	c10940PB0991/f1p1/1889	Region-2053
PB.fusion.3450	Inter-chromosome	Chr01N	75791683-75796901	Chr06K	26260045-26260161	1	c43135PB0991/f1p8/1826	Region-2380
PB.fusion.1293	Inter-chromosome	Chr02K	68813830-68814379	Chr06K	3013670-3015252	1	c31327PB0993/f1p6/995	Region-894
PB.fusion.5333	Inter-chromosome	Chr01K	77505441-77505878	Chr09K	86541344-86541599	1	c33241PB0993/f1p0/690	Region-3739
PB.fusion.3451	Inter-chromosome	Chr02K	7078459-7080275	Chr02N	7215281-7215436	2	c26019PB0993/f1p1/1312;c50244PB0989/f2p0/1319	Region-2381
PB.fusion.4444	Inter-chromosome	Chr02N	87245259-87246243	Chr05K	13813634-13813906	1	c26094PB0993/f1p1/1274	Region-3130
PB.fusion.3809	Inter-chromosome	Chr05K	109818750-109820436	Chr08N	9565586-9566531	1	c6390PB0991/f1p1/1774	Region-2661
PB.fusion.2131	Inter-chromosome	Chr04K	41368964-41375657	scaffold_263	24692-25175	1	c3981PB0997/f1p23/3170	Region-1498
PB.fusion.4740	Inter-chromosome	Chr02K	52669383-52669753	Chr07N	44778078-44778266	1	c12712PB0941/f1p154/557	Region-3336
PB.fusion.4278	Inter-chromosome	scaffold_1090	21432-21832	scaffold_9757	3446-4819	1	c49907PB0993/f1p1/1022	Region-3027
PB.fusion.2540	Inter-chromosome	Chr05K	6026962-6027287	scaffold_7087	59-1866	1	c36305PB0990/f1p3/2543	Region-1761
PB.fusion.2509	Inter-chromosome	Chr01N	37493038-37493612	Chr06N	1603873-1604114	1	c30540PB0997/f1p4/940	Region-1738
PB.fusion.4056	Inter-chromosome	Chr02K	66177036-66177073	Chr04N	17233563-17234140	1	c9444PB0995/f1p2/378	Region-2846
PB.fusion.3213	Inter-chromosome	Chr09K	43947705-43949288	scaffold_2939	13506-13611	1	c41054PB0993/f1p4/1408	Region-2220
PB.fusion.5634	Inter-chromosome	Chr02K	68171819-68172897	Chr05N	98779835-98799799	1	c43134PB0991/f1p0/1549	Region-3946
PB.fusion.5938	Inter-chromosome	Chr09K	3751745-3759753	Chr09N	15175116-15191321	1	c13542PB0996/f1p13/8481	Region-4159
PB.fusion.3802	Inter-chromosome	Chr03K	68905062-68908493	scaffold_2264	54-286	1	c36704PB0989/f1p2/2201	Region-2655
PB.fusion.4489	Inter-chromosome	Chr08K	21539959-21540435	scaffold_1188	4143-4340	2	c8835PB0994/f1p0/669;c10366PB0995/f1p0/667	Region-3158
PB.fusion.6105	Inter-chromosome	Chr02N	47089672-47090165	scaffold_2182	6742-8077	1	c41206PB0993/f1p0/870	Region-4273
PB.fusion.2536	Inter-chromosome	Chr04K	4628108-4629155	Chr05K	45111695-45112235	1	c3051PB0993/f1p1/836	Region-1758
PB.fusion.6319	Inter-chromosome	Chr05K	87700431-87701048	scaffold_2561	4831-5182	1	c14548PB0993/f1p1/969	Region-4408
PB.fusion.6001	Inter-chromosome	Chr09K	49701360-49704153	Chr09N	81444834-81445849	1	c19519PB0991/f1p1/1911	Region-4197
PB.fusion.5262	Inter-chromosome	Chr01N	16256281-16258447	Chr07N	13637348-13637507	1	c18732PB0990/f1p33/2389	Region-3684
PB.fusion.4927	Inter-chromosome	Chr04K	14387857-14389479	Chr05K	77031134-77031804	1	c29163PB0992/f1p1/1423	Region-3458
PB.fusion.6833	Inter-chromosome	Chr03N	37812482-37814180	Chr04N	48899269-48899675	1	c5410PB0993/f4p4/1334	Region-4772
PB.fusion.2726	Inter-chromosome	Chr03K	52727298-52727796	Chr05N	45336438-45338592	1	c46560PB0992/f1p5/1368	Region-1903
PB.fusion.2497	Inter-chromosome	Chr05K	52713772-52717136	scaffold_2963	9774-11265	1	c6536PB0938/f1p1/2146	Region-1728
PB.fusion.1691	Inter-chromosome	Chr06N	9340568-9343431	Chr08K	54192994-54193389	1	c41992PB0993/f1p0/1136	Region-1174
PB.fusion.6277	Inter-chromosome	Chr01K	62581675-62582350	scaffold_511	6108-6292	1	c2930PB0994/f1p1/834	Region-4386
PB.fusion.4223	Inter-chromosome	Chr06K	19263389-19265272	scaffold_6516	5471-8278	1	c47724PB0990/f1p3/2493	Region-2985
PB.fusion.3330	Inter-chromosome	Chr06K	11645104-11647430	scaffold_9886	1204-1438	1	c36197PB0990/f1p3/2569	Region-2292
PB.fusion.5190	Inter-chromosome	Chr09K	85095283-85095490	Chr09N	100099781-100102043	1	c16961PB0942/f1p1/1068	Region-3632
PB.fusion.6725	Inter-chromosome	Chr03K	67585373-67586938	scaffold_28	131928-132614	1	c14904PB0988/f1p0/2250	Region-4699
PB.fusion.2982	Inter-chromosome	Chr07K	51468045-51468212	Chr07N	48926002-48927875	1	c20834PB0992/f1p0/1540	Region-2086
PB.fusion.2235	Inter-chromosome	Chr02K	22042412-22042529	Chr03N	42610052-42610411	2	c7208PB0942/f1p514/474;c85986PB0989/f1p12/503	Region-1543
PB.fusion.5547	Inter-chromosome	Chr07N	47635092-47635172	scaffold_10896	179-1625	1	c13571PB0993/f1p0/1132	Region-3880
PB.fusion.1763	Inter-chromosome	Chr05K	4145268-4145438	Chr09K	37628724-37641819	1	c62411PB0990/f1p4/2070	Region-1230
PB.fusion.3685	Inter-chromosome	Chr05K	48774856-48775005	scaffold_940	16713-20740	1	c17727PB0990/f1p2/2541	Region-2576
PB.fusion.4905	Inter-chromosome	Chr01K	63309357-63321052	Chr01N	75021789-75022193	1	c18627PB0997/f2p4/4181	Region-3457
PB.fusion.1102	Inter-chromosome	Chr05N	87370467-87374445	Chr07N	36193468-36195839	1	c6854PB0997/f1p203/3652	Region-746
PB.fusion.950	Inter-chromosome	Chr02K	91630730-91630951	Chr09K	6333772-6337142	1	c5293PB0989/f1p0/835	Region-646
PB.fusion.4335	Inter-chromosome	Chr05N	47502206-47503609	Chr07N	10525771-10525967	1	c32582PB0992/f3p12/1663	Region-3063
PB.fusion.239	Inter-chromosome	Chr03K	42401589-42401800	Chr03N	17890384-17890966	1	c12670PB0994/f1p0/796	Region-166
PB.fusion.3023	Inter-chromosome	Chr01N	34541186-34543749	Chr05K	57825818-57829535	1	c1120PB0997/f3p11/3139	Region-2103
PB.fusion.1717	Inter-chromosome	Chr01K	63461073-63466298	scaffold_8013	22-2326	1	c38500PB0989/f1p1/3639	Region-1195
PB.fusion.138	Inter-chromosome	Chr09N	110546776-110547842	scaffold_17019	1041-1616	1	c42338PB0994/f1p0/823	Region-97
PB.fusion.4835	Inter-chromosome	Chr01K	61014371-61014505	Chr01N	70432812-70438137	1	c20399PB0988/f1p0/1770	Region-3405
PB.fusion.6802	Inter-chromosome	Chr01K	53189635-53190814	Chr05K	95482618-95485303	1	c6590PB0990/f1p0/1843	Region-4750
PB.fusion.1536	Inter-chromosome	Chr02K	6481917-6482631	Chr02N	5166571-5168148	1	c37600PB0991/f1p1/1618	Region-1070
PB.fusion.6293	Inter-chromosome	Chr01N	96203153-96203935	Chr05N	16296841-16296950	1	c37374PB0993/f1p2/896	Region-4393
PB.fusion.2070	Inter-chromosome	Chr09N	111051870-111058296	scaffold_6022	4553-4754	1	c44026PB0988/f1p1/1793	Region-1455
PB.fusion.2873	Inter-chromosome	Chr03N	49489485-49489637	Chr05K	13656677-13657613	1	c11250PB0993/f2p1/1086	Region-2006
PB.fusion.2411	Inter-chromosome	Chr09K	76373794-76373994	scaffold_17555	822-1733	1	c6792PB0993/f1p0/1108	Region-1667
PB.fusion.6152	Inter-chromosome	Chr05N	79453435-79455786	scaffold_123	31095-34561	1	c9542PB0991/f1p1/1845	Region-4304
PB.fusion.308	Inter-chromosome	Chr08K	26118311-26121755	Chr08N	19670629-19670744	2	c1693PB0991/f4p9/2106;c30088PB0991/f1p3/2049	Region-215
PB.fusion.2281	Inter-chromosome	Chr04K	21360549-21360651	scaffold_1011	7575-8671	1	c11896PB0941/f1p109/1233	Region-1566
PB.fusion.5299	Inter-chromosome	Chr02N	69380269-69386210	Chr09K	4235819-4236037	1	c17025PB0992/f1p0/1746	Region-3714
PB.fusion.5006	Inter-chromosome	Chr03K	26463886-26464915	Chr08K	27149940-27150204	1	c7170PB0994/f1p2/836	Region-3513
PB.fusion.2636	Inter-chromosome	Chr01N	65990603-65991782	scaffold_34	25463-33629	1	c21860PB0990/f1p2/2475	Region-1841
PB.fusion.4108	Inter-chromosome	Chr07K	58340284-58342458	Chr08K	8547692-8548570	1	c4960PB0990/f1p3/2384	Region-2892
PB.fusion.1986	Inter-chromosome	Chr01K	62039526-62040689	Chr01N	73538183-73538406	1	c44546PB0989/f1p0/1232	Region-1398
PB.fusion.782	Inter-chromosome	Chr01N	97586876-97589088	scaffold_10402	607-1276	1	c30190PB0992/f1p1/1360	Region-534
PB.fusion.675	Inter-chromosome	Chr07K	60436151-60437822	Chr07N	56505691-56505914	1	c8519PB0991/f1p1/2071	Region-465
PB.fusion.1634	Inter-chromosome	Chr07N	5220827-5223665	scaffold_7043	1079-2377	1	c30669PB0990/f1p3/1423	Region-1134
PB.fusion.6272	Inter-chromosome	Chr01K	77476990-77486192	Chr02K	46728708-46732877	1	c67615PB0989/f1p4/3843	Region-4383
PB.fusion.3804	Inter-chromosome	Chr05K	92937587-92939413	scaffold_6527	995-2200	1	c37887PB0990/f2p0/2317	Region-2657
PB.fusion.4705	Inter-chromosome	Chr05N	43411552-43411702	scaffold_5182	508-1728	1	c39542PB0992/f1p0/1633	Region-3321
PB.fusion.4211	Inter-chromosome	Chr09K	15771318-15774533	Chr09N	31872957-31873325	1	c35049PB0989/f1p1/3117	Region-2975
PB.fusion.1284	Inter-chromosome	Chr01N	93547945-93573481	Chr03K	27965509-27965576	1	c11981PB0993/f1p14/1306	Region-887
PB.fusion.3535	Inter-chromosome	Chr05K	59560842-59563754	Chr08K	77047541-77050127	1	c35394PB0991/f1p1/2017	Region-2450
PB.fusion.1476	Inter-chromosome	Chr05N	15362577-15366538	scaffold_2769	7093-8469	2	c10744PB0989/f2p3/3313;c63258PB0989/f5p3/3194	Region-1029
PB.fusion.1135	Inter-chromosome	Chr01K	71435950-71437126	Chr05K	80985754-80990005	1	c62605PB0990/f1p18/2201	Region-770
PB.fusion.1603	Inter-chromosome	Chr05K	25400742-25401858	Chr08N	52990698-52990835	1	c3333PB0992/f1p9/1316	Region-1117
PB.fusion.6699	Inter-chromosome	Chr02K	7433543-7434424	Chr02N	7088362-7095460	1	c69291PB0989/f1p0/3204	Region-4679
PB.fusion.6227	Inter-chromosome	Chr09N	75938731-75938908	scaffold_128	1526-3396	1	c20685PB0992/f1p0/1586	Region-4355
PB.fusion.2672	Inter-chromosome	Chr08K	22294106-22294466	Chr08N	12944242-12944674	1	c41122PB0994/f1p1/785	Region-1854
PB.fusion.4407	Inter-chromosome	Chr06K	13796952-13797694	scaffold_270	472-678	1	c49109PB0993/f1p4/1099	Region-3102
PB.fusion.4718	Inter-chromosome	Chr01N	96203145-96203762	Chr05N	34936251-34936367	1	c17825PB0988/f2p0/740	Region-3325
PB.fusion.2747	Inter-chromosome	Chr03K	30168554-30168798	Chr09N	101829344-101831304	1	c1831PB0938/f2p0/1769	Region-1916
PB.fusion.3088	Inter-chromosome	Chr05K	14669124-14670812	Chr06K	21481173-21494022	1	c30168PB0990/f1p1/2655	Region-2147
PB.fusion.1655	Inter-chromosome	Chr09N	12471336-12479473	scaffold_2443	8193-13533	1	c22198PB0997/f1p3/3044	Region-1148
PB.fusion.4847	Inter-chromosome	Chr04K	31602760-31604625	Chr04N	13913678-13913779	1	c47618PB0992/f1p0/958	Region-3417
PB.fusion.3852	Inter-chromosome	Chr03N	42718078-42719368	Chr07K	17059913-17061742	1	c1204PB0991/f3p3/1743	Region-2695
PB.fusion.1744	Inter-chromosome	Chr03K	9464278-9465134	Chr05K	43028286-43028741	1	c45534PB0993/f1p1/1308	Region-1214
PB.fusion.1898	Inter-chromosome	Chr05N	76088525-76091542	Chr09N	109631924-109632067	1	c40673PB0994/f1p4/736	Region-1333
PB.fusion.697	Inter-chromosome	Chr05K	27235402-27235893	Chr05N	21197824-21201499	1	c48584PB0991/f1p1/1828	Region-478
PB.fusion.3275	Inter-chromosome	Chr05K	21975641-21976834	Chr07N	47307753-47308005	2	c36477PB0993/f1p1/924;c33140PB0991/f1p1/1770	Region-2264
PB.fusion.3092	Inter-chromosome	Chr08N	1376562-1376677	scaffold_1816	140-1080	1	c22031PB0993/f1p5/797	Region-2150
PB.fusion.1690	Inter-chromosome	Chr03N	47573560-47575066	Chr09N	12891939-12892420	1	c8562PB0991/f1p3/1995	Region-1173
PB.fusion.48	Inter-chromosome	Chr09K	43947705-43949326	scaffold_2939	13506-14144	2	c7926PB0942/f3p5/1977;c1795PB0991/f10p29/1980	Region-36
PB.fusion.3432	Inter-chromosome	Chr01K	28790430-28794553	scaffold_16850	415-722	1	c48567PB0990/f1p8/2768	Region-2370
PB.fusion.4984	Inter-chromosome	Chr03K	54119483-54120647	Chr08K	57364675-57365261	1	c41970PB0988/f1p0/862	Region-3494
PB.fusion.3009	Inter-chromosome	Chr03K	27205339-27206755	Chr07N	44688999-44690010	1	c22907PB0993/f2p0/1040	Region-2097
PB.fusion.5672	Inter-chromosome	Chr02N	102450919-102453480	scaffold_1684	10650-14052	1	c12911PB0990/f1p2/2775	Region-3975
PB.fusion.3438	Inter-chromosome	Chr01K	28790657-28794139	scaffold_16850	480-1136	2	c26473PB0997/f1p3/2477;c50226PB0989/f3p0/2484	Region-2370
PB.fusion.2976	Inter-chromosome	Chr03K	2165893-2166992	Chr05K	25400738-25401502	1	c4655PB0938/f1p5/2006	Region-2081
PB.fusion.1659	Inter-chromosome	Chr05K	99654325-99904573	Chr05N	92508925-92510496	1	c67207PB0990/f1p10/4293	Region-1150
PB.fusion.2378	Inter-chromosome	Chr02K	61344917-61347180	Chr05K	47006185-47006233	2	c10999PB0994/f46p21/871;c27708PB0988/f6p8/872	Region-1641
PB.fusion.2109	Inter-chromosome	Chr03K	27038346-27043390	Chr09N	8019182-8019453	1	c3861PB0997/f1p7/4044	Region-1487
PB.fusion.182	Inter-chromosome	Chr02N	35605349-35607362	Chr05N	32469361-32469569	1	c18818PB0992/f1p0/1513	Region-129
PB.fusion.2330	Inter-chromosome	Chr06K	5446802-5448700	scaffold_517	28509-31424	2	c28239PB0990/f5p1/2393;c59193PB0989/f1p0/1509	Region-1603
PB.fusion.1671	Inter-chromosome	Chr05K	14669056-14670605	Chr09N	10241150-10241860	1	c37260PB0989/f1p0/1428	Region-1159
PB.fusion.6738	Inter-chromosome	Chr03N	8942940-8943190	Chr09N	1403095-1405091	1	c21534PB0992/f1p0/1531	Region-4708
PB.fusion.1629	Inter-chromosome	Chr05K	4131263-4131521	Chr06K	4390284-4390442	1	c4687PB0995/f1p0/424	Region-1130
PB.fusion.6542	Inter-chromosome	scaffold_16589	191-1277	scaffold_4530	7397-7510	1	c43983PB0993/f2p3/1199	Region-4561
PB.fusion.2912	Inter-chromosome	Chr08N	62296496-62296926	scaffold_287	19850-20118	1	c21798PB0994/f1p0/693	Region-2034
PB.fusion.6775	Inter-chromosome	Chr02K	36204419-36206434	scaffold_90	53354-53475	1	c18643PB0988/f2p8/1429	Region-4738
PB.fusion.205	Inter-chromosome	Chr04N	20050542-20052043	Chr05K	87382943-87388167	1	c37360PB0989/f1p1/3748	Region-143
PB.fusion.86	Inter-chromosome	Chr03N	51083462-51086946	Chr08N	8260802-8261216	1	c46540PB0990/f1p0/2469	Region-53
PB.fusion.4844	Inter-chromosome	Chr02K	91828247-91829992	Chr02N	101056774-101058082	1	c55232PB0988/f1p0/2173	Region-3414
PB.fusion.1194	Inter-chromosome	Chr08K	39917081-39917214	scaffold_4465	5545-7763	3	c12061PB0992/f1p3/1347;c55614PB0988/f1p0/1667;c13798PB0990/f1p1/2370	Region-817
PB.fusion.6232	Inter-chromosome	Chr01K	10907088-10907483	scaffold_1695	8381-9845	1	c40020PB0991/f1p1/1854	Region-4360
PB.fusion.3408	Inter-chromosome	Chr06N	15350578-15350994	Chr08K	65256274-65258986	1	c45928PB0993/f1p1/1179	Region-2348
PB.fusion.4411	Inter-chromosome	Chr06K	34995175-34997713	Chr06N	24214014-24214112	1	c2918PB0994/f5p3/845	Region-3105
PB.fusion.2272	Inter-chromosome	Chr07K	57537509-57537826	Chr09K	53636705-53638082	1	c24162PB0988/f2p1/1749	Region-1563
PB.fusion.1300	Inter-chromosome	Chr02N	56977200-56977569	scaffold_11795	1234-2755	1	c49733PB0991/f1p0/1742	Region-899
PB.fusion.3475	Inter-chromosome	Chr08K	22096534-22098118	Chr08N	40332192-40332334	1	c44739PB0990/f1p2/731	Region-2399
PB.fusion.4039	Inter-chromosome	Chr08K	42528931-42531674	Chr09N	20057847-20058089	1	c23562PB0988/f1p4/2987	Region-2836
PB.fusion.5307	Inter-chromosome	Chr04K	50219438-50221021	Chr05N	475839-476012	1	c45202PB0993/f1p0/1271	Region-3717
PB.fusion.6373	Inter-chromosome	Chr07K	47225709-47227343	scaffold_2700	10365-11176	1	c36061PB0989/f1p0/2886	Region-4450
PB.fusion.3705	Inter-chromosome	Chr03K	63237492-63238415	Chr07N	19728027-19728102	1	c48445PB0993/f3p6/1001	Region-2588
PB.fusion.1818	Inter-chromosome	Chr02K	82903761-82904660	Chr02N	91546677-91546959	1	c43431PB0988/f1p0/1375	Region-1265
PB.fusion.3209	Inter-chromosome	Chr09K	43947705-43949322	scaffold_2939	13506-14142	3	c5847PB0991/f2p14/1574;c16115PB0942/f1p5/1438;c38146PB0989/f1p1/2057	Region-2220
PB.fusion.601	Inter-chromosome	Chr02N	89620394-89620641	Chr09N	49013366-49016754	1	c26552PB0990/f1p1/2669	Region-416
PB.fusion.5774	Inter-chromosome	Chr04K	17482986-17483249	Chr04N	10916363-10916542	1	c18334PB0995/f1p0/530	Region-4041
PB.fusion.3823	Inter-chromosome	Chr04N	49481104-49481327	Chr07N	68065091-68065804	2	c8403PB0993/f1p4/929;c19729PB0993/f4p6/1059	Region-2672
PB.fusion.3373	Inter-chromosome	Chr04K	24131113-24131830	scaffold_7304	4243-5224	1	c43437PB0988/f1p0/945	Region-2320
PB.fusion.719	Inter-chromosome	Chr01K	3056349-3059004	Chr09N	52500266-52500394	1	c16549PB0991/f1p2/1895	Region-491
PB.fusion.3129	Inter-chromosome	Chr03N	49697733-49698300	Chr04K	31700472-31701144	1	c31392PB0993/f1p2/1045	Region-2173
PB.fusion.5200	Inter-chromosome	Chr07N	24957393-24965999	scaffold_1221	23620-24109	1	c26945PB0989/f1p0/781	Region-3640
PB.fusion.654	Inter-chromosome	Chr03K	2715321-2718075	scaffold_2963	9784-11192	1	c2870PB0938/f1p0/2299	Region-455
PB.fusion.4514	Inter-chromosome	Chr07K	72301771-72301853	Chr07N	62996816-63023875	1	c22752PB0994/f1p0/619	Region-3172
PB.fusion.1223	Inter-chromosome	Chr04N	2663045-2665673	Chr09N	22066544-22066732	1	c2034PB0991/f11p1/2035	Region-839
PB.fusion.3439	Inter-chromosome	Chr07K	19820421-19822151	scaffold_6342	2655-2906	1	c38097PB0992/f1p0/1787	Region-2371
PB.fusion.6394	Inter-chromosome	Chr08K	16194218-16202642	scaffold_4067	12165-12506	1	c57777PB0989/f1p2/3706	Region-4461
PB.fusion.157	Inter-chromosome	Chr08N	67218882-67223800	scaffold_6289	8826-9000	1	c15416PB0997/f1p7/3404	Region-111
PB.fusion.2182	Inter-chromosome	Chr04K	41368964-41375698	scaffold_263	24692-25175	1	c70299PB0989/f1p17/3253	Region-1498
PB.fusion.1458	Inter-chromosome	Chr02K	74849562-74850941	Chr02N	74479209-74479410	1	c44113PB0992/f1p4/1597	Region-1015
PB.fusion.1398	Inter-chromosome	Chr08K	34354496-34354779	Chr09K	36570888-36573877	1	c22592PB0993/f1p0/1193	Region-973
PB.fusion.4750	Inter-chromosome	Chr08K	41102032-41102156	scaffold_172	24959-26269	1	c27187PB0992/f1p0/1530	Region-3341
PB.fusion.1944	Inter-chromosome	Chr06K	56012368-56013388	Chr06N	27602179-27602396	1	c34856PB0992/f1p5/1170	Region-1366
PB.fusion.5128	Inter-chromosome	Chr05K	34406751-34410970	Chr08N	66158173-66161154	1	c5170PB0996/f1p10/6374	Region-3590
PB.fusion.749	Inter-chromosome	Chr07N	24906311-24914666	scaffold_8198	4217-5683	1	c638PB0996/f3p25/6431	Region-518
PB.fusion.6	Inter-chromosome	Chr09N	60326769-60327280	scaffold_599	24193-25064	1	c13475PB0989/f1p0/839	Region-4
PB.fusion.1442	Inter-chromosome	Chr03N	41782834-41783049	Chr08N	3018852-3019344	1	c18471PB0995/f1p0/609	Region-1005
PB.fusion.5274	Inter-chromosome	Chr01K	70291437-70291618	Chr05K	20669961-20670964	1	c49296PB0993/f1p14/992	Region-3694
PB.fusion.2459	Inter-chromosome	Chr01N	69192257-69192716	Chr04N	37734422-37734566	1	c16940PB0995/f1p1/606	Region-1708
PB.fusion.3945	Inter-chromosome	Chr03K	293914-298607	Chr08K	306130-306380	1	c14880PB0990/f1p1/1821	Region-2771
PB.fusion.1050	Inter-chromosome	Chr09K	13033035-13747297	Chr09N	25860518-25860840	1	c7157PB0988/f1p3/3599	Region-711
PB.fusion.4427	Inter-chromosome	Chr09N	35486349-35486864	scaffold_23883	637-1282	1	c22366PB0993/f1p1/1184	Region-3116
PB.fusion.690	Inter-chromosome	Chr02N	74558041-74558171	Chr03K	33303572-33303855	1	c16598PB0995/f1p0/461	Region-475
PB.fusion.3946	Inter-chromosome	Chr03K	293914-298521	Chr08K	306130-306289	1	c22460PB0988/f1p0/1644	Region-2771
PB.fusion.812	Inter-chromosome	Chr05N	47502197-47503609	Chr09N	56758361-56760576	2	c4453PB0996/f1p6/2235;c16744PB0991/f2p20/2240	Region-548
PB.fusion.1467	Inter-chromosome	Chr02K	41838093-41848719	Chr02N	54381194-54381505	2	c19192PB0990/f1p6/2274;c52254PB0991/f2p10/2202	Region-1022
PB.fusion.574	Inter-chromosome	Chr05K	25544643-25545135	scaffold_4707	10289-10485	1	c5985PB0994/f3p0/692	Region-395
PB.fusion.4322	Inter-chromosome	Chr03K	16668957-16669005	Chr06K	51112408-51112779	1	c15486PB0995/f1p0/418	Region-3057
PB.fusion.1972	Inter-chromosome	Chr02K	50040413-50041968	Chr02N	58601553-58602569	1	c12641PB0988/f1p0/2013	Region-1389
PB.fusion.5289	Inter-chromosome	Chr08K	177828-183522	scaffold_1709	15023-17729	1	c20161PB0989/f1p1/3218	Region-3707
PB.fusion.2893	Inter-chromosome	Chr09N	89603127-89608238	scaffold_497	30923-32405	1	c6653PB0996/f1p24/6708	Region-2017
PB.fusion.3614	Inter-chromosome	Chr04K	43164111-43164606	Chr08K	30806000-30806770	1	c11993PB0993/f1p14/1059	Region-2517
PB.fusion.2760	Inter-chromosome	Chr02K	81536616-81537083	Chr09K	19563787-19569830	1	c17108PB0990/f1p1/2646	Region-1926
PB.fusion.1247	Inter-chromosome	Chr03K	40586411-40587822	scaffold_3374	12815-13589	1	c10040PB0991/f1p0/1475	Region-860
PB.fusion.2823	Inter-chromosome	Chr05K	108939122-108941370	scaffold_2963	7182-7490	1	c37382PB0992/f1p1/975	Region-1965
PB.fusion.5180	Inter-chromosome	Chr09K	56833518-56834271	Chr09N	49692038-49702131	1	c10271PB0996/f1p25/6700	Region-3626
PB.fusion.4877	Inter-chromosome	Chr09K	73732623-73733241	Chr09N	104509703-104509799	1	c4514PB0989/f1p3/724	Region-3436
PB.fusion.3231	Inter-chromosome	Chr02N	75237426-75240909	scaffold_16516	977-1794	1	c12927PB0990/f1p3/3000	Region-2234
PB.fusion.2933	Inter-chromosome	Chr01K	74488838-74489283	Chr01N	81026974-81027087	1	c13380PB0995/f1p2/555	Region-2051
PB.fusion.3081	Inter-chromosome	Chr03K	64579718-64582184	Chr05K	80983040-80983133	1	c8405PB0993/f1p9/1088	Region-2140
PB.fusion.5062	Inter-chromosome	Chr02N	81497850-81497973	Chr09N	8019562-8020300	1	c46340PB0994/f1p8/729	Region-3552
PB.fusion.4829	Inter-chromosome	Chr06K	21280030-21280468	Chr09N	93766297-93767394	2	c37839PB0994/f1p0/730;c7759PB0994/f1p0/879	Region-3399
PB.fusion.3785	Inter-chromosome	Chr05K	6112134-6112349	Chr05N	5333185-5335118	1	c26642PB0990/f1p0/1590	Region-2644
PB.fusion.2787	Inter-chromosome	Chr01K	37462340-37462547	Chr08K	76920062-76920495	1	c9988PB0941/f1p0/645	Region-1947
PB.fusion.5416	Inter-chromosome	Chr09N	215229-216431	scaffold_8799	5426-5735	1	c20786PB0992/f3p7/1509	Region-3788
PB.fusion.4103	Inter-chromosome	Chr05N	91789-95652	Chr09N	78201698-78204617	1	c13460PB0996/f1p12/6799	Region-2887
PB.fusion.6341	Inter-chromosome	Chr09N	98339337-98340959	scaffold_29	41969-42064	1	c54219PB0988/f1p1/606	Region-4423
PB.fusion.5042	Inter-chromosome	Chr06K	32117222-32118428	scaffold_1754	7997-8094	1	c10525PB0942/f1p1/1010	Region-3533
PB.fusion.2046	Inter-chromosome	Chr09K	43947705-43949266	scaffold_2939	13506-14142	1	c37735PB0988/f1p2/2097	Region-1437
PB.fusion.284	Inter-chromosome	Chr06N	48951484-48953852	scaffold_13977	243-423	1	c6857PB0994/f1p3/864	Region-205
PB.fusion.5300	Inter-chromosome	Chr02K	1298983-1300204	Chr02N	666097-668893	1	c43903PB0993/f1p1/1123	Region-3715
PB.fusion.2439	Inter-chromosome	Chr08K	22296541-22297743	Chr08N	37834037-37834651	1	c15665PB0992/f1p0/1803	Region-1693
PB.fusion.3602	Inter-chromosome	Chr03K	9408581-9410359	Chr07K	24442020-24442145	1	c8880PB0942/f1p1/875	Region-2508
PB.fusion.5355	Inter-chromosome	Chr01K	79260359-79262728	scaffold_3068	10839-10981	1	c32971PB0991/f1p2/2433	Region-3748
PB.fusion.2924	Inter-chromosome	Chr03K	22701122-22702153	Chr07N	62861543-62862200	1	c11361PB0993/f1p0/1106	Region-2042
PB.fusion.1525	Inter-chromosome	Chr09N	118569492-118575372	scaffold_40	37792-38839	1	c42385PB0990/f1p0/3010	Region-1061
PB.fusion.5656	Inter-chromosome	Chr07N	43454182-43454260	Chr08N	50804475-50804956	1	c13028PB0995/f2p0/612	Region-3965
PB.fusion.2168	Inter-chromosome	Chr04K	41368964-41375706	scaffold_263	24692-25175	2	c4864PB0997/f1p45/3227;c26102PB0990/f1p17/3229	Region-1498
PB.fusion.5643	Inter-chromosome	Chr05K	102798526-102798925	Chr09K	18720862-18728805	1	c18116PB0991/f1p3/2104	Region-3955
PB.fusion.4621	Inter-chromosome	Chr03K	62148342-62149302	scaffold_31173	39-532	1	c3135PB0988/f2p0/1449	Region-3257
PB.fusion.3067	Inter-chromosome	Chr08K	59913192-59914428	Chr08N	17197971-17198236	1	c50852PB0989/f1p1/1490	Region-2130
PB.fusion.4147	Inter-chromosome	Chr09K	3827891-3828164	Chr09N	8991367-8991408	1	c5232PB0995/f1p0/336	Region-2922
PB.fusion.3112	Inter-chromosome	Chr02K	72705184-72706846	Chr04N	5692984-5693057	1	c43776PB0993/f1p0/1071	Region-2162
PB.fusion.5435	Inter-chromosome	Chr05K	80983146-80983248	Chr05N	39232949-39237031	3	c945PB0938/f3p2/1306;c51180PB0993/f1p16/1301;c24773PB0992/f1p49/1310	Region-3796
PB.fusion.3363	Inter-chromosome	Chr02K	81613085-81613524	Chr07N	57544789-57545033	1	c49353PB0988/f1p4/682	Region-2314
PB.fusion.4883	Inter-chromosome	Chr03K	52826876-52826921	Chr03N	36772030-36773382	1	c17631PB0995/f1p2/710	Region-3440
PB.fusion.50	Inter-chromosome	Chr09K	43947705-43949237	scaffold_2939	13506-14144	1	c16440PB0988/f3p21/1891	Region-36
PB.fusion.888	Inter-chromosome	Chr06N	50082644-50085061	Chr08K	25119287-25119794	1	c29969PB0990/f1p0/1147	Region-606
PB.fusion.5516	Inter-chromosome	Chr04N	2066007-2066657	Chr05K	63425605-63425981	2	c2193PB0993/f4p7/879;c18830PB0994/f3p2/924	Region-3851
PB.fusion.2151	Inter-chromosome	Chr04K	41368964-41375673	scaffold_263	24692-25175	1	c40336PB0988/f7p23/3266	Region-1498
PB.fusion.4124	Inter-chromosome	Chr09K	43169172-43169287	Chr09N	71558556-71562191	1	c39041PB0991/f1p0/1911	Region-2904
PB.fusion.382	Inter-chromosome	Chr06N	19416224-19416473	scaffold_1189	10978-13175	1	c6144PB0996/f1p0/1798	Region-254
PB.fusion.5708	Inter-chromosome	Chr04N	18225619-18230947	scaffold_15970	474-769	1	c11432PB0997/f1p7/4431	Region-4002
PB.fusion.4595	Inter-chromosome	Chr01N	16255309-16257503	Chr09N	107665352-107666149	1	c56377PB0989/f1p12/3055	Region-3239
PB.fusion.6460	Inter-chromosome	Chr03K	17991653-17992999	scaffold_1812	10508-10945	1	c50049PB0991/f1p8/1780	Region-4509
PB.fusion.1014	Inter-chromosome	Chr02N	76773654-76773746	Chr03K	27023203-27025660	1	c13612PB0993/f1p2/1158	Region-693
PB.fusion.3727	Inter-chromosome	Chr05K	11002073-11012423	Chr05N	8377183-8377295	1	c10050PB0992/f1p2/1490	Region-2606
PB.fusion.1910	Inter-chromosome	Chr06N	79631646-79634087	Chr07N	62686431-62686639	1	c13235PB0993/f8p9/1013	Region-1340
PB.fusion.6176	Inter-chromosome	Chr09N	52391535-52397535	scaffold_4091	4059-7513	1	c2761PB0997/f3p2/4629	Region-4321
PB.fusion.633	Inter-chromosome	Chr06N	60439801-60443275	scaffold_6029	9303-9532	1	c35551PB0988/f1p1/2643	Region-436
PB.fusion.5664	Inter-chromosome	Chr03K	71750510-71754532	Chr03N	49547045-49547372	1	c57526PB0989/f1p4/2729	Region-3970
PB.fusion.4451	Inter-chromosome	Chr01K	3433579-3434472	Chr01N	4101933-4103247	1	c46479PB0990/f1p0/2309	Region-3136
PB.fusion.2687	Inter-chromosome	Chr05N	33907658-33908513	Chr09N	108445249-108446547	1	c26321PB0989/f1p4/2599	Region-1869
PB.fusion.2350	Inter-chromosome	Chr04K	25589312-25590466	scaffold_2813	15472-16019	1	c23934PB0993/f1p0/807	Region-1619
PB.fusion.1060	Inter-chromosome	Chr05K	85160618-85161591	Chr05N	78691687-78692286	1	c43223PB0988/f1p2/1574	Region-717
PB.fusion.484	Inter-chromosome	Chr05K	113983468-113984281	Chr07K	69808907-69809289	1	c3188PB0942/f1p1/1190	Region-329
PB.fusion.4113	Inter-chromosome	Chr03N	57066797-57070116	scaffold_7842	1087-1613	1	c6678PB0992/f1p0/1493	Region-2894
PB.fusion.4603	Inter-chromosome	Chr01N	1389872-1390790	Chr06K	16865909-16867221	1	c28638PB0988/f2p0/1576	Region-3243
PB.fusion.2713	Inter-chromosome	Chr02N	12894120-12895979	scaffold_1024	4089-4443	1	c70957PB0989/f1p0/1618	Region-1891
PB.fusion.6591	Inter-chromosome	Chr03N	33211409-33214380	Chr05K	109116639-109116857	1	c15190PB0991/f3p0/2151	Region-4597
PB.fusion.4259	Inter-chromosome	Chr02K	24901996-24902098	scaffold_13269	1469-1682	1	c3895PB0941/f1p0/313	Region-3014
PB.fusion.6878	Inter-chromosome	Chr04K	31306172-31308168	Chr06K	15934438-15936685	1	c24536PB0990/f2p0/2187	Region-4811
PB.fusion.5156	Inter-chromosome	Chr05K	60498517-60503131	Chr08N	42671356-42678187	1	c36885PB0988/f1p5/2539	Region-3608
PB.fusion.323	Inter-chromosome	scaffold_2784	12535-14905	scaffold_719	11885-20842	1	c1550PB0989/f2p3/4212	Region-223
PB.fusion.410	Inter-chromosome	Chr02N	61707394-61710676	Chr09K	80838575-80838887	1	c21707PB0991/f1p0/2047	Region-275
PB.fusion.233	Inter-chromosome	Chr09N	11406984-11409904	scaffold_2324	10941-11052	1	c43649PB0988/f1p0/1176	Region-163
PB.fusion.1154	Inter-chromosome	Chr05K	8132715-8133860	Chr05N	7183031-7184004	1	c27501PB0988/f1p0/1698	Region-786
PB.fusion.5163	Inter-chromosome	Chr02K	7753351-7755778	Chr02N	6024692-6028258	1	c41031PB0994/f1p4/912	Region-3614
PB.fusion.2943	Inter-chromosome	Chr05K	25877327-25878721	Chr09K	5821604-5821832	1	c7784PB0994/f1p0/608	Region-2061
PB.fusion.3897	Inter-chromosome	Chr04K	6359937-6362684	Chr05K	80983039-80983155	1	c11781PB0942/f1p1/1296	Region-2731
PB.fusion.3359	Inter-chromosome	Chr02N	81293666-81294417	Chr04K	1783287-1783679	1	c32322PB0993/f1p1/1036	Region-2310
PB.fusion.5901	Inter-chromosome	Chr04N	30223090-30230532	Chr07N	48152303-48152705	1	c57308PB0990/f1p2/2732	Region-4136
PB.fusion.3907	Inter-chromosome	Chr09K	29485427-29489006	Chr09N	52866296-52866624	1	c28794PB0992/f1p1/1460	Region-2740
PB.fusion.588	Inter-chromosome	Chr01K	42060384-42062907	Chr01N	44483519-44483862	1	c30319PB0992/f1p0/1624	Region-406
PB.fusion.4607	Inter-chromosome	Chr08K	2322072-2323830	scaffold_828	6591-7115	1	c45351PB0991/f1p4/1799	Region-3246
PB.fusion.4206	Inter-chromosome	Chr02K	84241537-84241683	Chr09K	72416608-72419152	1	c25821PB0992/f1p3/1288	Region-2970
PB.fusion.5405	Inter-chromosome	Chr02K	23967117-23967658	scaffold_665	27016-28009	1	c4899PB0994/f1p0/900	Region-3782
PB.fusion.2432	Inter-chromosome	Chr04N	110315-110668	scaffold_315	37895-38245	1	c13095PB0994/f1p24/729	Region-1687
PB.fusion.563	Inter-chromosome	Chr05K	112468399-112468605	Chr06K	1396658-1401112	1	c55052PB0990/f1p3/2986	Region-394
PB.fusion.5092	Inter-chromosome	Chr06N	23449502-23453016	scaffold_639	3414-3800	1	c25787PB0989/f2p0/3329	Region-3569
PB.fusion.3982	Inter-chromosome	Chr01N	57081854-57085621	Chr03N	49843438-49843964	1	c31550PB0988/f1p1/3858	Region-2795
PB.fusion.2037	Inter-chromosome	Chr06N	28337424-28337535	scaffold_144	8293-11741	1	c9024PB0992/f1p0/1542	Region-1431
PB.fusion.4560	Inter-chromosome	Chr02K	36942305-36942526	Chr07K	14582707-14583407	1	c5608PB0988/f1p0/919	Region-3209
PB.fusion.1057	Inter-chromosome	Chr06K	5028740-5030399	Chr08N	50932501-50932761	1	c17172PB0991/f1p0/1604	Region-716
PB.fusion.358	Inter-chromosome	Chr01K	79261117-79262392	scaffold_3068	10069-11136	1	c10912PB0991/f3p11/2255	Region-241
PB.fusion.5906	Inter-chromosome	Chr07K	71402694-71402752	Chr07N	68919810-68920044	1	c14167PB0995/f1p0/312	Region-4141
PB.fusion.1083	Inter-chromosome	Chr05K	28335429-28336951	Chr05N	26842572-26842623	1	c41383PB0993/f1p0/977	Region-731
PB.fusion.1813	Inter-chromosome	Chr08K	73921976-73923301	Chr08N	69383177-69390652	1	c74141PB0989/f1p6/3719	Region-1262
PB.fusion.1067	Inter-chromosome	Chr09K	5461337-5463011	scaffold_6985	7149-7853	1	c34447PB0990/f1p1/2296	Region-722
PB.fusion.4341	Inter-chromosome	Chr05K	64330699-64331883	Chr09N	107198272-107198853	2	c8645PB0997/f1p7/1749;c52582PB0991/f12p61/1753	Region-3066
PB.fusion.2851	Inter-chromosome	Chr02K	87433342-87433901	Chr06K	15985545-15986342	1	c8008PB0993/f1p3/948	Region-1990
PB.fusion.760	Inter-chromosome	Chr02K	74849562-74850930	Chr02N	74479221-74479410	1	c36526PB0992/f1p4/1557	Region-526
PB.fusion.2597	Inter-chromosome	Chr09K	76615724-76615950	Chr09N	122015480-122018106	1	c42007PB0989/f1p3/2939	Region-1806
PB.fusion.937	Inter-chromosome	Chr02K	80706831-80707185	scaffold_1044	9963-11499	1	c6693PB0992/f1p2/1386	Region-635
PB.fusion.4387	Inter-chromosome	Chr08N	15509942-15512481	scaffold_14210	1527-1684	1	c24961PB0992/f1p4/1509	Region-3084
PB.fusion.734	Inter-chromosome	Chr08K	5896877-5900799	Chr08N	52990698-52990839	2	c30535PB0993/f2p304/929;c2747PB0993/f7p929/1097	Region-505
PB.fusion.4563	Inter-chromosome	Chr04K	38344009-38344228	Chr04N	10611673-10612582	1	c30583PB0992/f1p2/1203	Region-3210
PB.fusion.513	Inter-chromosome	Chr03K	13953308-13955802	scaffold_3122	581-2342	1	c29961PB0991/f3p6/1841	Region-355
PB.fusion.472	Inter-chromosome	Chr01K	68445447-68783033	scaffold_14010	952-1195	1	c50100PB0990/f1p1/2492	Region-323
PB.fusion.6589	Inter-chromosome	Chr05N	96010846-96010939	scaffold_2861	9272-10249	1	c13192PB0995/f1p0/686	Region-4595
PB.fusion.4130	Inter-chromosome	Chr05K	64330699-64331540	Chr06K	13796912-13797731	1	c11905PB0942/f1p23/1660	Region-2908
PB.fusion.1049	Inter-chromosome	Chr05K	80983146-80983248	Chr05N	39232925-39239348	1	c38662PB0993/f1p31/1126	Region-710
PB.fusion.49	Inter-chromosome	Chr09K	43947705-43949158	scaffold_2939	13506-14144	1	c16145PB0991/f1p20/1812	Region-36
PB.fusion.3245	Inter-chromosome	Chr01N	41884954-41885159	scaffold_808	28124-30055	1	c45833PB0991/f1p0/2167	Region-2238
PB.fusion.1576	Inter-chromosome	Chr09K	63213491-63213771	Chr09N	90510701-90515737	1	c46171PB0988/f1p2/2353	Region-1105
PB.fusion.1113	Inter-chromosome	Chr09K	11975556-11977012	Chr09N	23964351-23965131	1	c49347PB0991/f1p0/2024	Region-757
PB.fusion.6148	Inter-chromosome	Chr03K	47680168-47681064	scaffold_18981	862-1506	1	c21762PB0992/f4p4/1320	Region-4303
PB.fusion.295	Inter-chromosome	Chr06N	35855034-35856676	scaffold_3425	13330-13740	1	c18055PB0993/f1p3/885	Region-207
PB.fusion.5185	Inter-chromosome	Chr05N	79453434-79455786	scaffold_123	31998-34561	1	c8813PB0997/f1p1/2945	Region-3627
PB.fusion.2211	Inter-chromosome	Chr09K	69720127-69722210	Chr09N	102371002-102371138	1	c28119PB0991/f1p0/1941	Region-1521
PB.fusion.6494	Inter-chromosome	Chr02K	26038485-26039759	Chr07N	19736621-19768503	1	c22757PB0997/f1p27/6443	Region-4533
PB.fusion.5585	Inter-chromosome	Chr05K	25544643-25544974	scaffold_4707	10289-10507	1	c2088PB0995/f6p2/480	Region-3912
PB.fusion.4193	Inter-chromosome	Chr09N	20161652-20163224	scaffold_2175	7048-7712	1	c2852PB0988/f1p0/943	Region-2960
PB.fusion.2346	Inter-chromosome	Chr07N	28412426-28417419	scaffold_14411	1354-1984	1	c19896PB0992/f1p4/1768	Region-1617
PB.fusion.375	Inter-chromosome	Chr06K	65516185-65518395	scaffold_5225	59-1165	1	c42367PB0990/f1p6/2534	Region-249
PB.fusion.6513	Inter-chromosome	Chr08K	22293068-22294946	Chr08N	12944201-12945245	1	c4043PB0988/f11p8/1934	Region-4544
PB.fusion.5252	Inter-chromosome	Chr09K	23098099-23100077	Chr09N	34945905-34946032	1	c44875PB0993/f1p3/1091	Region-3675
PB.fusion.6353	Inter-chromosome	Chr07K	19140920-19142578	scaffold_2504	10826-11567	1	c3036PB0938/f1p0/2007	Region-4434
PB.fusion.5370	Inter-chromosome	Chr09N	113948780-113949310	scaffold_7939	4677-5252	1	c55351PB0990/f1p1/912	Region-3760
PB.fusion.3216	Inter-chromosome	Chr03K	2385629-2387212	Chr09K	1043959-1044324	1	c14649PB0994/f1p0/639	Region-2222
PB.fusion.883	Inter-chromosome	Chr02N	58394598-58394943	Chr08N	10953983-10989617	1	c8670PB0996/f1p11/6843	Region-601
PB.fusion.5895	Inter-chromosome	Chr05K	68121260-68121692	Chr09K	5821566-5821952	1	c14379PB0994/f1p9/863	Region-4130
PB.fusion.726	Inter-chromosome	Chr08N	60245333-60251601	scaffold_2544	6270-10611	1	c43449PB0989/f1p3/4170	Region-498
PB.fusion.4550	Inter-chromosome	Chr06N	12509767-12510673	scaffold_5526	575-1106	1	c9928PB0988/f2p7/1302	Region-3201
PB.fusion.3013	Inter-chromosome	scaffold_27858	57-374	scaffold_668	7220-8936	1	c40460PB0991/f1p0/2040	Region-2101
PB.fusion.643	Inter-chromosome	Chr04K	55093831-55096502	Chr07K	14631243-14631667	1	c41195PB0990/f1p0/2253	Region-445
PB.fusion.6729	Inter-chromosome	Chr01K	8996804-8997619	scaffold_180	28541-31571	1	c44475PB0992/f1p3/1336	Region-4700
PB.fusion.3673	Inter-chromosome	Chr04K	37486766-37487852	Chr04N	9569691-9571400	1	c46196PB0991/f1p2/1873	Region-2564
PB.fusion.3589	Inter-chromosome	Chr07K	39143472-39143961	Chr07N	38145394-38150295	1	c5429PB0990/f2p1/2374	Region-2495
PB.fusion.5612	Inter-chromosome	Chr01K	61429109-61430764	Chr01N	72401639-72401766	1	c38862PB0992/f1p2/1781	Region-3934
PB.fusion.3962	Inter-chromosome	Chr04K	4458220-4458591	Chr04N	3899059-3900018	1	c25087PB0988/f1p0/1219	Region-2776
PB.fusion.1768	Inter-chromosome	Chr08N	30848993-30849530	Chr09K	42736952-42740142	1	c25242PB0989/f1p4/3663	Region-1233
PB.fusion.6374	Inter-chromosome	Chr01K	21461642-21463012	Chr04N	54045084-54048529	1	c41075PB0991/f1p2/2393	Region-4451
PB.fusion.4770	Inter-chromosome	Chr08K	6637735-6640866	scaffold_28510	13-92	1	c42261PB0988/f1p1/1232	Region-3354
PB.fusion.6100	Inter-chromosome	Chr08N	60551752-60551849	scaffold_22110	82-850	1	c38392PB0988/f1p0/876	Region-4270
PB.fusion.6588	Inter-chromosome	Chr04K	47715884-47716329	Chr09K	1883637-1887809	1	c66237PB0990/f1p8/2935	Region-4594
PB.fusion.2293	Inter-chromosome	Chr04K	41368964-41375711	scaffold_263	24692-25175	1	c50333PB0989/f2p1/3109	Region-1577
PB.fusion.1338	Inter-chromosome	Chr06N	16118244-16122599	scaffold_840	27434-29642	1	c39681PB0989/f1p2/3317	Region-925
PB.fusion.6501	Inter-chromosome	Chr09K	40748954-40751560	scaffold_30353	143-744	1	c15663PB0989/f1p0/2755	Region-4538
PB.fusion.4971	Inter-chromosome	Chr03K	52522043-52523727	scaffold_14369	530-912	1	c1074PB0938/f2p1/2100	Region-3488
PB.fusion.4862	Inter-chromosome	Chr03K	50797909-50799147	Chr05K	81806111-82133050	1	c24975PB0994/f1p4/757	Region-3426
PB.fusion.2295	Inter-chromosome	Chr04K	31183168-31192240	Chr06N	79536345-79538601	1	c24267PB0992/f1p1/1750	Region-1579
PB.fusion.6011	Inter-chromosome	Chr02N	95887991-95890859	scaffold_28405	281-426	3	c2443PB0993/f3p3/1236;c30145PB0988/f1p0/1285;c29052PB0992/f1p0/1253	Region-4207
PB.fusion.5748	Inter-chromosome	Chr06K	1654023-1654113	scaffold_2046	18437-18658	1	c13831PB0995/f1p0/310	Region-4023
PB.fusion.4473	Inter-chromosome	Chr08K	14211450-14212636	Chr08N	18608096-18612763	1	c697PB0997/f10p7/3347	Region-3147
PB.fusion.2770	Inter-chromosome	Chr05N	12016896-12017620	scaffold_196	44012-44151	1	c22367PB0993/f1p13/1000	Region-1935
PB.fusion.396	Inter-chromosome	Chr02N	56648600-56648754	scaffold_19023	313-1603	1	c42279PB0994/f1p1/756	Region-262
PB.fusion.6451	Inter-chromosome	Chr09K	35991772-35992224	Chr09N	61435895-61436199	1	c9400PB0994/f1p1/751	Region-4501
PB.fusion.6122	Inter-chromosome	Chr03K	30935633-30938285	Chr04N	55977502-55977835	1	c7649PB0993/f3p2/964	Region-4285
PB.fusion.5526	Inter-chromosome	Chr07K	59344119-59346084	scaffold_6360	4517-5552	1	c37652PB0991/f1p1/1667	Region-3859
PB.fusion.4264	Inter-chromosome	Chr05N	11702828-11704802	Chr09N	108097558-108097723	1	c51250PB0991/f1p0/1952	Region-3019
PB.fusion.3339	Inter-chromosome	Chr04K	41368964-41375695	scaffold_263	24693-25175	1	c24483PB0989/f1p1/3088	Region-2297
PB.fusion.4952	Inter-chromosome	Chr09K	56833560-56841414	scaffold_1212	8516-11132	1	c9402PB0996/f1p41/6383	Region-3474
PB.fusion.4738	Inter-chromosome	Chr09N	110546146-110547841	scaffold_17019	919-1674	1	c21837PB0991/f2p9/2258	Region-3335
PB.fusion.3587	Inter-chromosome	Chr05N	20576801-20579680	Chr06N	3397830-3398222	1	c23668PB0989/f1p1/2960	Region-2493
PB.fusion.1783	Inter-chromosome	Chr05N	79982192-79984054	scaffold_10700	3060-3575	1	c49901PB0990/f1p43/2624	Region-1243
PB.fusion.3060	Inter-chromosome	Chr07N	9550855-9551169	scaffold_993	19370-20251	1	c34759PB0991/f1p4/1190	Region-2127
PB.fusion.5485	Inter-chromosome	Chr07K	8788292-8790686	Chr07N	46927170-46928396	1	c62847PB0990/f1p4/2471	Region-3829
PB.fusion.4458	Inter-chromosome	Chr06N	12509761-12511648	scaffold_5526	615-1103	1	c72593PB0990/f1p2/2403	Region-3140
PB.fusion.5499	Inter-chromosome	Chr02N	79073002-79074126	Chr05K	17926146-17926535	1	c23178PB0993/f1p3/1198	Region-3837
PB.fusion.2426	Inter-chromosome	Chr08K	41220038-41220231	Chr08N	1237038-1239296	1	c20048PB0991/f1p11/1670	Region-1681
PB.fusion.4535	Inter-chromosome	Chr05K	21976323-21976818	Chr06K	22312211-22312354	2	c7676PB0994/f1p15/656;c6568PB0995/f1p2/657	Region-3189
PB.fusion.615	Inter-chromosome	Chr07K	59344195-59346801	scaffold_7429	5864-7119	1	c39398PB0989/f1p1/2971	Region-421
PB.fusion.1457	Inter-chromosome	Chr02K	74849562-74850938	Chr02N	74479198-74479410	1	c30865PB0990/f1p9/1594	Region-1015
PB.fusion.313	Inter-chromosome	Chr04N	2614180-2615143	Chr07N	1722875-1723024	1	c28029PB0993/f1p1/1110	Region-220
PB.fusion.5147	Inter-chromosome	Chr01K	54900503-54900670	Chr01N	73803903-73805404	1	c23915PB0993/f1p0/1032	Region-3600
PB.fusion.1386	Inter-chromosome	Chr08N	67221176-67223835	scaffold_74	16814-18687	1	c14398PB0989/f5p11/3734	Region-965
PB.fusion.795	Inter-chromosome	Chr01N	37677561-37677972	Chr05N	47502197-47503609	9	c18646PB0988/f1p4/2044;c35656PB0991/f1p6/2026;c46198PB0991/f3p24/1926;c6422PB0990/f1p4/1929;c8449PB0988/f1p3/1604;c3687PB0991/f2p11/1949;c2355PB0990/f5p41/2044;c2644PB0938/f1p1/1906;c52618PB0991/f9p28/1979	Region-544
PB.fusion.4418	Inter-chromosome	Chr05K	27521549-27525509	Chr05N	24471105-24471927	1	c14611PB0997/f1p1/3925	Region-3111
PB.fusion.1168	Inter-chromosome	Chr05K	51173626-51174240	scaffold_902	3281-5623	1	c66181PB0990/f1p5/2982	Region-796
PB.fusion.242	Inter-chromosome	Chr05N	75182123-75184232	scaffold_7094	1016-1736	1	c46647PB0988/f1p0/1420	Region-168
PB.fusion.6393	Inter-chromosome	Chr04K	6330580-6341129	Chr04N	48897347-48899254	1	c19157PB0988/f1p0/3600	Region-4460
PB.fusion.6114	Inter-chromosome	Chr02K	23167861-23170600	scaffold_4286	1039-3421	1	c3154PB0992/f2p0/1361	Region-4282
PB.fusion.3936	Inter-chromosome	Chr02K	44200732-44202950	Chr02N	100271144-100284165	1	c70922PB0989/f1p0/4098	Region-2767
PB.fusion.1368	Inter-chromosome	Chr04K	61430043-61431477	Chr04N	52122304-52122547	1	c40581PB0994/f1p2/788	Region-950
PB.fusion.3508	Inter-chromosome	Chr05K	6027079-6027453	scaffold_7087	72-2385	1	c54044PB0989/f1p0/2420	Region-2430
PB.fusion.2968	Inter-chromosome	Chr01N	88907315-88910433	Chr05K	101070555-101070674	1	c35692PB0992/f1p1/1454	Region-2073
PB.fusion.6634	Inter-chromosome	Chr03K	7209705-7210887	Chr07N	59224496-59226133	1	c23510PB0997/f1p1/3020	Region-4627
PB.fusion.4468	Inter-chromosome	Chr02K	17848460-17848714	Chr04K	28719649-28722426	1	c22580PB0990/f1p0/2346	Region-3145
PB.fusion.2522	Inter-chromosome	Chr05K	75523072-75530396	Chr05N	53719395-53720000	2	c35806PB0988/f1p1/4639;c24968PB0997/f1p6/4800	Region-1749
PB.fusion.3241	Inter-chromosome	Chr07N	58047666-58047884	scaffold_7624	6396-6935	1	c12109PB0994/f3p3/773	Region-2235
PB.fusion.5868	Inter-chromosome	Chr06K	32117222-32117593	scaffold_1754	7997-8094	1	c10627PB0994/f1p0/543	Region-4108
PB.fusion.3144	Inter-chromosome	Chr09K	78755042-78757358	Chr09N	111621446-111622253	1	c21995PB0993/f4p5/1293	Region-2182
PB.fusion.6527	Inter-chromosome	Chr05K	78210884-78212667	Chr08K	4131714-4132278	2	c18635PB0993/f1p0/1025;c31204PB0988/f1p0/1017	Region-4552
PB.fusion.2649	Inter-chromosome	Chr04N	15081263-15081913	Chr07K	33422000-33423457	1	c31477PB0991/f1p1/1950	Region-1850
PB.fusion.3308	Inter-chromosome	Chr06N	54067022-54071437	Chr07N	24108573-24108689	1	c4903PB0991/f9p4/2076	Region-2279
PB.fusion.3261	Inter-chromosome	Chr02N	9261003-9265350	Chr09N	108436855-108437144	1	c29157PB0991/f1p16/1871	Region-2251
PB.fusion.2917	Inter-chromosome	Chr08N	65879747-65891252	scaffold_2624	7276-8782	1	c37343PB0991/f2p4/2037	Region-2039
PB.fusion.6604	Inter-chromosome	Chr09K	52692909-52694986	scaffold_6618	5053-5195	1	c22782PB0991/f1p0/1989	Region-4606
PB.fusion.6034	Inter-chromosome	Chr07K	40355675-40356344	Chr07N	47205303-47205903	1	c36444PB0989/f1p0/1241	Region-4222
PB.fusion.962	Inter-chromosome	Chr02N	93229596-93230409	scaffold_4868	3332-6171	1	c33843PB0989/f2p2/2961	Region-650
PB.fusion.4793	Inter-chromosome	Chr08N	68750656-68752607	Chr09K	3325553-3330408	1	c5784PB0996/f1p13/6555	Region-3371
PB.fusion.2030	Inter-chromosome	Chr09K	80384637-80385614	Chr09N	112346976-112347306	1	c23207PB0994/f1p6/729	Region-1425
PB.fusion.3711	Inter-chromosome	Chr08K	75450258-75451344	scaffold_2436	15895-17909	1	c30429PB0990/f2p0/2866	Region-2593
PB.fusion.3628	Inter-chromosome	Chr03N	32253770-32263138	Chr06K	50001689-50005745	2	c11723PB0997/f1p7/3475;c53146PB0990/f2p2/3375	Region-2528
PB.fusion.5560	Inter-chromosome	Chr03K	35399496-35403070	Chr05N	32021490-32021779	1	c40075PB0991/f1p1/1815	Region-3889
PB.fusion.6745	Inter-chromosome	Chr02N	66866146-66869101	Chr05N	18362526-18364120	1	c59723PB0989/f1p1/3003	Region-4714
PB.fusion.5869	Inter-chromosome	Chr06K	32117222-32118311	scaffold_1754	7997-8066	1	c15223PB0993/f1p1/1155	Region-4108
PB.fusion.6624	Inter-chromosome	Chr02N	74854722-74854818	scaffold_1760	8454-9877	1	c37513PB0989/f1p0/1505	Region-4621
PB.fusion.1756	Inter-chromosome	Chr08K	27189758-27193025	Chr09N	63149044-63149112	1	c7800PB0993/f1p2/1194	Region-1223
PB.fusion.4810	Inter-chromosome	Chr08N	14280889-14281425	Chr09K	28418587-28421079	2	c71433PB0990/f2p7/2335;c70942PB0990/f4p7/2314	Region-3387
PB.fusion.522	Inter-chromosome	Chr06K	41121502-41122342	Chr08K	52016430-52016513	1	c9029PB0993/f1p0/921	Region-361
PB.fusion.1941	Inter-chromosome	Chr03K	72306943-72311449	scaffold_28363	621-903	1	c19419PB0990/f1p1/2934	Region-1363
PB.fusion.2470	Inter-chromosome	Chr04N	28152515-28152723	Chr09K	21309201-21309535	1	c20125PB0995/f3p3/582	Region-1715
PB.fusion.3868	Inter-chromosome	Chr01K	23742781-23743650	Chr01N	16783216-16784822	1	c5679PB0993/f1p2/1185	Region-2703
PB.fusion.1183	Inter-chromosome	Chr04N	35182894-35183132	scaffold_25924	150-1191	1	c34872PB0993/f2p1/1271	Region-808
PB.fusion.6743	Inter-chromosome	Chr03K	10467507-10469565	scaffold_412	7652-8574	1	c57678PB0990/f1p3/2211	Region-4712
PB.fusion.3594	Inter-chromosome	Chr04N	2602208-2602458	Chr05N	5810069-5810146	1	c185PB0940/f1p0/353	Region-2500
PB.fusion.873	Inter-chromosome	Chr05N	2125764-2126713	Chr07N	66163040-66163130	1	c3891PB0993/f1p0/952	Region-592
PB.fusion.3391	Inter-chromosome	Chr04K	31406455-31409058	scaffold_1585	933-1068	1	c38419PB0991/f1p2/1517	Region-2336
PB.fusion.1487	Inter-chromosome	Chr01N	80696586-80700425	scaffold_28617	361-612	1	c20623PB0989/f3p2/2787	Region-1038
PB.fusion.5944	Inter-chromosome	Chr09K	59162962-59163403	scaffold_949	20892-21748	1	c14498PB0995/f1p0/640	Region-4165
PB.fusion.4150	Inter-chromosome	Chr04K	40467290-40476215	Chr04N	32176893-32178999	1	c21915PB0997/f1p9/5121	Region-2924
PB.fusion.893	Inter-chromosome	Chr07K	24723873-24723952	Chr07N	28430380-28432960	1	c16113PB0994/f1p0/754	Region-611
PB.fusion.229	Inter-chromosome	Chr04K	60701334-60702491	Chr06K	13832929-13833027	1	c13240PB0994/f1p3/941	Region-159
PB.fusion.5014	Inter-chromosome	Chr05K	60510814-60515138	scaffold_9946	2082-3191	1	c36847PB0991/f2p1/1919	Region-3518
PB.fusion.5290	Inter-chromosome	Chr02K	50402080-50412361	Chr02N	59604991-59605312	1	c48260PB0988/f1p1/3931	Region-3708
PB.fusion.4939	Inter-chromosome	Chr05N	3389940-3392102	scaffold_10839	1497-1863	2	c7738PB0989/f1p2/1611;c5031PB0992/f4p4/1589	Region-3466
PB.fusion.251	Inter-chromosome	Chr09N	52619334-52620269	scaffold_3849	8894-10933	1	c22664PB0990/f1p2/1998	Region-175
PB.fusion.821	Inter-chromosome	Chr02K	2268387-2329915	scaffold_3805	12496-13109	1	c34038PB0993/f1p0/1320	Region-550
PB.fusion.4584	Inter-chromosome	Chr05K	115848269-115848719	Chr05N	99255048-99255905	1	c7164PB0992/f1p0/1399	Region-3228
PB.fusion.3913	Inter-chromosome	Chr07N	60891095-60892855	scaffold_4393	837-1289	1	c54086PB0990/f1p0/2217	Region-2744
PB.fusion.3900	Inter-chromosome	Chr07K	71241492-71246271	scaffold_14630	1109-1795	4	c2235PB0988/f3p0/1709;c56581PB0990/f1p0/1707;c19193PB0992/f1p2/1484;c2370PB0992/f4p2/1750	Region-2734
PB.fusion.2545	Inter-chromosome	Chr06N	75763187-75767495	scaffold_13900	426-560	1	c61387PB0990/f1p3/2216	Region-1764
PB.fusion.5136	Inter-chromosome	Chr02K	73672915-73673286	Chr09N	1893168-1893304	1	c85890PB0989/f1p1/538	Region-3595
PB.fusion.6499	Inter-chromosome	Chr04N	22491359-22492358	scaffold_1114	452-933	1	c3741PB0989/f1p0/1480	Region-4537
PB.fusion.3050	Inter-chromosome	Chr03N	32257770-32263138	Chr06K	50001689-50005708	1	c5075PB0996/f1p3/7480	Region-2121
PB.fusion.2685	Inter-chromosome	Chr01N	80009412-80011042	Chr07N	19693493-19693738	1	c11623PB0942/f1p63/990	Region-1867
PB.fusion.3397	Inter-chromosome	Chr05K	16502560-16504161	scaffold_24315	223-823	1	c50280PB0991/f1p0/2072	Region-2339
PB.fusion.3919	Inter-chromosome	Chr08K	71877972-71878046	scaffold_25170	813-1237	1	c6862PB0995/f1p1/526	Region-2750
PB.fusion.5025	Inter-chromosome	Chr01N	15966722-15967344	Chr03K	28486856-28492178	1	c21466PB0989/f1p33/3040	Region-3520
PB.fusion.3182	Inter-chromosome	Chr06K	13113017-13114283	Chr07K	65956498-65958486	1	c19091PB0991/f1p5/2212	Region-2205
PB.fusion.557	Inter-chromosome	Chr01K	25998411-25999870	Chr05K	82003280-82003366	1	c9871PB0993/f2p4/805	Region-389
PB.fusion.4452	Inter-chromosome	Chr03N	42610118-42610411	Chr09K	6558707-6561046	1	c68417PB0990/f1p2/2350	Region-3137
PB.fusion.5087	Inter-chromosome	Chr06N	23449502-23453122	scaffold_639	3384-3761	1	c701PB0997/f4p19/3426	Region-3569
PB.fusion.1771	Inter-chromosome	Chr08N	30848991-30852432	Chr09K	42736952-42740165	1	c10820PB0997/f1p17/5092	Region-1233
PB.fusion.3993	Inter-chromosome	Chr02N	66002543-66003625	Chr09N	108436640-108437275	1	c10975PB0991/f1p305/1709	Region-2805
PB.fusion.6511	Inter-chromosome	Chr08K	22293068-22294946	Chr08N	12944251-12945245	1	c213PB0938/f13p4/1857	Region-4544
PB.fusion.3799	Inter-chromosome	Chr02N	64256534-64257721	scaffold_4733	10808-11478	1	c7580PB0988/f3p2/1873	Region-2653
PB.fusion.4171	Inter-chromosome	Chr05K	14669126-14670812	Chr07K	63373687-63376272	1	c6810PB0993/f1p1/1326	Region-2941
PB.fusion.5140	Inter-chromosome	Chr07K	60908544-60909230	scaffold_10764	312-1937	1	c7712PB0990/f1p1/2310	Region-3596
PB.fusion.6796	Inter-chromosome	Chr09K	77915430-77919223	scaffold_19305	307-681	3	c13485PB0942/f1p0/1087;c36532PB0988/f1p0/1108;c30599PB0993/f2p2/1097	Region-4745
PB.fusion.353	Inter-chromosome	Chr01K	79261117-79262394	scaffold_3068	10069-11296	2	c57181PB0990/f1p2/2413;c4396PB0989/f1p8/2347	Region-241
PB.fusion.4727	Inter-chromosome	Chr03K	35077575-35080726	Chr07N	6348236-6350405	1	c19879PB0997/f1p1/2971	Region-3328
PB.fusion.5084	Inter-chromosome	Chr06N	23449502-23453119	scaffold_639	3473-3761	1	c45181PB0990/f2p1/3334	Region-3569
PB.fusion.193	Inter-chromosome	Chr06K	10605605-10606212	scaffold_1789	47-402	1	c13493PB0942/f1p0/963	Region-136
PB.fusion.6685	Inter-chromosome	Chr01N	10324948-10325356	Chr06K	55364502-55369487	1	c31724PB0990/f1p1/2540	Region-4669
PB.fusion.6117	Inter-chromosome	Chr01K	6684490-6685231	scaffold_10552	3789-3859	1	c33239PB0994/f1p1/819	Region-4284
PB.fusion.5073	Inter-chromosome	Chr02N	91537364-91538772	Chr03N	42610105-42610411	1	c17912PB0992/f1p10/1712	Region-3561
PB.fusion.1	Inter-chromosome	Chr05K	97434370-97437175	Chr05N	97335340-97335763	1	c3784PB0990/f1p2/2958	Region-1
PB.fusion.6128	Inter-chromosome	Chr01N	81443499-81447011	Chr09N	1537741-1537831	1	c4022PB0992/f4p46/1588	Region-4288
PB.fusion.3772	Inter-chromosome	Chr01N	11273057-11274483	scaffold_6327	3574-4220	1	c54901PB0990/f1p0/2081	Region-2633
PB.fusion.1971	Inter-chromosome	Chr03N	53547954-53551716	scaffold_3016	10958-11078	1	c10353PB0938/f1p0/2246	Region-1388
PB.fusion.5694	Inter-chromosome	scaffold_60	11742-12377	scaffold_8231	4667-5102	1	c32826PB0993/f1p1/1069	Region-3992
PB.fusion.2087	Inter-chromosome	Chr03K	59049649-59051967	Chr07N	51365606-51368275	1	c29809PB0988/f1p14/4317	Region-1470
PB.fusion.5949	Inter-chromosome	Chr09N	120102896-120106899	scaffold_12816	2212-2342	1	c49996PB0991/f1p0/1572	Region-4170
PB.fusion.3999	Inter-chromosome	scaffold_20309	569-1513	scaffold_22723	361-1219	1	c43035PB0991/f1p0/1800	Region-2811
PB.fusion.6102	Inter-chromosome	Chr07K	59380755-59380887	Chr09K	25570922-25574402	1	c32908PB0991/f1p0/2256	Region-4272
PB.fusion.1352	Inter-chromosome	Chr09K	51920030-51921456	Chr09N	54084393-54084519	1	c25308PB0992/f1p0/1315	Region-937
PB.fusion.4479	Inter-chromosome	Chr03K	56695504-56695762	Chr03N	53285270-53289858	1	c16283PB0988/f2p1/4280	Region-3148
PB.fusion.4323	Inter-chromosome	Chr09K	3021751-3022362	Chr09N	13925819-13926328	1	c15030PB0993/f4p11/967	Region-3058
PB.fusion.395	Inter-chromosome	Chr05K	67702526-67705008	Chr08N	52990698-52990951	1	c55612PB0988/f1p6/1107	Region-261
PB.fusion.5195	Inter-chromosome	Chr02N	39429338-39429750	Chr05N	39208650-39208762	1	c16318PB0995/f1p0/533	Region-3635
PB.fusion.2588	Inter-chromosome	Chr01K	27827361-27827489	Chr02N	36812216-36814508	1	c5878PB0990/f2p65/2419	Region-1797
PB.fusion.2300	Inter-chromosome	Chr06N	59721127-59722909	Chr07K	33912936-33913173	1	c8274PB0991/f3p0/2032	Region-1583
PB.fusion.6801	Inter-chromosome	Chr05N	24466541-24472582	scaffold_1984	5495-6077	1	c42139PB0988/f1p1/4031	Region-4749
PB.fusion.4648	Inter-chromosome	Chr03N	16421860-16430940	Chr05K	4172807-4172930	1	c19836PB0991/f2p1/1907	Region-3279
PB.fusion.2404	Inter-chromosome	Chr05K	19702844-19705003	Chr05N	19818505-19819101	1	c53256PB0989/f1p0/1044	Region-1662
PB.fusion.4333	Inter-chromosome	Chr05N	47502206-47503567	Chr07N	10525801-10525967	1	c38429PB0992/f1p11/1523	Region-3063
PB.fusion.1006	Inter-chromosome	Chr05K	14657653-14660742	scaffold_591	28075-28610	1	c41265PB0990/f1p3/2383	Region-685
PB.fusion.879	Inter-chromosome	Chr01K	75010462-75010526	Chr08K	27150029-27150336	1	c4549PB0941/f1p0/405	Region-597
PB.fusion.6108	Inter-chromosome	Chr06N	21832767-21833483	scaffold_9743	3-1361	1	c16944PB0992/f1p0/1136	Region-4276
PB.fusion.4033	Inter-chromosome	Chr03K	2715332-2717968	scaffold_2963	9784-11260	1	c22140PB0990/f1p1/2354	Region-2831
PB.fusion.629	Inter-chromosome	Chr06N	1603831-1604244	Chr09N	80415467-80415683	2	c14473PB0995/f1p0/592;c6291PB0994/f1p4/640	Region-433
PB.fusion.5714	Inter-chromosome	Chr07K	58714629-58715205	Chr07N	46864825-46864998	1	c17552PB0994/f1p1/534	Region-4007
PB.fusion.6435	Inter-chromosome	Chr02K	22599795-22602291	Chr05K	35141563-35142297	1	c43433PB0989/f2p5/3244	Region-4489
PB.fusion.2629	Inter-chromosome	Chr01K	68852039-68855139	Chr01N	96857246-96857445	1	c14919PB0942/f1p3/1263	Region-1836
PB.fusion.5802	Inter-chromosome	Chr06K	54442817-54444452	scaffold_2422	11872-14534	1	c38547PB0988/f1p2/4739	Region-4063
PB.fusion.6703	Inter-chromosome	Chr05K	77683503-77683558	Chr06K	35463260-35471899	1	c4538PB0994/f1p0/796	Region-4683
PB.fusion.5215	Inter-chromosome	Chr06N	26401533-26401729	Chr09N	95214957-95220770	1	c26518PB0997/f1p0/3609	Region-3654
PB.fusion.6188	Inter-chromosome	Chr08N	1297815-1299216	scaffold_18038	224-723	1	c8131PB0990/f1p1/1773	Region-4325
PB.fusion.5248	Inter-chromosome	Chr09K	64774457-64775142	Chr09N	102641742-102644192	1	c21993PB0989/f1p0/1647	Region-3674
PB.fusion.1264	Inter-chromosome	Chr06K	67573174-67573325	Chr09K	12100637-12102124	3	c21537PB0989/f1p0/1299;c39376PB0992/f1p1/1709;c4573PB0995/f1p0/473	Region-876
PB.fusion.1239	Inter-chromosome	Chr05N	3315266-3315437	Chr09N	3482774-3488212	2	c43805PB0988/f1p0/1606;c5480PB0993/f1p0/1160	Region-854
PB.fusion.4993	Inter-chromosome	Chr09N	92389874-92391344	scaffold_969	5936-7591	1	c22368PB0990/f1p2/2292	Region-3503
PB.fusion.3762	Inter-chromosome	Chr02K	20842144-20844290	Chr05K	10937638-10937757	1	c27810PB0992/f1p3/1504	Region-2623
PB.fusion.1952	Inter-chromosome	Chr01N	91236563-91236812	scaffold_3708	12986-13812	1	c54774PB0990/f1p0/1072	Region-1373
PB.fusion.4893	Inter-chromosome	Chr01N	96675394-96677569	Chr09N	31126854-31128960	1	c71221PB0989/f1p3/2903	Region-3450
PB.fusion.393	Inter-chromosome	Chr01N	37677574-37677972	Chr07N	10525932-10526182	3	c8791PB0995/f1p1/543;c27616PB0992/f1p3/711;c4919PB0994/f1p2/774	Region-259
PB.fusion.6660	Inter-chromosome	Chr01N	15625640-15627001	scaffold_222	10896-11180	1	c47648PB0992/f1p1/1640	Region-4649
PB.fusion.807	Inter-chromosome	Chr05N	47502197-47503609	Chr09N	56758284-56760576	1	c18449PB0990/f1p18/2320	Region-548
PB.fusion.169	Inter-chromosome	Chr03K	52727390-52727647	Chr05N	45336447-45340080	1	c10416PB0992/f2p6/1246	Region-120
PB.fusion.1921	Inter-chromosome	Chr04N	3993814-3994454	Chr06N	24119351-24120484	1	c13873PB0993/f1p1/1066	Region-1346
PB.fusion.2814	Inter-chromosome	Chr03N	47573560-47574846	Chr09N	12891939-12892420	1	c43797PB0989/f2p3/1687	Region-1964
PB.fusion.2416	Inter-chromosome	Chr02N	80372592-80375061	Chr05K	93470782-93471024	1	c6516PB0988/f1p1/1367	Region-1672
PB.fusion.5950	Inter-chromosome	Chr09N	120102896-120106934	scaffold_12816	2212-2331	1	c19880PB0989/f1p0/1596	Region-4170
PB.fusion.2004	Inter-chromosome	Chr03N	36699253-36699881	Chr08K	1694053-1695696	1	c30568PB0990/f1p2/2872	Region-1405
PB.fusion.5828	Inter-chromosome	Chr03N	42610104-42610412	scaffold_1011	7612-8691	1	c21628PB0990/f1p122/1544	Region-4075
PB.fusion.3037	Inter-chromosome	Chr03K	28487000-28501198	scaffold_263	24504-24936	1	c80722PB0989/f2p0/3431	Region-2113
PB.fusion.1320	Inter-chromosome	Chr02K	50400583-50412378	Chr02N	59601777-59605266	1	c11402PB0996/f1p25/8588	Region-914
PB.fusion.4447	Inter-chromosome	Chr02K	84547630-84548002	Chr05N	7405781-7406802	1	c29404PB0992/f1p1/1392	Region-3133
PB.fusion.3157	Inter-chromosome	Chr06K	47444928-47447807	scaffold_9854	354-830	1	c39099PB0988/f1p1/3774	Region-2190
PB.fusion.473	Inter-chromosome	Chr03K	57532254-57532425	Chr04N	54181379-54778874	2	c67011PB0990/f1p0/1741;c42039PB0991/f1p1/1786	Region-324
PB.fusion.4976	Inter-chromosome	Chr04K	21360549-21360655	scaffold_1011	7574-8671	1	c54057PB0989/f1p440/1251	Region-3489
PB.fusion.6765	Inter-chromosome	Chr08N	39250122-39250292	scaffold_6099	9191-9958	1	c8057PB0993/f1p0/948	Region-4730
PB.fusion.1703	Inter-chromosome	Chr09N	78487441-78487957	scaffold_4463	7050-7410	1	c28859PB0994/f1p0/828	Region-1184
PB.fusion.384	Inter-chromosome	Chr02K	20806835-20811513	scaffold_274	42958-43937	1	c883PB0991/f7p6/2134	Region-256
PB.fusion.3257	Inter-chromosome	Chr05K	21038610-21039345	Chr07K	54491909-54493101	1	c49978PB0991/f1p5/1727	Region-2247
PB.fusion.6669	Inter-chromosome	Chr02K	8087840-8128194	Chr02N	6390733-6392421	10	c1753PB0989/f7p13/3293;c20790PB0997/f1p7/3177;c550PB0997/f8p8/3395;c39035PB0990/f2p12/3393;c23768PB0992/f1p2/1681;c69878PB0990/f2p10/3356;c17305PB0991/f1p1/1877;c41143PB0990/f1p9/3265;c1856PB0989/f8p13/3386;c3498PB0997/f1p5/3318	Region-4656
PB.fusion.6004	Inter-chromosome	Chr01N	74920666-74921425	scaffold_51	63226-66859	1	c38690PB0991/f1p2/1977	Region-4200
PB.fusion.620	Inter-chromosome	Chr07N	19757138-19760326	scaffold_4178	390-848	1	c37722PB0990/f1p3/2757	Region-424
PB.fusion.5820	Inter-chromosome	Chr07K	54493625-54494612	Chr07N	62066066-62066763	1	c9570PB0992/f4p2/1677	Region-4073
PB.fusion.4653	Inter-chromosome	Chr05K	36507545-36508538	scaffold_6545	929-1218	1	c47035PB0992/f1p0/1015	Region-3284
PB.fusion.2519	Inter-chromosome	Chr03K	71231178-71231714	Chr05N	53667425-53673319	1	c28478PB0989/f1p4/2935	Region-1746
PB.fusion.464	Inter-chromosome	Chr03N	8940622-8944652	Chr09N	1404478-1405086	1	c8071PB0997/f2p1/3050	Region-316
PB.fusion.5897	Inter-chromosome	Chr02N	77076190-77076351	scaffold_3658	7-2325	1	c44266PB0991/f1p2/1561	Region-4132
PB.fusion.2188	Inter-chromosome	Chr02K	8090014-8128194	Chr02N	6390733-6392384	1	c67855PB0990/f1p7/2973	Region-1500
PB.fusion.6339	Inter-chromosome	Chr04N	24559719-24559854	Chr07N	54831510-54835684	1	c35059PB0990/f1p13/2336	Region-4421
PB.fusion.3358	Inter-chromosome	Chr02N	81293649-81294417	Chr04K	1783386-1783679	1	c44177PB0989/f1p1/955	Region-2310
PB.fusion.4462	Inter-chromosome	Chr06N	12509762-12510302	scaffold_5526	606-1112	1	c33047PB0993/f1p3/1045	Region-3140
PB.fusion.1852	Inter-chromosome	Chr07K	59345665-59346946	scaffold_7429	6560-7134	1	c28436PB0992/f1p1/1140	Region-1291
PB.fusion.6427	Inter-chromosome	Chr03K	11532038-11534993	Chr09K	31662298-31662568	1	c28066PB0991/f1p23/1768	Region-4484
PB.fusion.1844	Inter-chromosome	Chr01N	74284838-74286000	scaffold_240	8893-9594	1	c6803PB0989/f1p0/1309	Region-1288
PB.fusion.3168	Inter-chromosome	Chr09K	72118806-72119197	Chr09N	103617921-103619098	1	c9741PB0988/f1p0/1559	Region-2195
PB.fusion.6651	Inter-chromosome	Chr09K	25150884-25151952	Chr09N	38099289-38099664	1	c14348PB0989/f1p0/1459	Region-4642
PB.fusion.6618	Inter-chromosome	Chr02N	102504298-102504486	scaffold_16927	829-1744	1	c43131PB0993/f1p1/946	Region-4616
PB.fusion.506	Inter-chromosome	Chr03N	8940615-8944652	Chr09N	1404478-1405198	1	c16507PB0990/f1p2/3132	Region-349
PB.fusion.6440	Inter-chromosome	Chr05N	66641674-66643817	scaffold_712	7094-7181	1	c14197PB0989/f1p1/1485	Region-4492
PB.fusion.5848	Inter-chromosome	Chr02K	82948226-82948504	scaffold_6621	3340-4189	1	c26027PB0992/f1p11/998	Region-4093
PB.fusion.425	Inter-chromosome	Chr05N	60153284-60155418	scaffold_112	24321-25373	1	c33410PB0991/f1p1/1929	Region-288
PB.fusion.6485	Inter-chromosome	Chr01K	50690022-50694176	Chr01N	43116285-43116512	1	c11359PB0942/f1p1/1393	Region-4525
PB.fusion.1188	Inter-chromosome	Chr03N	52069776-52076220	Chr08K	72153305-72155481	1	c7308PB0996/f1p4/6142	Region-811
PB.fusion.635	Inter-chromosome	Chr02K	52669385-52669851	scaffold_10700	2979-3575	1	c11341PB0992/f1p393/1307	Region-438
PB.fusion.61	Inter-chromosome	Chr09K	43947705-43949266	scaffold_2939	13506-14144	1	c7260PB0992/f1p13/1919	Region-36
PB.fusion.3525	Inter-chromosome	Chr02K	23164598-23170592	scaffold_4286	3256-3406	1	c38515PB0989/f1p0/1320	Region-2443
PB.fusion.3327	Inter-chromosome	Chr02N	99512161-99514868	scaffold_2216	9724-10104	1	c18443PB0988/f1p1/2041	Region-2289
PB.fusion.1879	Inter-chromosome	Chr06N	53767456-53769767	Chr08N	17088598-17090120	1	c44449PB0990/f1p0/2286	Region-1315
PB.fusion.5366	Inter-chromosome	Chr03N	8941327-8941715	Chr04K	47715795-47719443	1	c3899PB0990/f1p4/2542	Region-3757
PB.fusion.3486	Inter-chromosome	Chr03K	57301917-57303689	scaffold_246	37912-38553	1	c50682PB0991/f1p2/2122	Region-2410
PB.fusion.616	Inter-chromosome	Chr05K	105057732-105060410	Chr05N	11892297-11892373	1	c58550PB0988/f6p4/1411	Region-422
PB.fusion.3639	Inter-chromosome	Chr02K	37347741-37347855	Chr09N	7359254-7362106	1	c53169PB0991/f29p31/1658	Region-2539
PB.fusion.3565	Inter-chromosome	Chr01K	56858620-56867342	Chr05K	9612115-9612541	1	c26240PB0989/f1p1/3073	Region-2473
PB.fusion.2318	Inter-chromosome	Chr01K	70567886-70570063	Chr01N	27128940-27133036	1	c34233PB0988/f1p0/1484	Region-1594
PB.fusion.5912	Inter-chromosome	Chr02K	41584222-41584324	scaffold_10700	2970-3741	1	c22910PB0994/f3p214/879	Region-4144
PB.fusion.4998	Inter-chromosome	Chr02K	5849108-5849808	Chr08K	68233377-68234627	1	c28569PB0990/f3p2/2210	Region-3506
PB.fusion.2262	Inter-chromosome	Chr09K	78821355-78821536	scaffold_171	42013-43168	1	c10430PB0993/f1p1/1151	Region-1560
PB.fusion.5688	Inter-chromosome	Chr03K	30935633-30937444	Chr04N	55977502-55977884	1	c31992PB0994/f1p0/992	Region-3986
PB.fusion.1000	Inter-chromosome	Chr01K	72203607-72204711	scaffold_24309	527-731	1	c23373PB0993/f2p0/1199	Region-679
PB.fusion.3074	Inter-chromosome	Chr03K	20949387-20949832	scaffold_31	61542-62894	4	c26132PB0991/f2p1/1738;c30995PB0990/f1p2/1717;c10870PB0992/f4p6/1714;c9926PB0991/f1p2/1799	Region-2137
PB.fusion.271	Inter-chromosome	Chr06K	11512269-11514960	Chr09N	70922164-70924951	1	c6779PB0938/f1p0/2017	Region-193
PB.fusion.5230	Inter-chromosome	Chr06K	8697676-8699050	scaffold_491	22566-23102	1	c46010PB0990/f1p1/2156	Region-3660
PB.fusion.3424	Inter-chromosome	Chr08K	309019-311832	scaffold_3962	12195-12374	1	c46538PB0992/f1p1/1469	Region-2363
PB.fusion.3906	Inter-chromosome	Chr03K	34018842-34018962	Chr04N	9310069-9311083	1	c49395PB0993/f1p0/1132	Region-2739
PB.fusion.2008	Inter-chromosome	Chr09K	81780864-81798570	Chr09N	109987419-109996529	1	c9146PB0988/f1p8/4144	Region-1409
PB.fusion.5791	Inter-chromosome	Chr04K	35553115-35554814	scaffold_1428	13347-13875	1	c31257PB0990/f1p3/2239	Region-4054
PB.fusion.2444	Inter-chromosome	Chr01N	83945376-83946299	Chr04N	45984671-45985721	1	c49805PB0991/f1p1/1885	Region-1698
PB.fusion.931	Inter-chromosome	Chr07N	10525753-10526171	Chr09N	56758652-56758919	1	c50509PB0994/f2p1/682	Region-631
PB.fusion.6679	Inter-chromosome	Chr04K	44105697-44108599	Chr04N	26608579-26608746	1	c45183PB0990/f1p3/3103	Region-4664
PB.fusion.3419	Inter-chromosome	Chr02N	70883386-70886289	Chr09N	110972755-110974010	1	c60115PB0990/f1p3/2841	Region-2358
PB.fusion.4396	Inter-chromosome	Chr06N	77489287-77489334	Chr09N	122583913-122584585	1	c7308PB0995/f1p0/607	Region-3091
PB.fusion.6578	Inter-chromosome	Chr02K	92643521-92646000	Chr07N	48645545-48645963	1	c23833PB0990/f1p0/2040	Region-4587
PB.fusion.6436	Inter-chromosome	Chr02K	22599688-22602716	Chr05K	35141988-35142294	1	c5888PB0990/f2p4/3344	Region-4489
PB.fusion.4864	Inter-chromosome	Chr03K	50797909-50799114	Chr05K	81806111-82133001	1	c47400PB0994/f2p4/675	Region-3426
PB.fusion.6340	Inter-chromosome	Chr06K	32652353-32652595	Chr09K	79542234-79545578	1	c33393PB0993/f1p0/1123	Region-4422
PB.fusion.5678	Inter-chromosome	Chr09K	1244716-1246033	Chr09N	617532-619730	1	c3906PB0993/f1p2/1102	Region-3980
PB.fusion.4177	Inter-chromosome	Chr07N	28412426-28417007	scaffold_3463	6420-7025	1	c7816PB0991/f1p0/1720	Region-2947
PB.fusion.861	Inter-chromosome	Chr04K	60470818-60578216	scaffold_11936	1613-1712	1	c51017PB0993/f1p0/1139	Region-582
PB.fusion.4122	Inter-chromosome	Chr01N	80361058-80361583	Chr02K	27675835-27676112	1	c6152PB0988/f1p2/799	Region-2902
PB.fusion.2574	Inter-chromosome	Chr04K	35554728-35554808	scaffold_1428	14832-15530	1	c18312PB0994/f1p1/781	Region-1788
PB.fusion.954	Inter-chromosome	Chr01K	18044926-18045357	Chr01N	18058207-18058328	1	c6130PB0941/f1p0/596	Region-648
PB.fusion.430	Inter-chromosome	Chr04N	46574240-46576049	scaffold_1151	19759-25696	1	c7802PB0996/f1p10/6881	Region-291
PB.fusion.5425	Inter-chromosome	Chr06N	11452717-11457910	scaffold_9433	4659-4940	1	c46771PB0990/f1p0/2682	Region-3794
PB.fusion.3296	Inter-chromosome	Chr02N	11536362-11540172	Chr08N	67602028-67605939	1	c20844PB0997/f1p2/5260	Region-2269
PB.fusion.5616	Inter-chromosome	Chr02N	71302947-71303635	scaffold_5095	9236-9826	1	c3155PB0942/f1p0/1473	Region-3936
PB.fusion.1179	Inter-chromosome	Chr03K	36833835-36834009	Chr08N	18314779-18315784	1	c11793PB0942/f1p2/802	Region-805
PB.fusion.5641	Inter-chromosome	Chr07K	50935403-50937984	Chr08N	73282322-73282754	1	c39351PB0989/f1p1/1808	Region-3953
PB.fusion.742	Inter-chromosome	Chr04N	28152733-28152903	Chr06N	39399974-39400123	1	c13506PB0995/f1p1/319	Region-512
PB.fusion.3938	Inter-chromosome	Chr05K	64062649-64062798	Chr05N	65427814-65440632	1	c12990PB0990/f4p0/2352	Region-2768
PB.fusion.1038	Inter-chromosome	Chr05K	80983146-80983248	Chr05N	39232963-39239348	1	c53417PB0993/f1p9/1104	Region-710
PB.fusion.460	Inter-chromosome	Chr06K	942853-947061	Chr06N	1158984-1161770	1	c44351PB0989/f1p10/3355	Region-313
PB.fusion.4609	Inter-chromosome	Chr03N	49697428-49697543	Chr06K	68048299-68048611	1	c11841PB0941/f1p0/477	Region-3248
PB.fusion.5814	Inter-chromosome	Chr07K	54493625-54494617	Chr07N	62066066-62066662	1	c12291PB0992/f2p2/1582	Region-4073
PB.fusion.1480	Inter-chromosome	Chr04K	43176310-43180889	Chr06K	13797650-13797919	1	c6584PB0989/f1p3/3247	Region-1031
PB.fusion.2552	Inter-chromosome	Chr02N	67456540-67456892	Chr09N	114014083-114014119	1	c6986PB0995/f1p0/407	Region-1770
PB.fusion.6300	Inter-chromosome	Chr02K	90238690-90239909	Chr05K	53861939-53862232	2	c13238PB0991/f1p6/1569;c12112PB0988/f3p4/1575	Region-4397
PB.fusion.4815	Inter-chromosome	Chr05K	21975680-21976586	scaffold_196	43962-44076	1	c14994PB0942/f1p4/1025	Region-3388
PB.fusion.6726	Inter-chromosome	Chr01K	8996805-8997721	scaffold_180	28541-31598	1	c41433PB0992/f2p2/1461	Region-4700
PB.fusion.4014	Inter-chromosome	Chr03N	56800297-56802117	Chr08N	25093706-25093768	1	c4080PB0995/f1p0/564	Region-2820
PB.fusion.3656	Inter-chromosome	Chr07N	24906311-24914666	scaffold_8198	4217-5711	1	c46157PB0988/f1p7/5519	Region-2551
PB.fusion.4816	Inter-chromosome	Chr05K	21975680-21976834	scaffold_196	43906-44075	1	c24232PB0992/f2p2/1442	Region-3388
PB.fusion.6408	Inter-chromosome	Chr07K	14859040-14861203	Chr07N	2156570-2156666	1	c15593PB0994/f1p3/539	Region-4469
PB.fusion.6834	Inter-chromosome	Chr03N	37812482-37814223	Chr04N	48899269-48899675	1	c12996PB0992/f2p10/1372	Region-4772
PB.fusion.1888	Inter-chromosome	Chr05N	84713475-84722464	Chr06K	47256672-47256877	1	c46124PB0988/f1p2/1590	Region-1324
PB.fusion.5026	Inter-chromosome	Chr08K	5900958-5901365	scaffold_1011	7574-8683	4	c6735PB0938/f1p1075/1791;c28618PB0988/f2p1449/1792;c49644PB0991/f1p1731/1792;c27780PB0992/f1p1803/1792	Region-3521
PB.fusion.337	Inter-chromosome	Chr03K	7408387-7408917	Chr08K	1895626-1898366	1	c9945PB0991/f1p1/2245	Region-235
PB.fusion.5907	Inter-chromosome	Chr04K	29802695-29804046	Chr04N	15755386-15761969	1	c9639PB0990/f1p2/3422	Region-4142
PB.fusion.2442	Inter-chromosome	Chr01N	71293008-71293103	scaffold_15730	0-644	1	c42438PB0989/f1p0/695	Region-1696
PB.fusion.3054	Inter-chromosome	Chr09N	11858229-11860370	scaffold_1219	4954-5290	1	c2549PB0990/f2p2/1998	Region-2123
PB.fusion.1906	Inter-chromosome	Chr04K	11353191-11353849	Chr08N	64816652-64816699	1	c45820PB0994/f1p0/732	Region-1339
PB.fusion.4683	Inter-chromosome	Chr07N	51842726-51843037	scaffold_873	26329-27512	1	c7433PB0988/f1p1/1490	Region-3310
PB.fusion.755	Inter-chromosome	Chr07K	64766889-64771183	Chr08N	61663433-61664710	1	c22429PB0990/f1p1/2698	Region-522
PB.fusion.4578	Inter-chromosome	Chr02K	37033904-37039979	scaffold_23166	657-846	1	c51791PB0991/f1p3/1898	Region-3222
PB.fusion.4545	Inter-chromosome	Chr09K	30251034-30251808	scaffold_8855	4352-5460	2	c7047PB0991/f2p3/1935;c4520PB0991/f1p3/1901	Region-3197
PB.fusion.4826	Inter-chromosome	Chr07K	59345665-59346875	scaffold_7429	5826-7134	1	c5958PB0988/f1p0/2255	Region-3398
PB.fusion.5818	Inter-chromosome	Chr07K	54493625-54494599	Chr07N	62066066-62067400	1	c46498PB0991/f2p17/2105	Region-4073
PB.fusion.902	Inter-chromosome	Chr02N	83398789-83399084	Chr07N	38426512-38432484	1	c38644PB0988/f2p2/3530	Region-615
PB.fusion.5955	Inter-chromosome	Chr01K	3764311-3764747	Chr01N	16259811-16261246	1	c3440PB0939/f1p16/1880	Region-4174
PB.fusion.5730	Inter-chromosome	Chr01K	77274857-77275089	Chr01N	91660428-91661459	1	c17510PB0994/f1p0/614	Region-4016
PB.fusion.3572	Inter-chromosome	Chr08K	70963123-70963400	scaffold_1130	6225-8631	1	c11694PB0938/f1p0/2508	Region-2480
PB.fusion.6282	Inter-chromosome	scaffold_1385	7745-8188	scaffold_380	33166-33288	1	c21293PB0995/f1p1/457	Region-4388
PB.fusion.6192	Inter-chromosome	Chr02K	68308030-68317320	Chr02N	71303543-71303706	1	c7330PB0992/f1p1/1360	Region-4327
PB.fusion.5404	Inter-chromosome	Chr04K	25512804-25513731	Chr07N	63702228-63704302	5	c35943PB0989/f1p1/1302;c46582PB0993/f2p6/1155;c15626PB0994/f1p2/702;c17791PB0993/f1p3/1068;c15502PB0942/f1p1/1181	Region-3781
PB.fusion.4144	Inter-chromosome	Chr08N	13191796-13192107	scaffold_4786	6753-7384	4	c8458PB0942/f1p0/879;c23128PB0994/f1p1/937;c22633PB0994/f1p1/885;c4408PB0988/f1p0/905	Region-2921
PB.fusion.264	Inter-chromosome	Chr03K	59113395-59114805	Chr09K	22455748-22459240	1	c14727PB0989/f3p2/2975	Region-186
PB.fusion.4736	Inter-chromosome	Chr09N	110545804-110547847	scaffold_17019	1361-1712	1	c34908PB0990/f1p9/2285	Region-3335
PB.fusion.849	Inter-chromosome	Chr02N	52814279-52815142	scaffold_2385	13790-14446	1	c30922PB0993/f1p0/800	Region-571
PB.fusion.4620	Inter-chromosome	Chr01N	34541186-34543761	Chr05K	57826049-57829535	1	c32786PB0990/f1p3/3220	Region-3256
PB.fusion.2140	Inter-chromosome	Chr04K	41368964-41375707	scaffold_263	24623-25175	1	c61122PB0989/f13p97/3298	Region-1498
PB.fusion.1523	Inter-chromosome	Chr08N	42671332-42672596	scaffold_1274	15493-23381	1	c3063PB0997/f1p2/4728	Region-1059
PB.fusion.5504	Inter-chromosome	Chr07N	24906311-24914666	scaffold_8198	4217-5698	1	c11618PB0996/f1p8/6030	Region-3842
PB.fusion.5098	Inter-chromosome	Chr01N	29953259-29953632	Chr07N	46357874-46357948	1	c17126PB0995/f1p0/356	Region-3570
PB.fusion.6352	Inter-chromosome	Chr09K	27497669-27497778	scaffold_337	0-1645	1	c11465PB0990/f1p0/1733	Region-4433
PB.fusion.3920	Inter-chromosome	Chr05K	8102336-8102961	Chr05N	7137021-7142004	1	c39349PB0992/f1p0/1360	Region-2751
PB.fusion.1841	Inter-chromosome	Chr02K	90317836-90320538	Chr02N	99534555-99536749	1	c10619PB0989/f1p0/2130	Region-1285
PB.fusion.210	Inter-chromosome	Chr03K	23776191-23782909	Chr08N	36985962-36986432	1	c17157PB0990/f1p68/2649	Region-148
PB.fusion.5740	Inter-chromosome	Chr03K	44865277-44866857	scaffold_2480	8614-9086	1	c50234PB0992/f1p4/1335	Region-4021
PB.fusion.5729	Inter-chromosome	Chr06K	5488242-5488382	scaffold_6656	4481-6920	2	c1195PB0989/f4p0/1768;c53387PB0991/f15p6/1769	Region-4015
PB.fusion.5102	Inter-chromosome	Chr08N	62563548-62687493	scaffold_902	9790-10930	1	c32467PB0988/f1p7/3824	Region-3572
PB.fusion.6735	Inter-chromosome	Chr07K	11996893-11998090	Chr08K	33898303-33898548	1	c8591PB0995/f1p0/534	Region-4705
PB.fusion.3669	Inter-chromosome	Chr06N	16118248-16122599	scaffold_840	27427-29642	1	c27366PB0989/f3p4/3406	Region-2560
PB.fusion.1181	Inter-chromosome	Chr02K	52669384-52669955	Chr05K	113645890-113646543	1	c45842PB0993/f1p34/1046	Region-807
PB.fusion.6493	Inter-chromosome	Chr02K	22493683-22493955	scaffold_315	37886-38148	1	c17560PB0995/f1p2/587	Region-4532
PB.fusion.4381	Inter-chromosome	Chr05K	52927625-52927819	Chr09N	107198288-107199699	1	c5105PB0939/f1p3/1593	Region-3083
PB.fusion.6027	Inter-chromosome	Chr02K	73672510-73673207	Chr02N	82990664-82991680	1	c40126PB0991/f1p19/1742	Region-4219
PB.fusion.3263	Inter-chromosome	Chr02K	83283624-83286896	Chr02N	89983612-89984938	3	c6079PB0997/f2p1/5462;c29022PB0997/f1p1/5456;c38827PB0988/f1p0/4573	Region-2253
PB.fusion.2395	Inter-chromosome	Chr01N	77186676-77189353	Chr05K	104050251-104050537	1	c23213PB0993/f2p0/1136	Region-1654
PB.fusion.6561	Inter-chromosome	Chr02N	75232317-75233759	Chr08K	4722645-4722719	1	c16268PB0993/f1p0/1120	Region-4574
PB.fusion.2562	Inter-chromosome	Chr03K	49097854-49098407	Chr08K	22444977-22446876	1	c23715PB0990/f1p0/2330	Region-1779
PB.fusion.1537	Inter-chromosome	Chr01K	12786516-12789171	Chr07N	43433922-43434735	1	c25439PB0990/f1p1/2281	Region-1071
PB.fusion.2092	Inter-chromosome	Chr03K	52501822-52502059	Chr07K	19474735-19475617	1	c2984PB0989/f1p0/826	Region-1473
PB.fusion.4300	Inter-chromosome	Chr04N	37425349-37427316	scaffold_15189	300-1322	1	c4033PB0990/f1p0/2129	Region-3046
PB.fusion.6683	Inter-chromosome	Chr03N	42718171-42719629	Chr07K	17059900-17061742	1	c37863PB0990/f1p0/2203	Region-4667
PB.fusion.580	Inter-chromosome	Chr08K	36456709-36458499	Chr09N	113717228-113718680	1	c44974PB0989/f1p1/3218	Region-400
PB.fusion.5737	Inter-chromosome	Chr03K	44865277-44866857	scaffold_2480	8604-9086	1	c57608PB0988/f1p2/1349	Region-4021
PB.fusion.346	Inter-chromosome	Chr01K	79261117-79262309	scaffold_3068	10069-11157	1	c6693PB0997/f1p5/2192	Region-241
PB.fusion.559	Inter-chromosome	Chr08K	54539753-54541178	Chr09K	6333694-6333836	1	c17316PB0994/f1p6/799	Region-391
PB.fusion.711	Inter-chromosome	Chr07N	4724872-4725059	scaffold_617	0-2748	1	c41357PB0990/f1p3/1666	Region-485
PB.fusion.400	Inter-chromosome	Chr01N	3057035-3057740	scaffold_22086	67-424	1	c17839PB0994/f1p0/822	Region-265
PB.fusion.5264	Inter-chromosome	Chr01N	64012342-64012439	scaffold_27624	7-415	1	c15769PB0995/f1p0/500	Region-3686
PB.fusion.1702	Inter-chromosome	Chr05K	14599189-14599507	Chr05N	15266442-15267112	1	c15060PB0988/f3p5/1001	Region-1183
PB.fusion.3197	Inter-chromosome	Chr05K	9741736-9742614	Chr05N	9455924-9455977	1	c36931PB0994/f1p2/940	Region-2215
PB.fusion.2630	Inter-chromosome	Chr01K	68852039-68854937	Chr01N	96857245-96857445	1	c32787PB0993/f1p1/1144	Region-1836
PB.fusion.649	Inter-chromosome	Chr06N	52857546-52857804	scaffold_90	46206-46929	1	c5488PB0942/f1p0/655	Region-451
PB.fusion.6704	Inter-chromosome	Chr05N	90775801-90781010	Chr07K	58177030-58177178	1	c8367PB0991/f1p3/1888	Region-4684
PB.fusion.2637	Inter-chromosome	Chr02K	22042406-22042531	scaffold_1341	13836-14188	1	c9099PB0941/f1p1/442	Region-1842
PB.fusion.321	Inter-chromosome	scaffold_2784	12501-14905	scaffold_719	11865-20842	1	c4958PB0988/f3p9/4267	Region-223
PB.fusion.5747	Inter-chromosome	Chr03N	8940561-8944652	Chr09N	1404478-1405086	1	c42347PB0989/f1p2/3188	Region-4022
PB.fusion.94	Inter-chromosome	Chr01N	69456901-69457772	Chr02N	36816319-36816558	1	c8871PB0942/f1p10/874	Region-60
PB.fusion.2559	Inter-chromosome	Chr04N	48525225-48526065	Chr07N	13637349-13637513	1	c14809PB0993/f1p8/896	Region-1776
PB.fusion.5779	Inter-chromosome	Chr04K	41368964-41370471	scaffold_263	24692-25175	2	c18365PB0990/f1p5/1761;c16157PB0991/f1p1/1756	Region-4045
PB.fusion.3560	Inter-chromosome	Chr01K	28790657-28792754	scaffold_16850	461-1389	1	c9263PB0991/f1p1/1856	Region-2468
PB.fusion.3509	Inter-chromosome	Chr02K	50167655-50167939	Chr04K	41372935-41375697	1	c23891PB0992/f1p2/1545	Region-2431
PB.fusion.1546	Inter-chromosome	Chr01N	16028853-16031392	scaffold_20274	0-131	2	c21841PB0993/f4p2/1220;c11038PB0942/f2p0/1219	Region-1077
PB.fusion.3752	Inter-chromosome	Chr03N	11090916-11091373	Chr08N	30200425-30201508	1	c42064PB0989/f1p1/1378	Region-2619
PB.fusion.128	Inter-chromosome	Chr03K	2717519-2717955	Chr05K	108916027-108921416	1	c8918PB0991/f1p1/2185	Region-87
PB.fusion.6466	Inter-chromosome	Chr02K	73673105-73673230	Chr09N	22464765-22465620	1	c6880PB0990/f1p4/1014	Region-4510
PB.fusion.621	Inter-chromosome	Chr02K	90349285-90349510	Chr04K	41375596-41375710	1	c10762PB0941/f1p0/338	Region-425
PB.fusion.6425	Inter-chromosome	Chr02K	91737381-91737730	Chr09N	100515581-100517673	1	c9300PB0991/f1p0/1995	Region-4482
PB.fusion.2558	Inter-chromosome	Chr02K	22493580-22499161	Chr02N	18869144-18869395	1	c20343PB0990/f1p3/2984	Region-1775
PB.fusion.5471	Inter-chromosome	Chr05K	80983039-80983181	Chr09N	2107308-2110401	1	c30293PB0991/f1p19/2291	Region-3816
PB.fusion.4920	Inter-chromosome	Chr04K	14388469-14389479	Chr05K	77031169-77031804	1	c2905PB0992/f2p2/1301	Region-3458
PB.fusion.3222	Inter-chromosome	Chr07N	24906311-24910637	scaffold_8198	4217-5693	1	c46879PB0988/f1p5/4026	Region-2228
PB.fusion.3984	Inter-chromosome	Chr03K	6104470-6114374	Chr03N	5254219-5254529	1	c56113PB0989/f4p2/2877	Region-2797
PB.fusion.77	Inter-chromosome	Chr05N	57697734-57698901	scaffold_796	29826-30196	1	c5904PB0988/f1p0/909	Region-44
PB.fusion.6069	Inter-chromosome	Chr03K	19361659-19361708	Chr06K	3013658-3015255	1	c9500PB0995/f16p2/448	Region-4247
PB.fusion.2956	Inter-chromosome	Chr08N	26220918-26221288	scaffold_58	64740-65024	1	c9501PB0995/f4p7/652	Region-2066
PB.fusion.1961	Inter-chromosome	Chr01N	93196251-93209002	Chr02K	46798798-46803210	1	c23739PB0988/f2p0/3536	Region-1379
PB.fusion.243	Inter-chromosome	Chr09K	10570578-10571777	Chr09N	21552954-21554736	4	c836PB0990/f14p32/2781;c69676PB0989/f1p8/3016;c30593PB0989/f2p0/2781;c28376PB0990/f2p8/3015	Region-169
PB.fusion.3021	Inter-chromosome	Chr01N	34541186-34543901	Chr05K	57825771-57829535	1	c1909PB0989/f6p9/3336	Region-2103
PB.fusion.1680	Inter-chromosome	Chr09K	44221213-44221559	scaffold_6495	594-3437	1	c34434PB0992/f1p0/1203	Region-1166
PB.fusion.3093	Inter-chromosome	Chr03K	71750590-71754532	Chr03N	49546994-49547372	1	c46769PB0990/f1p3/2611	Region-2151
PB.fusion.2345	Inter-chromosome	Chr07N	28412426-28417420	scaffold_14411	1348-1984	1	c14091PB0991/f7p5/1778	Region-1617
PB.fusion.6648	Inter-chromosome	Chr05N	60035922-60228472	scaffold_10338	3937-4056	1	c36936PB0991/f2p2/2035	Region-4640
PB.fusion.1632	Inter-chromosome	Chr04K	57072010-57072848	Chr05N	5266047-5266089	1	c3952PB0994/f3p1/783	Region-1132
PB.fusion.5753	Inter-chromosome	Chr02K	49148755-49150142	Chr04N	55761682-55762413	1	c34674PB0992/f1p0/1836	Region-4028
PB.fusion.4238	Inter-chromosome	Chr03K	3282288-3283042	Chr08K	536091-540665	1	c49051PB0990/f1p4/2512	Region-2998
PB.fusion.2575	Inter-chromosome	Chr04K	35554728-35554809	scaffold_1428	14832-15647	4	c1391PB0942/f14p6/778;c15241PB0942/f1p6/748;c48056PB0988/f1p3/895;c16685PB0991/f2p2/770	Region-1788
PB.fusion.4777	Inter-chromosome	Chr04K	59866282-59870256	scaffold_1079	13167-13613	1	c29172PB0989/f1p0/2901	Region-3358
PB.fusion.1968	Inter-chromosome	Chr02K	68655232-68659577	Chr06N	28669191-28669318	1	c36193PB0990/f1p11/2257	Region-1385
PB.fusion.682	Inter-chromosome	Chr03N	47366140-47366314	Chr08N	2804427-2805480	1	c26890PB0993/f1p0/1074	Region-470
PB.fusion.1221	Inter-chromosome	Chr09K	8615599-8617508	Chr09N	95615875-95622398	1	c28806PB0988/f2p0/3892	Region-837
PB.fusion.724	Inter-chromosome	Chr02K	18025259-18025380	scaffold_1298	23187-23414	1	c1913PB0995/f2p0/349	Region-496
PB.fusion.6601	Inter-chromosome	Chr05K	56817591-56817988	Chr06K	5028718-5029972	2	c18945PB0991/f1p0/1787;c12871PB0991/f1p0/1900	Region-4604
PB.fusion.5636	Inter-chromosome	Chr05K	101878210-101890831	Chr06K	49951010-49953913	1	c14386PB0992/f1p0/1258	Region-3948
PB.fusion.2660	Inter-chromosome	Chr08K	22294261-22294946	Chr08N	12944252-12945245	1	c47017PB0988/f1p4/1667	Region-1854
PB.fusion.1858	Inter-chromosome	Chr09N	21009242-21009531	scaffold_14258	5-1247	1	c14309PB0993/f1p0/1363	Region-1296
PB.fusion.4748	Inter-chromosome	Chr02K	134788-135156	Chr02N	269326-273097	1	c39811PB0993/f1p7/1253	Region-3339
PB.fusion.4852	Inter-chromosome	Chr09K	80577395-80577477	Chr09N	112015101-112016556	1	c38745PB0990/f1p4/1470	Region-3420
PB.fusion.426	Inter-chromosome	Chr01K	39834940-39839770	Chr03K	60076705-60080639	1	c3575PB0996/f1p6/6322	Region-289
PB.fusion.1357	Inter-chromosome	Chr03K	28488242-28488373	Chr04K	41374689-41375714	1	c37818PB0994/f1p40/781	Region-942
PB.fusion.6840	Inter-chromosome	Chr02N	25973018-26272026	Chr06K	57452579-57456792	1	c59804PB0990/f1p2/2947	Region-4778
PB.fusion.449	Inter-chromosome	Chr03K	57874150-57874258	Chr07N	54793576-54795952	1	c21269PB0994/f3p0/967	Region-305
PB.fusion.2110	Inter-chromosome	Chr03K	7250046-7252044	Chr09N	92161430-92164251	1	c3065PB0990/f1p8/2499	Region-1488
PB.fusion.2538	Inter-chromosome	Chr02K	52669383-52669940	Chr05K	25401153-25401239	3	c46686PB0994/f1p1749/668;c5414PB0994/f2p2246/633;c56048PB0988/f1p298/633	Region-1759
PB.fusion.1745	Inter-chromosome	scaffold_14245	167-2199	scaffold_984	17790-18853	1	c51907PB0989/f1p8/3233	Region-1215
PB.fusion.5666	Inter-chromosome	Chr03K	71750447-71754532	Chr03N	49546982-49547372	2	c31658PB0988/f1p1/2856;c13686PB0990/f4p4/2730	Region-3970
PB.fusion.3978	Inter-chromosome	Chr01N	32092193-32093349	Chr02K	31187602-31188452	1	c40950PB0991/f1p2/2018	Region-2791
PB.fusion.3663	Inter-chromosome	Chr03N	44809303-44809356	Chr04N	13150480-13151010	1	c41876PB0988/f1p0/581	Region-2555
PB.fusion.2837	Inter-chromosome	Chr06K	72290472-72297962	Chr06N	79005983-79007311	1	c43395PB0989/f1p11/3521	Region-1977
PB.fusion.2304	Inter-chromosome	Chr09K	43947705-43949321	scaffold_2939	13506-14144	1	c50390PB0988/f1p5/1997	Region-1587
PB.fusion.2903	Inter-chromosome	Chr02K	7754924-7755782	Chr02N	6024692-6030819	1	c52998PB0988/f1p0/1197	Region-2025
PB.fusion.3028	Inter-chromosome	Chr04K	57547374-57547473	Chr04N	47920204-47921976	2	c52249PB0988/f1p0/1155;c9305PB0993/f1p0/1160	Region-2107
PB.fusion.3931	Inter-chromosome	Chr05K	10525563-10535447	scaffold_914	11638-12198	1	c42767PB0989/f1p2/3134	Region-2762
PB.fusion.2164	Inter-chromosome	Chr04K	41368964-41375754	scaffold_263	24703-25175	1	c51608PB0990/f3p22/3266	Region-1498
PB.fusion.3791	Inter-chromosome	Chr07N	19757138-19760652	scaffold_4178	390-918	1	c59610PB0990/f1p5/2557	Region-2648
PB.fusion.196	Inter-chromosome	Chr02K	12926067-12926966	scaffold_24452	28-466	1	c12950PB0994/f1p0/888	Region-139
PB.fusion.2547	Inter-chromosome	Chr02N	57361070-57363451	scaffold_7651	599-778	2	c34738PB0992/f1p2/1646;c28052PB0991/f2p3/1631	Region-1766
PB.fusion.3553	Inter-chromosome	Chr04K	62637822-62638666	Chr04N	49894994-49895133	1	c24276PB0993/f1p3/981	Region-2464
PB.fusion.2657	Inter-chromosome	Chr08K	22294068-22294946	Chr08N	12944108-12945245	1	c40616PB0991/f1p10/2040	Region-1854
PB.fusion.6718	Inter-chromosome	Chr05N	57843644-57844344	scaffold_4602	4870-6466	1	c47870PB0991/f1p0/2077	Region-4693
PB.fusion.1927	Inter-chromosome	Chr05K	78106325-78108935	Chr05N	77693652-77693892	2	c61377PB0990/f1p3/3046;c29945PB0990/f1p3/2847	Region-1349
PB.fusion.3720	Inter-chromosome	Chr01N	94132225-94132535	Chr07K	16331650-16332136	1	c33115PB0988/f1p0/794	Region-2599
PB.fusion.4637	Inter-chromosome	Chr05K	105567239-105567654	scaffold_2894	9187-10671	1	c32948PB0988/f1p0/816	Region-3268
PB.fusion.4256	Inter-chromosome	Chr01K	75684421-75686322	Chr05N	6741019-6741600	1	c29382PB0991/f1p3/2022	Region-3011
PB.fusion.4187	Inter-chromosome	Chr04K	57225122-57225978	Chr04N	47016052-47017805	1	c32967PB0991/f1p1/2158	Region-2957
PB.fusion.5916	Inter-chromosome	Chr02K	41584222-41584313	scaffold_10700	3264-3741	1	c10184PB0941/f1p34/566	Region-4144
PB.fusion.4110	Inter-chromosome	Chr04K	1951361-1951466	Chr04N	15934438-15934667	1	c12632PB0941/f1p1/373	Region-2893
PB.fusion.6062	Inter-chromosome	Chr06K	8699395-8699665	Chr06N	12853496-12856441	1	c52287PB0989/f1p2/2838	Region-4245
PB.fusion.3684	Inter-chromosome	Chr05K	77408483-77408940	Chr09K	80741130-80743799	1	c53090PB0988/f1p0/839	Region-2575
PB.fusion.2730	Inter-chromosome	Chr07K	24748771-24752200	Chr07N	28465530-28466254	1	c41218PB0990/f1p1/3196	Region-1904
PB.fusion.6554	Inter-chromosome	Chr01N	97586876-97591612	scaffold_10402	607-1128	1	c44500PB0991/f1p5/1944	Region-4567
PB.fusion.3342	Inter-chromosome	Chr08K	22097793-22098548	Chr08N	40332953-40334308	1	c1827PB0942/f5p7/740	Region-2300
PB.fusion.2446	Inter-chromosome	Chr01N	70503027-70503861	Chr08K	65132243-65132358	1	c25832PB0990/f1p0/964	Region-1700
PB.fusion.5999	Inter-chromosome	Chr05N	20854175-20854627	Chr09N	77656663-77661666	1	c5087PB0997/f1p6/3038	Region-4195
PB.fusion.10	Inter-chromosome	Chr01K	16196096-16197304	Chr08N	36956075-36963835	1	c67828PB0990/f1p0/2547	Region-7
PB.fusion.2529	Inter-chromosome	Chr09N	117044861-117045858	scaffold_6299	4396-6300	1	c42597PB0991/f1p0/2113	Region-1754
PB.fusion.6163	Inter-chromosome	Chr01K	77620771-77620861	Chr02N	6300855-6301780	1	c23382PB0988/f1p0/1028	Region-4313
PB.fusion.3400	Inter-chromosome	Chr08K	76415035-76415950	Chr08N	70099011-70099108	1	c16677PB0994/f2p0/881	Region-2341
PB.fusion.5461	Inter-chromosome	Chr05K	25900996-25901335	Chr05N	75107842-75108711	1	c49913PB0993/f1p1/1008	Region-3811
PB.fusion.2194	Inter-chromosome	Chr05K	10195936-10196487	scaffold_5843	5539-5690	1	c10503PB0942/f1p2/700	Region-1504
PB.fusion.2077	Inter-chromosome	Chr05K	95382038-95383514	Chr05N	83106856-83107627	1	c25057PB0990/f1p0/2322	Region-1461
PB.fusion.573	Inter-chromosome	Chr05K	25544643-25545066	scaffold_4707	10289-10422	1	c72968PB0990/f1p0/590	Region-395
PB.fusion.496	Inter-chromosome	Chr08N	18608121-18612763	scaffold_2520	7205-7835	1	c23498PB0990/f1p2/2877	Region-339
PB.fusion.1597	Inter-chromosome	Chr02N	58394718-58398954	scaffold_2547	500-585	1	c11997PB0993/f1p1/978	Region-1112
PB.fusion.6141	Inter-chromosome	Chr04K	41368964-41375699	scaffold_263	24954-25175	1	c59623PB0990/f1p4/3012	Region-4299
PB.fusion.1900	Inter-chromosome	Chr01N	70719139-70719330	scaffold_21187	0-1427	1	c44011PB0992/f1p1/1611	Region-1334
PB.fusion.6198	Inter-chromosome	Chr05K	7495157-7495311	Chr05N	6493639-6495307	1	c37075PB0991/f2p2/1865	Region-4332
PB.fusion.6824	Inter-chromosome	Chr04K	18758601-18758741	Chr04N	21199739-21200813	1	c42202PB0993/f1p0/1063	Region-4767
PB.fusion.6799	Inter-chromosome	Chr02K	79528862-79529255	Chr05K	23704664-23704751	1	c10345PB0995/f1p0/480	Region-4747
PB.fusion.3881	Inter-chromosome	Chr01K	49409735-49410665	Chr06N	25428441-25431835	1	c37291PB0992/f1p0/1370	Region-2715
PB.fusion.3412	Inter-chromosome	Chr03N	16266407-16267435	Chr04N	45984688-45985701	1	c9120PB0988/f1p4/1706	Region-2352
PB.fusion.2791	Inter-chromosome	Chr03N	45305494-45306581	scaffold_871	13165-14726	1	c11485PB0938/f1p2/2568	Region-1951
PB.fusion.6849	Inter-chromosome	Chr02K	22532408-22532465	Chr09K	24942457-24943345	1	c26997PB0988/f1p0/943	Region-4786
PB.fusion.4751	Inter-chromosome	Chr08K	41102031-41102192	scaffold_172	24959-26269	1	c27517PB0992/f1p0/1578	Region-3341
PB.fusion.1733	Inter-chromosome	Chr08K	9074877-9075028	Chr09N	11767075-11767251	1	c6953PB0941/f1p0/373	Region-1208
PB.fusion.2126	Inter-chromosome	Chr04K	41368964-41375822	scaffold_263	24695-25175	1	c56382PB0990/f2p14/3342	Region-1498
PB.fusion.4070	Inter-chromosome	Chr05K	11753220-11753707	Chr07N	35695174-35695821	1	c23792PB0990/f1p2/1026	Region-2860
PB.fusion.1883	Inter-chromosome	Chr03N	29992077-29994658	Chr04K	17791423-17793921	1	c7837PB0989/f1p2/1523	Region-1319
PB.fusion.5397	Inter-chromosome	Chr09K	1830727-1836021	Chr09N	1367189-1375909	1	c2842PB0988/f1p1/5204	Region-3775
PB.fusion.3961	Inter-chromosome	Chr09K	10570839-10571768	scaffold_1939	5114-6603	1	c36244PB0990/f1p0/2416	Region-2775
PB.fusion.537	Inter-chromosome	Chr05K	37006355-37006562	Chr05N	19340646-19340907	1	c3844PB0995/f1p0/486	Region-370
PB.fusion.4000	Inter-chromosome	scaffold_20309	655-1366	scaffold_22723	200-1366	1	c9409PB0938/f1p0/1872	Region-2811
PB.fusion.6581	Inter-chromosome	Chr08K	37943019-37945578	Chr08N	34579645-34581179	1	c55375PB0989/f1p5/3503	Region-4588
PB.fusion.2701	Inter-chromosome	Chr09K	1837022-1839167	scaffold_2422	0-14087	1	c34138PB0989/f1p1/3269	Region-1881
PB.fusion.3765	Inter-chromosome	Chr07N	43691249-43692849	Chr09K	5821967-5822467	1	c35435PB0988/f1p3/847	Region-2626
PB.fusion.1450	Inter-chromosome	Chr02N	97099162-97099298	Chr07N	62164291-62166357	1	c11827PB0941/f1p0/668	Region-1013
PB.fusion.4361	Inter-chromosome	Chr07N	32646826-32695030	scaffold_2353	7857-8075	1	c19814PB0991/f1p1/2064	Region-3074
PB.fusion.3849	Inter-chromosome	Chr01N	84873629-84873810	Chr06N	56681328-56686108	1	c22743PB0989/f1p0/3061	Region-2693
PB.fusion.4291	Inter-chromosome	Chr09K	11048824-11052645	scaffold_6621	5320-6959	1	c14440PB0997/f1p3/3022	Region-3037
PB.fusion.6170	Inter-chromosome	Chr06N	12509762-12510673	scaffold_5526	575-1100	1	c35386PB0988/f1p3/1170	Region-4319
PB.fusion.2360	Inter-chromosome	Chr05K	11777121-11777332	scaffold_22612	789-1381	1	c23609PB0993/f1p0/896	Region-1628
PB.fusion.994	Inter-chromosome	Chr02K	68825496-68827726	Chr02N	64573830-64574130	1	c48259PB0992/f2p4/1299	Region-674
PB.fusion.5444	Inter-chromosome	Chr07N	47538907-47539773	scaffold_2713	734-5956	1	c53204PB0989/f1p1/3373	Region-3802
PB.fusion.2021	Inter-chromosome	Chr03N	4367884-4368390	Chr05N	86942357-86942982	1	c20354PB0994/f1p3/875	Region-1419
PB.fusion.2370	Inter-chromosome	Chr05N	54021916-54022758	Chr07K	69859079-69859297	1	c48949PB0993/f1p5/1068	Region-1634
PB.fusion.923	Inter-chromosome	Chr07K	48461923-48462737	scaffold_1983	2149-2722	1	c49965PB0993/f1p3/1336	Region-624
PB.fusion.5390	Inter-chromosome	Chr01K	78901676-78902156	Chr01N	97229322-97230859	1	c52596PB0989/f1p0/1380	Region-3770
PB.fusion.4168	Inter-chromosome	Chr04K	56877185-56877246	Chr05K	570938-571563	1	c10007PB0994/f1p0/703	Region-2938
PB.fusion.3596	Inter-chromosome	Chr04K	56739469-56739665	Chr09N	105096167-105098447	1	c27427PB0992/f1p3/1655	Region-2502
PB.fusion.4599	Inter-chromosome	Chr07K	73558896-73561631	Chr07N	63413038-63413624	1	c9892PB0942/f2p2/1019	Region-3240
PB.fusion.2591	Inter-chromosome	Chr08K	73061083-73061489	scaffold_1785	13436-15865	1	c45716PB0990/f1p0/2745	Region-1800
PB.fusion.5880	Inter-chromosome	Chr01K	6676669-6679160	scaffold_10552	3460-3538	1	c7909PB0939/f1p1/1271	Region-4115
PB.fusion.3207	Inter-chromosome	Chr09K	43947705-43949320	scaffold_2939	13506-13662	1	c20923PB0989/f1p5/1491	Region-2220
PB.fusion.1065	Inter-chromosome	Chr04N	53689969-53690013	Chr09N	117911077-117911508	1	c10889PB0941/f1p4/479	Region-721
PB.fusion.458	Inter-chromosome	Chr03K	34862338-34865493	Chr06K	3435805-3435900	1	c26442PB0992/f1p16/1214	Region-311
PB.fusion.1939	Inter-chromosome	Chr05N	80962335-80962424	Chr09N	99396771-99397414	1	c22327PB0993/f1p2/812	Region-1361
PB.fusion.851	Inter-chromosome	Chr01K	65338523-65339382	Chr07N	68418660-68423854	1	c29497PB0990/f2p1/2629	Region-573
PB.fusion.3544	Inter-chromosome	Chr03N	142903-143054	Chr08N	2666675-2671116	1	c34817PB0991/f1p1/1605	Region-2456
PB.fusion.3466	Inter-chromosome	Chr04N	45985165-45985719	scaffold_68	49977-50238	1	c24617PB0994/f1p32/703	Region-2394
PB.fusion.5114	Inter-chromosome	Chr06N	69197942-69198057	Chr08N	3025345-3026108	6	c48616PB0994/f4p21/750;c19892PB0988/f1p3/772;c14812PB0994/f1p21/785;c49506PB0994/f5p17/741;c51934PB0989/f1p0/769;c29933PB0988/f1p4/741	Region-3579
PB.fusion.4075	Inter-chromosome	Chr05K	39028977-39030219	Chr05N	60902393-60904786	1	c34234PB0991/f1p0/1755	Region-2864
PB.fusion.1253	Inter-chromosome	Chr01K	65369907-65370048	Chr03K	18025959-18028115	1	c7921PB0991/f1p1/2293	Region-866
PB.fusion.941	Inter-chromosome	Chr05K	1724033-1724249	Chr07K	63591148-63594611	1	c56595PB0990/f1p1/2442	Region-639
PB.fusion.2697	Inter-chromosome	Chr06K	70394859-70398953	scaffold_7652	3097-4226	1	c27900PB0988/f1p2/4972	Region-1879
PB.fusion.22	Inter-chromosome	Chr02K	67873690-67874839	Chr05K	25878652-25879197	1	c14556PB0992/f1p1/1597	Region-18
PB.fusion.4966	Inter-chromosome	Chr03K	52522043-52523931	scaffold_14369	551-876	1	c29254PB0988/f1p1/2224	Region-3488
PB.fusion.177	Inter-chromosome	Chr03K	16259002-16660607	Chr04N	40106250-40106525	2	c31731PB0993/f1p6/1156;c3377PB0942/f2p0/1127	Region-126
PB.fusion.3679	Inter-chromosome	Chr01N	59640185-59640422	Chr05K	25399137-25399270	1	c86128PB0989/f1p1/368	Region-2570
PB.fusion.2219	Inter-chromosome	Chr01K	19985764-19985866	Chr09K	9436470-9437691	1	c9924PB0992/f1p0/1333	Region-1529
PB.fusion.4627	Inter-chromosome	Chr02K	991465-992232	Chr09N	109367729-109368129	1	c7876PB0993/f1p1/1094	Region-3259
PB.fusion.1992	Inter-chromosome	Chr06K	13795855-13796454	scaffold_10619	2427-2475	1	c21568PB0995/f7p3/540	Region-1402
PB.fusion.1650	Inter-chromosome	Chr05K	4258507-4265480	Chr05N	29322916-29327267	1	c9629PB0996/f1p42/6923	Region-1146
PB.fusion.5070	Inter-chromosome	Chr09K	1834137-1836448	Chr09N	1377382-1378271	1	c43109PB0989/f1p5/2592	Region-3559
PB.fusion.4316	Inter-chromosome	Chr01K	10330025-10333079	Chr01N	9552764-9555632	1	c534PB0939/f2p2/5694	Region-3051
PB.fusion.2047	Inter-chromosome	Chr05K	95384006-95384245	Chr05N	87555815-87559529	2	c6134PB0992/f2p6/1585;c13822PB0988/f2p0/1576	Region-1438
PB.fusion.340	Inter-chromosome	Chr07K	8785821-8790683	Chr07N	46927979-46928287	1	c2990PB0990/f1p2/2378	Region-238
PB.fusion.2643	Inter-chromosome	Chr01K	48302098-48302307	scaffold_1861	19933-20498	1	c2436PB0994/f6p2/785	Region-1846
PB.fusion.2580	Inter-chromosome	Chr02K	14530606-14532636	Chr02N	12304790-12307277	1	c5342PB0942/f1p1/1235	Region-1792
PB.fusion.4676	Inter-chromosome	Chr08N	30848424-30852365	Chr09K	42737513-42738260	1	c54707PB0989/f1p4/3185	Region-3304
PB.fusion.5875	Inter-chromosome	Chr05K	84323873-84324142	Chr07N	57400637-57400784	1	c16913PB0995/f1p0/505	Region-4111
PB.fusion.1978	Inter-chromosome	Chr01N	93641313-93652172	Chr05N	3893019-3893256	1	c56492PB0990/f1p1/2314	Region-1393
PB.fusion.792	Inter-chromosome	Chr09N	95412608-95415236	scaffold_1392	3995-10297	1	c43539PB0989/f1p3/2681	Region-542
PB.fusion.2803	Inter-chromosome	Chr02N	98728060-98728202	Chr06K	11996643-12004843	1	c24287PB0992/f1p0/1474	Region-1963
PB.fusion.3743	Inter-chromosome	Chr02K	20530096-20531845	Chr05N	94909837-94909975	1	c39356PB0994/f1p3/810	Region-2616
PB.fusion.5109	Inter-chromosome	Chr02K	37134953-37135151	Chr08N	5427471-5429413	1	c1522PB0994/f15p7/894	Region-3576
PB.fusion.72	Inter-chromosome	Chr05K	5695765-5701176	Chr05N	4299608-4299915	1	c8208PB0989/f2p5/3822	Region-39
PB.fusion.1347	Inter-chromosome	Chr03K	26463947-26469752	Chr09N	107633534-107673610	1	c49396PB0991/f1p66/1964	Region-933
PB.fusion.3010	Inter-chromosome	Chr02K	59067795-59207559	scaffold_339	12086-14762	1	c11337PB0991/f1p10/1912	Region-2098
PB.fusion.5078	Inter-chromosome	Chr09K	76462415-76464526	Chr09N	121792169-121794543	1	c62139PB0990/f1p1/2437	Region-3564
PB.fusion.4011	Inter-chromosome	Chr01N	47673908-47676252	Chr05K	31541244-31570234	1	c27023PB0997/f1p6/5699	Region-2817
PB.fusion.4354	Inter-chromosome	Chr03K	44865089-44866851	Chr04N	17707697-17707910	1	c43974PB0992/f1p8/1469	Region-3070
PB.fusion.541	Inter-chromosome	Chr08K	49314105-49314287	scaffold_3109	3220-6016	1	c40861PB0989/f1p0/2978	Region-373
PB.fusion.6785	Inter-chromosome	Chr03K	44865277-44866851	scaffold_2480	8712-9086	1	c57950PB0988/f1p0/1284	Region-4740
PB.fusion.508	Inter-chromosome	Chr05N	89929986-89930642	scaffold_26669	1028-1098	1	c3156PB0994/f1p1/767	Region-351
PB.fusion.4680	Inter-chromosome	Chr05K	21976323-21976834	scaffold_6747	542-669	1	c7514PB0941/f1p1/661	Region-3307
PB.fusion.5939	Inter-chromosome	Chr08K	11969633-11971042	Chr09N	91971983-91973199	1	c3016PB0938/f1p0/1808	Region-4160
PB.fusion.664	Inter-chromosome	Chr02N	21559752-21559911	scaffold_4302	9935-12262	1	c37059PB0991/f2p1/2356	Region-458
PB.fusion.788	Inter-chromosome	Chr04N	6001415-6004360	Chr07K	53535833-53536697	1	c67915PB0989/f1p2/1805	Region-540
PB.fusion.6872	Inter-chromosome	Chr01K	3194603-3196053	scaffold_31306	329-495	1	c21804PB0992/f1p0/1626	Region-4805
PB.fusion.6073	Inter-chromosome	Chr03K	67710591-67711593	scaffold_28	4619-5225	5	c42420PB0988/f1p0/1427;c19591PB0992/f2p4/1560;c24441PB0991/f3p2/1606;c40577PB0988/f3p0/1572;c1131PB0992/f16p9/1605	Region-4248
PB.fusion.6078	Inter-chromosome	Chr07N	4169706-4170018	scaffold_970	12464-14195	1	c34641PB0991/f1p0/2035	Region-4251
PB.fusion.984	Inter-chromosome	Chr05K	25544643-25545111	scaffold_1397	6289-6539	1	c20934PB0994/f1p0/668	Region-665
PB.fusion.53	Inter-chromosome	Chr09K	43947705-43949267	scaffold_2939	13506-14144	2	c12308PB0938/f12p21/1921;c5900PB0991/f1p9/1741	Region-36
PB.fusion.4155	Inter-chromosome	Chr03K	44864809-44866857	Chr04K	41121254-41121431	1	c45782PB0991/f1p3/1511	Region-2928
PB.fusion.3150	Inter-chromosome	Chr03K	40064922-40065009	Chr03N	2311257-2311819	1	c9296PB0994/f2p0/718	Region-2186
PB.fusion.492	Inter-chromosome	Chr05K	114594081-114594470	scaffold_413	5965-6353	1	c20854PB0994/f1p0/769	Region-335
PB.fusion.6362	Inter-chromosome	Chr02K	73672187-73673019	Chr03K	35252678-35252826	1	c45071PB0993/f1p33/1006	Region-4441
PB.fusion.5020	Inter-chromosome	Chr05K	60510809-60517079	scaffold_9946	2122-3191	1	c71944PB0989/f1p5/2821	Region-3518
PB.fusion.3892	Inter-chromosome	Chr03K	69818212-69818581	Chr07K	2286956-2287041	1	c6552PB0941/f1p0/443	Region-2726
PB.fusion.2512	Inter-chromosome	Chr02N	56903098-56903615	Chr05N	2227338-2227548	1	c24484PB0994/f1p1/726	Region-1740
PB.fusion.1518	Inter-chromosome	Chr03N	4191942-4194939	scaffold_155	171-1745	1	c7629PB0992/f1p0/1665	Region-1058
PB.fusion.947	Inter-chromosome	Chr09K	56829492-56830907	Chr09N	49703763-49703915	1	c52263PB0988/f1p0/1567	Region-644
PB.fusion.6594	Inter-chromosome	Chr09K	62376163-62378169	scaffold_12933	472-2075	1	c68495PB0989/f1p2/3506	Region-4599
PB.fusion.4536	Inter-chromosome	Chr07K	59344119-59346945	scaffold_6360	4535-5552	1	c33267PB0991/f1p1/2269	Region-3190
PB.fusion.4571	Inter-chromosome	Chr06N	73685509-73688279	scaffold_15851	1143-1397	3	c49160PB0990/f1p2/2288;c21982PB0990/f2p1/2175;c16264PB0991/f2p1/2168	Region-3218
PB.fusion.912	Inter-chromosome	Chr06K	10154429-10157654	Chr07K	67287344-67287748	1	c33108PB0988/f1p0/1242	Region-619
PB.fusion.5334	Inter-chromosome	Chr05K	43541209-43542020	scaffold_6073	178-939	1	c6441PB0938/f1p0/1761	Region-3740
PB.fusion.1591	Inter-chromosome	Chr01K	73126124-73129040	Chr07K	66277823-66278769	1	c8100PB0992/f1p8/1785	Region-1109
PB.fusion.5605	Inter-chromosome	Chr04K	47715795-47716329	Chr09K	1883637-1887809	3	c4135PB0997/f2p4/3039;c18993PB0988/f1p1/2987;c962PB0989/f13p7/3071	Region-3930
PB.fusion.1335	Inter-chromosome	Chr05K	85258267-85262554	Chr05N	9249336-9249505	1	c3609PB0942/f1p1/1065	Region-923
PB.fusion.3940	Inter-chromosome	Chr05K	64062649-64062798	Chr05N	65428188-65440632	1	c42707PB0990/f1p0/1973	Region-2768
PB.fusion.222	Inter-chromosome	Chr07N	38605771-38607385	Chr08N	30926681-30926816	1	c9136PB0994/f1p2/974	Region-152
PB.fusion.104	Inter-chromosome	Chr06K	3379448-3379874	Chr08N	52990698-52990935	1	c30674PB0994/f1p2/661	Region-69
PB.fusion.5548	Inter-chromosome	Chr01K	42061633-42062907	Chr01N	44483532-44483862	1	c38649PB0992/f1p0/1601	Region-3881
PB.fusion.3644	Inter-chromosome	Chr06N	31711738-31712008	scaffold_8010	5333-6421	1	c42007PB0992/f1p1/1336	Region-2541
PB.fusion.3065	Inter-chromosome	Chr04K	33773337-33773470	scaffold_2953	1760-6854	1	c45025PB0993/f1p0/668	Region-2129
PB.fusion.1286	Inter-chromosome	Chr06K	68243336-68244563	scaffold_1025	20187-20603	1	c11850PB0993/f2p0/1075	Region-889
PB.fusion.4657	Inter-chromosome	Chr08N	54494141-54503333	scaffold_482	14662-27603	2	c18655PB0997/f2p30/5741;c1066PB0997/f4p33/5738	Region-3288
PB.fusion.1022	Inter-chromosome	Chr02K	71449892-71451510	scaffold_2378	5768-6052	1	c1731PB0991/f2p3/1812	Region-699
PB.fusion.2848	Inter-chromosome	Chr04N	56009161-56009754	Chr05N	3360450-3363142	1	c18989PB0991/f1p1/1871	Region-1987
PB.fusion.5837	Inter-chromosome	Chr04N	520698-521003	Chr08K	3806889-3807063	1	c13537PB0995/f1p0/513	Region-4083
PB.fusion.4366	Inter-chromosome	Chr03K	8710655-8711077	scaffold_616	174-2820	1	c37708PB0990/f1p3/1533	Region-3077
PB.fusion.3783	Inter-chromosome	Chr08K	37736469-37740832	Chr08N	36194560-36195404	5	c9064PB0988/f4p7/2580;c279PB0939/f6p1/2601;c4621PB0990/f1p14/2549;c7269PB0938/f1p2/2623;c427PB0990/f55p38/2570	Region-2642
PB.fusion.1465	Inter-chromosome	Chr08K	68676175-68678485	scaffold_1044	8297-9387	1	c4822PB0988/f1p1/3388	Region-1020
PB.fusion.3630	Inter-chromosome	Chr08K	32483839-32484987	scaffold_2110	996-3034	1	c44281PB0990/f1p2/2506	Region-2530
PB.fusion.2385	Inter-chromosome	Chr03K	54877497-54877999	Chr09K	7824928-7825458	2	c15945PB0993/f1p0/982;c56220PB0988/f1p0/1007	Region-1647
PB.fusion.4298	Inter-chromosome	Chr05K	571343-573067	Chr09K	80722612-80722726	2	c30897PB0992/f1p2/1379;c11928PB0991/f1p3/1894	Region-3044
PB.fusion.4421	Inter-chromosome	Chr06K	61260547-61262003	scaffold_10320	233-638	1	c20091PB0991/f1p1/1901	Region-3114
PB.fusion.6138	Inter-chromosome	Chr01N	64518116-64519269	Chr07N	55535836-55536076	1	c26813PB0993/f1p0/1026	Region-4297
PB.fusion.1376	Inter-chromosome	Chr02K	42948805-42951641	scaffold_445	23065-23310	1	c70322PB0989/f1p0/1720	Region-958
PB.fusion.5539	Inter-chromosome	Chr05K	110082617-110082690	Chr09K	24940536-24943658	1	c2580PB0994/f2p4/835	Region-3872
PB.fusion.1409	Inter-chromosome	Chr07K	15595690-15596233	scaffold_7545	4887-5094	1	c39546PB0994/f1p0/686	Region-983
PB.fusion.5530	Inter-chromosome	Chr07N	20720579-20720631	Chr09N	76269020-76270357	1	c39946PB0994/f1p1/804	Region-3863
PB.fusion.5911	Inter-chromosome	Chr02K	41584222-41584312	scaffold_10700	3367-3741	1	c15628PB0941/f1p5/463	Region-4144
PB.fusion.2176	Inter-chromosome	Chr04K	41368964-41375766	scaffold_263	24692-25175	1	c1164PB0988/f7p72/3289	Region-1498
PB.fusion.585	Inter-chromosome	Chr08K	72702866-72702918	Chr09K	62395467-62396018	1	c41744PB0994/f1p1/691	Region-403
PB.fusion.2605	Inter-chromosome	Chr01N	94464723-94464894	Chr04K	9141432-9146573	1	c1466PB0990/f3p4/2540	Region-1813
PB.fusion.99	Inter-chromosome	Chr05N	79533429-79533808	Chr09K	18492198-18492221	1	c1771PB0941/f1p0/420	Region-64
PB.fusion.3604	Inter-chromosome	Chr05N	22184086-22184901	Chr07N	18211815-18214606	1	c30773PB0990/f1p2/2395	Region-2510
PB.fusion.1141	Inter-chromosome	Chr09N	76029107-76029500	scaffold_1622	5920-6290	4	c6942PB0941/f1p0/548;c4813PB0994/f3p3/668;c17071PB0994/f1p3/602;c13861PB0995/f1p2/601	Region-776
PB.fusion.6321	Inter-chromosome	Chr05K	87700401-87701950	scaffold_2561	4938-5374	1	c19759PB0992/f1p1/1877	Region-4408
PB.fusion.1434	Inter-chromosome	Chr04K	467064-468654	Chr04N	3129672-3129897	1	c36260PB0993/f1p0/965	Region-1000
PB.fusion.3973	Inter-chromosome	Chr06K	12058262-12059048	Chr06N	64972995-64976835	1	c19738PB0997/f1p18/4617	Region-2786
PB.fusion.6060	Inter-chromosome	Chr06K	8698516-8699437	Chr06N	12853095-12855413	1	c59446PB0989/f1p1/3266	Region-4245
PB.fusion.159	Inter-chromosome	Chr06K	11512464-11514960	Chr09N	70921501-70924951	1	c22281PB0989/f1p0/3123	Region-112
PB.fusion.4804	Inter-chromosome	Chr05K	28152216-28153279	Chr09K	21210161-21211308	1	c4129PB0990/f1p0/2309	Region-3382
PB.fusion.4766	Inter-chromosome	Chr06K	48846887-48847682	Chr06N	1033338-1033430	1	c81851PB0989/f1p9/894	Region-3353
PB.fusion.3734	Inter-chromosome	Chr01K	62607734-62607833	scaffold_2650	6440-6889	1	c7525PB0995/f1p1/547	Region-2612
PB.fusion.6474	Inter-chromosome	Chr03K	16766086-16766428	Chr09N	97997200-97999556	1	c40398PB0993/f1p1/1183	Region-4517
PB.fusion.6242	Inter-chromosome	Chr01K	57123570-57125115	Chr02N	71386225-71386311	1	c41818PB0992/f1p1/1642	Region-4362
PB.fusion.3627	Inter-chromosome	Chr07K	38956396-38957237	Chr07N	37354008-37354598	1	c7106PB0991/f1p2/1689	Region-2527
PB.fusion.5544	Inter-chromosome	Chr01N	16279895-16279967	scaffold_271	160-1588	1	c41370PB0992/f2p2/1312	Region-3877
PB.fusion.704	Inter-chromosome	Chr06N	23449511-23452955	Chr08N	34871525-34872176	1	c75631PB0989/f2p4/3234	Region-481
PB.fusion.6782	Inter-chromosome	Chr03K	44865277-44866851	scaffold_2480	8618-9086	1	c50486PB0992/f2p14/1366	Region-4740
PB.fusion.4633	Inter-chromosome	Chr09K	65547097-65551163	Chr09N	95360661-95360762	1	c35194PB0989/f1p1/1274	Region-3264
PB.fusion.3819	Inter-chromosome	Chr07K	11920067-11951956	Chr07N	56324626-56327332	1	c19530PB0990/f2p3/3118	Region-2668
PB.fusion.3387	Inter-chromosome	Chr05K	574921-576099	Chr07N	10525746-10526165	1	c29485PB0991/f1p2/1869	Region-2334
PB.fusion.4943	Inter-chromosome	Chr07K	38954923-38957237	Chr07N	37354008-37354598	7	c39205PB0988/f1p1/1824;c70351PB0989/f1p1/1630;c20944PB0988/f1p0/1476;c9500PB0992/f1p3/1825;c781PB0991/f12p8/1827;c1357PB0938/f2p0/1822;c3733PB0989/f2p1/1825	Region-3470
PB.fusion.3008	Inter-chromosome	Chr03N	38322181-38323387	Chr06N	5479812-5480036	1	c29740PB0994/f1p0/659	Region-2096
PB.fusion.6221	Inter-chromosome	Chr04K	50219437-50221442	Chr05K	83634175-83634381	1	c38019PB0991/f1p2/1724	Region-4350
PB.fusion.4597	Inter-chromosome	Chr01N	16255309-16257503	Chr09N	107665586-107666151	1	c45230PB0990/f1p12/2825	Region-3239
PB.fusion.6856	Inter-chromosome	Chr03K	17991653-17994746	scaffold_1812	10500-10945	1	c3739PB0989/f2p2/3439	Region-4792
PB.fusion.3851	Inter-chromosome	Chr01N	44119758-44127335	scaffold_395	15404-16657	3	c36279PB0988/f2p2/3664;c12651PB0989/f1p7/3752;c25006PB0988/f2p2/3819	Region-2694
PB.fusion.2105	Inter-chromosome	Chr06K	64349549-64349632	Chr06N	69315698-69318185	1	c45839PB0994/f1p1/837	Region-1483
PB.fusion.5468	Inter-chromosome	Chr04N	26800649-26800887	Chr05K	24874223-24874524	3	c23166PB0941/f1p0/648;c9883PB0994/f11p2/648;c2092PB0995/f3p0/648	Region-3814
PB.fusion.1918	Inter-chromosome	Chr01N	1237043-1240009	scaffold_14249	1627-2067	1	c67611PB0990/f1p1/2117	Region-1345
PB.fusion.2876	Inter-chromosome	Chr07N	46554304-46557516	scaffold_2153	10270-10481	2	c29405PB0989/f1p3/3517;c8468PB0989/f2p3/3415	Region-2008
PB.fusion.735	Inter-chromosome	scaffold_17298	257-975	scaffold_7455	6204-6857	1	c19397PB0993/f1p0/1069	Region-506
PB.fusion.2736	Inter-chromosome	Chr07K	53536382-53537640	Chr07N	62465514-62466055	1	c11440PB0988/f1p1/1891	Region-1908
PB.fusion.4270	Inter-chromosome	Chr05K	80983146-80983248	Chr05N	39233031-39237031	1	c14139PB0993/f1p7/1226	Region-3022
PB.fusion.3413	Inter-chromosome	Chr04K	47545715-47547785	Chr07K	49979035-49979122	1	c12184PB0992/f1p1/1613	Region-2353
PB.fusion.3276	Inter-chromosome	Chr01N	74969414-74970002	Chr03N	7953829-7957389	1	c6753PB0988/f3p1/3741	Region-2265
PB.fusion.699	Inter-chromosome	Chr09K	81686745-81686985	scaffold_5698	14-1380	1	c47476PB0992/f1p0/1604	Region-479
PB.fusion.4710	Inter-chromosome	Chr09K	29485387-29489075	Chr09N	60961815-60962149	1	c5606PB0992/f2p2/1576	Region-3324
PB.fusion.2919	Inter-chromosome	Chr08N	65879747-65891161	scaffold_2624	7276-8746	1	c2210PB0991/f6p4/1907	Region-2039
PB.fusion.6395	Inter-chromosome	Chr08K	16194267-16202642	scaffold_4067	12161-12508	1	c58946PB0989/f1p3/3521	Region-4461
PB.fusion.202	Inter-chromosome	Chr04N	20050542-20052080	Chr05K	87383138-87388212	1	c67606PB0990/f1p0/2220	Region-143
PB.fusion.5992	Inter-chromosome	Chr05N	20854175-20854627	Chr09N	77656659-77661666	1	c3648PB0989/f1p3/3062	Region-4195
PB.fusion.3269	Inter-chromosome	Chr02K	60686426-60694420	scaffold_2881	4846-7249	1	c20755PB0990/f1p1/2224	Region-2259
PB.fusion.5250	Inter-chromosome	Chr09K	64774457-64775126	Chr09N	102641742-102645398	1	c39392PB0991/f1p1/2418	Region-3674
PB.fusion.370	Inter-chromosome	Chr09N	57698435-57703447	scaffold_8006	894-1980	1	c2912PB0990/f1p4/2523	Region-246
PB.fusion.2361	Inter-chromosome	Chr09K	84540506-84541299	Chr09N	99396743-99398220	1	c23860PB0991/f1p3/2333	Region-1629
PB.fusion.1444	Inter-chromosome	Chr02K	22498009-22499161	Chr02N	18869144-18870040	1	c24444PB0991/f1p0/1759	Region-1007
PB.fusion.3437	Inter-chromosome	Chr01K	28790657-28794139	scaffold_16850	498-1136	1	c7702PB0938/f1p1/2469	Region-2370
PB.fusion.6115	Inter-chromosome	Chr02K	23167861-23170580	scaffold_4286	1039-3464	1	c8472PB0990/f1p0/1390	Region-4282
PB.fusion.6541	Inter-chromosome	scaffold_16589	191-1272	scaffold_4530	7287-7510	1	c8186PB0942/f1p1/1329	Region-4561
PB.fusion.2592	Inter-chromosome	Chr06N	76375294-76380645	scaffold_969	23540-23707	4	c13838PB0988/f2p3/1529;c42375PB0990/f1p0/1522;c44101PB0988/f1p2/1477;c10860PB0988/f1p3/987	Region-1801
PB.fusion.4342	Inter-chromosome	Chr05K	64330609-64331961	Chr09N	107198520-107198775	1	c4280PB0991/f7p60/1717	Region-3066
PB.fusion.1526	Inter-chromosome	Chr03K	43638479-43653089	Chr03N	22652439-22652511	1	c30814PB0992/f3p0/1408	Region-1062
PB.fusion.3407	Inter-chromosome	Chr05N	54017454-54018022	scaffold_261	2805-2936	2	c12226PB0994/f2p62/863;c20351PB0994/f1p39/767	Region-2347
PB.fusion.183	Inter-chromosome	Chr02K	81665238-81670347	Chr09K	18527733-18527930	1	c41429PB0991/f1p2/1762	Region-130
PB.fusion.4587	Inter-chromosome	Chr04N	20078679-20080499	scaffold_1511	1211-2993	1	c72490PB0989/f1p0/2855	Region-3231
PB.fusion.4515	Inter-chromosome	Chr09N	265154-265387	scaffold_32	122444-123185	1	c24714PB0994/f1p0/878	Region-3173
PB.fusion.5356	Inter-chromosome	Chr07K	40948426-40954806	Chr07N	26708341-26715217	1	c18753PB0991/f1p2/2144	Region-3749
PB.fusion.3372	Inter-chromosome	Chr04K	24131113-24131838	scaffold_7304	4254-5224	1	c14136PB0993/f2p0/944	Region-2320
PB.fusion.6803	Inter-chromosome	Chr01K	53189635-53190696	Chr05K	95482618-95482730	1	c40253PB0994/f1p0/734	Region-4750
PB.fusion.4846	Inter-chromosome	Chr06K	17077085-17078734	scaffold_2361	0-2195	1	c20804PB0997/f1p0/4624	Region-3416
PB.fusion.2995	Inter-chromosome	Chr03K	2715321-2717987	scaffold_2963	9784-11325	1	c2416PB0991/f3p15/2428	Region-2093
PB.fusion.5771	Inter-chromosome	Chr09K	66393997-66398752	Chr09N	94723565-94724295	1	c12198PB0990/f8p28/2950	Region-4040
PB.fusion.3775	Inter-chromosome	Chr01K	21461642-21463026	Chr04N	54045202-54048529	1	c41633PB0988/f1p2/1908	Region-2636
PB.fusion.3947	Inter-chromosome	Chr03K	31406357-31406920	scaffold_8028	5933-6413	1	c18515PB0994/f2p3/847	Region-2772
PB.fusion.2898	Inter-chromosome	Chr01K	883178-883287	Chr01N	289501-289873	1	c7276PB0995/f1p3/558	Region-2020
PB.fusion.11	Inter-chromosome	Chr09K	18361341-18362013	scaffold_24938	461-1216	1	c31665PB0993/f1p2/1096	Region-8
PB.fusion.4876	Inter-chromosome	Chr04K	2290606-2290711	scaffold_6896	7-3853	1	c57021PB0990/f1p7/2061	Region-3435
PB.fusion.4321	Inter-chromosome	Chr08K	51376443-51381115	scaffold_16068	250-446	1	c46481PB0990/f1p5/2506	Region-3056
PB.fusion.2911	Inter-chromosome	Chr02N	75266186-75266281	Chr09N	26243532-26244212	1	c13076PB0994/f1p0/786	Region-2033
PB.fusion.3954	Inter-chromosome	Chr09K	10570814-10571779	scaffold_1939	4803-6097	1	c25878PB0990/f1p1/2264	Region-2775
PB.fusion.3710	Inter-chromosome	Chr02N	91531772-91532317	Chr05K	16502353-16502543	1	c10679PB0988/f1p0/800	Region-2592
PB.fusion.5566	Inter-chromosome	Chr06K	20734398-20734877	Chr09K	48564956-48565549	1	c22193PB0994/f1p0/913	Region-3895
PB.fusion.3782	Inter-chromosome	Chr01N	85996228-85996292	Chr09N	108425636-108425876	1	c10745PB0995/f1p0/302	Region-2641
PB.fusion.2746	Inter-chromosome	Chr03K	30168554-30168826	Chr09N	101829339-101831304	1	c44606PB0990/f1p1/1762	Region-1916
PB.fusion.1981	Inter-chromosome	Chr03K	8614092-8617336	Chr05K	64303197-64310077	2	c4274PB0938/f1p0/2123;c22256PB0988/f1p0/2160	Region-1395
PB.fusion.3862	Inter-chromosome	Chr04N	55758275-55758436	scaffold_1042	18186-19720	1	c50153PB0989/f2p1/1405	Region-2697
PB.fusion.3704	Inter-chromosome	Chr01N	81443599-81443689	Chr02K	8470501-8472271	1	c6475PB0995/f1p0/623	Region-2587
PB.fusion.2767	Inter-chromosome	Chr04K	41368964-41375721	scaffold_263	24692-25175	1	c22621PB0990/f1p3/2208	Region-1933
PB.fusion.1899	Inter-chromosome	Chr01N	70719154-70719409	scaffold_21187	89-1443	1	c6862PB0942/f1p0/1594	Region-1334
PB.fusion.2203	Inter-chromosome	Chr01N	88444874-88446875	Chr02N	97778341-97778706	1	c44931PB0991/f1p5/1752	Region-1513
PB.fusion.6035	Inter-chromosome	Chr07K	40355671-40356258	Chr07N	47205319-47206698	1	c51451PB0991/f1p4/1957	Region-4222
PB.fusion.4163	Inter-chromosome	Chr04K	8292269-8293362	scaffold_3040	9045-10722	1	c30538PB0994/f1p3/797	Region-2936
PB.fusion.1622	Inter-chromosome	Chr05N	15361209-15362609	scaffold_2769	1792-5929	1	c12986PB0990/f1p7/3273	Region-1127
PB.fusion.156	Inter-chromosome	Chr08N	67218882-67223691	scaffold_6289	8826-9034	1	c13196PB0997/f1p6/3323	Region-111
PB.fusion.6000	Inter-chromosome	Chr01N	29926039-29926374	Chr08K	72814795-72817332	1	c39709PB0991/f1p0/1774	Region-4196
PB.fusion.2169	Inter-chromosome	Chr04K	41368964-41375756	scaffold_263	24692-25175	1	c4299PB0990/f30p114/3309	Region-1498
PB.fusion.5291	Inter-chromosome	Chr09K	78222458-78226097	Chr09N	121298563-121298677	1	c39215PB0988/f1p1/1807	Region-3709
PB.fusion.3066	Inter-chromosome	Chr04K	33773337-33773446	scaffold_2953	1755-6854	1	c12929PB0995/f2p0/648	Region-2129
PB.fusion.946	Inter-chromosome	Chr01K	42437168-42437617	Chr07N	59552318-59553759	1	c56110PB0989/f1p0/1903	Region-643
PB.fusion.5041	Inter-chromosome	Chr04K	34514116-34514385	Chr05N	19463895-19465412	1	c17767PB0994/f1p0/855	Region-3532
PB.fusion.4558	Inter-chromosome	Chr09K	53637448-53638070	Chr09N	82404098-82404797	1	c15239PB0992/f1p2/1409	Region-3208
PB.fusion.4450	Inter-chromosome	scaffold_3407	3711-3815	scaffold_4117	6923-7853	1	c26760PB0993/f2p1/1077	Region-3135
PB.fusion.1051	Inter-chromosome	Chr09K	13033035-13746037	Chr09N	25860489-25860840	1	c28046PB0989/f1p4/3137	Region-711
PB.fusion.4031	Inter-chromosome	Chr05N	56744399-56745288	Chr09N	2878028-2885087	1	c25842PB0990/f1p3/1943	Region-2829
PB.fusion.352	Inter-chromosome	Chr01K	79261117-79262327	scaffold_3068	10069-11687	1	c4384PB0990/f2p9/2652	Region-241
PB.fusion.6756	Inter-chromosome	Chr04K	55003163-55004779	Chr04N	44814099-44814405	1	c45425PB0991/f1p0/1937	Region-4723
PB.fusion.6231	Inter-chromosome	Chr01K	12993480-12995776	Chr06N	79841160-79861538	1	c11159PB0993/f1p1/1160	Region-4359
PB.fusion.4665	Inter-chromosome	Chr09N	27335371-27338767	scaffold_1450	365-624	1	c44784PB0988/f1p1/1766	Region-3295
PB.fusion.195	Inter-chromosome	Chr07K	19673937-19677183	Chr08K	5050141-5057548	1	c6358PB0996/f1p14/7978	Region-138
PB.fusion.1486	Inter-chromosome	Chr09K	79164592-79168184	Chr09N	111175154-111180411	1	c22512PB0997/f1p3/6282	Region-1037
PB.fusion.5243	Inter-chromosome	Chr05K	27478727-27480806	Chr05N	24539145-24542137	1	c23568PB0992/f1p1/1801	Region-3670
PB.fusion.2904	Inter-chromosome	Chr05K	68045057-68045159	Chr05N	20149159-20153956	1	c17139PB0988/f1p1/1512	Region-2026
PB.fusion.1590	Inter-chromosome	Chr01K	73126124-73126203	Chr07K	66277823-66278572	1	c31074PB0994/f1p1/711	Region-1109
PB.fusion.5975	Inter-chromosome	Chr05N	47504168-47504540	Chr09N	108425628-108426189	4	c9038PB0992/f1p3/984;c2773PB0994/f3p7/984;c53957PB0993/f3p28/983;c5497PB0942/f3p2/1130	Region-4186
PB.fusion.5591	Inter-chromosome	Chr09K	82051234-82052921	Chr09N	109688129-109688219	1	c20293PB0988/f1p5/1580	Region-3917
PB.fusion.725	Inter-chromosome	Chr03K	63433820-63434363	Chr03N	54062449-54092322	1	c67159PB0990/f1p0/2221	Region-497
PB.fusion.1195	Inter-chromosome	Chr08K	39917081-39917213	scaffold_4465	5545-7112	1	c6726PB0942/f1p0/1708	Region-817
PB.fusion.692	Inter-chromosome	Chr05K	574315-574747	Chr07N	44791767-44791872	1	c15115PB0989/f1p0/617	Region-476
PB.fusion.7	Inter-chromosome	Chr09K	13033035-13746615	Chr09N	25860488-25860840	1	c34330PB0989/f1p2/3643	Region-5
PB.fusion.2546	Inter-chromosome	Chr08N	30848991-30852337	Chr09K	42736952-42740131	1	c28319PB0997/f2p9/5733	Region-1765
PB.fusion.2410	Inter-chromosome	Chr04K	38344519-38348643	Chr04N	10612300-10612747	1	c60839PB0989/f1p2/2173	Region-1666
PB.fusion.365	Inter-chromosome	Chr09K	79371025-79371419	scaffold_3015	14-1273	1	c23628PB0993/f3p8/996	Region-243
PB.fusion.2337	Inter-chromosome	Chr06K	13113076-13114288	Chr07K	65955306-65959155	1	c44520PB0989/f2p6/2904	Region-1609
PB.fusion.2822	Inter-chromosome	Chr03N	47573560-47574897	Chr09N	12891939-12892469	1	c820PB0938/f3p1/1788	Region-1964
PB.fusion.5263	Inter-chromosome	Chr05K	96481002-96483266	scaffold_832	12205-12759	1	c38162PB0991/f1p1/2273	Region-3685
PB.fusion.2338	Inter-chromosome	Chr03K	39821231-39822098	Chr06K	67996881-68000351	1	c48329PB0988/f1p0/584	Region-1610
PB.fusion.813	Inter-chromosome	Chr05N	47502197-47503567	Chr09N	56758536-56760576	1	c16090PB0991/f1p12/2047	Region-548
PB.fusion.6015	Inter-chromosome	Chr05K	52927394-52927718	Chr06K	13929012-13930652	1	c42366PB0990/f1p43/2068	Region-4210
PB.fusion.4983	Inter-chromosome	Chr04N	2927581-2928130	Chr06K	41925012-41929257	1	c1445PB0997/f2p0/4684	Region-3493
PB.fusion.5622	Inter-chromosome	Chr07K	44268350-44268660	scaffold_200	32080-33401	1	c9264PB0994/f5p3/803	Region-3940
PB.fusion.4355	Inter-chromosome	Chr03N	26958037-26958196	Chr05N	16594873-16597508	1	c22163PB0991/f1p2/2134	Region-3071
PB.fusion.3156	Inter-chromosome	Chr06K	47444928-47449624	scaffold_9854	278-830	1	c22961PB0997/f1p14/5514	Region-2190
PB.fusion.6580	Inter-chromosome	Chr08K	37943019-37945122	Chr08N	34579645-34581263	1	c43174PB0990/f3p3/3133	Region-4588
PB.fusion.2331	Inter-chromosome	Chr02K	55093192-55100741	Chr02N	91616454-91616600	1	c8350PB0991/f1p3/2129	Region-1604
PB.fusion.2052	Inter-chromosome	Chr08K	21495424-21497506	Chr08N	69405535-69406151	1	c19556PB0990/f1p2/2716	Region-1443
PB.fusion.2078	Inter-chromosome	Chr07K	1744208-1744429	Chr07N	29047163-29047342	1	c3542PB0941/f1p0/496	Region-1462
PB.fusion.6177	Inter-chromosome	Chr07N	46336191-46336507	scaffold_2770	3596-4611	1	c40537PB0988/f2p1/1331	Region-4322
PB.fusion.748	Inter-chromosome	Chr03N	7805703-7807052	Chr04K	23726066-23726723	1	c34672PB0992/f1p0/1051	Region-517
PB.fusion.6241	Inter-chromosome	Chr09N	107919366-107921210	scaffold_23893	710-899	1	c41134PB0988/f1p0/1170	Region-4361
PB.fusion.2206	Inter-chromosome	Chr05K	43135458-43135870	scaffold_975	1850-2583	1	c61088PB0990/f1p1/1407	Region-1516
PB.fusion.6303	Inter-chromosome	Chr02N	97802572-97803005	scaffold_784	69-3370	1	c38562PB0991/f1p0/2061	Region-4399
PB.fusion.2824	Inter-chromosome	Chr04N	26790730-26805233	scaffold_354	10609-20990	3	c19497PB0991/f1p3/2198;c60823PB0990/f1p3/2582;c4540PB0990/f2p5/2639	Region-1966
PB.fusion.2106	Inter-chromosome	Chr01K	72022040-72024992	Chr07N	20726077-20728411	1	c38038PB0989/f1p0/3885	Region-1484
PB.fusion.1443	Inter-chromosome	Chr09K	84082379-84082493	Chr09N	74582397-74583195	1	c18123PB0994/f1p17/906	Region-1006
PB.fusion.1459	Inter-chromosome	Chr02K	74849562-74850309	Chr02N	74479166-74479410	1	c42742PB0993/f1p3/1016	Region-1015
PB.fusion.2642	Inter-chromosome	Chr01K	48302084-48302307	scaffold_1861	20175-20498	1	c10660PB0995/f1p0/558	Region-1846
PB.fusion.5673	Inter-chromosome	Chr05K	66501951-66503596	Chr09N	77650048-77661828	2	c7854PB0996/f1p10/7164;c4831PB0996/f1p13/6480	Region-3976
PB.fusion.5069	Inter-chromosome	Chr07K	36693523-36695810	scaffold_246	33590-34532	4	c32649PB0990/f1p0/2012;c15385PB0991/f2p5/2078;c22990PB0991/f2p4/2033;c1647PB0938/f2p0/2034	Region-3558
PB.fusion.6320	Inter-chromosome	Chr05K	87700756-87701950	scaffold_2561	4841-5374	1	c16272PB0991/f1p4/1618	Region-4408
PB.fusion.3121	Inter-chromosome	Chr05K	86090616-86093126	Chr07K	48329397-48329760	1	c72443PB0989/f1p2/2879	Region-2167
PB.fusion.4207	Inter-chromosome	Chr02K	77756791-77760353	Chr08N	66161147-66168761	2	c12472PB0996/f1p19/6074;c6293PB0988/f1p14/5478	Region-2971
PB.fusion.2158	Inter-chromosome	Chr04K	41368964-41375694	scaffold_263	24692-25175	1	c33763PB0989/f2p7/3215	Region-1498
PB.fusion.6068	Inter-chromosome	Chr02K	901568-901712	scaffold_103	33318-34262	1	c35495PB0993/f1p0/1085	Region-4246
PB.fusion.2992	Inter-chromosome	Chr03K	2715321-2718012	scaffold_2963	9784-11207	1	c25281PB0991/f2p11/2335	Region-2093
PB.fusion.2563	Inter-chromosome	Chr03N	50363114-50363478	scaffold_104	47935-48805	1	c44977PB0993/f1p0/937	Region-1780
PB.fusion.4112	Inter-chromosome	Chr03N	57066797-57067608	scaffold_7842	1087-1644	1	c45976PB0993/f1p1/1036	Region-2894
PB.fusion.5259	Inter-chromosome	Chr08N	53726150-53727019	scaffold_533	1758-5827	1	c13164PB0990/f1p1/2459	Region-3682
PB.fusion.3534	Inter-chromosome	Chr04N	2858542-2861290	Chr06N	12212368-12212438	1	c32976PB0993/f1p1/982	Region-2449
PB.fusion.1613	Inter-chromosome	Chr03N	35290077-35290278	Chr05K	109859455-109860177	1	c40842PB0993/f1p0/946	Region-1125
PB.fusion.2535	Inter-chromosome	Chr04K	4628108-4631235	Chr05K	45111695-45112132	1	c20092PB0988/f1p1/1697	Region-1758
PB.fusion.3850	Inter-chromosome	Chr01N	44119758-44127334	scaffold_395	15404-16665	1	c71380PB0989/f3p9/3751	Region-2694
PB.fusion.3212	Inter-chromosome	Chr09K	43947705-43949332	scaffold_2939	13506-14142	2	c1003PB0991/f19p38/1901;c14478PB0992/f4p9/1541	Region-2220
PB.fusion.347	Inter-chromosome	Chr01K	79261117-79262396	scaffold_3068	10069-11138	1	c12163PB0990/f4p16/2260	Region-241
PB.fusion.4741	Inter-chromosome	Chr06K	56742939-56743007	Chr06N	28649944-28655483	1	c69173PB0989/f1p4/1159	Region-3337
PB.fusion.846	Inter-chromosome	Chr05K	110673825-110674176	Chr07K	31347372-31352427	1	c14637PB0991/f4p7/2175	Region-568
PB.fusion.5225	Inter-chromosome	Chr02K	50407664-50412362	Chr02N	59117972-59119094	1	c15413PB0991/f2p3/1935	Region-3657
PB.fusion.412	Inter-chromosome	Chr07K	60899589-60902664	scaffold_10764	1788-2016	1	c56143PB0989/f1p4/2069	Region-276
PB.fusion.1330	Inter-chromosome	Chr04K	58416555-58418371	Chr04N	47729295-47732485	1	c22888PB0991/f1p0/1751	Region-921
PB.fusion.5319	Inter-chromosome	Chr05K	16501056-16501211	scaffold_15217	855-1529	1	c32035PB0994/f1p3/828	Region-3729
PB.fusion.4279	Inter-chromosome	Chr09N	110546146-110547836	scaffold_17019	919-1614	1	c9704PB0991/f1p8/2185	Region-3028
PB.fusion.1802	Inter-chromosome	Chr02K	79194908-79195523	Chr02N	35955480-35958102	1	c18779PB0991/f1p0/2124	Region-1255
PB.fusion.2938	Inter-chromosome	Chr04N	21858697-21862445	Chr05K	72965575-72965774	1	c21408PB0991/f1p2/2109	Region-2056
PB.fusion.3912	Inter-chromosome	Chr07N	60892654-60892853	scaffold_4393	880-1772	1	c5901PB0942/f1p2/1093	Region-2744
PB.fusion.1793	Inter-chromosome	Chr03K	16929207-16929574	scaffold_9952	1367-4244	1	c38827PB0990/f1p3/2632	Region-1251
PB.fusion.5206	Inter-chromosome	Chr02K	82795559-82797574	Chr02N	91436966-91437233	1	c24710PB0989/f1p2/712	Region-3645
PB.fusion.2132	Inter-chromosome	Chr04K	41368964-41375683	scaffold_263	24692-25175	1	c18177PB0989/f1p9/3380	Region-1498
PB.fusion.4502	Inter-chromosome	Chr06K	4389963-4390308	Chr06N	2370281-2370522	1	c23057PB0994/f1p0/590	Region-3166
PB.fusion.4198	Inter-chromosome	Chr08K	22242449-22244141	scaffold_4480	7700-8039	3	c43250PB0988/f1p0/1063;c16553PB0995/f1p0/371;c28772PB0993/f1p1/938	Region-2964
PB.fusion.1222	Inter-chromosome	Chr02N	20253227-20253557	Chr04N	53810311-53812461	1	c46490PB0988/f1p1/1840	Region-838
PB.fusion.3226	Inter-chromosome	Chr06K	13112999-13114320	Chr07K	65956499-65958478	1	c25415PB0988/f1p2/2257	Region-2232
PB.fusion.5754	Inter-chromosome	Chr02K	49149469-49150173	Chr04N	55761071-55766811	1	c7417PB0996/f1p9/6264	Region-4028
PB.fusion.5924	Inter-chromosome	Chr07K	52967049-52970664	Chr07N	47533287-47533471	1	c22199PB0991/f1p1/2235	Region-4147
PB.fusion.1041	Inter-chromosome	Chr05K	80983146-80983248	Chr05N	39232944-39239348	1	c25524PB0993/f75p98/1140	Region-710
PB.fusion.6118	Inter-chromosome	Chr03K	30935633-30937395	Chr04N	55977502-55977888	1	c2530PB0939/f1p0/874	Region-4285
PB.fusion.3927	Inter-chromosome	Chr08N	7502120-7503744	scaffold_1299	705-802	1	c20865PB0994/f1p0/863	Region-2758
PB.fusion.3452	Inter-chromosome	Chr02K	7078720-7080275	Chr02N	7215247-7215342	1	c35235PB0993/f1p0/975	Region-2381
PB.fusion.2786	Inter-chromosome	Chr03K	4827423-4829124	Chr03N	6629246-6631484	1	c34007PB0989/f2p2/3473	Region-1946
PB.fusion.595	Inter-chromosome	Chr09K	24821353-24821762	Chr09N	38387176-38389038	2	c26332PB0988/f1p0/2243;c3129PB0991/f1p3/2233	Region-411
PB.fusion.4926	Inter-chromosome	Chr04K	14386867-14389479	Chr05K	77031156-77031804	1	c10853PB0938/f1p6/2195	Region-3458
PB.fusion.3960	Inter-chromosome	Chr09K	10570793-10571316	scaffold_1939	5468-6608	1	c20223PB0992/f1p2/1663	Region-2775
PB.fusion.3719	Inter-chromosome	Chr01N	94132243-94132535	Chr07K	16329490-16332136	1	c9453PB0991/f3p1/2043	Region-2599
PB.fusion.1510	Inter-chromosome	Chr03N	27002708-27004579	scaffold_17297	679-831	1	c18349PB0991/f1p2/2022	Region-1050
PB.fusion.1860	Inter-chromosome	Chr02N	66866741-66866869	Chr07N	56974403-56975071	1	c4038PB0941/f1p0/355	Region-1298
PB.fusion.894	Inter-chromosome	Chr09K	59155252-59156738	Chr09N	11054507-11056338	1	c42055PB0992/f1p1/1711	Region-612
PB.fusion.5728	Inter-chromosome	Chr06K	5488242-5488382	scaffold_6656	4555-6920	1	c21310PB0988/f1p3/1695	Region-4015
PB.fusion.3487	Inter-chromosome	Chr02K	26038485-26039759	Chr07N	19736095-19768503	1	c19736PB0997/f1p20/6436	Region-2411
PB.fusion.1725	Inter-chromosome	Chr09N	20183162-20186545	scaffold_5654	36-107	1	c31077PB0992/f4p2/1373	Region-1201
PB.fusion.1272	Inter-chromosome	Chr03K	55551295-55551527	Chr05N	41422510-41424964	1	c26920PB0990/f2p6/2533	Region-881
PB.fusion.6599	Inter-chromosome	Chr05K	56817590-56817988	Chr06K	5028538-5029971	1	c12748PB0992/f1p0/1839	Region-4604
PB.fusion.924	Inter-chromosome	Chr09K	52281070-52281293	Chr09N	106242616-106243877	1	c44559PB0992/f1p0/1492	Region-625
PB.fusion.5296	Inter-chromosome	Chr02K	27892307-27892567	scaffold_696	14434-15734	1	c58317PB0989/f1p0/1568	Region-3713
PB.fusion.5253	Inter-chromosome	Chr03K	18025472-18025622	Chr06N	1508360-1510779	1	c22042PB0988/f1p13/1262	Region-3676
PB.fusion.3742	Inter-chromosome	scaffold_21677	525-979	scaffold_622	13244-13453	1	c3981PB0941/f1p0/777	Region-2615
PB.fusion.3309	Inter-chromosome	Chr03K	71490116-71494546	Chr03N	52073818-52073930	1	c31967PB0988/f1p2/1678	Region-2280
PB.fusion.2181	Inter-chromosome	Chr04K	41368964-41375708	scaffold_263	24692-25175	1	c5760PB0997/f1p62/3231	Region-1498
PB.fusion.604	Inter-chromosome	Chr03K	18289932-18292624	Chr04K	43164109-43179595	1	c10151PB0996/f1p23/6277	Region-419
PB.fusion.312	Inter-chromosome	Chr05K	99246380-99248857	Chr05N	92787794-92787907	2	c31307PB0994/f1p0/994;c11408PB0993/f2p0/1087	Region-219
PB.fusion.2117	Inter-chromosome	Chr03N	16930747-16932519	Chr06K	35329468-35334896	1	c13019PB0996/f1p13/7395	Region-1491
PB.fusion.6273	Inter-chromosome	Chr08K	63766337-63766553	Chr08N	62440055-62443531	1	c49630PB0991/f1p3/2467	Region-4384
PB.fusion.147	Inter-chromosome	Chr06K	13893198-13893257	Chr07N	68844481-68845155	1	c29090PB0988/f1p0/729	Region-104
PB.fusion.6791	Inter-chromosome	Chr02N	99304452-99305688	scaffold_24591	0-368	1	c13819PB0988/f1p0/1646	Region-4741
PB.fusion.6228	Inter-chromosome	Chr03N	6404668-6406504	scaffold_26332	739-1197	1	c58919PB0990/f1p0/2456	Region-4356
PB.fusion.1658	Inter-chromosome	Chr01N	5492003-5494964	Chr02K	9099063-9099860	1	c6462PB0988/f2p1/2170	Region-1149
PB.fusion.2498	Inter-chromosome	Chr05K	52713773-52717136	scaffold_2963	9784-11251	1	c31317PB0988/f1p1/2124	Region-1728
PB.fusion.250	Inter-chromosome	Chr06N	52531420-52532802	scaffold_59	6211-8610	1	c56571PB0989/f1p0/1334	Region-174
PB.fusion.4336	Inter-chromosome	Chr05N	47502206-47503609	Chr07N	10525835-10525967	1	c56025PB0989/f1p2/1596	Region-3063
PB.fusion.4090	Inter-chromosome	Chr03K	14602318-14603309	Chr06N	12867854-12868018	1	c40538PB0988/f2p2/1155	Region-2874
PB.fusion.3331	Inter-chromosome	Chr04K	41368964-41375685	scaffold_263	24692-25175	1	c68254PB0989/f1p5/3329	Region-2293
PB.fusion.1535	Inter-chromosome	Chr03K	14602319-14603299	Chr08N	68137248-68137589	1	c18858PB0992/f1p3/1447	Region-1069
PB.fusion.4619	Inter-chromosome	Chr01N	34541186-34543769	Chr05K	57826049-57829535	1	c27145PB0997/f1p6/3209	Region-3256
PB.fusion.6798	Inter-chromosome	Chr03K	33968056-33968260	scaffold_15760	683-774	1	c12055PB0941/f1p0/303	Region-4746
PB.fusion.1779	Inter-chromosome	Chr05N	79455593-79456737	scaffold_123	33002-33876	1	c17867PB0991/f1p0/2005	Region-1240
PB.fusion.5198	Inter-chromosome	Chr05K	19599388-19599798	Chr05N	19711971-19744905	1	c4338PB0997/f1p31/5239	Region-3638
PB.fusion.1568	Inter-chromosome	Chr05N	33525951-33526380	Chr06N	66117846-66122658	1	c41644PB0989/f1p0/3815	Region-1097
PB.fusion.1718	Inter-chromosome	Chr01K	19680853-19685979	Chr08K	35183635-35185797	1	c37501PB0988/f2p3/4047	Region-1196
PB.fusion.2275	Inter-chromosome	Chr09N	2082492-2085990	scaffold_40	45674-45983	1	c36567PB0992/f2p2/1604	Region-1565
PB.fusion.2253	Inter-chromosome	Chr03N	47279266-47283364	Chr07K	18978417-18978704	1	c35395PB0989/f1p1/3220	Region-1554
PB.fusion.1090	Inter-chromosome	Chr08K	8410376-8411359	Chr08N	6592866-6594628	1	c17805PB0991/f1p1/1715	Region-738
PB.fusion.6033	Inter-chromosome	Chr07K	40355671-40356301	Chr07N	47205319-47206698	1	c26138PB0991/f8p6/2002	Region-4222
PB.fusion.4834	Inter-chromosome	Chr01N	34761045-34765732	Chr09K	5821969-5822477	1	c14832PB0993/f1p0/1124	Region-3404
PB.fusion.1074	Inter-chromosome	Chr02N	79073002-79074156	Chr05K	17926143-17926535	1	c11282PB0993/f4p6/1255	Region-724
PB.fusion.6153	Inter-chromosome	Chr03N	42610121-42610411	Chr09K	85239767-85243366	1	c44907PB0991/f1p1/1865	Region-4305
PB.fusion.1019	Inter-chromosome	Chr04K	63248422-63250552	scaffold_316	14910-15410	2	c22596PB0990/f1p1/2233;c32933PB0990/f1p1/2802	Region-698
PB.fusion.644	Inter-chromosome	Chr02N	93529933-93530351	Chr04K	51515009-51516001	1	c7854PB0993/f1p10/1126	Region-446
PB.fusion.1294	Inter-chromosome	Chr01N	93641313-93685658	Chr05N	3893019-3893298	1	c4680PB0997/f1p20/5118	Region-895
PB.fusion.997	Inter-chromosome	Chr06N	17413942-17421405	scaffold_30127	287-389	1	c11454PB0988/f1p2/1826	Region-677
PB.fusion.866	Inter-chromosome	Chr03K	3356518-3356745	Chr08K	30508795-30509456	1	c16035PB0994/f3p1/849	Region-585
PB.fusion.5717	Inter-chromosome	Chr05N	75080675-75083161	Chr09N	107633660-107634119	1	c28891PB0990/f1p5/1435	Region-4010
PB.fusion.4542	Inter-chromosome	Chr09N	52391535-52397478	scaffold_4091	4088-7513	1	c12653PB0997/f2p2/5003	Region-3195
PB.fusion.6249	Inter-chromosome	Chr07K	52517977-52518238	Chr07N	48011257-48015344	1	c2238PB0991/f2p0/2041	Region-4369
PB.fusion.5628	Inter-chromosome	Chr01K	68446038-68447734	scaffold_14010	986-1259	1	c7391PB0991/f1p0/1964	Region-3941
PB.fusion.6625	Inter-chromosome	Chr02N	74854624-74854819	scaffold_1760	8458-9877	1	c60073PB0990/f1p0/1607	Region-4621
PB.fusion.6086	Inter-chromosome	Chr04N	53502236-53502661	Chr09K	3998870-3999169	1	c15121PB0994/f1p0/734	Region-4258
PB.fusion.1400	Inter-chromosome	Chr05N	89924021-89924203	Chr09K	10041112-10043890	1	c42883PB0992/f1p2/1506	Region-975
PB.fusion.2960	Inter-chromosome	Chr08N	26220918-26221264	scaffold_58	64740-65089	1	c2320PB0994/f5p20/693	Region-2066
PB.fusion.3135	Inter-chromosome	Chr06K	68243336-68244558	scaffold_1025	20186-20521	1	c37527PB0989/f1p0/856	Region-2176
PB.fusion.676	Inter-chromosome	Chr01N	58143638-58144492	Chr05K	56368710-56368772	1	c14356PB0993/f1p1/914	Region-466
PB.fusion.437	Inter-chromosome	Chr02K	77756800-77760353	Chr08N	66161147-66168765	1	c285PB0996/f7p51/6247	Region-297
PB.fusion.2433	Inter-chromosome	Chr06K	33240969-33241813	Chr09K	66523195-66523798	1	c12214PB0992/f1p4/1452	Region-1688
PB.fusion.5085	Inter-chromosome	Chr06N	23449502-23453203	scaffold_639	3414-3800	1	c1437PB0997/f2p7/3517	Region-3569
PB.fusion.1602	Inter-chromosome	Chr05K	25400742-25401230	Chr08N	52990698-52990835	1	c41166PB0990/f1p41/705	Region-1117
PB.fusion.5535	Inter-chromosome	Chr04K	23925851-23926157	Chr06N	76375552-76380671	5	c34050PB0992/f1p14/1339;c31151PB0992/f3p14/1529;c34473PB0991/f1p0/1513;c10840PB0989/f1p1/1504;c48516PB0992/f2p15/1488	Region-3868
PB.fusion.1276	Inter-chromosome	Chr09K	56833442-56841414	Chr09N	49687736-49694932	1	c384PB0996/f7p107/8355	Region-884
PB.fusion.4912	Inter-chromosome	Chr04K	14386712-14389479	Chr05K	77031286-77031804	1	c14302PB0989/f1p1/2223	Region-3458
PB.fusion.6635	Inter-chromosome	Chr04N	55019018-55035217	Chr05K	71739098-71739215	1	c10996PB0991/f1p7/2085	Region-4628
PB.fusion.6783	Inter-chromosome	Chr03K	44865277-44866851	scaffold_2480	8647-9086	1	c51055PB0990/f1p7/1347	Region-4740
PB.fusion.6512	Inter-chromosome	Chr08K	22293089-22294946	Chr08N	12944262-12945245	5	c266PB0938/f1p3/1818;c11409PB0991/f4p9/1677;c52944PB0991/f2p20/1823;c2389PB0992/f2p8/1799;c28283PB0992/f3p10/1681	Region-4544
PB.fusion.316	Inter-chromosome	Chr02K	43441769-43441926	Chr02N	57124403-57130205	1	c8269PB0990/f2p26/2239	Region-222
PB.fusion.3867	Inter-chromosome	Chr02N	75806143-75807700	scaffold_659	14595-15022	1	c11711PB0991/f1p2/2011	Region-2702
PB.fusion.1670	Inter-chromosome	Chr03K	71231179-71231279	Chr05K	27473860-27476451	1	c51670PB0989/f1p4/1867	Region-1158
PB.fusion.1757	Inter-chromosome	scaffold_7455	5784-6866	scaffold_9666	17-2136	2	c54322PB0989/f1p6/3774;c20685PB0990/f1p2/3299	Region-1224
PB.fusion.3201	Inter-chromosome	Chr06N	48951484-48953830	scaffold_13977	189-407	1	c17779PB0994/f1p3/971	Region-2217
PB.fusion.5486	Inter-chromosome	Chr07K	8788292-8790625	Chr07N	46927170-46928441	1	c42425PB0990/f1p4/2447	Region-3829
PB.fusion.35	Inter-chromosome	Chr02N	77326986-77327210	Chr08N	10985558-11150729	1	c17061PB0993/f1p1/1286	Region-29
PB.fusion.6318	Inter-chromosome	Chr05K	87700376-87701950	scaffold_2561	4831-5374	6	c24616PB0991/f1p11/1995;c26692PB0990/f1p1/1957;c11011PB0991/f2p11/1963;c5423PB0988/f1p4/1980;c22878PB0990/f1p1/2003;c1198PB0938/f2p0/1993	Region-4408
PB.fusion.4457	Inter-chromosome	Chr06N	12509741-12511696	scaffold_5526	668-1109	1	c71249PB0990/f1p5/2407	Region-3140
PB.fusion.4406	Inter-chromosome	Chr08K	76364057-76364117	Chr09K	62366290-62371101	1	c38325PB0994/f1p0/790	Region-3101
PB.fusion.987	Inter-chromosome	Chr06K	67536187-67538779	Chr06N	73803017-73804864	1	c39146PB0989/f1p4/2972	Region-667
PB.fusion.1344	Inter-chromosome	Chr01K	3435577-3435736	Chr01N	4100863-4103251	1	c2010PB0992/f6p2/1337	Region-930
PB.fusion.6202	Inter-chromosome	Chr05K	64979328-64997524	scaffold_2416	8873-8987	1	c8023PB0938/f1p0/2161	Region-4334
PB.fusion.4438	Inter-chromosome	Chr07K	48883887-48884834	Chr07N	44148173-44148326	1	c33929PB0994/f1p4/940	Region-3126
PB.fusion.3055	Inter-chromosome	Chr01K	58511545-58513355	scaffold_28	5971-6540	1	c52446PB0989/f1p1/2765	Region-2124
PB.fusion.521	Inter-chromosome	Chr04K	41368964-41375711	scaffold_263	24703-25175	1	c76036PB0989/f1p2/3224	Region-360
PB.fusion.6744	Inter-chromosome	Chr09K	19640940-19641275	scaffold_7352	616-2984	1	c22231PB0993/f1p0/1303	Region-4713
PB.fusion.5171	Inter-chromosome	Chr09K	5932283-5934445	Chr09N	17222028-17225010	1	c11018PB0991/f5p8/1731	Region-3621
PB.fusion.1182	Inter-chromosome	Chr04N	35182894-35183187	scaffold_25924	150-1188	1	c8047PB0942/f1p0/1327	Region-808
PB.fusion.1770	Inter-chromosome	Chr08N	30848993-30852392	Chr09K	42736952-42740113	1	c33434PB0988/f1p8/4993	Region-1233
PB.fusion.228	Inter-chromosome	Chr02K	87869259-87870064	Chr06K	15984818-15986342	3	c28748PB0991/f1p3/2193;c10578PB0990/f1p2/2189;c67706PB0990/f1p2/2221	Region-158
PB.fusion.3390	Inter-chromosome	Chr04K	31406435-31412734	scaffold_1585	843-1049	1	c4434PB0997/f1p2/3340	Region-2336
PB.fusion.1365	Inter-chromosome	Chr07K	47106244-47109048	scaffold_11303	23-3182	1	c34614PB0988/f1p3/5753	Region-948
PB.fusion.3878	Inter-chromosome	Chr02K	8094203-8129578	Chr02N	6392008-6392158	1	c7210PB0938/f1p0/2424	Region-2713
PB.fusion.2830	Inter-chromosome	Chr04K	29802695-29803851	Chr04N	15755374-15761969	1	c2323PB0997/f1p0/3282	Region-1971
PB.fusion.3824	Inter-chromosome	Chr05N	48459372-48461540	Chr07K	1022618-1023695	1	c43406PB0989/f1p1/3445	Region-2673
PB.fusion.6276	Inter-chromosome	Chr03K	1784530-1784771	Chr09K	66620310-66624239	2	c8085PB0995/f1p0/467;c19226PB0993/f1p3/1232	Region-4385
PB.fusion.2616	Inter-chromosome	Chr01K	36020544-36032853	scaffold_1379	711-1047	2	c13428PB0997/f1p2/3852;c11849PB0989/f2p0/3858	Region-1824
PB.fusion.6526	Inter-chromosome	scaffold_1505	19773-21923	scaffold_4234	10462-11843	1	c29063PB0992/f1p0/1473	Region-4551
PB.fusion.6742	Inter-chromosome	Chr03K	10467507-10469565	scaffold_412	8094-8574	1	c43846PB0988/f1p2/1770	Region-4712
PB.fusion.5817	Inter-chromosome	Chr07K	54494511-54494615	Chr07N	62065177-62067060	1	c12100PB0938/f2p2/1980	Region-4073
PB.fusion.3240	Inter-chromosome	Chr02N	75237426-75240922	scaffold_16516	977-1795	1	c6951PB0989/f11p9/2959	Region-2234
PB.fusion.265	Inter-chromosome	Chr05K	101395029-101395638	scaffold_37	81113-83761	1	c17307PB0990/f1p0/2065	Region-187
PB.fusion.5308	Inter-chromosome	Chr07K	13676322-13680158	Chr09N	7063553-7063853	2	c32635PB0988/f1p2/3618;c44668PB0989/f3p10/3534	Region-3718
PB.fusion.6028	Inter-chromosome	Chr02N	36816437-36816558	Chr03K	2165867-2166740	1	c33690PB0993/f1p0/992	Region-4220
PB.fusion.5735	Inter-chromosome	Chr07N	4282848-4284360	scaffold_5844	2006-2171	1	c46828PB0992/f1p0/1680	Region-4020
PB.fusion.5386	Inter-chromosome	Chr02K	5330437-5332908	scaffold_86	50753-52532	18	c53754PB0988/f1p0/1683;c2148PB0988/f1p7/3663;c1242PB0988/f3p8/3748;c12283PB0989/f6p17/3717;c63614PB0989/f2p10/3544;c25880PB0990/f1p1/2897;c30670PB0991/f1p2/2464;c12029PB0997/f1p12/3202;c15581PB0989/f1p1/2857;c12079PB0997/f1p17/3743;c4363PB0990/f3p5/2476;c14021PB0989/f1p5/2713;c1759PB0988/f2p8/3653;c61175PB0989/f3p13/3670;c37974PB0988/f1p2/2461;c26497PB0990/f1p4/2492;c18761PB0997/f2p5/3656;c45123P…	Region-3767
PB.fusion.4794	Inter-chromosome	Chr05K	11249482-11251561	Chr07N	18748571-18749012	1	c56312PB0988/f1p117/2403	Region-3372
PB.fusion.6385	Inter-chromosome	Chr05K	93017145-93017265	scaffold_22304	95-1385	2	c52173PB0988/f3p0/1398;c16306PB0988/f4p0/1410	Region-4454
PB.fusion.5573	Inter-chromosome	Chr06N	77052294-77055101	scaffold_2354	9433-9810	2	c6261PB0938/f1p0/2322;c12487PB0991/f1p2/2247	Region-3902
PB.fusion.6286	Inter-chromosome	Chr01K	6676669-6677673	scaffold_10552	3455-3538	1	c14944PB0993/f1p28/1086	Region-4390
PB.fusion.5141	Inter-chromosome	Chr07K	60908727-60909229	scaffold_10764	408-2024	1	c22482PB0991/f1p0/2119	Region-3596
PB.fusion.3983	Inter-chromosome	Chr07K	28333831-28340062	scaffold_7323	1332-4170	2	c1257PB0997/f2p12/3300;c12147PB0997/f1p11/3212	Region-2796
PB.fusion.6127	Inter-chromosome	Chr05K	108281395-108281671	scaffold_203	43630-46932	1	c4858PB0988/f1p0/1703	Region-4287
PB.fusion.3244	Inter-chromosome	Chr01N	41884913-41885021	scaffold_808	28124-30055	1	c35411PB0988/f1p0/2122	Region-2238
PB.fusion.1662	Inter-chromosome	Chr03N	42610186-42610411	Chr08K	29537333-29540208	1	c19276PB0991/f1p1/2105	Region-1153
PB.fusion.4219	Inter-chromosome	Chr03N	16938225-16938651	Chr07N	19737077-19738003	1	c15952PB0942/f1p637/1359	Region-2982
PB.fusion.3080	Inter-chromosome	Chr06N	52856744-52857827	scaffold_90	45259-46934	1	c53150PB0991/f3p10/1757	Region-2139
PB.fusion.2684	Inter-chromosome	Chr05K	3132039-3132349	Chr05N	2587002-2590840	3	c49405PB0990/f2p0/2194;c28347PB0990/f2p1/2046;c35018PB0991/f1p4/2184	Region-1866
PB.fusion.6705	Inter-chromosome	Chr06K	36170977-36171089	Chr06N	48663919-48665680	1	c16618PB0993/f1p0/990	Region-4685
PB.fusion.3104	Inter-chromosome	Chr09K	64888041-64888833	Chr09N	96885812-96887050	1	c29298PB0992/f1p0/1415	Region-2157
PB.fusion.5961	Inter-chromosome	Chr02N	13561367-13561640	scaffold_2855	1062-5395	7	c51220PB0990/f1p1/2275;c15973PB0990/f3p1/2446;c29927PB0991/f1p1/2287;c18906PB0990/f4p1/2319;c16249PB0991/f2p0/2309;c1553PB0938/f2p1/2289;c46925PB0988/f2p0/2308	Region-4180
PB.fusion.3918	Inter-chromosome	Chr02N	102461333-102461571	Chr06K	70818239-70821595	1	c11458PB0997/f1p4/3267	Region-2749
PB.fusion.3396	Inter-chromosome	Chr02K	13212769-13217265	Chr02N	64563084-64563290	1	c60418PB0989/f1p6/3442	Region-2338
PB.fusion.3252	Inter-chromosome	Chr07N	47543110-47544204	scaffold_6359	7825-8398	1	c8394PB0992/f1p0/1314	Region-2244
PB.fusion.2170	Inter-chromosome	Chr04K	41368964-41375658	scaffold_263	24692-25175	1	c82986PB0989/f60p2/3180	Region-1498
PB.fusion.820	Inter-chromosome	Chr05N	34559402-34560183	Chr09N	89460734-89461290	1	c42380PB0990/f1p1/1000	Region-549
PB.fusion.3581	Inter-chromosome	Chr07K	40210231-40212972	Chr09K	5822332-5822477	1	c32257PB0990/f1p4/2576	Region-2487
PB.fusion.6682	Inter-chromosome	Chr06K	67676827-67677601	Chr08K	51448860-51449369	1	c41148PB0989/f1p0/1489	Region-4666
PB.fusion.194	Inter-chromosome	Chr06K	72206626-72206905	Chr06N	78929137-78935054	5	c60882PB0990/f1p12/2366;c23130PB0991/f1p5/2276;c1435PB0990/f8p13/2406;c8637PB0988/f1p0/1732;c27257PB0991/f1p3/2449	Region-137
PB.fusion.3110	Inter-chromosome	Chr02K	49152422-49153852	scaffold_5707	9784-10028	1	c32675PB0992/f2p0/1404	Region-2160
PB.fusion.4538	Inter-chromosome	Chr03K	71231885-71232201	Chr04K	6280811-6282125	1	c42044PB0993/f1p21/1213	Region-3192
PB.fusion.2712	Inter-chromosome	Chr04N	31921891-31925107	Chr09N	25411231-25412041	1	c22396PB0991/f2p1/2350	Region-1890
PB.fusion.1782	Inter-chromosome	Chr05K	83721001-83721954	scaffold_15581	1540-1771	1	c19710PB0993/f2p0/1177	Region-1242
PB.fusion.3446	Inter-chromosome	Chr03K	67888336-67889196	Chr07N	9907160-9907532	1	c38592PB0988/f1p8/1328	Region-2376
PB.fusion.5657	Inter-chromosome	Chr02K	52669384-52669552	Chr09N	107198349-107199224	1	c11913PB0993/f1p19/1037	Region-3966
PB.fusion.5037	Inter-chromosome	scaffold_401	25680-29030	scaffold_448	32318-33043	1	c9594PB0990/f1p5/3205	Region-3528
PB.fusion.4248	Inter-chromosome	Chr06K	9630008-9633063	scaffold_7365	426-1290	2	c14978PB0990/f4p3/2417;c54227PB0990/f1p3/2417	Region-3008
PB.fusion.6349	Inter-chromosome	Chr08N	52990701-52990958	scaffold_10700	3241-3571	1	c7563PB0994/f1p141/586	Region-4431
PB.fusion.5013	Inter-chromosome	Chr05K	60510809-60517277	scaffold_9946	2095-3191	1	c1499PB0990/f14p9/2877	Region-3518
PB.fusion.6208	Inter-chromosome	Chr06N	18126203-18126440	scaffold_14705	1285-1768	1	c22145PB0993/f1p0/825	Region-4337
PB.fusion.3076	Inter-chromosome	Chr06N	52856744-52857830	scaffold_90	45259-46934	2	c53492PB0991/f15p10/1759;c1880PB0989/f5p1/1761	Region-2139
PB.fusion.558	Inter-chromosome	Chr05K	25398773-25401065	scaffold_10700	2979-3764	5	c17674PB0942/f2p133/965;c17442PB0942/f5p956/1074;c13052PB0994/f1p216/824;c17185PB0988/f1p92/965;c28852PB0991/f1p351/1768	Region-390
PB.fusion.4649	Inter-chromosome	Chr02K	24374531-24376404	Chr02N	36816438-36816558	1	c8873PB0992/f1p1/1638	Region-3280
PB.fusion.3183	Inter-chromosome	Chr07N	55743209-55743795	scaffold_873	26316-27512	1	c45972PB0992/f1p2/1775	Region-2206
PB.fusion.3181	Inter-chromosome	Chr08K	74968307-74977585	scaffold_1044	6439-26079	1	c61064PB0989/f1p10/3346	Region-2204
PB.fusion.4133	Inter-chromosome	Chr09K	81368001-81370280	Chr09N	110993225-110993855	1	c4807PB0938/f1p0/1582	Region-2911
PB.fusion.285	Inter-chromosome	Chr06N	48951484-48953830	scaffold_13977	348-407	1	c23733PB0994/f1p2/721	Region-205
PB.fusion.4882	Inter-chromosome	Chr03N	56800325-56802064	Chr08N	25073464-25073510	1	c17553PB0995/f1p0/467	Region-3439
PB.fusion.4522	Inter-chromosome	Chr05K	31486439-31489102	Chr05N	31669308-31671932	1	c43869PB0989/f1p3/2929	Region-3178
PB.fusion.1621	Inter-chromosome	Chr05N	15361194-15362609	scaffold_2769	1992-5929	1	c36962PB0989/f2p9/3090	Region-1127
PB.fusion.2949	Inter-chromosome	Chr08N	26220918-26221146	scaffold_58	64740-64995	1	c10124PB0995/f1p4/481	Region-2066
PB.fusion.1155	Inter-chromosome	Chr05N	30171716-30171910	Chr09N	108435831-108436021	1	c9464PB0995/f1p0/388	Region-787
PB.fusion.5056	Inter-chromosome	Chr06K	31797227-31801213	Chr06N	46787260-46821672	1	c30643PB0988/f1p2/3673	Region-3546
PB.fusion.564	Inter-chromosome	Chr05K	112468399-112468581	Chr06K	1396658-1401230	1	c55196PB0990/f1p4/2890	Region-394
PB.fusion.6877	Inter-chromosome	Chr09N	47268310-47269223	scaffold_1061	3296-5248	1	c60736PB0989/f1p0/2943	Region-4810
PB.fusion.530	Inter-chromosome	Chr01K	47995326-47995823	scaffold_6760	3187-4431	1	c20909PB0992/f2p0/1742	Region-365
PB.fusion.6121	Inter-chromosome	Chr03K	30935633-30936304	Chr04N	55977502-55977850	1	c22727PB0994/f1p0/699	Region-4285
PB.fusion.2071	Inter-chromosome	Chr06K	35163012-35163108	Chr09K	1331082-1331392	1	c8426PB0941/f1p0/405	Region-1456
PB.fusion.889	Inter-chromosome	Chr01K	61498693-61501404	Chr01N	72497198-72497301	1	c6259PB0993/f2p3/895	Region-607
PB.fusion.824	Inter-chromosome	Chr01K	41155219-41157586	Chr01N	28726656-28726796	1	c66602PB0990/f1p1/1045	Region-553
PB.fusion.5155	Inter-chromosome	Chr03N	49697278-49697640	Chr04K	8075316-8075803	1	c18950PB0993/f1p2/774	Region-3607
PB.fusion.4240	Inter-chromosome	Chr06N	9174861-9176496	scaffold_1798	3092-3581	1	c1556PB0991/f7p4/1901	Region-3000
PB.fusion.3898	Inter-chromosome	Chr02N	11551245-11552783	scaffold_2884	7001-7166	1	c12358PB0991/f1p0/1515	Region-2732
PB.fusion.5148	Inter-chromosome	Chr01K	54900503-54900634	Chr01N	73804293-73805367	1	c9035PB0995/f1p0/566	Region-3600
PB.fusion.4509	Inter-chromosome	Chr02K	31177638-31178830	Chr02N	40638203-40642176	1	c40616PB0989/f2p2/3034	Region-3168
PB.fusion.1466	Inter-chromosome	Chr02N	74430691-74431613	scaffold_3478	775-1100	1	c20902PB0994/f1p0/764	Region-1021
PB.fusion.4125	Inter-chromosome	Chr02N	37923933-37928602	Chr03N	323617-325478	1	c6297PB0996/f1p13/6532	Region-2905
PB.fusion.5093	Inter-chromosome	Chr06N	23449502-23453203	scaffold_639	3468-3761	1	c59842PB0989/f8p25/3421	Region-3569
PB.fusion.2258	Inter-chromosome	Chr02K	50402694-50412378	Chr02N	59605164-59607377	1	c19603PB0988/f1p3/5185	Region-1556
PB.fusion.255	Inter-chromosome	Chr04N	15522749-15523307	Chr05N	21445940-21446849	1	c7616PB0993/f1p1/1107	Region-179
PB.fusion.6147	Inter-chromosome	Chr03K	47680150-47681064	scaffold_18981	1040-1506	1	c31113PB0993/f1p1/1159	Region-4303
PB.fusion.1084	Inter-chromosome	Chr02K	84352268-84352483	Chr04K	61139982-61143616	1	c33812PB0990/f1p5/2487	Region-732
PB.fusion.4594	Inter-chromosome	Chr09K	8324521-8328380	Chr09N	95920294-95922558	1	c44095PB0988/f1p7/4655	Region-3238
PB.fusion.5049	Inter-chromosome	Chr07K	52618267-52619979	scaffold_7867	580-2353	1	c51214PB0989/f1p0/3010	Region-3539
PB.fusion.3430	Inter-chromosome	Chr03K	65220338-65220729	Chr03N	44693348-44696946	1	c27484PB0997/f1p1/3001	Region-2369
PB.fusion.1626	Inter-chromosome	Chr05K	4131266-4131478	Chr06K	4389988-4390322	1	c14776PB0995/f1p0/548	Region-1130
PB.fusion.2686	Inter-chromosome	Chr09K	22327458-22327983	scaffold_27053	198-522	1	c47065PB0988/f1p0/718	Region-1868
PB.fusion.880	Inter-chromosome	Chr04K	5862873-5863550	scaffold_3258	12144-15040	1	c20043PB0988/f1p3/3032	Region-598
PB.fusion.168	Inter-chromosome	Chr03K	52727422-52727647	Chr05N	45336454-45340080	2	c32956PB0992/f1p5/1206;c14002PB0993/f2p6/1205	Region-120
PB.fusion.3613	Inter-chromosome	Chr01K	62527654-62528058	scaffold_864	17243-18033	1	c11032PB0993/f1p0/1203	Region-2516
PB.fusion.4606	Inter-chromosome	Chr04K	8163535-8163723	Chr05N	52501252-52502418	1	c45031PB0993/f1p0/1146	Region-3245
PB.fusion.6764	Inter-chromosome	Chr03K	44864622-44866851	Chr04K	41121245-41121468	1	c69497PB0990/f1p2/1981	Region-4729
PB.fusion.3726	Inter-chromosome	Chr02K	38441755-38443601	Chr02N	45401387-45454669	1	c34372PB0989/f1p3/2296	Region-2605
PB.fusion.4880	Inter-chromosome	Chr05K	10937637-10937730	scaffold_90	35807-37782	1	c30321PB0992/f1p5/1496	Region-3437
PB.fusion.2177	Inter-chromosome	Chr04K	41368964-41376027	scaffold_263	24703-25175	1	c56644PB0989/f1p71/3538	Region-1498
PB.fusion.6575	Inter-chromosome	Chr01K	23080020-23083318	scaffold_58	74325-75046	1	c18048PB0989/f3p1/3211	Region-4584
PB.fusion.4568	Inter-chromosome	Chr05N	60669813-60672271	scaffold_4958	3262-3408	1	c48663PB0993/f1p0/982	Region-3215
PB.fusion.3362	Inter-chromosome	Chr04N	15916812-15917395	scaffold_2303	8602-9698	1	c26721PB0992/f1p1/1684	Region-2313
PB.fusion.1585	Inter-chromosome	Chr01K	73126124-73129058	Chr07K	66277823-66278780	1	c8207PB0990/f2p1/1859	Region-1109
PB.fusion.5962	Inter-chromosome	Chr08N	52990698-52990872	Chr09N	107198516-107199224	1	c18719PB0994/f2p10/874	Region-4181
PB.fusion.4602	Inter-chromosome	Chr01N	83194741-83195648	Chr05N	96253361-96253641	1	c40920PB0993/f1p0/1185	Region-3242
PB.fusion.4096	Inter-chromosome	Chr05K	104653636-104658483	scaffold_3782	10359-10819	1	c58896PB0990/f1p0/2333	Region-2880
PB.fusion.5434	Inter-chromosome	Chr05K	80983146-80983248	Chr05N	39232944-39237031	1	c30450PB0988/f1p19/1368	Region-3796
PB.fusion.767	Inter-chromosome	Chr02K	74849562-74852581	Chr02N	74479230-74479410	1	c6468PB0938/f1p2/2148	Region-526
PB.fusion.6048	Inter-chromosome	Chr02N	80042818-80043985	Chr05K	80983042-80983145	1	c35351PB0993/f1p5/1120	Region-4234
PB.fusion.911	Inter-chromosome	Chr06K	10154429-10158515	Chr07K	67287344-67287765	1	c45330PB0990/f1p0/1654	Region-619
PB.fusion.6403	Inter-chromosome	Chr06K	72288827-72289605	Chr06N	78880857-78881073	1	c44608PB0988/f1p2/1059	Region-4466
PB.fusion.3478	Inter-chromosome	Chr03N	38545961-38547594	Chr04N	29205557-29205814	1	c6910PB0994/f1p0/770	Region-2402
PB.fusion.2486	Inter-chromosome	Chr02N	46794556-46797247	Chr03K	42155609-42155875	1	c5408PB0990/f1p1/1442	Region-1721
PB.fusion.305	Inter-chromosome	Chr01K	14057695-14057953	Chr05K	56125904-56131990	1	c4446PB0992/f1p3/1379	Region-212
PB.fusion.932	Inter-chromosome	Chr07N	10525753-10526215	Chr09N	56758363-56758919	1	c16157PB0993/f1p17/1018	Region-631
PB.fusion.6120	Inter-chromosome	Chr03K	30935633-30938315	Chr04N	55977502-55977887	3	c16916PB0993/f3p3/1050;c40477PB0994/f1p1/886;c21156PB0994/f2p1/942	Region-4285
PB.fusion.4258	Inter-chromosome	Chr02K	5202214-5204901	Chr02N	4033359-4037555	1	c50799PB0989/f1p2/2907	Region-3013
PB.fusion.6502	Inter-chromosome	Chr01N	86778688-86784779	Chr06K	11512269-11514762	1	c4790PB0938/f1p0/1979	Region-4539
PB.fusion.1136	Inter-chromosome	Chr02N	25581645-25592638	scaffold_1263	7822-9693	6	c50241PB0990/f1p6/3572;c4438PB0997/f1p3/3684;c17618PB0988/f2p4/3656;c69515PB0989/f1p9/3553;c25601PB0988/f1p4/3616;c40551PB0988/f2p4/3524	Region-771
PB.fusion.1075	Inter-chromosome	Chr02N	79073002-79074120	Chr05K	17926135-17926535	1	c34137PB0992/f1p3/1244	Region-724
PB.fusion.2850	Inter-chromosome	Chr07K	14582409-14583476	scaffold_249	147-2078	1	c31510PB0990/f1p0/2134	Region-1989
PB.fusion.1769	Inter-chromosome	Chr08N	30848992-30852208	Chr09K	42736952-42740122	1	c20485PB0988/f1p8/4902	Region-1233
PB.fusion.1015	Inter-chromosome	Chr05N	1545182-1558414	Chr06K	54442647-54444142	1	c3661PB0989/f1p1/1604	Region-694
PB.fusion.1189	Inter-chromosome	Chr07N	61620968-61623160	scaffold_13592	67-1577	1	c48384PB0991/f1p3/1735	Region-812
PB.fusion.6313	Inter-chromosome	Chr08K	2322072-2323830	scaffold_828	6591-7461	4	c10173PB0991/f1p5/1705;c32870PB0992/f3p5/1565;c44362PB0990/f2p1/2231;c37721PB0990/f1p1/1541	Region-4406
PB.fusion.5034	Inter-chromosome	scaffold_401	25680-29030	scaffold_448	32434-33043	1	c31836PB0989/f1p3/3085	Region-3528
PB.fusion.4561	Inter-chromosome	Chr04K	38344009-38344234	Chr04N	10611681-10612578	1	c26467PB0993/f2p3/1147	Region-3210
PB.fusion.512	Inter-chromosome	Chr03K	13953308-13955868	scaffold_3122	579-2342	1	c18005PB0991/f6p7/1910	Region-355
PB.fusion.4265	Inter-chromosome	Chr04K	1958337-1958562	scaffold_43	87276-88663	1	c25570PB0988/f1p0/1643	Region-3020
PB.fusion.2970	Inter-chromosome	Chr05K	74875369-74875912	scaffold_9711	4635-4737	1	c1141PB0941/f1p0/642	Region-2075
PB.fusion.3511	Inter-chromosome	Chr01K	10205156-10206307	Chr09N	108436523-108436643	1	c42972PB0993/f1p0/1011	Region-2433
PB.fusion.870	Inter-chromosome	Chr04K	41368964-41374831	scaffold_263	24692-25175	1	c74079PB0989/f17p17/3084	Region-589
PB.fusion.5003	Inter-chromosome	Chr02K	42280182-42284025	Chr09N	75082821-75083047	1	c48251PB0991/f1p2/1547	Region-3510
PB.fusion.4283	Inter-chromosome	Chr02N	98681990-98682337	Chr03K	67907343-67907693	1	c46193PB0994/f1p1/696	Region-3032
PB.fusion.938	Inter-chromosome	Chr05K	110380342-110382461	scaffold_331	13244-13463	1	c10544PB0992/f1p2/1710	Region-636
PB.fusion.2778	Inter-chromosome	Chr03K	28917892-28922212	Chr03N	47720470-47725607	1	c62555PB0990/f1p1/3484	Region-1940
PB.fusion.3672	Inter-chromosome	Chr08K	21793681-21793727	scaffold_11373	259-785	1	c3434PB0995/f1p1/578	Region-2563
PB.fusion.1959	Inter-chromosome	Chr05K	35379362-35379446	Chr05N	63821048-63828737	1	c6617PB0993/f1p1/614	Region-1378
PB.fusion.142	Inter-chromosome	Chr01K	59720581-59720891	Chr04K	30978246-30981509	1	c2541PB0939/f1p0/2971	Region-100
PB.fusion.5809	Inter-chromosome	Chr01N	424056-424628	Chr03K	18995636-18996098	1	c21678PB0994/f1p0/1032	Region-4070
PB.fusion.3300	Inter-chromosome	Chr06N	50082700-50085061	Chr08K	25119194-25119794	1	c61434PB0990/f1p1/2839	Region-2273
PB.fusion.2036	Inter-chromosome	Chr02K	16231524-16233033	Chr07K	1881331-1890286	1	c35410PB0990/f1p3/3020	Region-1430
PB.fusion.6074	Inter-chromosome	Chr03K	67710518-67711593	scaffold_28	4614-5225	1	c26091PB0992/f1p8/1686	Region-4248
PB.fusion.5882	Inter-chromosome	Chr01K	33237811-33239682	Chr07N	60614189-60614399	1	c32362PB0991/f1p0/1775	Region-4117
PB.fusion.483	Inter-chromosome	Chr03K	35036294-35037547	Chr05K	52714831-52717521	1	c14138PB0997/f1p3/3728	Region-328
PB.fusion.4970	Inter-chromosome	Chr03K	52522043-52523962	scaffold_14369	530-882	1	c31138PB0990/f1p13/2283	Region-3488
PB.fusion.4863	Inter-chromosome	Chr03K	50797911-50799218	Chr05K	82132807-82133062	1	c25877PB0994/f1p1/536	Region-3426
PB.fusion.381	Inter-chromosome	Chr09K	20190916-20196523	Chr09N	31870604-31873934	1	c24448PB0997/f1p6/3198	Region-253
PB.fusion.5969	Inter-chromosome	Chr08N	72716384-72719048	scaffold_9805	1188-1432	1	c5574PB0938/f1p0/457	Region-4185
PB.fusion.4672	Inter-chromosome	Chr04N	35726754-35729588	Chr08K	67586243-67588019	1	c56136PB0988/f1p5/4932	Region-3300
PB.fusion.2771	Inter-chromosome	Chr09N	117909841-117911120	scaffold_80	13887-14020	2	c38896PB0992/f2p7/1459;c8362PB0997/f1p8/1511	Region-1936
PB.fusion.3174	Inter-chromosome	Chr07K	3904030-3904596	scaffold_26082	260-899	1	c37882PB0992/f1p0/1237	Region-2198
PB.fusion.4811	Inter-chromosome	Chr08N	14280889-14281299	Chr09K	28418587-28421036	1	c10648PB0990/f2p6/2165	Region-3387
PB.fusion.6678	Inter-chromosome	Chr01K	65338523-65339340	Chr07N	68418660-68423854	1	c3660PB0938/f1p0/2236	Region-4663
PB.fusion.5586	Inter-chromosome	Chr05K	25544643-25545063	scaffold_4707	10289-10507	1	c12784PB0995/f3p2/557	Region-3912
PB.fusion.1314	Inter-chromosome	Chr03K	37007361-37007532	Chr09K	67394558-67396194	1	c30169PB0990/f1p0/902	Region-911
PB.fusion.6417	Inter-chromosome	Chr04N	12725460-12726699	Chr07K	40693441-40693841	1	c7698PB0939/f1p0/820	Region-4474
PB.fusion.933	Inter-chromosome	Chr07N	10525753-10526171	Chr09N	56758359-56758919	1	c18076PB0988/f1p0/987	Region-631
PB.fusion.5553	Inter-chromosome	Chr01K	67977158-67977329	scaffold_14830	4-646	1	c29059PB0994/f1p3/813	Region-3886
PB.fusion.5186	Inter-chromosome	Chr03K	40064922-40065010	Chr03N	2311281-2313014	1	c38331PB0991/f1p14/1692	Region-3628
PB.fusion.2403	Inter-chromosome	Chr02K	82514418-82514479	Chr09K	59466083-59467876	1	c55409PB0988/f1p0/797	Region-1661
PB.fusion.5611	Inter-chromosome	Chr01K	61429109-61430611	Chr01N	72401638-72401758	1	c8308PB0992/f3p9/1631	Region-3934
PB.fusion.135	Inter-chromosome	Chr03N	18302800-18304909	scaffold_11224	2880-3006	1	c32999PB0990/f1p0/2250	Region-94
PB.fusion.5503	Inter-chromosome	Chr08K	37717661-37720976	scaffold_27215	734-1119	1	c11624PB0991/f1p0/1906	Region-3841
PB.fusion.6479	Inter-chromosome	Chr01N	15246371-15248844	scaffold_680	15390-15666	1	c6862PB0994/f1p1/764	Region-4520
PB.fusion.5659	Inter-chromosome	Chr02K	52669383-52669552	Chr09N	107198288-107199231	2	c5572PB0942/f2p2/1104;c24241PB0992/f1p7/1096	Region-3966
PB.fusion.339	Inter-chromosome	Chr02N	90556857-90565185	Chr03K	72351101-72351253	1	c63029PB0990/f1p0/2710	Region-237
PB.fusion.2294	Inter-chromosome	Chr02N	76461711-76462793	scaffold_26374	436-1181	1	c9812PB0992/f1p0/1555	Region-1578
PB.fusion.3616	Inter-chromosome	Chr01N	38371490-38371536	Chr09N	80415576-80415928	1	c23557PB0941/f4p4/428	Region-2518
PB.fusion.3538	Inter-chromosome	Chr05K	101071651-101075434	Chr09K	5821983-5822477	1	c7745PB0938/f1p0/2162	Region-2453
PB.fusion.5430	Inter-chromosome	Chr05K	80983146-80983248	Chr05N	39232954-39237031	1	c22326PB0993/f4p34/1303	Region-3796
PB.fusion.3737	Inter-chromosome	Chr01K	62607878-62608573	scaffold_2650	6478-9906	1	c15054PB0997/f1p2/4123	Region-2612
PB.fusion.3731	Inter-chromosome	Chr02K	52619365-52621752	Chr06N	66504470-66504738	1	c59722PB0990/f1p0/2652	Region-2610
PB.fusion.5533	Inter-chromosome	Chr02N	88890281-88890824	Chr09N	57682273-57687378	1	c3144PB0989/f1p4/2914	Region-3866
PB.fusion.6473	Inter-chromosome	Chr06K	10581732-10585260	scaffold_21056	1027-1101	1	c48118PB0992/f3p6/1389	Region-4516
PB.fusion.5525	Inter-chromosome	Chr05K	36507545-36508538	Chr06N	50963646-50963910	1	c47400PB0990/f1p0/1162	Region-3858
PB.fusion.2763	Inter-chromosome	Chr02N	36784169-36784419	scaffold_77	11427-11745	1	c8946PB0995/f1p0/648	Region-1929
PB.fusion.2048	Inter-chromosome	Chr01N	87910130-87910274	Chr02N	65221894-65224369	1	c69630PB0990/f3p14/2614	Region-1439
PB.fusion.4352	Inter-chromosome	Chr02K	5330524-5335207	scaffold_86	50753-52439	1	c32514PB0988/f1p3/3724	Region-3068
PB.fusion.4151	Inter-chromosome	Chr09K	3205224-3205472	Chr09N	14395922-14396336	1	c5025PB0941/f1p0/704	Region-2925
PB.fusion.3621	Inter-chromosome	Chr02N	1662464-1665347	Chr05K	75877226-75878648	1	c23774PB0989/f1p16/3259	Region-2521
PB.fusion.1064	Inter-chromosome	Chr02K	55093198-55100727	Chr02N	91616400-91616608	1	c3691PB0990/f1p3/2126	Region-720
PB.fusion.5410	Inter-chromosome	Chr07K	45607715-45608261	scaffold_146	44041-44123	1	c44714PB0988/f1p1/631	Region-3783
PB.fusion.5398	Inter-chromosome	Chr02N	75605925-75608359	Chr09N	117628885-117635364	1	c59992PB0989/f1p1/3851	Region-3776
PB.fusion.1544	Inter-chromosome	Chr07N	67288759-67289414	scaffold_14698	848-2126	1	c30364PB0988/f1p0/1929	Region-1076
PB.fusion.3694	Inter-chromosome	Chr02K	18025258-18025595	Chr09K	57509441-57510912	3	c1550PB0992/f5p6/1805;c1803PB0938/f2p0/1805;c1415PB0991/f11p23/1805	Region-2584
PB.fusion.174	Inter-chromosome	Chr09K	13295105-13297129	Chr09N	111882972-111887261	1	c7549PB0996/f1p20/7144	Region-124
PB.fusion.578	Inter-chromosome	Chr05N	65484647-65487670	scaffold_6567	5224-5856	1	c40984PB0989/f1p0/2821	Region-398
PB.fusion.2894	Inter-chromosome	Chr01N	42628866-42628998	Chr07N	5310934-5318162	1	c10030PB0990/f2p1/857	Region-2018
PB.fusion.756	Inter-chromosome	Chr08K	177826-183522	scaffold_1709	14919-17728	1	c2271PB0997/f1p2/3320	Region-523
PB.fusion.5383	Inter-chromosome	Chr02K	53930720-53931388	Chr07N	19693465-19693648	1	c8654PB0994/f1p1/767	Region-3764
PB.fusion.1437	Inter-chromosome	Chr01N	41575636-41576586	Chr09N	60326769-60328378	1	c25757PB0990/f2p0/2348	Region-1001
PB.fusion.5545	Inter-chromosome	Chr02K	14729046-14729978	Chr07K	39145646-39146468	1	c31545PB0994/f1p1/787	Region-3878
PB.fusion.4855	Inter-chromosome	Chr09K	80577395-80577477	Chr09N	112015090-112016556	1	c45423PB0992/f1p4/1479	Region-3420
PB.fusion.3514	Inter-chromosome	Chr04N	53992485-53992717	scaffold_18038	217-1705	1	c31074PB0988/f1p4/1567	Region-2436
PB.fusion.2173	Inter-chromosome	Chr04K	41368964-41375768	scaffold_263	24692-25175	1	c80699PB0989/f118p75/3291	Region-1498
PB.fusion.5079	Inter-chromosome	Chr09K	76462414-76464524	Chr09N	121791730-121794542	1	c9561PB0991/f2p1/2498	Region-3564
PB.fusion.970	Inter-chromosome	Chr01N	74901920-74903041	Chr08K	21793751-21793907	1	c6873PB0939/f1p1/1303	Region-653
PB.fusion.5122	Inter-chromosome	Chr07K	24640891-24643149	Chr07N	28320534-28320755	1	c9752PB0938/f1p6/2375	Region-3585
PB.fusion.6597	Inter-chromosome	Chr09N	4795259-4797957	scaffold_15947	334-627	1	c27500PB0993/f1p12/887	Region-4602
PB.fusion.493	Inter-chromosome	Chr03K	71231178-71231778	Chr05N	39822457-39823310	1	c50459PB0993/f1p4/1251	Region-336
PB.fusion.2011	Inter-chromosome	Chr01K	78186232-78186983	Chr06K	21959976-21960183	3	c41547PB0993/f2p4/1086;c86324PB0989/f1p1/532;c13032PB0995/f2p1/571	Region-1412
PB.fusion.95	Inter-chromosome	Chr01K	69014100-69014559	Chr01N	80186519-80187576	1	c49166PB0991/f1p0/1517	Region-61
PB.fusion.1995	Inter-chromosome	Chr06K	13795855-13797214	scaffold_10619	2427-2475	2	c49171PB0994/f2p15/872;c40714PB0989/f1p0/872	Region-1402
PB.fusion.4737	Inter-chromosome	Chr09N	110545790-110547842	scaffold_17019	1380-1676	1	c8102PB0988/f1p3/2231	Region-3335
PB.fusion.3740	Inter-chromosome	Chr03K	44866466-44866857	Chr04N	17707704-17707921	6	c23122PB0941/f1p5/720;c36146PB0994/f12p27/717;c10396PB0941/f1p4/760;c50819PB0994/f5p9/701;c41877PB0991/f1p3/714;c12354PB0989/f1p0/749	Region-2613
PB.fusion.4013	Inter-chromosome	Chr01N	9638290-9643500	scaffold_27502	145-608	1	c26524PB0989/f1p0/3149	Region-2819
PB.fusion.586	Inter-chromosome	Chr04N	54039897-54040072	Chr09N	57584461-57588035	1	c11607PB0990/f1p4/2850	Region-404
PB.fusion.5099	Inter-chromosome	Chr03K	71304138-71306106	scaffold_13808	404-1445	1	c33830PB0989/f2p0/2987	Region-3571
PB.fusion.5057	Inter-chromosome	Chr04K	15717869-15718931	Chr08N	70227024-70227388	1	c11118PB0992/f1p1/1348	Region-3547
PB.fusion.695	Inter-chromosome	Chr05K	574267-574747	Chr07N	44791795-44791872	1	c2033PB0941/f1p2/570	Region-476
PB.fusion.6712	Inter-chromosome	Chr05N	95067486-95067827	Chr06K	41372409-41375275	1	c33946PB0993/f1p1/1102	Region-4691
PB.fusion.576	Inter-chromosome	Chr02N	77076182-77076351	scaffold_3658	0-2326	1	c16000PB0991/f1p2/1450	Region-396
PB.fusion.2187	Inter-chromosome	Chr05N	1675304-1678811	Chr07K	32732872-32733236	1	c33865PB0990/f1p2/2288	Region-1499
PB.fusion.1996	Inter-chromosome	Chr06K	13795855-13797113	scaffold_10619	2427-2475	1	c19437PB0993/f1p8/772	Region-1402
PB.fusion.1395	Inter-chromosome	Chr08K	2322072-2323830	scaffold_828	6591-7817	1	c28304PB0992/f1p3/1764	Region-970
PB.fusion.1922	Inter-chromosome	Chr01K	65405653-65405903	Chr01N	76927099-76927389	1	c11903PB0941/f1p0/532	Region-1347
PB.fusion.6642	Inter-chromosome	Chr05K	64062649-64062798	Chr05N	65427837-65440632	1	c41299PB0991/f1p1/2051	Region-4635
PB.fusion.1797	Inter-chromosome	Chr03N	1739266-1739927	Chr06K	13891155-13891215	1	c45141PB0994/f21p31/903	Region-1252
PB.fusion.3522	Inter-chromosome	Chr09K	3017038-3017779	scaffold_2982	11415-11927	1	c27385PB0993/f1p0/1171	Region-2440
PB.fusion.2581	Inter-chromosome	Chr02K	14530658-14532636	Chr02N	12304892-12307277	1	c6398PB0988/f2p0/1128	Region-1792
PB.fusion.2606	Inter-chromosome	Chr05K	80983146-80983248	Chr05N	39232949-39239348	1	c10422PB0994/f1p1/759	Region-1814
PB.fusion.5459	Inter-chromosome	Chr04K	39520167-39521778	Chr04N	6170226-6170465	1	c15419PB0991/f1p0/1852	Region-3809
PB.fusion.5203	Inter-chromosome	Chr09K	719203-720267	Chr09N	316908-319579	1	c42796PB0989/f1p0/3480	Region-3642
PB.fusion.1023	Inter-chromosome	Chr09K	63389457-63394154	Chr09N	90820561-90821591	1	c21200PB0991/f1p0/2166	Region-700
PB.fusion.6250	Inter-chromosome	Chr06K	48409292-48412421	Chr06N	54070182-54071440	2	c58799PB0990/f1p0/2846;c6287PB0989/f1p2/2761	Region-4370
PB.fusion.5596	Inter-chromosome	Chr09N	16128010-16128052	scaffold_196	45341-45738	1	c17418PB0995/f1p0/502	Region-3921
PB.fusion.1140	Inter-chromosome	Chr02N	82990626-82991468	Chr05N	46795775-46796031	1	c49428PB0988/f1p15/1093	Region-775
PB.fusion.3792	Inter-chromosome	Chr03K	8619353-8619511	Chr05K	42912814-42976319	1	c14853PB0991/f2p3/2236	Region-2649
PB.fusion.3645	Inter-chromosome	Chr06N	25343822-25344800	Chr08N	64123458-64123751	1	c37332PB0989/f1p0/1271	Region-2542
PB.fusion.1780	Inter-chromosome	Chr07K	60799730-60800618	Chr07N	55743208-55743939	1	c8829PB0988/f1p0/1626	Region-1241
PB.fusion.1373	Inter-chromosome	Chr02K	36994809-36995881	Chr09K	85863431-85863601	1	c47283PB0990/f1p0/1056	Region-955
PB.fusion.364	Inter-chromosome	Chr09K	79371025-79371450	scaffold_3015	14-1276	2	c8766PB0993/f1p2/1016;c16557PB0942/f1p0/1037	Region-243
PB.fusion.5806	Inter-chromosome	Chr02N	66866146-66869099	Chr05N	18362526-18364509	1	c45994PB0990/f1p1/3178	Region-4067
PB.fusion.1109	Inter-chromosome	Chr05K	76164112-76166360	Chr05N	41829690-41832192	1	c10341PB0938/f1p0/2282	Region-753
PB.fusion.1550	Inter-chromosome	Chr05K	77253621-77253780	Chr05N	90732647-90735975	1	c48528PB0991/f1p5/2088	Region-1080
PB.fusion.6089	Inter-chromosome	Chr01N	8564642-8564930	scaffold_6082	805-1219	1	c28380PB0994/f2p2/737	Region-4261
PB.fusion.2373	Inter-chromosome	Chr04K	41368964-41375711	scaffold_263	24703-25175	1	c62312PB0990/f3p4/2496	Region-1637
PB.fusion.3844	Inter-chromosome	Chr03N	12690472-12692287	Chr07N	59682406-59683859	1	c21764PB0997/f1p3/3849	Region-2689
PB.fusion.1279	Inter-chromosome	Chr01N	48935358-48935602	Chr04K	34978860-34979302	1	c16411PB0994/f1p0/729	Region-885
PB.fusion.2384	Inter-chromosome	Chr03K	54877373-54878389	Chr09K	7825259-7825499	1	c14474PB0992/f1p0/1488	Region-1647
PB.fusion.2980	Inter-chromosome	Chr09K	62371823-62372525	scaffold_3651	373-538	3	c48633PB0994/f2p3/860;c17530PB0942/f5p1/827;c43681PB0994/f1p8/809	Region-2084
PB.fusion.5479	Inter-chromosome	Chr07N	43371963-43372222	scaffold_3248	5741-7119	1	c55045PB0988/f1p1/1651	Region-3824
PB.fusion.4632	Inter-chromosome	Chr09K	65547078-65551169	Chr09N	95360680-95360762	1	c24266PB0992/f1p1/1280	Region-3264
PB.fusion.2289	Inter-chromosome	Chr09K	1433567-1436437	Chr09N	702189-702629	1	c24549PB0992/f1p5/1566	Region-1573
PB.fusion.2797	Inter-chromosome	Chr05K	78544632-78547379	Chr05N	18362527-18364049	1	c27960PB0997/f1p2/2865	Region-1957
PB.fusion.5549	Inter-chromosome	Chr02N	25581447-25592638	scaffold_1263	7822-9671	1	c25258PB0997/f1p3/3876	Region-3882
PB.fusion.6025	Inter-chromosome	Chr07N	61393845-61395872	Chr09N	4229377-4231764	1	c2754PB0988/f1p1/1388	Region-4217
PB.fusion.3543	Inter-chromosome	Chr03N	142932-143058	Chr08N	2666672-2671116	1	c35725PB0992/f1p1/1577	Region-2456
PB.fusion.1496	Inter-chromosome	Chr02N	3028055-3031198	Chr09K	24188277-24190242	1	c44407PB0989/f1p0/3205	Region-1040
PB.fusion.5589	Inter-chromosome	Chr01K	21461646-21463004	Chr04N	54045084-54048529	1	c25454PB0997/f1p4/3676	Region-3915
PB.fusion.4940	Inter-chromosome	Chr05N	92729509-92729726	Chr08K	19680862-19681610	1	c34612PB0993/f2p1/975	Region-3467
PB.fusion.2344	Inter-chromosome	Chr08N	60748136-60748335	scaffold_1164	22681-22896	1	c9981PB0995/f1p0/485	Region-1616
PB.fusion.1637	Inter-chromosome	Chr01N	84685384-84685613	Chr08K	64407422-64408332	1	c23899PB0993/f1p1/1057	Region-1137
PB.fusion.1878	Inter-chromosome	Chr08N	60162446-60162538	scaffold_23799	71-1257	4	c3931PB0989/f3p2/1297;c19939PB0992/f2p5/1309;c5956PB0988/f3p1/1281;c2678PB0993/f5p3/1291	Region-1314
PB.fusion.4282	Inter-chromosome	Chr01K	36316145-36318679	Chr06K	12058137-12058732	1	c49719PB0990/f1p0/3153	Region-3031
PB.fusion.2044	Inter-chromosome	Chr09K	43947705-43949321	scaffold_2939	13506-14132	1	c26143PB0988/f4p6/2143	Region-1437
PB.fusion.5968	Inter-chromosome	Chr07N	62988410-62991250	scaffold_832	25373-26484	1	c39391PB0989/f1p0/2518	Region-4184
PB.fusion.4331	Inter-chromosome	Chr02K	68237418-68242282	Chr02N	71167525-71180315	1	c37093PB0991/f3p2/2348	Region-3062
PB.fusion.2381	Inter-chromosome	Chr02K	77756801-77757779	Chr03N	4118116-5917332	1	c38025PB0989/f1p7/4140	Region-1644
PB.fusion.4305	Inter-chromosome	Chr04K	467064-468749	Chr04N	3129669-3129897	1	c42958PB0993/f1p3/1020	Region-3048
PB.fusion.6139	Inter-chromosome	Chr01K	42739950-42742898	scaffold_1026	23940-24231	1	c22753PB0991/f1p0/2282	Region-4298
PB.fusion.283	Inter-chromosome	Chr06N	48951484-48953766	scaffold_13977	165-407	1	c24965PB0994/f1p1/839	Region-205
PB.fusion.3964	Inter-chromosome	Chr02K	49972477-49973892	Chr02N	58602533-58608358	1	c38581PB0990/f1p0/2495	Region-2777
PB.fusion.2800	Inter-chromosome	Chr02N	80948389-80948672	scaffold_6828	7149-8401	1	c6069PB0992/f5p1/1532	Region-1960
PB.fusion.4443	Inter-chromosome	Chr05N	15765824-15766192	scaffold_21385	114-1443	1	c26263PB0992/f1p0/1689	Region-3129
PB.fusion.3826	Inter-chromosome	Chr05K	107964354-107965114	Chr07N	18198327-18200616	1	c53525PB0989/f1p1/3287	Region-2675
PB.fusion.6572	Inter-chromosome	Chr05K	96918893-96918986	Chr05N	89895499-89900261	1	c6839PB0988/f1p0/1638	Region-4582
PB.fusion.3049	Inter-chromosome	Chr07K	70574428-70578568	Chr09N	2045115-2047264	1	c10106PB0996/f1p61/6128	Region-2120
PB.fusion.944	Inter-chromosome	Chr07N	24906311-24914666	scaffold_8198	4217-5693	1	c6954PB0996/f1p31/6401	Region-642
PB.fusion.4297	Inter-chromosome	Chr09K	25022185-25026034	Chr09N	38026011-38026795	1	c7683PB0991/f2p1/2107	Region-3043
PB.fusion.1315	Inter-chromosome	Chr04K	31986120-31986276	Chr09N	3093906-3097260	1	c37041PB0992/f1p11/1563	Region-912
PB.fusion.3759	Inter-chromosome	Chr03N	45553257-45556145	Chr07N	57175366-57175511	1	c12282PB0991/f1p2/1937	Region-2620
PB.fusion.2915	Inter-chromosome	Chr06K	13795887-13797918	Chr07K	47816414-47817119	1	c53270PB0988/f1p36/2197	Region-2037
PB.fusion.1886	Inter-chromosome	Chr04N	28152753-28152903	Chr06N	39398354-39398764	1	c3365PB0995/f1p27/575	Region-1322
PB.fusion.4080	Inter-chromosome	Chr07K	37173560-37176962	Chr08N	66162815-66168781	1	c19524PB0997/f1p10/5477	Region-2868
PB.fusion.842	Inter-chromosome	Chr03K	35399396-35400283	scaffold_2683	204-748	1	c26851PB0993/f1p0/1174	Region-567
PB.fusion.1967	Inter-chromosome	Chr05K	39972475-39972708	scaffold_19987	263-653	1	c11147PB0995/f1p1/651	Region-1384
PB.fusion.5797	Inter-chromosome	Chr01K	12023352-12023494	Chr04K	47858361-47864320	3	c4414PB0990/f2p3/2124;c53279PB0991/f2p4/2159;c53528PB0991/f6p4/2141	Region-4060
PB.fusion.4309	Inter-chromosome	Chr04K	467064-468707	Chr04N	3129780-3129897	1	c25131PB0988/f1p1/867	Region-3048
PB.fusion.2238	Inter-chromosome	Chr02K	22042412-22042564	Chr03N	42610052-42610411	2	c16716PB0994/f2p522/509;c20528PB0995/f80p153/509	Region-1543
PB.fusion.6555	Inter-chromosome	Chr04K	41368964-41373534	scaffold_263	24689-25175	1	c36304PB0990/f1p6/2449	Region-4568
PB.fusion.5789	Inter-chromosome	Chr04K	35554728-35554811	scaffold_1428	14832-15532	5	c50633PB0994/f29p62/783;c84030PB0989/f6p4/780;c49715PB0994/f2p19/792;c7833PB0988/f1p1/855;c59421PB0988/f14p8/780	Region-4054
PB.fusion.2568	Inter-chromosome	Chr09K	14115650-14115879	Chr09N	26274830-26277936	1	c40571PB0989/f1p0/3088	Region-1785
PB.fusion.6348	Inter-chromosome	Chr09K	63081071-63082083	Chr09N	89765101-89765181	1	c10342PB0941/f1p2/839	Region-4430
PB.fusion.4776	Inter-chromosome	Chr04K	59866282-59869039	scaffold_1079	13167-13570	1	c38240PB0991/f1p1/1681	Region-3358
PB.fusion.497	Inter-chromosome	Chr05K	25399137-25400870	Chr07K	70296216-70297403	1	c29579PB0994/f1p7/731	Region-340
PB.fusion.6094	Inter-chromosome	Chr03K	10467043-10469565	scaffold_412	14108-15710	1	c12098PB0990/f6p13/2346	Region-4266
PB.fusion.4496	Inter-chromosome	Chr08N	18149396-18152146	scaffold_9352	4319-4604	1	c20126PB0991/f1p0/1793	Region-3162
PB.fusion.2587	Inter-chromosome	Chr06N	6128047-6129766	scaffold_16606	455-829	1	c35169PB0990/f1p1/2103	Region-1796
PB.fusion.5452	Inter-chromosome	Chr02N	56422017-56424342	Chr07K	55953657-55953995	1	c70600PB0990/f1p4/2694	Region-3804
PB.fusion.6536	Inter-chromosome	Chr09N	52619334-52620259	scaffold_3849	8894-10776	1	c37003PB0991/f2p1/2106	Region-4559
PB.fusion.5469	Inter-chromosome	Chr05N	94980286-94980631	Chr06K	41285300-41285534	1	c9427PB0995/f1p0/485	Region-3815
PB.fusion.4003	Inter-chromosome	Chr05N	69294572-69302319	scaffold_6268	6771-7156	1	c56167PB0989/f1p0/3280	Region-2813
PB.fusion.540	Inter-chromosome	Chr01K	12606757-12606934	Chr02K	88278143-88281882	1	c15653PB0992/f1p1/1536	Region-372
PB.fusion.723	Inter-chromosome	Chr05K	97729536-97730157	Chr06N	1033336-1033452	1	c14880PB0996/f1p2/606	Region-495
PB.fusion.5669	Inter-chromosome	Chr01K	37828244-37830386	Chr05K	103472779-103475539	1	c52382PB0989/f1p2/4290	Region-3972
PB.fusion.3258	Inter-chromosome	Chr07N	44899568-44899843	Chr08N	65149413-65154189	2	c14038PB0997/f1p11/5123;c47462PB0988/f1p4/4805	Region-2248
PB.fusion.2375	Inter-chromosome	Chr02K	77756800-77760353	Chr08N	66161147-66168786	1	c13356PB0996/f1p25/6223	Region-1639
PB.fusion.5927	Inter-chromosome	Chr08K	63322189-63322337	Chr09K	3257140-3257699	1	c39699PB0994/f1p0/713	Region-4150
PB.fusion.3780	Inter-chromosome	Chr03N	15166969-15167930	Chr08K	7126097-7128387	1	c35076PB0989/f1p0/3507	Region-2639
PB.fusion.3768	Inter-chromosome	Chr09K	65589693-65593523	scaffold_3022	5124-6657	1	c31531PB0988/f1p0/3105	Region-2629
PB.fusion.5558	Inter-chromosome	Chr05K	20949526-20954090	scaffold_171	7225-7484	1	c52934PB0988/f1p2/2008	Region-3888
PB.fusion.59	Inter-chromosome	Chr09K	43947705-43949320	scaffold_2939	13506-14144	4	c29003PB0990/f1p16/1725;c45111PB0991/f1p11/1973;c8230PB0991/f2p14/2001;c22841PB0991/f1p18/1966	Region-36
PB.fusion.915	Inter-chromosome	Chr03K	18289932-18290059	Chr04K	43177867-43179595	1	c44517PB0988/f1p2/1543	Region-620
PB.fusion.2326	Inter-chromosome	Chr05K	76677022-76677284	Chr05N	20575604-20579319	1	c61750PB0990/f2p3/2602	Region-1601
PB.fusion.5194	Inter-chromosome	Chr02N	39425967-39429751	Chr05N	39208650-39208756	2	c45220PB0992/f1p0/1654;c16868PB0988/f1p2/1639	Region-3635
PB.fusion.3761	Inter-chromosome	Chr09K	20190916-20196429	Chr09N	31870216-31873934	1	c28733PB0989/f1p2/3453	Region-2622
PB.fusion.4641	Inter-chromosome	Chr04N	5533805-5537787	Chr05K	45111871-45112134	1	c38096PB0991/f1p3/2171	Region-3272
PB.fusion.1028	Inter-chromosome	Chr04N	30115662-30116025	Chr09N	117909897-117911138	1	c70878PB0989/f1p3/1632	Region-704
PB.fusion.3002	Inter-chromosome	Chr03K	2715321-2717688	scaffold_2963	9784-11336	2	c38773PB0990/f3p8/2140;c10357PB0991/f4p8/2069	Region-2093
PB.fusion.1149	Inter-chromosome	Chr09K	13767373-13767570	Chr09N	25954511-25958625	1	c33349PB0988/f1p2/3483	Region-782
PB.fusion.1384	Inter-chromosome	Chr08N	67221176-67223801	scaffold_74	16818-18687	1	c52131PB0989/f1p8/3677	Region-965
PB.fusion.627	Inter-chromosome	Chr05K	30808146-30808632	Chr05N	31714554-31726266	1	c23604PB0988/f1p10/4640	Region-431
PB.fusion.4363	Inter-chromosome	Chr01K	56858623-56866512	Chr05K	9612119-9612263	2	c47805PB0991/f1p2/2398;c58397PB0990/f2p3/2381	Region-3076
PB.fusion.871	Inter-chromosome	Chr03K	33852272-33854394	scaffold_531	8380-11070	1	c33597PB0991/f1p0/2007	Region-590
PB.fusion.1747	Inter-chromosome	scaffold_14245	167-2087	scaffold_984	17790-18853	1	c4521PB0989/f3p4/3156	Region-1215
PB.fusion.3713	Inter-chromosome	Chr04K	58551519-58556749	Chr08K	32619743-32649181	1	c22498PB0997/f1p3/2783	Region-2594
PB.fusion.5443	Inter-chromosome	Chr07N	47538907-47539656	scaffold_2713	734-5956	1	c29084PB0990/f1p1/3252	Region-3802
PB.fusion.5111	Inter-chromosome	Chr02K	37134953-37135145	Chr08N	5427471-5429378	2	c13120PB0993/f2p3/853;c5462PB0994/f1p5/861	Region-3576
PB.fusion.6469	Inter-chromosome	Chr09N	12482228-12484428	scaffold_2443	943-3883	1	c14783PB0990/f1p2/2313	Region-4512
PB.fusion.4482	Inter-chromosome	Chr06K	67533885-67535844	Chr06N	73805193-73807940	1	c1300PB0939/f1p3/3120	Region-3151
PB.fusion.3774	Inter-chromosome	Chr08K	17380-20046	Chr08N	20541146-20544131	1	c29854PB0990/f1p0/2703	Region-2635
PB.fusion.3062	Inter-chromosome	Chr03K	71231911-71232211	Chr07N	65778230-65778389	1	c8524PB0995/f1p1/464	Region-2128
PB.fusion.4749	Inter-chromosome	Chr05K	107964011-107967894	Chr09N	108265045-108265842	1	c66046PB0990/f1p7/2061	Region-3340
PB.fusion.1150	Inter-chromosome	Chr05K	24879805-24886430	Chr05N	28380031-28380945	1	c30767PB0993/f1p1/1338	Region-783
PB.fusion.1880	Inter-chromosome	Chr09N	11427302-11442639	scaffold_1567	13936-14156	1	c59661PB0989/f1p0/3344	Region-1316
PB.fusion.419	Inter-chromosome	Chr07K	59566210-59567381	Chr07N	54769078-54769188	1	c21379PB0992/f1p2/1499	Region-283
PB.fusion.4505	Inter-chromosome	Chr06K	4390001-4390332	Chr06N	2370281-2370565	1	c16199PB0995/f1p0/618	Region-3166
PB.fusion.2838	Inter-chromosome	Chr07K	34789960-34793087	Chr09N	101838002-101838871	1	c7097PB0988/f3p5/4354	Region-1978
PB.fusion.1557	Inter-chromosome	Chr09K	1834137-1836899	Chr09N	1367003-1378271	1	c27621PB0997/f1p20/4783	Region-1087
PB.fusion.427	Inter-chromosome	Chr01K	39834940-39839770	Chr03K	60079833-60080639	1	c37430PB0988/f1p4/3654	Region-289
PB.fusion.3204	Inter-chromosome	Chr05N	21361288-21362132	Chr06K	8483471-8485270	1	c5037PB0990/f1p1/2343	Region-2218
PB.fusion.6042	Inter-chromosome	Chr04N	23644962-23646824	scaffold_27985	365-434	1	c9784PB0993/f2p2/1347	Region-4229
PB.fusion.4136	Inter-chromosome	Chr03K	63870682-63871943	Chr03N	54205261-54205461	1	c21938PB0992/f1p0/1462	Region-2914
PB.fusion.3221	Inter-chromosome	Chr03K	15382243-15383227	Chr09K	84980108-84980510	1	c49445PB0993/f1p1/941	Region-2227
PB.fusion.226	Inter-chromosome	Chr06N	20371695-20371773	scaffold_8398	26-651	1	c40635PB0994/f1p0/701	Region-156
PB.fusion.3011	Inter-chromosome	Chr02K	11862702-11871267	scaffold_15970	0-796	1	c14720PB0997/f1p15/5911	Region-2099
PB.fusion.214	Inter-chromosome	Chr05N	45504874-45504992	scaffold_828	26018-26731	1	c22076PB0989/f2p0/728	Region-149
PB.fusion.4746	Inter-chromosome	Chr02K	134807-135156	Chr02N	269344-273097	1	c3077PB0942/f2p1/1273	Region-3339
PB.fusion.3423	Inter-chromosome	Chr03K	37422381-37426882	scaffold_324	31793-35558	1	c60954PB0989/f1p0/3767	Region-2362
PB.fusion.5601	Inter-chromosome	Chr07K	35575792-35578454	Chr08K	76417583-76417982	1	c41855PB0992/f1p0/1648	Region-3926
PB.fusion.2990	Inter-chromosome	Chr03K	2715321-2717849	scaffold_2963	9784-11260	1	c16549PB0988/f1p3/2344	Region-2093
PB.fusion.6825	Inter-chromosome	Chr07K	52518625-52536374	Chr07N	48015328-48015634	1	c36214PB0988/f1p5/4869	Region-4768
PB.fusion.4251	Inter-chromosome	Chr07N	19757138-19760681	scaffold_4178	390-918	3	c17011PB0991/f1p1/2445;c1628PB0990/f3p5/2557;c31635PB0990/f1p6/2604	Region-3009
PB.fusion.6391	Inter-chromosome	Chr09K	63610841-63614591	Chr09N	91123466-91123770	1	c44107PB0991/f1p4/1671	Region-4458
PB.fusion.5606	Inter-chromosome	Chr04K	47715792-47716329	Chr09K	1883645-1887809	1	c33200PB0990/f1p5/3018	Region-3930
PB.fusion.2191	Inter-chromosome	Chr04N	33835056-33835223	Chr09N	12249721-12251324	1	c47778PB0991/f1p2/1822	Region-1503
PB.fusion.5692	Inter-chromosome	scaffold_14006	1582-2121	scaffold_21994	362-1022	1	c4752PB0993/f1p0/1099	Region-3990
PB.fusion.3814	Inter-chromosome	Chr05K	25399137-25399274	Chr09N	111637182-111646163	1	c43367PB0990/f1p4/2125	Region-2664
PB.fusion.5896	Inter-chromosome	Chr02K	21478536-21483037	scaffold_296	2710-2978	1	c49990PB0990/f1p0/2422	Region-4131
PB.fusion.6144	Inter-chromosome	Chr02K	83065412-83066102	scaffold_21529	15-1049	1	c16077PB0993/f1p1/902	Region-4301
PB.fusion.3664	Inter-chromosome	Chr05K	25542980-25545111	scaffold_4707	9743-10463	1	c43620PB0990/f1p0/2875	Region-2556
PB.fusion.3225	Inter-chromosome	Chr02N	63148329-63148499	Chr06N	49193103-49196817	1	c22705PB0990/f1p2/1537	Region-2231
PB.fusion.4598	Inter-chromosome	Chr07K	73558896-73559011	Chr07N	63412970-63413624	1	c46882PB0994/f1p3/767	Region-3240
PB.fusion.1859	Inter-chromosome	Chr02K	80705624-80707049	scaffold_1044	10284-11424	1	c15608PB0993/f1p1/1298	Region-1297
PB.fusion.6162	Inter-chromosome	Chr01K	77620771-77620865	Chr02N	6300855-6301813	1	c42285PB0993/f1p0/1068	Region-4313
PB.fusion.4074	Inter-chromosome	Chr07K	52882975-52885452	scaffold_15373	491-645	2	c42599PB0992/f1p5/1614;c6107PB0988/f1p1/1624	Region-2863
PB.fusion.852	Inter-chromosome	scaffold_1011	8175-8533	scaffold_15947	334-839	2	c6668PB0942/f1p4431/929;c4316PB0993/f1p676/961	Region-574
PB.fusion.2460	Inter-chromosome	Chr08K	28884707-28887750	scaffold_311	40645-41937	1	c40390PB0989/f1p3/3294	Region-1709
PB.fusion.5021	Inter-chromosome	Chr05K	60510814-60515364	scaffold_9946	2133-3191	1	c10896PB0991/f1p2/2097	Region-3518
PB.fusion.3552	Inter-chromosome	Chr09K	61516924-61517359	Chr09N	87046634-87046752	1	c8689PB0995/f4p1/605	Region-2463
PB.fusion.6653	Inter-chromosome	Chr09K	25150869-25151981	Chr09N	38099319-38099758	3	c9284PB0990/f2p1/1660;c2201PB0991/f3p0/1670;c6446PB0992/f5p1/1672	Region-4642
PB.fusion.6794	Inter-chromosome	Chr06K	48242454-48242577	Chr07K	8202921-8204450	1	c69134PB0989/f1p0/1579	Region-4744
PB.fusion.6826	Inter-chromosome	Chr02N	30254290-30256775	scaffold_50	66568-66687	1	c44122PB0988/f1p0/1229	Region-4769
PB.fusion.3578	Inter-chromosome	Chr02N	38605971-38606112	Chr03K	67786210-67789702	1	c7913PB0991/f1p5/2222	Region-2485
PB.fusion.3341	Inter-chromosome	Chr01K	59530052-59530176	Chr03K	69833772-69834845	1	c47529PB0988/f1p0/822	Region-2299
PB.fusion.1807	Inter-chromosome	Chr05K	4257821-4265790	scaffold_1484	10073-14414	1	c12163PB0996/f1p20/6660	Region-1260
PB.fusion.2310	Inter-chromosome	Chr06K	48409259-48411421	Chr06N	54069584-54071440	3	c52240PB0988/f1p0/2137;c4663PB0991/f1p5/2057;c26808PB0991/f1p4/2169	Region-1590
PB.fusion.3377	Inter-chromosome	Chr01N	4104803-4105618	Chr04K	52021269-52027205	1	c7412PB0996/f1p165/6876	Region-2324
PB.fusion.5344	Inter-chromosome	Chr01K	79260359-79262694	scaffold_3068	10972-11123	1	c25023PB0990/f3p5/2410	Region-3748
PB.fusion.6082	Inter-chromosome	Chr03K	9464745-9465181	Chr05K	43028285-43028752	1	c37002PB0994/f1p0/902	Region-4255
PB.fusion.6676	Inter-chromosome	Chr01K	65338523-65339382	Chr07N	68418660-68423854	3	c35836PB0990/f1p2/2182;c36942PB0991/f3p3/2286;c2309PB0997/f1p0/2272	Region-4663
PB.fusion.4097	Inter-chromosome	Chr01N	69563926-69814378	Chr02K	93071716-93072534	1	c33656PB0993/f2p1/1050	Region-2881
PB.fusion.6639	Inter-chromosome	Chr02K	23164475-23168096	Chr06K	61296196-61298115	1	c67599PB0989/f1p0/1765	Region-4632
PB.fusion.668	Inter-chromosome	Chr04N	2066552-2066657	Chr05K	63425482-63425920	1	c11473PB0995/f2p1/542	Region-460
PB.fusion.4313	Inter-chromosome	Chr01N	57146666-57147504	Chr03K	16800712-16800845	1	c40928PB0993/f1p0/873	Region-3049
PB.fusion.1932	Inter-chromosome	Chr08K	11130545-11131287	scaffold_4689	9292-11548	1	c42072PB0990/f1p0/2400	Region-1354
PB.fusion.3996	Inter-chromosome	Chr04K	56877143-56877246	Chr05K	570931-572069	1	c7891PB0992/f1p3/1257	Region-2808
PB.fusion.1834	Inter-chromosome	Chr01K	49409741-49410223	Chr06N	25428435-25431844	1	c32142PB0994/f1p0/884	Region-1280
PB.fusion.6483	Inter-chromosome	Chr05K	25900996-25901477	Chr05N	75107797-75108711	1	c25683PB0988/f1p2/1265	Region-4523
PB.fusion.594	Inter-chromosome	Chr01K	21461642-21463006	Chr04N	54046920-54048529	1	c66076PB0990/f1p2/1589	Region-410
PB.fusion.248	Inter-chromosome	Chr02N	65221919-65224369	scaffold_1264	3852-4062	1	c65488PB0990/f2p9/2678	Region-172
PB.fusion.1341	Inter-chromosome	Chr05K	107402650-107403485	Chr09N	118506390-118507347	1	c35165PB0990/f1p0/1651	Region-927
PB.fusion.712	Inter-chromosome	Chr02K	86294993-86298167	scaffold_7313	1925-1999	1	c22191PB0993/f1p0/1028	Region-486
PB.fusion.768	Inter-chromosome	Chr02K	74850123-74853051	Chr02N	74479221-74479889	1	c24984PB0991/f1p2/2276	Region-526
PB.fusion.2644	Inter-chromosome	Chr07K	52882977-52885452	scaffold_10896	1459-1620	1	c33466PB0992/f2p6/1643	Region-1847
PB.fusion.6620	Inter-chromosome	Chr01N	75243049-75244248	scaffold_19554	446-1362	1	c21886PB0989/f1p0/1950	Region-4617
PB.fusion.4765	Inter-chromosome	Chr02N	53361456-53362140	Chr04K	51515009-51515731	1	c5313PB0992/f1p13/1173	Region-3352
PB.fusion.2974	Inter-chromosome	Chr08K	1053052-1053417	Chr09K	64000572-64008487	1	c37839PB0988/f1p3/2853	Region-2079
PB.fusion.4380	Inter-chromosome	Chr05K	52927394-52927832	Chr09N	107198273-107199688	1	c12345PB0938/f1p10/2285	Region-3083
PB.fusion.552	Inter-chromosome	Chr04K	41313267-41322793	Chr08K	76832367-76834749	1	c43737PB0989/f1p1/3399	Region-384
PB.fusion.4820	Inter-chromosome	Chr01N	63082464-63082947	scaffold_16831	139-1258	4	c32738PB0992/f1p6/1419;c39074PB0988/f1p8/1459;c49613PB0992/f3p12/1567;c35235PB0992/f2p13/1458	Region-3392
PB.fusion.2396	Inter-chromosome	Chr08K	49142321-49143523	scaffold_350	21068-22725	1	c32581PB0990/f1p1/2537	Region-1655
PB.fusion.5983	Inter-chromosome	Chr09K	36411858-36416234	Chr09N	50020123-50022130	1	c54829PB0989/f1p0/2626	Region-4194
PB.fusion.2307	Inter-chromosome	scaffold_15596	117-1971	scaffold_20224	1398-1509	1	c51193PB0990/f1p4/1955	Region-1588
PB.fusion.5953	Inter-chromosome	Chr07N	63254239-63258877	scaffold_2731	1761-2943	1	c22917PB0997/f1p11/5815	Region-4172
PB.fusion.2594	Inter-chromosome	Chr05N	47502296-47502673	Chr09N	56758360-56758889	1	c31436PB0993/f1p11/906	Region-1803
PB.fusion.20	Inter-chromosome	Chr05K	102682925-102683837	Chr07N	24994306-24996833	1	c49241PB0990/f1p1/2467	Region-16
PB.fusion.6439	Inter-chromosome	Chr02N	51289219-51289777	Chr06K	55829466-55829581	1	c31672PB0994/f1p0/797	Region-4491
PB.fusion.2099	Inter-chromosome	scaffold_1505	19835-21943	scaffold_4234	10400-12419	1	c14112PB0989/f2p3/3443	Region-1480
PB.fusion.2068	Inter-chromosome	Chr01K	73126124-73129102	Chr07K	66277823-66280493	1	c70027PB0989/f1p2/3292	Region-1453
PB.fusion.459	Inter-chromosome	Chr07K	3840658-3845575	Chr08K	72814825-72816930	1	c14712PB0997/f1p10/5189	Region-312
PB.fusion.5780	Inter-chromosome	Chr05N	79757775-79759591	scaffold_7129	239-2340	1	c22213PB0997/f1p0/3715	Region-4046
PB.fusion.3018	Inter-chromosome	Chr01N	34541186-34543955	Chr05K	57825792-57829535	1	c20539PB0989/f3p9/3369	Region-2103
PB.fusion.2443	Inter-chromosome	Chr09K	52766804-52766909	Chr09N	77855092-77858038	1	c15060PB0993/f1p1/1158	Region-1697
PB.fusion.6285	Inter-chromosome	Chr01N	68524662-68526304	Chr04N	55858986-55859130	1	c18945PB0990/f1p2/1650	Region-4389
PB.fusion.929	Inter-chromosome	Chr01K	43022170-43023383	Chr01N	91680895-91680963	1	c30987PB0992/f1p0/1291	Region-630
PB.fusion.4604	Inter-chromosome	Chr02N	39995706-39996042	Chr05K	570531-572890	1	c18468PB0990/f2p2/2705	Region-3244
PB.fusion.3	Inter-chromosome	Chr01K	3289938-3291138	scaffold_10211	215-3434	2	c39234PB0992/f1p0/1612;c8968PB0992/f1p0/1111	Region-2
PB.fusion.5472	Inter-chromosome	Chr01K	43034254-43036133	Chr09N	107633534-107633692	1	c37752PB0988/f1p0/2034	Region-3817
PB.fusion.319	Inter-chromosome	Chr02K	43441769-43441889	Chr02N	57124403-57130205	1	c15892PB0990/f5p27/2235	Region-222
PB.fusion.5746	Inter-chromosome	Chr03K	44865277-44866857	scaffold_2480	8776-9086	1	c3677PB0991/f1p5/1210	Region-4021
PB.fusion.1005	Inter-chromosome	Chr01K	14683654-14684624	scaffold_17298	0-1194	1	c33321PB0990/f1p2/2316	Region-684
PB.fusion.2141	Inter-chromosome	Chr04K	41368964-41375700	scaffold_263	24692-25175	1	c8350PB0939/f27p13/3223	Region-1498
PB.fusion.6615	Inter-chromosome	Chr01N	96203145-96204590	Chr05N	34936278-34936367	1	c16117PB0991/f1p2/1690	Region-4615
PB.fusion.6564	Inter-chromosome	Chr08K	21792274-21793260	scaffold_11373	75-862	1	c15259PB0991/f1p1/1820	Region-4576
PB.fusion.45	Inter-chromosome	Chr09K	43947705-43949321	scaffold_2939	13506-14144	4	c12278PB0938/f3p4/1918;c41902PB0991/f1p18/1962;c3574PB0938/f1p1/1973;c4467PB0992/f3p13/1735	Region-36
PB.fusion.5925	Inter-chromosome	Chr08K	2599306-2603089	Chr09K	21210459-21211013	1	c36860PB0988/f1p4/4019	Region-4148
PB.fusion.1348	Inter-chromosome	Chr01K	59487236-59487681	Chr05N	13112700-13113200	1	c15658PB0995/f1p0/520	Region-934
PB.fusion.6835	Inter-chromosome	Chr04K	41121302-41121467	Chr08N	65713137-65713241	3	c243PB0940/f1p1/288;c10853PB0941/f1p2/298;c11435PB0995/f2p2/307	Region-4773
PB.fusion.4677	Inter-chromosome	Chr09K	30251020-30251334	scaffold_8855	946-1661	1	c6331PB0993/f1p0/1244	Region-3305
PB.fusion.4435	Inter-chromosome	Chr05K	80984868-80990012	scaffold_15071	1340-1939	1	c20538PB0989/f1p10/2592	Region-3123
PB.fusion.5744	Inter-chromosome	Chr03K	44865277-44866857	scaffold_2480	8819-9086	1	c53830PB0993/f5p2/1132	Region-4021
PB.fusion.5076	Inter-chromosome	Chr09K	76462415-76464525	Chr09N	121791702-121794543	1	c7632PB0990/f3p6/2559	Region-3564
PB.fusion.2278	Inter-chromosome	Chr09N	2082324-2085990	scaffold_40	45649-45983	2	c60630PB0989/f1p1/1678;c10165PB0991/f2p6/1824	Region-1565
PB.fusion.1190	Inter-chromosome	Chr02K	18313509-18315704	Chr02N	75269827-75271449	1	c61652PB0990/f1p1/2690	Region-813
PB.fusion.1646	Inter-chromosome	Chr05K	4258507-4265716	Chr05N	29322916-29327323	2	c709PB0996/f3p60/7148;c12709PB0996/f1p38/7101	Region-1146
PB.fusion.1714	Inter-chromosome	Chr01K	3190930-3192570	Chr01N	4374969-4380369	1	c36871PB0989/f1p1/3169	Region-1192
PB.fusion.5718	Inter-chromosome	Chr07N	66043596-66045208	Chr08N	3011906-3012032	3	c2097PB0938/f1p1/1723;c42934PB0989/f1p1/1747;c30772PB0991/f1p2/1760	Region-4011
PB.fusion.4812	Inter-chromosome	Chr08N	14280893-14281422	Chr09K	28418587-28421094	1	c35562PB0988/f1p0/2327	Region-3387
PB.fusion.3874	Inter-chromosome	Chr04N	55344993-55348455	Chr07N	36195477-36195839	1	c10431PB0988/f1p62/2302	Region-2709
PB.fusion.652	Inter-chromosome	scaffold_117	35487-38738	scaffold_16850	442-1136	1	c25094PB0990/f1p3/2348	Region-454
PB.fusion.1930	Inter-chromosome	Chr04K	3407912-3408597	Chr09N	109304123-109304939	1	c45854PB0992/f1p1/1500	Region-1352
PB.fusion.197	Inter-chromosome	Chr02K	12926067-12926933	scaffold_24452	371-466	1	c9854PB0995/f1p0/512	Region-139
PB.fusion.6243	Inter-chromosome	Chr09K	80577384-80577477	Chr09N	112014057-112016556	1	c28300PB0989/f1p0/654	Region-4363
PB.fusion.3972	Inter-chromosome	Chr09K	28424053-28424236	Chr09N	19124934-19126799	2	c31296PB0993/f1p2/965;c14130PB0993/f1p2/930	Region-2785
PB.fusion.3894	Inter-chromosome	Chr02N	39995825-39995959	Chr04N	45997258-45997521	3	c1487PB0941/f2p0/435;c8871PB0994/f2p6/434;c21160PB0995/f3p2/430	Region-2728
PB.fusion.3751	Inter-chromosome	Chr03N	11090916-11091287	Chr08N	30201064-30201508	1	c22583PB0994/f1p0/813	Region-2619
PB.fusion.3132	Inter-chromosome	Chr06N	39068348-39069234	scaffold_2551	14230-17560	3	c1560PB0997/f2p5/3154;c32112PB0990/f2p7/3217;c15828PB0989/f11p6/3198	Region-2175
PB.fusion.6602	Inter-chromosome	Chr01N	95160328-95176291	Chr06N	10859646-10859795	1	c6837PB0990/f8p7/2713	Region-4605
PB.fusion.3837	Inter-chromosome	Chr01N	37116893-37118473	Chr04K	12321450-12321502	1	c41216PB0994/f1p0/783	Region-2684
PB.fusion.4426	Inter-chromosome	Chr09N	35486349-35486833	scaffold_23883	637-1316	1	c36180PB0992/f1p1/1350	Region-3116
[truncated: 4,879 more rows]

## Sheet: FL_intra-fusion
Names	Type	left-chromosome	left-region	Right-chromosome	Right-region	#transcript number	transcript	unique region
PB.fusion.431	Intra-chromosome	Chr02N	46820333-46822141	Chr02N	47892976-47896261	1	c14588PB0989/f1p2/3674	Region-264
PB.fusion.135	Intra-chromosome	Chr06K	546496-547474	Chr06K	1392093-1394340	1	c10824PB0989/f1p6/3067	Region-83
PB.fusion.387	Intra-chromosome	Chr08K	31342158-31347046	Chr08K	71911040-71913696	1	c10264PB0996/f1p12/6387	Region-239
PB.fusion.467	Intra-chromosome	Chr07N	57174373-57174497	Chr07N	66043596-66045208	1	c45413PB0991/f1p0/1819	Region-293
PB.fusion.1594	Intra-chromosome	Chr05K	68351708-68351941	Chr05K	104131258-104132307	2	c25179PB0993/f1p1/958;c43386PB0992/f1p0/927	Region-1109
PB.fusion.1938	Intra-chromosome	Chr01N	30131028-30135332	Chr01N	48070241-48135372	1	c9168PB0996/f1p313/6167	Region-1356
PB.fusion.461	Intra-chromosome	Chr04N	5477420-5477965	Chr04N	14014649-14016648	1	c17150PB0993/f1p0/1097	Region-288
PB.fusion.1766	Intra-chromosome	Chr09N	6863927-6864558	Chr09N	16939953-16940222	1	c17262PB0993/f1p17/1097	Region-1237
PB.fusion.1720	Intra-chromosome	Chr02N	997365-998424	Chr02N	5519967-5520038	1	c7884PB0992/f1p1/1023	Region-1200
PB.fusion.339	Intra-chromosome	Chr08N	5996159-5997934	Chr08N	8032865-8036249	1	c40127PB0991/f1p1/2063	Region-220
PB.fusion.1907	Intra-chromosome	Chr02K	780389-780678	Chr02K	1051553-1055330	1	c19837PB0991/f2p8/1948	Region-1331
PB.fusion.1393	Intra-chromosome	Chr07K	34613146-34613444	Chr07K	47351191-47357684	1	c48769PB0990/f1p1/2434	Region-952
PB.fusion.1483	Intra-chromosome	Chr08K	19462972-19463888	Chr08K	31159088-31161020	1	c53115PB0989/f1p1/3135	Region-1021
PB.fusion.1481	Intra-chromosome	Chr01N	93738937-93741094	Chr01N	94032462-94032496	1	c42530PB0988/f1p0/600	Region-1019
PB.fusion.52	Intra-chromosome	Chr08K	64407419-64410725	Chr08K	74979443-74979569	1	c33601PB0990/f2p2/2389	Region-34
PB.fusion.341	Intra-chromosome	Chr08N	5996159-5997930	Chr08N	8032870-8036249	1	c18474PB0990/f1p1/2056	Region-220
PB.fusion.829	Intra-chromosome	Chr09K	59846990-59850203	Chr09K	79562891-79564930	1	c4226PB0988/f1p1/5325	Region-577
PB.fusion.254	Intra-chromosome	Chr08K	72967905-72969783	Chr08K	74968304-74980011	1	c60515PB0989/f1p1/3746	Region-162
PB.fusion.739	Intra-chromosome	Chr05K	47045794-47045863	Chr05K	65177022-65177685	1	c10947PB0994/f1p0/736	Region-515
PB.fusion.1440	Intra-chromosome	Chr02K	43588858-43589778	Chr02K	67304861-67307154	1	c44113PB0991/f1p0/2383	Region-984
PB.fusion.728	Intra-chromosome	Chr07K	1859224-1869405	Chr07K	7633714-7634180	1	c4555PB0988/f1p0/1932	Region-504
PB.fusion.1094	Intra-chromosome	Chr08K	31342158-31373770	Chr08K	71909498-71913696	1	c5005PB0996/f1p6/6636	Region-756
PB.fusion.1062	Intra-chromosome	Chr06N	4954784-4954904	Chr06N	9912950-9918010	1	c32333PB0991/f1p2/1874	Region-745
PB.fusion.1167	Intra-chromosome	Chr02N	25526822-25526893	Chr02N	75231973-75233759	1	c3366PB0942/f1p0/1329	Region-802
PB.fusion.832	Intra-chromosome	Chr01N	47239261-47239391	Chr01N	80935804-80940389	1	c21973PB0990/f1p0/667	Region-580
PB.fusion.1919	Intra-chromosome	Chr05N	57601484-57608086	Chr05N	63015373-63020727	1	c43442PB0992/f1p0/1560	Region-1339
PB.fusion.1064	Intra-chromosome	Chr09N	99079220-99080300	Chr09N	121175251-121182789	1	c14767PB0997/f1p4/3243	Region-746
PB.fusion.1544	Intra-chromosome	Chr08N	63882275-63883452	Chr08N	70792476-70795935	1	c27334PB0991/f1p8/1801	Region-1069
PB.fusion.174	Intra-chromosome	Chr08N	60575013-60575534	Chr08N	60833418-60834892	1	c7827PB0992/f1p3/1629	Region-111
PB.fusion.578	Intra-chromosome	Chr02N	77045793-77045917	Chr02N	77460422-77479251	1	c20614PB0990/f1p1/2518	Region-388
PB.fusion.398	Intra-chromosome	Chr04K	4767126-4772139	Chr04K	5461608-5461900	1	c21005PB0990/f1p9/2614	Region-242
PB.fusion.1666	Intra-chromosome	Chr08N	5509021-5510010	Chr08N	11959305-11961432	1	c54995PB0990/f1p3/2971	Region-1157
PB.fusion.756	Intra-chromosome	Chr04K	32032896-32049216	Chr04K	60254637-60254722	1	c21750PB0994/f1p0/704	Region-527
PB.fusion.103	Intra-chromosome	Chr07K	26349333-26349787	Chr07K	28756103-28757589	1	c19628PB0990/f1p0/2260	Region-70
PB.fusion.1437	Intra-chromosome	Chr09N	94053166-94054101	Chr09N	96885812-96888894	1	c45708PB0992/f1p0/1505	Region-981
PB.fusion.309	Intra-chromosome	Chr04K	44876490-44876857	Chr04K	45996736-45998546	1	c33545PB0991/f1p0/2173	Region-201
PB.fusion.1178	Intra-chromosome	Chr04N	6274928-6275010	Chr04N	48524716-48525938	1	c57438PB0989/f1p3/1196	Region-811
PB.fusion.970	Intra-chromosome	Chr08K	19462956-19463888	Chr08K	64389884-64392970	1	c21170PB0988/f1p0/4242	Region-685
PB.fusion.898	Intra-chromosome	Chr05K	82168153-82171015	Chr05K	85344101-85345311	1	c35209PB0988/f1p2/3519	Region-627
PB.fusion.1339	Intra-chromosome	Chr04K	4767126-4772257	Chr04K	5461608-5461821	1	c1626PB0939/f1p0/2757	Region-908
PB.fusion.493	Intra-chromosome	Chr02K	5397536-5398058	Chr02K	5643582-5645908	1	c5949PB0990/f2p1/2782	Region-316
PB.fusion.848	Intra-chromosome	Chr02N	36578588-36578709	Chr02N	91872284-91872875	2	c50353PB0994/f5p17/701;c49808PB0994/f2p14/710	Region-593
PB.fusion.95	Intra-chromosome	Chr02K	25960001-25960312	Chr02K	29396736-29402183	1	c68381PB0989/f1p0/1553	Region-65
PB.fusion.1895	Intra-chromosome	Chr08K	72595988-72597920	Chr08K	74968200-74979988	1	c4257PB0939/f1p0/3287	Region-1326
PB.fusion.1472	Intra-chromosome	Chr01N	36294131-36294618	Chr01N	47150936-47151273	1	c4260PB0942/f1p0/823	Region-1011
PB.fusion.710	Intra-chromosome	Chr07N	59559930-59560194	Chr07N	62431540-62434813	1	c14791PB0990/f1p0/2630	Region-489
PB.fusion.586	Intra-chromosome	Chr05N	26127361-26132132	Chr05N	29045521-29045849	1	c32349PB0991/f2p0/1985	Region-393
PB.fusion.1687	Intra-chromosome	Chr07N	18858283-18859098	Chr07N	24906302-24914666	1	c7896PB0996/f1p14/6728	Region-1175
PB.fusion.695	Intra-chromosome	Chr07K	63353690-63354719	Chr07K	65869733-65870590	1	c8150PB0991/f1p0/1697	Region-478
PB.fusion.927	Intra-chromosome	Chr09K	11744599-11745644	Chr09K	22051629-22053539	1	c41475PB0992/f2p2/1496	Region-654
PB.fusion.576	Intra-chromosome	Chr01N	48220872-48247325	Chr01N	48446900-48453147	1	c12225PB0996/f1p14/6487	Region-386
PB.fusion.599	Intra-chromosome	Chr04K	27779645-27779724	Chr04K	51515523-51516250	1	c25688PB0988/f1p7/804	Region-401
PB.fusion.1877	Intra-chromosome	Chr03K	14949690-14951459	Chr03K	19577823-19578670	1	c42038PB0991/f1p1/1749	Region-1317
PB.fusion.1095	Intra-chromosome	Chr08K	31342158-31374501	Chr08K	71909496-71913696	1	c58PB0996/f12p120/6799	Region-756
PB.fusion.1035	Intra-chromosome	Chr02N	98400007-98400629	Chr02N	102378042-102378139	1	c2668PB0995/f3p4/623	Region-727
PB.fusion.1922	Intra-chromosome	Chr09N	77650048-77661636	Chr09N	81226217-81236680	1	c5633PB0996/f1p8/7525	Region-1342
PB.fusion.1578	Intra-chromosome	Chr09K	14167781-14188627	Chr09K	17237454-17237555	1	c42916PB0988/f1p1/1665	Region-1097
PB.fusion.1395	Intra-chromosome	Chr04K	26808584-26808960	Chr04K	31530216-31530459	1	c14025PB0995/f1p1/561	Region-954
PB.fusion.1251	Intra-chromosome	Chr08K	2321588-2322506	Chr08K	4433449-4433553	1	c3362PB0942/f1p1/1022	Region-859
PB.fusion.1214	Intra-chromosome	Chr06K	34880192-34884222	Chr06K	60811599-60812823	1	c3171PB0996/f1p16/5988	Region-840
PB.fusion.1069	Intra-chromosome	Chr03K	38297275-38302556	Chr03K	38746642-38747389	3	c62984PB0989/f2p3/2601;c376PB0939/f3p1/2616;c51761PB0988/f3p3/2606	Region-747
PB.fusion.106	Intra-chromosome	Chr09K	12100635-12101959	Chr09K	40743621-40743765	1	c8513PB0942/f1p5/759	Region-72
PB.fusion.1797	Intra-chromosome	Chr04K	21825702-21825952	Chr04K	41424190-41426215	1	c6314PB0938/f1p0/1864	Region-1265
PB.fusion.478	Intra-chromosome	Chr06K	45128868-45129013	Chr06K	63727020-63730800	1	c7376PB0988/f1p0/980	Region-303
PB.fusion.903	Intra-chromosome	Chr04N	2160643-2160842	Chr04N	2613441-2615098	1	c17520PB0991/f1p2/1833	Region-632
PB.fusion.963	Intra-chromosome	Chr09K	29618736-29619097	Chr09K	75254537-75257187	1	c51831PB0989/f1p1/1619	Region-681
PB.fusion.1762	Intra-chromosome	Chr06K	11632692-11633321	Chr06K	33672789-33673259	1	c69956PB0989/f1p1/902	Region-1233
PB.fusion.1545	Intra-chromosome	Chr01N	1107374-1107451	Chr01N	16258043-16258445	1	c8332PB0995/f1p5/517	Region-1070
PB.fusion.1023	Intra-chromosome	Chr09N	101506084-101507093	Chr09N	105354598-105355512	1	c1332PB0938/f2p0/1754	Region-720
PB.fusion.527	Intra-chromosome	Chr01K	10634987-10635166	Chr01K	12786854-12789091	1	c44734PB0993/f1p2/1363	Region-343
PB.fusion.433	Intra-chromosome	Chr03N	53045230-53049076	Chr03N	53271467-53271951	1	c70751PB0989/f1p0/2670	Region-265
PB.fusion.1140	Intra-chromosome	Chr07K	8482106-8483323	Chr07K	34235981-34236154	1	c42665PB0994/f1p0/814	Region-777
PB.fusion.1460	Intra-chromosome	Chr01N	81443477-81445125	Chr01N	86297816-86297923	1	c14132PB0992/f1p6/1273	Region-1000
PB.fusion.1950	Intra-chromosome	Chr01K	17504539-17504679	Chr01K	24655279-24659308	1	c9042PB0990/f1p0/2391	Region-1367
PB.fusion.1780	Intra-chromosome	Chr08N	10955340-10989599	Chr08N	12323475-12324124	1	c59877PB0989/f1p3/4217	Region-1251
PB.fusion.1402	Intra-chromosome	Chr05K	76675403-76676737	Chr05K	94379048-94379168	1	c35992PB0990/f1p0/1350	Region-959
PB.fusion.314	Intra-chromosome	Chr01K	23191573-23192376	Chr01K	65740156-65740780	1	c5085PB0993/f1p1/1319	Region-205
PB.fusion.1373	Intra-chromosome	Chr02N	65240029-65240185	Chr02N	91872284-91872875	4	c45648PB0988/f1p2/739;c7705PB0995/f1p0/489;c48580PB0994/f3p20/736;c49334PB0994/f5p18/744	Region-940
PB.fusion.1358	Intra-chromosome	Chr08K	31342158-31342942	Chr08K	71909019-71913696	1	c28245PB0997/f1p23/5353	Region-926
PB.fusion.1529	Intra-chromosome	Chr08N	35162600-35164881	Chr08N	36192509-36195337	2	c7690PB0939/f1p1/2492;c66324PB0990/f1p7/2533	Region-1057
PB.fusion.1265	Intra-chromosome	Chr02K	13612674-13613842	Chr02K	44220591-44222936	1	c6960PB0992/f1p0/1497	Region-866
PB.fusion.546	Intra-chromosome	Chr02K	61008713-61010343	Chr02K	63073845-63075242	2	c14213PB0993/f1p2/1221;c10526PB0995/f1p1/607	Region-358
PB.fusion.364	Intra-chromosome	Chr02N	16015340-16016133	Chr02N	101716747-101717753	1	c56666PB0988/f1p1/1797	Region-227
PB.fusion.1109	Intra-chromosome	Chr08N	65150434-65152608	Chr08N	66161148-66168761	1	c52184PB0988/f2p4/4810	Region-757
PB.fusion.1550	Intra-chromosome	Chr09K	15081829-15083465	Chr09K	82961639-82961760	1	c24545PB0994/f1p0/731	Region-1075
PB.fusion.985	Intra-chromosome	Chr05N	80619-81812	Chr05N	2011034-2011169	1	c23801PB0990/f1p1/1237	Region-695
PB.fusion.322	Intra-chromosome	Chr05N	40493921-40494231	Chr05N	72154919-72157372	1	c13447PB0993/f1p0/965	Region-213
PB.fusion.555	Intra-chromosome	Chr08N	10955334-10989004	Chr08N	12322391-12323083	1	c14014PB0997/f2p5/3373	Region-366
PB.fusion.373	Intra-chromosome	Chr06N	12853098-12856467	Chr06N	16772594-16773165	1	c21436PB0989/f2p7/3403	Region-234
PB.fusion.1701	Intra-chromosome	Chr09N	94053166-94082545	Chr09N	96885755-96888894	1	c38328PB0990/f1p0/3171	Region-1186
PB.fusion.133	Intra-chromosome	Chr07K	42705268-42710100	Chr07K	44330969-44331185	1	c18886PB0991/f1p0/1858	Region-81
PB.fusion.1648	Intra-chromosome	Chr06K	8606802-8608488	Chr06K	10822848-10825685	1	c26393PB0989/f1p0/1558	Region-1143
PB.fusion.1279	Intra-chromosome	Chr03K	1039990-1040143	Chr03K	28486988-28494137	1	c24295PB0989/f1p15/3029	Region-870
PB.fusion.1587	Intra-chromosome	Chr04K	23513520-23515292	Chr04K	27441099-27441340	1	c27159PB0991/f1p2/2012	Region-1103
PB.fusion.1343	Intra-chromosome	Chr03N	17484606-17485761	Chr03N	26958036-26959136	1	c9147PB0991/f1p0/1831	Region-912
PB.fusion.279	Intra-chromosome	Chr09N	121093919-121094167	Chr09N	121474459-121474713	1	c7603PB0995/f1p0/500	Region-177
PB.fusion.213	Intra-chromosome	Chr05N	9249374-9251790	Chr05N	79195838-79196254	1	c4006PB0993/f4p7/1078	Region-132
PB.fusion.149	Intra-chromosome	Chr05N	9160610-9160754	Chr05N	25853679-25855599	1	c44878PB0993/f1p1/883	Region-91
PB.fusion.1496	Intra-chromosome	Chr02K	61008644-61010343	Chr02K	63074967-63075240	1	c49540PB0993/f1p1/1035	Region-1033
PB.fusion.648	Intra-chromosome	Chr02K	7962847-7963027	Chr02K	52669384-52669883	1	c41437PB0994/f1p61/652	Region-434
PB.fusion.1106	Intra-chromosome	Chr08K	31342158-31342605	Chr08K	71909465-71913696	1	c26698PB0997/f1p17/3517	Region-756
PB.fusion.968	Intra-chromosome	Chr05K	6736893-6738369	Chr05K	12659972-12660184	2	c11062PB0942/f1p1/691;c1089PB0938/f3p0/654	Region-684
PB.fusion.1504	Intra-chromosome	Chr09N	12050983-12069692	Chr09N	33499008-33500082	1	c31006PB0991/f1p1/2147	Region-1038
PB.fusion.1039	Intra-chromosome	Chr08N	5504893-5509310	Chr08N	11959305-11961432	2	c25195PB0997/f1p8/5160;c50336PB0989/f2p6/3816	Region-729
PB.fusion.1878	Intra-chromosome	Chr03K	14949699-14951459	Chr03K	19577662-19578670	1	c13830PB0991/f2p1/1902	Region-1317
PB.fusion.1637	Intra-chromosome	Chr01K	75253332-75256036	Chr01K	75894982-75895683	1	c6972PB0938/f1p0/1871	Region-1135
PB.fusion.438	Intra-chromosome	Chr07K	16025408-16026551	Chr07K	31865776-31865859	1	c40469PB0993/f1p0/1227	Region-269
PB.fusion.1227	Intra-chromosome	Chr03N	67840-71208	Chr03N	6358965-6362619	1	c45865PB0990/f1p6/2295	Region-850
PB.fusion.869	Intra-chromosome	Chr02N	23333545-23333786	Chr02N	46864586-46871211	1	c2401PB0988/f1p0/1413	Region-609
PB.fusion.796	Intra-chromosome	Chr08K	22781893-22782134	Chr08K	24786072-24787521	1	c18058PB0988/f3p0/1597	Region-550
PB.fusion.240	Intra-chromosome	Chr03N	44879702-44880538	Chr03N	46178426-46178607	1	c3857PB0993/f3p2/1019	Region-150
PB.fusion.235	Intra-chromosome	Chr08K	8807431-8807488	Chr08K	11146538-11147249	1	c7954PB0994/f2p1/701	Region-146
PB.fusion.1424	Intra-chromosome	Chr04N	10192915-10195017	Chr04N	12515831-12516546	1	c41422PB0988/f1p2/1470	Region-976
PB.fusion.1126	Intra-chromosome	Chr09N	34581379-34582049	Chr09N	63554150-63558645	2	c22230PB0989/f1p1/2906;c40998PB0990/f1p3/3005	Region-772
PB.fusion.283	Intra-chromosome	Chr08K	72596050-72596279	Chr08K	74976134-74980030	1	c47319PB0990/f1p1/3306	Region-181
PB.fusion.1840	Intra-chromosome	Chr05K	74664302-74664376	Chr05K	74875343-74875614	1	c85993PB0989/f1p0/344	Region-1293
PB.fusion.798	Intra-chromosome	Chr08K	4433449-4433553	Chr08K	19145139-19146311	1	c35448PB0993/f1p1/1276	Region-551
PB.fusion.485	Intra-chromosome	Chr01K	2768255-2768749	Chr01K	3056348-3059011	1	c29276PB0990/f1p0/2368	Region-308
PB.fusion.1948	Intra-chromosome	Chr07N	9633264-9633375	Chr07N	14082765-14091258	1	c13786PB0992/f5p2/1503	Region-1365
PB.fusion.743	Intra-chromosome	Chr05K	53319713-53321448	Chr05K	92052928-92055758	1	c16407PB0997/f1p0/3395	Region-518
PB.fusion.1812	Intra-chromosome	Chr02K	88807333-88807413	Chr02K	88932287-88933402	1	c7466PB0994/f1p2/715	Region-1274
PB.fusion.1561	Intra-chromosome	Chr01N	75041239-75042438	Chr01N	75791594-75795817	1	c18672PB0997/f2p3/5441	Region-1085
PB.fusion.944	Intra-chromosome	Chr01N	9482259-9482447	Chr01N	13046434-13049160	1	c22544PB0988/f1p0/1541	Region-668
PB.fusion.359	Intra-chromosome	Chr05K	1483168-1484861	Chr05K	2539104-2539500	1	c6813PB0938/f1p1/1969	Region-225
PB.fusion.1315	Intra-chromosome	Chr02N	36816436-36816558	Chr02N	90552001-90554467	1	c7886PB0942/f1p2/871	Region-897
PB.fusion.125	Intra-chromosome	Chr09N	6823535-6824401	Chr09N	7955873-7959138	2	c30129PB0988/f1p0/1861;c6131PB0938/f1p0/1782	Region-73
PB.fusion.1380	Intra-chromosome	Chr06K	36335183-36337415	Chr06K	52280120-52280432	1	c23091PB0992/f2p4/1449	Region-945
PB.fusion.1886	Intra-chromosome	Chr02N	66876009-66878882	Chr02N	67267739-67267898	1	c14286PB0990/f1p2/2875	Region-1319
PB.fusion.1630	Intra-chromosome	Chr02K	39065171-39070875	Chr02K	48514820-48515488	1	c6856PB0990/f2p2/2451	Region-1131
PB.fusion.1785	Intra-chromosome	Chr06N	73166931-73167029	Chr06N	76947902-76950597	1	c44722PB0989/f1p0/1108	Region-1254
PB.fusion.1045	Intra-chromosome	Chr01N	4047703-4048262	Chr01N	6722390-6722518	1	c48363PB0988/f1p0/688	Region-734
PB.fusion.605	Intra-chromosome	Chr08K	10606035-10606917	Chr08K	37533420-37533642	1	c26432PB0993/f1p0/1102	Region-406
PB.fusion.1967	Intra-chromosome	Chr07K	37478147-37478260	Chr07K	46936806-46941838	1	c8287PB0991/f2p5/1650	Region-1380
PB.fusion.842	Intra-chromosome	Chr08K	54738046-54738468	Chr08K	72599891-72600065	1	c14592PB0994/f1p0/597	Region-587
PB.fusion.614	Intra-chromosome	Chr05K	72661352-72662072	Chr05K	75228975-75229100	1	c6997PB0994/f1p0/835	Region-410
PB.fusion.394	Intra-chromosome	Chr01N	20920249-20920491	Chr01N	48509654-48512922	1	c8982PB0997/f1p2/3185	Region-241
PB.fusion.891	Intra-chromosome	Chr07N	52206973-52207434	Chr07N	60504069-60505209	1	c1582PB0988/f3p0/1621	Region-621
PB.fusion.1321	Intra-chromosome	Chr02K	14268685-14270310	Chr02K	16003991-16004674	1	c50791PB0991/f2p11/2070	Region-901
PB.fusion.1131	Intra-chromosome	Chr09N	107641589-107644098	Chr09N	108432435-108434867	1	c6537PB0997/f1p5/4936	Region-775
PB.fusion.163	Intra-chromosome	Chr08K	63583363-63603278	Chr08K	65032328-65034579	1	c29495PB0988/f1p0/3545	Region-103
PB.fusion.1378	Intra-chromosome	Chr08N	50415519-50415824	Chr08N	53469665-53469701	1	c16427PB0995/f1p0/369	Region-944
PB.fusion.655	Intra-chromosome	Chr07N	19661016-19661493	Chr07N	19767203-19767691	1	c14560PB0995/f1p13/968	Region-441
PB.fusion.977	Intra-chromosome	Chr06K	546496-548954	Chr06K	1391932-1394340	1	c3092PB0991/f2p5/2421	Region-691
PB.fusion.1775	Intra-chromosome	Chr09N	6355973-6356403	Chr09N	25848135-25848256	1	c86220PB0989/f1p0/547	Region-1246
PB.fusion.930	Intra-chromosome	Chr09N	24788922-24791976	Chr09N	111883178-111887260	1	c33682PB0988/f1p6/4860	Region-657
PB.fusion.878	Intra-chromosome	Chr03N	51928955-51937879	Chr03N	56003589-56006661	1	c3397PB0988/f1p0/5472	Region-612
PB.fusion.14	Intra-chromosome	Chr01K	3056759-3059352	Chr01K	26761965-26762080	1	c44532PB0988/f1p1/1845	Region-7
PB.fusion.497	Intra-chromosome	Chr07N	29163085-29166879	Chr07N	31490436-31491130	1	c8226PB0992/f2p0/1569	Region-320
PB.fusion.144	Intra-chromosome	Chr09K	11744731-11745644	Chr09K	22051629-22053539	1	c73010PB0989/f1p5/1681	Region-87
PB.fusion.918	Intra-chromosome	Chr09N	78585693-78588651	Chr09N	86995558-86995682	1	c11131PB0992/f4p0/1671	Region-645
PB.fusion.1138	Intra-chromosome	Chr09N	107641589-107642392	Chr09N	108432435-108433133	1	c73190PB0989/f1p1/1497	Region-775
PB.fusion.723	Intra-chromosome	Chr02K	4233139-4234541	Chr02K	56256051-56256525	1	c14599PB0991/f3p1/1751	Region-499
PB.fusion.540	Intra-chromosome	Chr08K	68609154-68609597	Chr08K	76026147-76031135	1	c67657PB0990/f1p2/3417	Region-355
PB.fusion.82	Intra-chromosome	Chr02N	1586091-1588966	Chr02N	2249471-2251371	1	c5102PB0990/f4p2/2758	Region-56
PB.fusion.1953	Intra-chromosome	Chr04K	60702185-60702294	Chr04K	60821087-60821846	1	c2152PB0942/f2p1/839	Region-1369
PB.fusion.1633	Intra-chromosome	Chr03N	38902445-38902970	Chr03N	41855565-41855733	1	c34031PB0994/f1p1/692	Region-1133
PB.fusion.1152	Intra-chromosome	Chr02N	72783517-72784605	Chr02N	74937189-74938380	1	c3458PB0938/f1p0/1861	Region-789
PB.fusion.781	Intra-chromosome	Chr02K	13311700-13323846	Chr02K	22493685-22494074	1	c17371PB0990/f2p5/2829	Region-544
PB.fusion.1679	Intra-chromosome	Chr05K	110551802-110554288	Chr05K	112064570-112064749	1	c43718PB0990/f1p0/804	Region-1169
PB.fusion.383	Intra-chromosome	Chr08K	31342158-31347046	Chr08K	71911559-71913696	1	c24512PB0997/f1p31/5881	Region-239
PB.fusion.191	Intra-chromosome	Chr02K	13311700-13323846	Chr02K	22493579-22494074	1	c13224PB0997/f1p2/3045	Region-120
PB.fusion.1706	Intra-chromosome	Chr01N	83369777-83370084	Chr01N	86873690-86876277	1	c61429PB0990/f1p0/2564	Region-1191
PB.fusion.882	Intra-chromosome	Chr07K	51509398-51511539	Chr07K	66143693-66147170	1	c19261PB0989/f1p1/3389	Region-616
PB.fusion.1753	Intra-chromosome	Chr03N	14183972-14184566	Chr03N	16563498-16564357	1	c20479PB0994/f1p0/806	Region-1226
PB.fusion.752	Intra-chromosome	Chr03K	38455108-38458132	Chr03K	49236135-49236752	1	c35539PB0989/f1p1/3642	Region-523
PB.fusion.1832	Intra-chromosome	Chr03K	35636208-35637094	Chr03K	53837612-53841846	1	c57828PB0989/f1p0/4375	Region-1288
PB.fusion.1007	Intra-chromosome	Chr02K	10201147-10205621	Chr02K	73857822-73858530	1	c33810PB0989/f2p2/3162	Region-710
PB.fusion.986	Intra-chromosome	Chr01N	4104886-4105814	Chr01N	84491215-84494387	1	c7480PB0939/f1p2/2519	Region-696
PB.fusion.1641	Intra-chromosome	Chr06K	25512678-25523344	Chr06K	47344160-47353422	1	c71400PB0989/f1p7/3195	Region-1138
PB.fusion.915	Intra-chromosome	Chr09N	52800842-52803342	Chr09N	75845951-75846085	1	c33334PB0988/f1p0/1275	Region-642
PB.fusion.59	Intra-chromosome	Chr04K	28315303-28318832	Chr04K	34474312-34475084	1	c19194PB0992/f1p0/1573	Region-39
PB.fusion.1028	Intra-chromosome	Chr05K	5750466-5750758	Chr05K	5900741-5901645	1	c13055PB0988/f2p0/1113	Region-722
PB.fusion.520	Intra-chromosome	Chr08K	36758797-36763202	Chr08K	46955661-46956285	1	c40917PB0989/f1p7/3297	Region-336
PB.fusion.1149	Intra-chromosome	Chr06N	2639441-2642618	Chr06N	5479812-5480036	1	c21615PB0994/f1p0/845	Region-786
PB.fusion.216	Intra-chromosome	Chr05N	9249374-9251790	Chr05N	79195891-79196254	1	c48696PB0988/f1p1/1026	Region-132
PB.fusion.1892	Intra-chromosome	Chr08K	64407424-64411406	Chr08K	72808317-72809541	1	c29473PB0989/f1p4/3477	Region-1325
PB.fusion.1853	Intra-chromosome	Chr09N	116630885-116631059	Chr09N	116915988-116921362	1	c45104PB0990/f1p4/2523	Region-1304
PB.fusion.32	Intra-chromosome	Chr09N	2082324-2085990	Chr09N	118568331-118568680	1	c33987PB0991/f1p0/1736	Region-18
PB.fusion.1384	Intra-chromosome	Chr06K	36335176-36337415	Chr06K	52280117-52280432	1	c44790PB0992/f4p4/1454	Region-945
PB.fusion.627	Intra-chromosome	Chr02K	7242264-7242383	Chr02K	19426647-19428458	1	c38256PB0988/f1p0/777	Region-420
PB.fusion.1747	Intra-chromosome	Chr08N	10648531-10650330	Chr08N	65062639-65066525	1	c27359PB0997/f1p0/3889	Region-1221
PB.fusion.871	Intra-chromosome	Chr02N	23333490-23333795	Chr02N	46864530-46871202	1	c18583PB0992/f1p3/1526	Region-609
PB.fusion.488	Intra-chromosome	Chr07N	19737820-19737878	Chr07N	55359627-55360468	1	c29259PB0994/f1p1/573	Region-311
PB.fusion.913	Intra-chromosome	Chr08K	46953490-46956424	Chr08K	64799589-64800094	1	c32250PB0994/f1p6/770	Region-641
PB.fusion.1880	Intra-chromosome	Chr03K	14949629-14951459	Chr03K	19577711-19578670	1	c55176PB0988/f1p1/1923	Region-1317
PB.fusion.1150	Intra-chromosome	Chr06K	8604852-8605129	Chr06K	24747740-24747811	1	c13250PB0995/f1p0/406	Region-787
PB.fusion.673	Intra-chromosome	Chr06K	564505-564666	Chr06K	60055320-60056619	1	c32640PB0993/f1p0/972	Region-459
PB.fusion.1908	Intra-chromosome	Chr02K	780389-780588	Chr02K	1051553-1055330	1	c48218PB0991/f1p10/1893	Region-1331
PB.fusion.1617	Intra-chromosome	Chr09N	108817536-108820202	Chr09N	108985138-108985646	1	c44295PB0992/f1p3/1501	Region-1125
PB.fusion.505	Intra-chromosome	Chr08K	46852546-46853628	Chr08K	64407346-64411407	1	c53545PB0989/f1p7/3662	Region-325
PB.fusion.419	Intra-chromosome	Chr03K	32746107-32750822	Chr03K	36598486-36599187	13	c4043PB0938/f1p0/1644;c13560PB0992/f3p2/1381;c12015PB0938/f2p0/2297;c2074PB0990/f1p6/2347;c65215PB0990/f4p12/2346;c6886PB0991/f1p6/2358;c25135PB0989/f2p2/2324;c23249PB0991/f4p7/2329;c28846PB0991/f1p1/2060;c47028PB0988/f1p3/2314;c45091PB0988/f1p3/1860;c18523PB0992/f2p2/1638;c71236PB0990/f16p14/2357	Region-256
PB.fusion.200	Intra-chromosome	Chr04K	1480502-1482849	Chr04K	1961111-1961428	1	c2043PB0939/f1p0/2686	Region-124
PB.fusion.1557	Intra-chromosome	Chr03K	14992479-14993292	Chr03K	16820693-16820752	1	c16636PB0994/f1p1/774	Region-1081
PB.fusion.376	Intra-chromosome	Chr02K	13293032-13307547	Chr02K	22492106-22492324	1	c34350PB0990/f1p0/2591	Region-235
PB.fusion.427	Intra-chromosome	Chr05K	14927902-14929067	Chr05K	44071679-44071802	1	c43258PB0992/f1p0/1299	Region-261
PB.fusion.1502	Intra-chromosome	Chr06K	62248912-62249511	Chr06K	68170170-68171101	1	c19685PB0988/f1p2/1547	Region-1036
PB.fusion.288	Intra-chromosome	Chr06K	1391932-1394131	Chr06K	8015951-8019796	1	c7218PB0997/f1p3/4757	Region-185
PB.fusion.23	Intra-chromosome	Chr05K	102996652-102997119	Chr05K	104105556-104126263	1	c40650PB0989/f1p4/3578	Region-9
PB.fusion.514	Intra-chromosome	Chr04K	15636116-15638128	Chr04K	19895838-19898561	1	c12671PB0991/f8p5/2014	Region-331
PB.fusion.860	Intra-chromosome	Chr06N	39731017-39731317	Chr06N	69242149-69256127	1	c3574PB0990/f1p3/3209	Region-602
PB.fusion.745	Intra-chromosome	Chr02K	13987437-14444178	Chr02K	16732911-16733448	1	c52434PB0989/f1p1/4308	Region-520
PB.fusion.1446	Intra-chromosome	Chr06N	12853098-12856481	Chr06N	16772594-16773170	1	c25596PB0997/f1p2/3464	Region-990
PB.fusion.507	Intra-chromosome	Chr08N	2251231-2252235	Chr08N	73374153-73375066	1	c8137PB0992/f1p3/1309	Region-326
PB.fusion.186	Intra-chromosome	Chr08K	64410598-64412140	Chr08K	68738818-68739333	1	c34813PB0992/f1p0/1749	Region-118
PB.fusion.226	Intra-chromosome	Chr06N	9210477-9210762	Chr06N	15662825-15663195	4	c34332PB0988/f1p1/768;c6461PB0995/f1p2/352;c11128PB0994/f1p9/763;c38795PB0990/f1p2/761	Region-140
PB.fusion.62	Intra-chromosome	Chr02N	17487150-17488603	Chr02N	102583283-102658302	1	c54421PB0988/f1p0/933	Region-42
PB.fusion.113	Intra-chromosome	Chr09K	12100635-12102205	Chr09K	40743621-40743765	1	c36424PB0994/f48p74/998	Region-72
PB.fusion.1845	Intra-chromosome	Chr09N	14259192-14259313	Chr09N	56728339-56733311	1	c42717PB0993/f1p2/1224	Region-1297
PB.fusion.1624	Intra-chromosome	Chr08K	72967888-72969783	Chr08K	74976081-74979994	1	c34652PB0989/f2p1/3742	Region-1127
PB.fusion.406	Intra-chromosome	Chr01N	30131976-30139079	Chr01N	58789171-58791231	1	c28124PB0997/f1p10/5254	Region-246
PB.fusion.1410	Intra-chromosome	Chr04N	54571124-54572443	Chr04N	56146190-56147148	4	c34268PB0993/f1p0/1224;c25202PB0993/f1p0/1214;c23266PB0993/f2p1/1157;c31281PB0993/f1p0/1099	Region-967
PB.fusion.214	Intra-chromosome	Chr05N	9249374-9251790	Chr05N	79195892-79196254	1	c15869PB0994/f1p2/1024	Region-132
PB.fusion.116	Intra-chromosome	Chr09K	12100635-12102170	Chr09K	40743621-40743765	1	c28361PB0988/f3p6/959	Region-72
PB.fusion.74	Intra-chromosome	Chr06K	1391947-1392796	Chr06K	8015952-8020401	1	c39392PB0988/f2p4/4020	Region-49
PB.fusion.650	Intra-chromosome	Chr09N	16940345-16940854	Chr09N	52501377-52505831	1	c37437PB0989/f1p6/2822	Region-436
PB.fusion.1552	Intra-chromosome	Chr01K	56811055-56813316	Chr01K	79555705-79559221	1	c4439PB0996/f1p4/6455	Region-1077
PB.fusion.1114	Intra-chromosome	Chr06K	8606802-8608488	Chr06K	10822837-10825731	1	c40891PB0991/f1p0/1989	Region-762
PB.fusion.808	Intra-chromosome	Chr01N	85195005-85196921	Chr01N	85379572-85380385	1	c56574PB0990/f1p0/2197	Region-559
PB.fusion.859	Intra-chromosome	Chr06K	13825522-13825708	Chr06K	13929163-13930588	1	c28451PB0992/f1p43/1620	Region-601
PB.fusion.1479	Intra-chromosome	Chr08K	31342158-31373770	Chr08K	71911046-71913696	1	c6882PB0996/f1p19/6304	Region-1017
PB.fusion.764	Intra-chromosome	Chr08N	5014081-5014907	Chr08N	64679684-64682472	1	c1474PB0989/f3p3/3494	Region-534
PB.fusion.1859	Intra-chromosome	Chr09N	110353457-110357173	Chr09N	116043195-116044131	1	c18417PB0991/f1p0/1628	Region-1308
PB.fusion.304	Intra-chromosome	Chr03K	60938422-60938732	Chr03K	61869930-61872843	1	c32220PB0990/f2p2/2279	Region-197
PB.fusion.852	Intra-chromosome	Chr04N	43925077-43925154	Chr04N	51959712-51965821	1	c28014PB0989/f1p0/1445	Region-596
PB.fusion.634	Intra-chromosome	Chr09N	28651920-28652166	Chr09N	29003983-29005939	1	c66982PB0990/f1p1/2467	Region-425
PB.fusion.538	Intra-chromosome	Chr09N	108817536-108820203	Chr09N	108985138-108985770	1	c5422PB0992/f3p0/1550	Region-354
PB.fusion.778	Intra-chromosome	Chr05K	61548760-61548844	Chr05K	97499054-97503138	1	c26209PB0993/f1p3/1237	Region-542
PB.fusion.1610	Intra-chromosome	Chr06N	16775793-16777259	Chr06N	21775600-21779585	1	c48084PB0991/f1p0/1939	Region-1120
PB.fusion.1305	Intra-chromosome	Chr04K	9848446-9848914	Chr04K	30637926-30648395	1	c35123PB0990/f1p5/2402	Region-888
PB.fusion.935	Intra-chromosome	Chr01K	14684035-14685104	Chr01K	52758002-52760012	1	c17365PB0990/f2p4/3091	Region-662
PB.fusion.1807	Intra-chromosome	Chr07K	46180482-46180622	Chr07K	62623725-62629275	1	c46129PB0991/f3p2/1929	Region-1272
PB.fusion.1362	Intra-chromosome	Chr02N	13391365-13391773	Chr02N	60107066-60108827	1	c22078PB0990/f1p3/2257	Region-929
PB.fusion.424	Intra-chromosome	Chr04K	11378125-11378706	Chr04K	15455241-15459893	2	c533PB0997/f8p33/5259;c14850PB0988/f2p4/5256	Region-259
PB.fusion.1787	Intra-chromosome	Chr07N	3162097-3163631	Chr07N	30797665-30800533	1	c21336PB0990/f1p0/2385	Region-1256
PB.fusion.1675	Intra-chromosome	Chr04N	13502554-13504224	Chr04N	14013664-14018703	1	c21141PB0997/f1p3/5008	Region-1165
PB.fusion.1367	Intra-chromosome	Chr03N	14241507-14243165	Chr03N	15551958-15553747	1	c33133PB0988/f1p0/947	Region-934
PB.fusion.685	Intra-chromosome	Chr02N	39529476-39529874	Chr02N	65901492-65902031	1	c9392PB0988/f1p0/802	Region-468
PB.fusion.1740	Intra-chromosome	Chr07K	57474388-57476383	Chr07K	72242460-72259755	1	c8355PB0996/f1p11/6204	Region-1216
PB.fusion.668	Intra-chromosome	Chr06K	31111364-31147361	Chr06K	42146623-42147196	1	c44014PB0989/f1p1/3242	Region-454
PB.fusion.1575	Intra-chromosome	Chr01N	6898063-6899798	Chr01N	97428694-97428918	1	c36506PB0993/f1p1/1238	Region-1094
PB.fusion.592	Intra-chromosome	Chr08N	5509002-5509310	Chr08N	11959181-11961432	1	c46734PB0990/f2p3/2367	Region-398
PB.fusion.1932	Intra-chromosome	Chr01K	50672697-50676474	Chr01K	50838674-50839091	1	c22494PB0989/f1p1/4005	Region-1350
PB.fusion.525	Intra-chromosome	Chr02N	58718227-58720315	Chr02N	69096557-69099976	1	c6229PB0988/f1p1/5096	Region-341
PB.fusion.1834	Intra-chromosome	Chr05K	58485690-58486227	Chr05K	65831421-65834283	1	c38794PB0992/f1p2/1308	Region-1289
PB.fusion.272	Intra-chromosome	Chr06K	13825520-13825707	Chr06K	13929155-13930541	1	c13225PB0942/f1p1/1586	Region-173
PB.fusion.43	Intra-chromosome	Chr06N	32104547-32106555	Chr06N	56847728-56848085	1	c71802PB0989/f1p0/1328	Region-27
PB.fusion.1001	Intra-chromosome	Chr05N	89676694-89679900	Chr05N	90300417-90300901	1	c36836PB0988/f1p0/4059	Region-704
PB.fusion.190	Intra-chromosome	Chr02K	13311700-13323846	Chr02K	22493684-22494074	1	c56133PB0990/f1p3/2940	Region-120
PB.fusion.1809	Intra-chromosome	Chr07K	46180482-46180621	Chr07K	62623725-62628722	1	c21462PB0992/f1p1/1637	Region-1272
PB.fusion.1165	Intra-chromosome	Chr04K	3689027-3689255	Chr04K	5640569-5643169	1	c11580PB0990/f1p0/2004	Region-801
PB.fusion.350	Intra-chromosome	Chr06K	60498354-60499827	Chr06K	69130415-69131918	1	c51262PB0991/f1p2/1442	Region-223
PB.fusion.71	Intra-chromosome	Chr08N	12944248-12945245	Chr08N	37838875-37839752	17	c37129PB0992/f2p1/1829;c11436PB0938/f1p1/1835;c17996PB0992/f1p3/1469;c36768PB0991/f4p5/1835;c36053PB0992/f1p1/1784;c42152PB0993/f2p1/1175;c2292PB0997/f1p0/1840;c29474PB0989/f1p2/1712;c20174PB0992/f1p6/1602;c2262PB0992/f3p1/1675;c7211PB0992/f1p1/1269;c45331PB0988/f2p3/1671;c11281PB0989/f1p2/1673;c10542PB0989/f1p3/1709;c20719PB0989/f1p7/1799;c2179PB0992/f7p14/1877;c30146PB0990/f2p0/1848	Region-47
PB.fusion.1234	Intra-chromosome	Chr07N	18858303-18861552	Chr07N	24905119-24905709	1	c51646PB0991/f1p2/2395	Region-851
PB.fusion.594	Intra-chromosome	Chr08N	5509040-5509310	Chr08N	11959351-11961432	1	c66748PB0990/f1p3/2253	Region-398
PB.fusion.1341	Intra-chromosome	Chr06N	1730438-1730921	Chr06N	21252676-21253807	1	c2443PB0997/f1p0/1612	Region-910
PB.fusion.248	Intra-chromosome	Chr08K	63277637-63295477	Chr08K	64914022-64914112	1	c25311PB0994/f1p12/824	Region-157
PB.fusion.768	Intra-chromosome	Chr09N	99079220-99079383	Chr09N	121175251-121182675	1	c7206PB0991/f1p0/2206	Region-536
PB.fusion.712	Intra-chromosome	Chr02N	58964380-58964612	Chr02N	103436797-103448926	1	c34907PB0992/f1p13/1601	Region-491
PB.fusion.1066	Intra-chromosome	Chr09N	99079220-99080337	Chr09N	121175251-121182789	2	c19259PB0990/f1p8/3200;c13804PB0990/f1p10/3294	Region-746
PB.fusion.1815	Intra-chromosome	Chr09N	82617062-82617250	Chr09N	92918465-92921705	9	c4588PB0942/f1p0/982;c1243PB0992/f9p3/1436;c29847PB0990/f1p0/1301;c11904PB0992/f1p3/1491;c46365PB0990/f1p0/1435;c29623PB0988/f2p1/1437;c10590PB0996/f1p0/1448;c52987PB0988/f1p0/1307;c24158PB0992/f2p3/1405	Region-1277
PB.fusion.299	Intra-chromosome	Chr05K	46005514-46005678	Chr05K	102774152-102775047	1	c9215PB0942/f1p3/948	Region-192
PB.fusion.1936	Intra-chromosome	Chr08N	5504933-5507177	Chr08N	11961163-11975156	1	c535PB0997/f7p16/5303	Region-1354
PB.fusion.552	Intra-chromosome	Chr09N	93924338-93927527	Chr09N	114301880-114302033	2	c44842PB0993/f1p2/1129;c46903PB0992/f1p0/1419	Region-363
PB.fusion.1866	Intra-chromosome	Chr03N	19608184-19609768	Chr03N	29055557-29056755	2	c17723PB0989/f8p6/1853;c3873PB0996/f1p3/1848	Region-1311
PB.fusion.221	Intra-chromosome	Chr05K	85473388-85474098	Chr05K	85597468-85597543	1	c23607PB0994/f1p0/784	Region-137
PB.fusion.1082	Intra-chromosome	Chr03K	24594425-24596667	Chr03K	25887371-25890986	1	c20814PB0992/f1p0/1530	Region-755
PB.fusion.850	Intra-chromosome	Chr06K	1391932-1394131	Chr06K	8015952-8019796	1	c1264PB0989/f3p10/4048	Region-595
PB.fusion.230	Intra-chromosome	Chr06N	36167907-36172654	Chr06N	60405269-60410131	1	c37648PB0990/f1p0/2369	Region-144
PB.fusion.20	Intra-chromosome	Chr05K	102996652-102997176	Chr05K	104105439-104126263	1	c54093PB0989/f3p8/3755	Region-9
PB.fusion.459	Intra-chromosome	Chr04N	5477517-5477963	Chr04N	14013708-14016677	1	c42901PB0992/f1p0/1467	Region-288
PB.fusion.958	Intra-chromosome	Chr03K	14992269-14992374	Chr03K	16821032-16821691	1	c70649PB0989/f1p2/686	Region-678
PB.fusion.224	Intra-chromosome	Chr03K	59390610-59390953	Chr03K	65443745-65444173	1	c24172PB0994/f1p0/765	Region-138
PB.fusion.791	Intra-chromosome	Chr08K	22781893-22782102	Chr08K	24786042-24787521	1	c51339PB0988/f1p0/1415	Region-550
PB.fusion.1869	Intra-chromosome	Chr06N	16774475-16776927	Chr06N	21775512-21780487	1	c73786PB0989/f1p2/3601	Region-1312
PB.fusion.1054	Intra-chromosome	Chr08N	14138710-14139251	Chr08N	20494701-20495358	1	c26054PB0994/f1p0/890	Region-740
PB.fusion.153	Intra-chromosome	Chr02K	13987296-14308224	Chr02K	16732605-16733466	1	c19768PB0988/f2p5/4470	Region-94
PB.fusion.1110	Intra-chromosome	Chr01N	30137240-30139078	Chr01N	48416791-48419065	1	c26417PB0997/f1p7/4292	Region-758
PB.fusion.803	Intra-chromosome	Chr09N	76635426-76636272	Chr09N	104877541-104880257	1	c52887PB0989/f1p4/3219	Region-554
PB.fusion.1875	Intra-chromosome	Chr03K	14949745-14951459	Chr03K	19577718-19578670	1	c25109PB0989/f1p0/1798	Region-1317
PB.fusion.367	Intra-chromosome	Chr05N	15764497-15766878	Chr05N	37689172-37689899	1	c46545PB0990/f1p1/3015	Region-229
PB.fusion.1313	Intra-chromosome	Chr04N	11774018-11774539	Chr04N	15256853-15259498	2	c18294PB0991/f1p1/2075;c35334PB0988/f1p0/2295	Region-895
PB.fusion.1089	Intra-chromosome	Chr08K	31342158-31345298	Chr08K	71909469-71913696	1	c28811PB0989/f1p7/4042	Region-756
PB.fusion.929	Intra-chromosome	Chr06K	7696175-7699494	Chr06K	16836484-16837600	1	c7605PB0990/f1p2/2427	Region-656
PB.fusion.3	Intra-chromosome	Chr03K	1875848-1879214	Chr03K	40846963-40847169	1	c44926PB0989/f1p1/1081	Region-2
PB.fusion.85	Intra-chromosome	Chr02N	3260538-3262416	Chr02N	34844544-34844648	1	c20611PB0988/f1p1/1982	Region-59
PB.fusion.137	Intra-chromosome	Chr06K	546496-547474	Chr06K	1391962-1394340	1	c12068PB0989/f8p12/3226	Region-83
PB.fusion.319	Intra-chromosome	Chr09N	2322981-2323133	Chr09N	112395451-112399023	1	c9984PB0991/f1p1/2118	Region-210
PB.fusion.1508	Intra-chromosome	Chr08K	31342158-31374501	Chr08K	71909073-71913696	1	c21712PB0997/f1p22/5309	Region-1041
PB.fusion.1005	Intra-chromosome	Chr01N	30131034-30135332	Chr01N	48100933-48368838	1	c24291PB0997/f2p8/5462	Region-708
PB.fusion.1592	Intra-chromosome	Chr02N	96290503-96290627	Chr02N	101160422-101164820	1	c2246PB0997/f1p0/2423	Region-1107
PB.fusion.1727	Intra-chromosome	Chr03N	67547-71174	Chr03N	6357917-6362350	1	c13711PB0997/f1p0/3262	Region-1207
PB.fusion.1295	Intra-chromosome	Chr08K	28574707-28575303	Chr08K	36557217-36557587	1	c13532PB0994/f1p0/784	Region-880
PB.fusion.45	Intra-chromosome	Chr08N	70827416-70834928	Chr08N	72024410-72026002	1	c50089PB0993/f1p0/1167	Region-28
PB.fusion.1348	Intra-chromosome	Chr02N	9830657-9830814	Chr02N	95710662-95711539	1	c42659PB0993/f1p2/953	Region-917
PB.fusion.548	Intra-chromosome	Chr09K	49839314-49856694	Chr09K	54006084-54006326	1	c23683PB0993/f1p0/936	Region-359
PB.fusion.4	Intra-chromosome	Chr06N	78877737-78880092	Chr06N	79001047-79003733	1	c65723PB0990/f3p10/2427	Region-3
PB.fusion.553	Intra-chromosome	Chr07N	4279986-4280555	Chr07N	4910511-4913092	1	c8089PB0992/f1p0/1523	Region-364
PB.fusion.1962	Intra-chromosome	Chr01N	26348744-26349011	Chr01N	35218608-35219870	1	c33645PB0994/f1p1/816	Region-1377
PB.fusion.1651	Intra-chromosome	Chr03K	56614523-56615108	Chr03K	56800153-56801637	1	c49017PB0990/f1p0/1633	Region-1146
PB.fusion.1298	Intra-chromosome	Chr08K	76312971-76314769	Chr08K	77552283-77552783	2	c25075PB0991/f1p1/1652;c15542PB0991/f1p1/2275	Region-883
PB.fusion.602	Intra-chromosome	Chr08N	65150429-65152608	Chr08N	66161148-66168689	1	c29175PB0988/f1p5/4777	Region-404
PB.fusion.290	Intra-chromosome	Chr06K	25512686-25523344	Chr06K	47344160-47353378	1	c34759PB0989/f1p1/3214	Region-187
PB.fusion.1726	Intra-chromosome	Chr02K	90854917-90854975	Chr02K	92590158-92592679	1	c3852PB0994/f1p0/623	Region-1206
PB.fusion.1827	Intra-chromosome	Chr02N	91076455-91077236	Chr02N	92344613-92348681	1	c2753PB0989/f2p0/2876	Region-1283
PB.fusion.1714	Intra-chromosome	Chr01N	7222656-7222806	Chr01N	37166704-37168014	1	c2411PB0993/f2p1/959	Region-1197
PB.fusion.1646	Intra-chromosome	Chr06K	8606802-8608481	Chr06K	10822848-10825684	1	c14863PB0992/f2p0/1558	Region-1143
PB.fusion.1190	Intra-chromosome	Chr07K	16241987-16244868	Chr07K	17989575-17989633	1	c22874PB0994/f1p3/751	Region-821
PB.fusion.161	Intra-chromosome	Chr09K	78967767-78968335	Chr09K	82649897-82654569	1	c11106PB0992/f1p0/1380	Region-101
PB.fusion.1271	Intra-chromosome	Chr01K	75250963-75256036	Chr01K	75894881-75895683	1	c4109PB0990/f1p5/3060	Region-867
PB.fusion.1517	Intra-chromosome	Chr06K	4451094-4451585	Chr06K	5667761-5671473	1	c55172PB0988/f1p0/3907	Region-1050
PB.fusion.25	Intra-chromosome	Chr01K	63079658-63083335	Chr01K	63309339-63317535	1	c7814PB0988/f3p10/4243	Region-11
PB.fusion.1945	Intra-chromosome	Chr05N	3211504-3211929	Chr05N	5544500-5546394	1	c48004PB0988/f1p0/1259	Region-1362
PB.fusion.1930	Intra-chromosome	Chr09K	63698515-63700755	Chr09K	69766344-69768608	1	c8986PB0996/f1p9/4511	Region-1348
PB.fusion.652	Intra-chromosome	Chr02K	579636-581416	Chr02K	40459788-40459889	1	c55245PB0988/f1p0/1884	Region-438
PB.fusion.955	Intra-chromosome	Chr01N	70962771-70963186	Chr01N	96540324-96542031	1	c23554PB0990/f1p0/1421	Region-676
PB.fusion.197	Intra-chromosome	Chr01K	52725105-52725177	Chr01K	61975532-61979213	1	c26147PB0993/f1p5/993	Region-123
PB.fusion.732	Intra-chromosome	Chr06N	24776589-24778503	Chr06N	56906372-56913586	1	c641PB0996/f5p15/6610	Region-508
PB.fusion.1404	Intra-chromosome	Chr01N	17618739-17619696	Chr01N	27544193-27546907	1	c2364PB0988/f1p0/1937	Region-961
PB.fusion.1199	Intra-chromosome	Chr02K	46016560-46016867	Chr02K	50459684-50480428	1	c13113PB0997/f1p1/3211	Region-826
PB.fusion.1842	Intra-chromosome	Chr05K	81349716-81368822	Chr05K	81806112-81806709	1	c18884PB0988/f1p2/2156	Region-1295
PB.fusion.819	Intra-chromosome	Chr09N	106601742-106603307	Chr09N	107919019-107921078	1	c13943PB0989/f1p0/2031	Region-568
PB.fusion.584	Intra-chromosome	Chr04K	30471065-30472070	Chr04K	48039521-48040667	1	c7395PB0991/f1p0/2139	Region-392
PB.fusion.1124	Intra-chromosome	Chr01K	36534056-36534363	Chr01K	39429939-39430044	1	c19621PB0995/f1p0/420	Region-770
PB.fusion.1117	Intra-chromosome	Chr09K	60881511-60891434	Chr09K	70433259-70433542	1	c8075PB0988/f1p10/5552	Region-764
PB.fusion.1172	Intra-chromosome	Chr04K	2128516-2128796	Chr04K	4927591-4928669	1	c25291PB0993/f1p1/1078	Region-807
PB.fusion.1917	Intra-chromosome	Chr04K	50348356-50349097	Chr04K	52303878-52305748	1	c33048PB0991/f1p0/1850	Region-1337
PB.fusion.1499	Intra-chromosome	Chr07K	36253103-36256244	Chr07K	69047897-69049096	1	c38194PB0989/f2p2/3150	Region-1035
PB.fusion.1334	Intra-chromosome	Chr03N	48982315-48987702	Chr03N	49318997-49325499	1	c17742PB0988/f2p1/3681	Region-905
PB.fusion.166	Intra-chromosome	Chr06N	39731017-39731324	Chr06N	69242149-69256125	2	c3915PB0939/f1p0/3153;c23709PB0990/f1p2/3150	Region-106
PB.fusion.1549	Intra-chromosome	Chr02K	2082856-2083689	Chr02K	2329741-2329962	1	c60360PB0989/f1p0/1094	Region-1074
PB.fusion.1100	Intra-chromosome	Chr08K	31342158-31374483	Chr08K	71909711-71913696	1	c7022PB0996/f1p10/6672	Region-756
PB.fusion.260	Intra-chromosome	Chr02N	66610094-66610319	Chr02N	75821821-75822674	1	c13547PB0989/f1p0/723	Region-167
PB.fusion.568	Intra-chromosome	Chr03K	15910435-15911614	Chr03K	16632170-16636549	1	c37890PB0991/f1p0/2072	Region-378
PB.fusion.1494	Intra-chromosome	Chr06K	11632692-11633290	Chr06K	33672842-33673259	1	c6807PB0994/f2p0/825	Region-1031
PB.fusion.1285	Intra-chromosome	Chr09K	7767268-7769698	Chr09K	9291864-9292242	1	c35941PB0992/f1p0/1575	Region-875
PB.fusion.1318	Intra-chromosome	Chr09N	78585695-78586775	Chr09N	86995089-86995750	1	c43484PB0991/f1p1/1736	Region-899
PB.fusion.1383	Intra-chromosome	Chr06K	36335178-36337415	Chr06K	52280201-52280432	2	c3728PB0988/f3p1/1365;c8962PB0991/f1p1/1355	Region-945
PB.fusion.491	Intra-chromosome	Chr03K	47554057-47556112	Chr03K	57442197-57442403	1	c23691PB0992/f1p3/1520	Region-314
PB.fusion.55	Intra-chromosome	Chr03K	48862414-48862648	Chr03K	50138563-50140322	1	c43380PB0989/f1p1/1956	Region-35
PB.fusion.503	Intra-chromosome	Chr06N	32261931-32262344	Chr06N	59722515-59722911	1	c31861PB0994/f1p1/806	Region-323
PB.fusion.942	Intra-chromosome	Chr04K	47572219-47574747	Chr04K	48094588-48098372	1	c52220PB0989/f1p3/3020	Region-666
PB.fusion.639	Intra-chromosome	Chr06K	60498378-60499014	Chr06K	69130384-69132710	1	c44835PB0993/f1p1/1028	Region-430
PB.fusion.345	Intra-chromosome	Chr06K	60498339-60499827	Chr06K	69130345-69131918	1	c19682PB0989/f2p1/1526	Region-223
PB.fusion.1790	Intra-chromosome	Chr08N	10955342-10989599	Chr08N	12323475-12324124	1	c26095PB0997/f1p2/4105	Region-1259
PB.fusion.1322	Intra-chromosome	Chr02K	14268685-14270330	Chr02K	16003991-16004682	1	c5239PB0991/f6p9/2210	Region-901
PB.fusion.1515	Intra-chromosome	Chr09N	3397051-3399215	Chr09N	7526670-7529931	1	c7515PB0942/f1p0/973	Region-1048
PB.fusion.1229	Intra-chromosome	Chr03N	67838-71169	Chr03N	6358965-6362594	1	c5575PB0988/f1p1/2251	Region-850
PB.fusion.1010	Intra-chromosome	Chr01N	48101865-48249791	Chr01N	48522726-48524282	1	c21049PB0989/f1p7/4567	Region-713
PB.fusion.1273	Intra-chromosome	Chr01K	75248933-75256036	Chr01K	75894902-75895683	1	c27379PB0997/f1p3/3784	Region-867
PB.fusion.705	Intra-chromosome	Chr02N	56134706-56138859	Chr02N	69890019-69892263	1	c16313PB0997/f1p7/4601	Region-484
PB.fusion.441	Intra-chromosome	Chr02K	11400654-11401547	Chr02K	11784457-11785561	1	c4125PB0995/f1p0/469	Region-272
PB.fusion.189	Intra-chromosome	Chr02K	13311700-13323846	Chr02K	22493582-22494074	1	c8231PB0989/f2p1/3039	Region-120
PB.fusion.338	Intra-chromosome	Chr08K	31342158-31374501	Chr08K	71909464-71913696	1	c769PB0996/f2p31/6598	Region-219
PB.fusion.158	Intra-chromosome	Chr02K	17540270-17540348	Chr02K	17656076-17656829	1	c32124PB0993/f1p0/848	Region-98
PB.fusion.1123	Intra-chromosome	Chr07K	71777825-71778003	Chr07K	73906861-73907739	1	c28500PB0993/f1p0/1054	Region-769
PB.fusion.60	Intra-chromosome	Chr09N	99079220-99080393	Chr09N	121175251-121183617	1	c4386PB0997/f1p8/3782	Region-40
PB.fusion.1219	Intra-chromosome	Chr01N	93714510-93714825	Chr01N	93998816-94010343	1	c49789PB0989/f12p12/3134	Region-843
PB.fusion.1209	Intra-chromosome	Chr09N	16940374-16940854	Chr09N	96774589-96778459	1	c17938PB0991/f1p6/2036	Region-835
PB.fusion.435	Intra-chromosome	Chr06K	4169160-4170280	Chr06K	36145971-36146185	1	c3175PB0988/f1p0/1077	Region-267
PB.fusion.176	Intra-chromosome	Chr08N	60575013-60575659	Chr08N	60833424-60834892	1	c41994PB0988/f1p2/1746	Region-111
PB.fusion.1375	Intra-chromosome	Chr08N	66298948-66299203	Chr08N	66413434-66430241	1	c4704PB0990/f2p0/2848	Region-942
PB.fusion.822	Intra-chromosome	Chr06K	25512686-25523344	Chr06K	47344160-47353380	4	c25340PB0997/f1p2/3231;c73270PB0989/f1p3/3185;c43133PB0989/f3p3/3161;c23773PB0990/f1p7/3208	Region-571
PB.fusion.1243	Intra-chromosome	Chr08K	64407422-64408332	Chr08K	72595875-72599851	1	c35714PB0990/f1p5/3330	Region-854
PB.fusion.800	Intra-chromosome	Chr06K	1392387-1392608	Chr06K	8015954-8020414	1	c19808PB0991/f1p4/2066	Region-553
PB.fusion.1412	Intra-chromosome	Chr09K	72118950-72119173	Chr09K	79421642-79423214	1	c10458PB0991/f1p4/1918	Region-969
PB.fusion.281	Intra-chromosome	Chr02K	26019430-26019796	Chr02K	73672399-73673263	1	c44547PB0993/f1p61/1240	Region-179
PB.fusion.93	Intra-chromosome	Chr02K	25960001-25960321	Chr02K	29396809-29402183	1	c22569PB0988/f1p0/1493	Region-65
PB.fusion.256	Intra-chromosome	Chr01K	29335910-29337225	Chr01K	36600909-36601773	1	c47989PB0991/f1p1/1675	Region-164
PB.fusion.317	Intra-chromosome	Chr07N	59559930-59560192	Chr07N	62431544-62434813	1	c11657PB0938/f1p1/2054	Region-208
PB.fusion.1241	Intra-chromosome	Chr08K	64407422-64408332	Chr08K	72595989-72599851	1	c1385PB0989/f2p0/3223	Region-854
PB.fusion.1528	Intra-chromosome	Chr08N	35162600-35164879	Chr08N	36192509-36195352	1	c6813PB0997/f1p6/2558	Region-1057
PB.fusion.1025	Intra-chromosome	Chr09K	1938264-1938452	Chr09K	76208040-76217803	1	c49039PB0990/f1p2/2513	Region-721
PB.fusion.741	Intra-chromosome	Chr05N	40493891-40494231	Chr05N	72147302-72157341	1	c5855PB0988/f1p1/1824	Region-516
PB.fusion.694	Intra-chromosome	Chr08N	35162600-35164917	Chr08N	36192509-36195327	1	c6820PB0939/f1p0/2641	Region-477
PB.fusion.1435	Intra-chromosome	Chr04N	39488207-39489246	Chr04N	40031254-40035643	1	c19335PB0997/f1p17/5800	Region-980
PB.fusion.1681	Intra-chromosome	Chr05K	110551802-110554288	Chr05K	112064400-112064749	1	c35815PB0993/f1p0/976	Region-1169
PB.fusion.877	Intra-chromosome	Chr02K	21161844-21163205	Chr02K	24545718-24548583	1	c35989PB0990/f2p0/2421	Region-611
PB.fusion.78	Intra-chromosome	Chr05K	84394227-84397126	Chr05K	101973050-101973488	1	c44753PB0990/f1p2/3025	Region-52
PB.fusion.275	Intra-chromosome	Chr06K	13825521-13825708	Chr06K	13929682-13930253	1	c17904PB0988/f1p1/768	Region-173
PB.fusion.1212	Intra-chromosome	Chr09N	8985364-8988368	Chr09N	15302016-15302737	1	c12258PB0991/f1p5/1993	Region-838
PB.fusion.1453	Intra-chromosome	Chr08K	31342158-31373770	Chr08K	71909507-71913696	1	c5649PB0996/f1p17/6535	Region-995
PB.fusion.1426	Intra-chromosome	Chr04N	10192915-10194971	Chr04N	12515831-12516546	2	c37970PB0991/f1p0/1419;c53303PB0990/f3p2/1417	Region-976
PB.fusion.385	Intra-chromosome	Chr08K	31342158-31373770	Chr08K	71911634-71913696	1	c21863PB0988/f2p8/5667	Region-239
PB.fusion.127	Intra-chromosome	Chr06K	60135878-60136246	Chr06K	67033072-67034776	1	c42767PB0991/f1p0/1847	Region-75
PB.fusion.16	Intra-chromosome	Chr05K	102996652-102997176	Chr05K	104105447-104126263	1	c2294PB0997/f2p8/3749	Region-9
PB.fusion.65	Intra-chromosome	Chr09K	12100635-12102170	Chr09K	40743621-40743765	1	c6526PB0942/f1p17/962	Region-44
PB.fusion.1805	Intra-chromosome	Chr05K	20479525-20481816	Chr05K	76675035-76676691	1	c4426PB0991/f2p1/2063	Region-1270
PB.fusion.1751	Intra-chromosome	Chr05K	88143431-88143492	Chr05K	116039690-116044267	2	c4630PB0994/f1p0/545;c43729PB0993/f1p0/919	Region-1224
PB.fusion.1142	Intra-chromosome	Chr08N	66007659-66009838	Chr08N	66159365-66160646	1	c12826PB0996/f1p5/3999	Region-779
PB.fusion.486	Intra-chromosome	Chr06K	13824621-13824818	Chr06K	13929156-13930515	1	c12163PB0992/f1p9/1551	Region-309
PB.fusion.252	Intra-chromosome	Chr05N	73850924-73851401	Chr05N	80231690-80234682	1	c26740PB0992/f1p0/1625	Region-160
PB.fusion.666	Intra-chromosome	Chr08N	8609806-8610040	Chr08N	40274378-40277821	1	c25555PB0997/f1p0/3573	Region-452
PB.fusion.1477	Intra-chromosome	Chr02K	14477847-14489876	Chr02K	16731879-16733312	1	c55456PB0990/f1p1/2754	Region-1015
PB.fusion.188	Intra-chromosome	Chr01K	17691173-17692644	Chr01K	21715725-21718979	1	c48479PB0991/f1p0/1713	Region-119
PB.fusion.1414	Intra-chromosome	Chr06K	47228807-47229720	Chr06K	48243890-48245507	1	c17392PB0990/f2p1/2539	Region-971
PB.fusion.1589	Intra-chromosome	Chr05N	39732747-39733450	Chr05N	75582125-75582452	1	c6624PB0994/f1p1/827	Region-1104
PB.fusion.1429	Intra-chromosome	Chr04N	10192915-10195067	Chr04N	12515831-12516546	1	c10214PB0991/f3p0/1519	Region-976
PB.fusion.1133	Intra-chromosome	Chr09N	107641244-107642192	Chr09N	108432813-108433167	1	c30872PB0988/f1p1/1323	Region-775
PB.fusion.884	Intra-chromosome	Chr08N	44390486-44390565	Chr08N	70326358-70327631	1	c24357PB0988/f1p0/1126	Region-618
PB.fusion.1897	Intra-chromosome	Chr06K	2208189-2208269	Chr06K	4389965-4390241	1	c9901PB0941/f1p0/355	Region-1327
PB.fusion.46	Intra-chromosome	Chr01K	55786002-55790030	Chr01K	56190895-56191018	1	c25213PB0993/f1p0/1257	Region-29
PB.fusion.429	Intra-chromosome	Chr03K	5902629-5903624	Chr03K	7423927-7424274	15	c41165PB0992/f4p18/1365;c1880PB0942/f5p4/1295;c46225PB0993/f3p21/1328;c48251PB0992/f1p10/1276;c7704PB0990/f2p2/1332;c57659PB0989/f2p4/1296;c1116PB0992/f2p20/1350;c55719PB0989/f1p5/1514;c59435PB0988/f3p9/1296;c42046PB0989/f1p5/1332;c51428PB0993/f22p20/1294;c48383PB0992/f22p17/1297;c58793PB0988/f1p7/1316;c8369PB0942/f2p4/1332;c58384PB0988/f12p9/1289	Region-263
PB.fusion.1506	Intra-chromosome	Chr05K	102996652-102997180	Chr05K	104105494-104126263	1	c51988PB0989/f1p4/3585	Region-1040
PB.fusion.470	Intra-chromosome	Chr01N	65150891-65152041	Chr01N	71434025-71434690	1	c17901PB0993/f1p0/1163	Region-296
PB.fusion.1673	Intra-chromosome	Chr04K	60702185-60702531	Chr04K	60821146-60821846	1	c40301PB0993/f1p1/798	Region-1164
PB.fusion.683	Intra-chromosome	Chr09K	12100635-12101025	Chr09K	40743621-40743765	1	c5109PB0995/f1p0/595	Region-466
PB.fusion.218	Intra-chromosome	Chr09K	77360204-77360263	Chr09K	77511277-77513517	1	c7179PB0942/f1p0/1032	Region-134
PB.fusion.80	Intra-chromosome	Chr03N	19608194-19611175	Chr03N	29055568-29056194	1	c35494PB0990/f3p4/2559	Region-54
PB.fusion.1163	Intra-chromosome	Chr01N	30131979-30139079	Chr01N	58789207-58790412	1	c2901PB0997/f2p8/5053	Region-800
PB.fusion.1926	Intra-chromosome	Chr08N	24011557-24012581	Chr08N	40285101-40285924	1	c36991PB0988/f1p2/1856	Region-1344
PB.fusion.817	Intra-chromosome	Chr06K	60279923-60280455	Chr06K	71993108-71993402	1	c32878PB0994/f1p0/822	Region-567
PB.fusion.446	Intra-chromosome	Chr05N	9615258-9617696	Chr05N	10865829-10873750	1	c17833PB0988/f1p0/2370	Region-276
PB.fusion.1823	Intra-chromosome	Chr06K	3991163-3996088	Chr06K	4232557-4233929	1	c7440PB0996/f1p11/6520	Region-1279
PB.fusion.1742	Intra-chromosome	Chr07K	57474388-57476386	Chr07K	72242603-72259755	1	c7671PB0996/f1p9/6174	Region-1216
PB.fusion.1623	Intra-chromosome	Chr06N	44329696-44330121	Chr06N	50734390-50781390	1	c6368PB0939/f1p0/2799	Region-1126
PB.fusion.246	Intra-chromosome	Chr07K	37478147-37478257	Chr07K	46936806-46941862	1	c7947PB0992/f1p5/1682	Region-155
PB.fusion.1677	Intra-chromosome	Chr08K	31342158-31372643	Chr08K	71909018-71913696	1	c27939PB0997/f1p12/5630	Region-1167
PB.fusion.1929	Intra-chromosome	Chr03K	5563095-5565378	Chr03K	17105900-17108016	1	c25240PB0989/f1p6/2862	Region-1347
PB.fusion.302	Intra-chromosome	Chr09K	1331015-1341346	Chr09K	5821987-5822475	1	c2388PB0997/f1p7/3962	Region-195
PB.fusion.30	Intra-chromosome	Chr01K	78456235-78457955	Chr01K	79363264-79364199	1	c42188PB0988/f1p1/1415	Region-16
PB.fusion.151	Intra-chromosome	Chr06K	546496-547474	Chr06K	1391975-1394340	1	c22356PB0989/f1p4/3461	Region-93
PB.fusion.1356	Intra-chromosome	Chr03N	48982315-48987708	Chr03N	49319010-49325540	1	c23992PB0997/f1p0/3737	Region-924
PB.fusion.1159	Intra-chromosome	Chr02N	57124403-57129833	Chr02N	60108084-60108421	1	c3970PB0991/f1p4/2108	Region-796
PB.fusion.1016	Intra-chromosome	Chr06K	9906057-9972664	Chr06K	13445659-13445868	1	c33775PB0992/f1p0/1641	Region-715
PB.fusion.1220	Intra-chromosome	Chr06K	12546117-12548782	Chr06K	16865762-16867864	1	c9939PB0997/f1p2/3029	Region-844
PB.fusion.777	Intra-chromosome	Chr09N	77650048-77661636	Chr09N	81236026-81236680	1	c7774PB0996/f1p37/6613	Region-541
PB.fusion.534	Intra-chromosome	Chr04K	181426-181739	Chr04K	533498-533660	1	c4714PB0995/f1p0/472	Region-350
PB.fusion.414	Intra-chromosome	Chr07N	35450061-35450114	Chr07N	46165472-46168347	1	c10074PB0994/f1p1/793	Region-253
PB.fusion.1204	Intra-chromosome	Chr05K	573358-573846	Chr05K	63028484-63028858	1	c24569PB0994/f1p5/912	Region-831
PB.fusion.1263	Intra-chromosome	Chr02K	13612674-13613842	Chr02K	44213995-44222936	1	c32208PB0988/f3p8/4138	Region-866
PB.fusion.1382	Intra-chromosome	Chr06K	36335183-36337415	Chr06K	52280202-52280432	1	c41182PB0993/f1p1/1367	Region-945
PB.fusion.1423	Intra-chromosome	Chr04N	10192924-10195039	Chr04N	12515831-12516546	1	c2793PB0989/f2p2/1492	Region-976
PB.fusion.750	Intra-chromosome	Chr09N	99079220-99079409	Chr09N	121175251-121182674	1	c13433PB0991/f3p1/2251	Region-521
PB.fusion.1732	Intra-chromosome	Chr08K	73460032-73463204	Chr08K	76417635-76417982	1	c55243PB0988/f1p1/1678	Region-1211
PB.fusion.1364	Intra-chromosome	Chr04N	20316912-20324892	Chr04N	21391558-21392898	1	c13723PB0991/f1p1/2131	Region-931
PB.fusion.1920	Intra-chromosome	Chr02N	1588996-1589169	Chr02N	2132934-2424587	1	c68355PB0989/f1p8/2785	Region-1340
PB.fusion.863	Intra-chromosome	Chr04N	2666054-2666179	Chr04N	2840805-2848915	1	c56672PB0990/f1p1/2147	Region-605
PB.fusion.518	Intra-chromosome	Chr03K	32763106-32763628	Chr03K	36609884-36610566	1	c26737PB0993/f1p0/1060	Region-335
PB.fusion.619	Intra-chromosome	Chr06K	1391932-1392608	Chr06K	8015949-8020414	1	c22427PB0997/f1p0/4849	Region-415
PB.fusion.476	Intra-chromosome	Chr07K	40113689-40114155	Chr07K	49118780-49119019	1	c23867PB0994/f1p13/709	Region-301
PB.fusion.392	Intra-chromosome	Chr08K	31342158-31373770	Chr08K	71911050-71913696	1	c406PB0996/f5p115/6250	Region-239
PB.fusion.636	Intra-chromosome	Chr06K	9246093-9246157	Chr06K	67732736-67734105	1	c33534PB0993/f1p0/1049	Region-427
PB.fusion.1707	Intra-chromosome	Chr01K	25998410-25999872	Chr01K	79807377-79807544	1	c18098PB0994/f3p6/884	Region-1192
PB.fusion.1369	Intra-chromosome	Chr02K	40159942-40166244	Chr02K	57213988-57214182	1	c57841PB0989/f2p2/3805	Region-936
PB.fusion.1913	Intra-chromosome	Chr02K	88807333-88807812	Chr02K	88932359-88933402	1	c48224PB0994/f2p4/891	Region-1334
PB.fusion.1635	Intra-chromosome	Chr06K	2270651-2270906	Chr06K	64003274-64004432	1	c9719PB0988/f1p0/1410	Region-1134
PB.fusion.966	Intra-chromosome	Chr05K	6736893-6738366	Chr05K	12659972-12660147	1	c13816PB0994/f1p20/649	Region-684
PB.fusion.1470	Intra-chromosome	Chr08K	491162-494344	Chr08K	2149961-2151533	1	c53810PB0988/f1p0/2008	Region-1009
PB.fusion.509	Intra-chromosome	Chr08N	5505800-5509310	Chr08N	11960679-11961432	1	c29676PB0990/f1p0/2267	Region-327
PB.fusion.465	Intra-chromosome	Chr06N	70254135-70254505	Chr06N	70965172-70966048	1	c18854PB0988/f1p1/1240	Region-291
PB.fusion.920	Intra-chromosome	Chr03K	32552842-32553301	Chr03K	33704992-33707204	1	c14952PB0993/f1p2/1372	Region-647
PB.fusion.378	Intra-chromosome	Chr09N	3736728-3737908	Chr09N	4307657-4307776	1	c32201PB0993/f1p1/1145	Region-237
PB.fusion.1709	Intra-chromosome	Chr01N	16256280-16257112	Chr01N	80545688-80545760	1	c39147PB0988/f2p2/921	Region-1193
PB.fusion.523	Intra-chromosome	Chr08N	7063591-7064366	Chr08N	68530045-68531697	2	c43350PB0988/f1p0/1585;c38590PB0991/f1p0/2170	Region-339
PB.fusion.1580	Intra-chromosome	Chr08N	10955216-10988848	Chr08N	12322306-12323164	1	c41235PB0989/f1p6/3404	Region-1098
PB.fusion.565	Intra-chromosome	Chr01N	28522728-28524412	Chr01N	29094272-29096700	1	c72502PB0989/f1p0/1925	Region-375
PB.fusion.286	Intra-chromosome	Chr08K	19422420-19424443	Chr08K	74968200-74980004	1	c24964PB0989/f1p9/3223	Region-183
PB.fusion.1598	Intra-chromosome	Chr09N	77089600-77089714	Chr09N	101540947-101545391	1	c44657PB0989/f1p0/1564	Region-1113
PB.fusion.1777	Intra-chromosome	Chr09N	28623387-28623934	Chr09N	65634076-65638846	1	c65896PB0990/f1p0/1814	Region-1248
PB.fusion.837	Intra-chromosome	Chr09N	28621584-28624967	Chr09N	65635889-65636240	3	c53508PB0990/f1p2/3198;c32980PB0990/f1p3/3193;c9123PB0997/f1p8/3301	Region-583
PB.fusion.262	Intra-chromosome	Chr02N	66610094-66610396	Chr02N	75821824-75822674	1	c18977PB0989/f1p0/800	Region-167
PB.fusion.207	Intra-chromosome	Chr07N	46353448-46354310	Chr07N	51365555-51365697	1	c11934PB0993/f1p11/899	Region-129
PB.fusion.834	Intra-chromosome	Chr08N	3025345-3026109	Chr08N	40300441-40300490	3	c8842PB0942/f1p0/726;c25563PB0990/f1p2/612;c50479PB0994/f14p19/727	Region-582
PB.fusion.763	Intra-chromosome	Chr04N	31691770-31706943	Chr04N	32660830-32661152	1	c17855PB0989/f5p6/3184	Region-533
PB.fusion.296	Intra-chromosome	Chr06K	7696175-7699393	Chr06K	16836484-16837600	1	c5747PB0988/f1p0/2385	Region-189
PB.fusion.1889	Intra-chromosome	Chr07N	50223061-50226694	Chr07N	50966029-50970551	1	c10156PB0990/f1p0/1618	Region-1322
PB.fusion.1697	Intra-chromosome	Chr04K	4982312-4982438	Chr04K	36685236-36687579	1	c7779PB0992/f1p4/1638	Region-1183
PB.fusion.531	Intra-chromosome	Chr01K	35074921-35075477	Chr01K	72674889-72679544	1	c11215PB0996/f1p50/2246	Region-347
PB.fusion.18	Intra-chromosome	Chr05K	102996652-102997138	Chr05K	104105553-104126263	1	c9476PB0997/f1p8/3603	Region-9
PB.fusion.1040	Intra-chromosome	Chr02N	25729821-25730013	Chr02N	61151962-61154380	1	c15140PB0993/f1p1/1232	Region-730
PB.fusion.1500	Intra-chromosome	Chr06K	62248924-62249514	Chr06K	68170128-68171099	1	c44520PB0992/f1p1/1585	Region-1036
PB.fusion.979	Intra-chromosome	Chr05N	36435994-36436193	Chr05N	36588140-36598714	1	c38681PB0992/f1p7/1290	Region-692
PB.fusion.495	Intra-chromosome	Chr08K	2751323-2752947	Chr08K	7339119-7339384	1	c19756PB0992/f2p0/1307	Region-318
PB.fusion.1449	Intra-chromosome	Chr02K	41583500-41583591	Chr02K	52669385-52669926	1	c30301PB0994/f1p86/726	Region-992
PB.fusion.1960	Intra-chromosome	Chr07K	58084135-58085371	Chr07K	64187847-64189783	1	c68067PB0990/f1p0/2520	Region-1375
PB.fusion.1582	Intra-chromosome	Chr05N	34542093-34542743	Chr05N	67247246-67247690	1	c15191PB0994/f1p0/782	Region-1100
PB.fusion.600	Intra-chromosome	Chr02N	26335014-26336963	Chr02N	31829856-31830360	1	c28814PB0992/f1p0/1443	Region-402
PB.fusion.1901	Intra-chromosome	Chr01N	30856613-30890416	Chr01N	46076958-46081120	1	c33290PB0991/f1p1/1634	Region-1330
PB.fusion.1955	Intra-chromosome	Chr03K	123488-125404	Chr03K	435544-435896	1	c51176PB0991/f1p0/1872	Region-1370
PB.fusion.1033	Intra-chromosome	Chr09N	109748369-109751118	Chr09N	113882219-113882324	1	c67964PB0990/f1p0/977	Region-726
PB.fusion.1789	Intra-chromosome	Chr04N	30754093-30755978	Chr04N	49198971-49199110	1	c44183PB0989/f1p0/1432	Region-1258
PB.fusion.1882	Intra-chromosome	Chr03K	56614364-56616892	Chr03K	56801180-56801636	1	c35848PB0990/f1p1/2974	Region-1318
PB.fusion.1739	Intra-chromosome	Chr07K	57474388-57476383	Chr07K	72242354-72259755	1	c456PB0996/f3p42/6378	Region-1216
PB.fusion.922	Intra-chromosome	Chr08K	19422420-19424693	Chr08K	74968255-74980004	1	c39657PB0989/f2p1/3419	Region-649
PB.fusion.896	Intra-chromosome	Chr08K	536116-539388	Chr08K	2103388-2103641	1	c6612PB0942/f1p0/838	Region-625
PB.fusion.783	Intra-chromosome	Chr02K	13311700-13323846	Chr02K	22493581-22494074	1	c8560PB0989/f5p4/2933	Region-544
PB.fusion.1970	Intra-chromosome	Chr09K	12100635-12102165	Chr09K	40743621-40743765	1	c2439PB0992/f4p3/1486	Region-1383
PB.fusion.1847	Intra-chromosome	Chr02N	69598637-69599610	Chr02N	98298281-98298583	1	c54998PB0988/f1p0/1274	Region-1298
PB.fusion.371	Intra-chromosome	Chr01K	21446564-21449247	Chr01K	35347535-35347784	1	c44988PB0989/f1p1/2937	Region-232
PB.fusion.1360	Intra-chromosome	Chr01K	17504539-17504806	Chr01K	24642671-24659318	1	c41776PB0988/f1p3/3859	Region-927
PB.fusion.1047	Intra-chromosome	Chr05K	42912923-42916326	Chr05K	64303199-64310056	1	c6114PB0990/f1p4/2178	Region-736
PB.fusion.1825	Intra-chromosome	Chr01K	76317814-76317961	Chr01K	77085377-77085904	1	c3981PB0995/f1p0/568	Region-1281
PB.fusion.1231	Intra-chromosome	Chr07N	18858303-18861575	Chr07N	24905151-24905709	1	c1807PB0938/f2p0/2398	Region-851
PB.fusion.516	Intra-chromosome	Chr08K	66194948-66195934	Chr08K	74976076-74980011	1	c60804PB0989/f1p4/3673	Region-333
PB.fusion.1891	Intra-chromosome	Chr06K	66753414-66753725	Chr06K	70394763-70398932	1	c29073PB0989/f1p1/4067	Region-1324
PB.fusion.830	Intra-chromosome	Chr08N	5504893-5509310	Chr08N	11959306-11961432	1	c19789PB0997/f1p10/5303	Region-578
PB.fusion.276	Intra-chromosome	Chr05N	77363503-77366762	Chr05N	81355787-81355932	1	c40108PB0991/f1p2/1778	Region-174
PB.fusion.1851	Intra-chromosome	Chr08K	19422420-19424476	Chr08K	74968275-74980004	1	c19395PB0989/f1p5/3219	Region-1302
PB.fusion.1719	Intra-chromosome	Chr06K	566023-567326	Chr06K	1832721-1833921	1	c24948PB0990/f1p0/2507	Region-1199
PB.fusion.1242	Intra-chromosome	Chr08K	64407422-64408332	Chr08K	72595948-72599851	1	c21415PB0997/f1p6/3260	Region-854
PB.fusion.1098	Intra-chromosome	Chr08K	31342158-31373770	Chr08K	71909506-71913696	1	c93PB0996/f20p196/6662	Region-756
PB.fusion.562	Intra-chromosome	Chr02N	87079861-87082015	Chr02N	88067047-88069149	1	c41270PB0990/f1p3/4282	Region-373
PB.fusion.804	Intra-chromosome	Chr06K	814165-814330	Chr06K	67926387-67958908	1	c13604PB0993/f1p0/1129	Region-555
PB.fusion.1197	Intra-chromosome	Chr01K	52212811-52213183	Chr01K	59399890-59406401	1	c31884PB0990/f1p3/2764	Region-824
PB.fusion.348	Intra-chromosome	Chr06K	60498358-60499827	Chr06K	69130327-69131918	1	c58141PB0988/f1p0/1525	Region-223
PB.fusion.836	Intra-chromosome	Chr09N	28621346-28624967	Chr09N	65635888-65636195	11	c78001PB0989/f4p19/3307;c7531PB0939/f1p1/2649;c2827PB0990/f2p3/3281;c5826PB0988/f1p4/3372;c25877PB0990/f2p3/2924;c50669PB0989/f2p6/3435;c80503PB0989/f2p16/3382;c2376PB0989/f1p12/3384;c50066PB0989/f4p10/2976;c14345PB0989/f1p5/3350;c874PB0997/f3p9/3424	Region-583
PB.fusion.1371	Intra-chromosome	Chr04K	11378125-11378706	Chr04K	30677926-30682910	1	c30748PB0993/f1p2/1189	Region-938
PB.fusion.1031	Intra-chromosome	Chr01N	726983-727134	Chr01N	4807063-4807972	1	c17518PB0993/f1p21/1069	Region-724
PB.fusion.1724	Intra-chromosome	Chr04N	8757834-8761134	Chr04N	51509590-51516488	1	c29189PB0988/f1p0/2425	Region-1204
PB.fusion.68	Intra-chromosome	Chr06K	2212032-2215438	Chr06K	4388946-4389027	2	c41419PB0992/f2p0/1231;c33088PB0993/f3p6/1221	Region-46
PB.fusion.1924	Intra-chromosome	Chr05N	88093135-88095645	Chr05N	88209598-88218770	1	c15194PB0990/f2p15/3341	Region-1343
PB.fusion.1217	Intra-chromosome	Chr01N	93714510-93714824	Chr01N	93998816-94010343	1	c48525PB0990/f1p4/3131	Region-843
PB.fusion.1605	Intra-chromosome	Chr05N	32114138-32116923	Chr05N	36915741-36915805	2	c1351PB0941/f2p0/762;c25740PB0989/f1p0/766	Region-1118
PB.fusion.1129	Intra-chromosome	Chr09N	107641589-107642333	Chr09N	108432435-108433935	1	c49215PB0990/f1p10/2243	Region-775
PB.fusion.680	Intra-chromosome	Chr09K	12100635-12102160	Chr09K	40743621-40743765	1	c22240PB0989/f2p1/1746	Region-466
PB.fusion.1355	Intra-chromosome	Chr02N	46793637-46797270	Chr02N	47862629-47862808	1	c37666PB0992/f2p7/1424	Region-923
PB.fusion.490	Intra-chromosome	Chr03N	3465689-3465907	Chr03N	4737150-4743156	1	c21624PB0989/f1p0/2922	Region-313
PB.fusion.1792	Intra-chromosome	Chr05N	5892773-5893447	Chr05N	6204579-6207306	1	c3439PB0942/f1p0/1728	Region-1261
PB.fusion.1428	Intra-chromosome	Chr04N	10192915-10194931	Chr04N	12515833-12516546	1	c34107PB0993/f1p3/1384	Region-976
PB.fusion.895	Intra-chromosome	Chr05K	5821911-5823514	Chr05K	6401512-6403303	1	c52134PB0989/f1p0/1808	Region-624
PB.fusion.1052	Intra-chromosome	Chr09N	28621391-28624967	Chr09N	65637746-65638874	2	c70512PB0989/f1p8/3560;c50091PB0989/f4p5/3569	Region-739
PB.fusion.1018	Intra-chromosome	Chr08K	63277638-63278111	Chr08K	64913652-64914162	1	c17505PB0994/f1p12/881	Region-717
PB.fusion.1059	Intra-chromosome	Chr08N	68929523-68931632	Chr08N	73813989-73814633	1	c37947PB0992/f1p1/1482	Region-743
PB.fusion.31	Intra-chromosome	Chr07N	4279986-4280571	Chr07N	4910511-4913092	1	c37466PB0992/f1p0/1579	Region-17
PB.fusion.1156	Intra-chromosome	Chr05N	6074815-6078679	Chr05N	6408389-6409172	1	c36300PB0988/f1p0/1246	Region-793
PB.fusion.617	Intra-chromosome	Chr05K	42850248-42852882	Chr05K	68851956-68852123	1	c28542PB0992/f1p0/1653	Region-413
PB.fusion.1804	Intra-chromosome	Chr07N	37833245-37976988	Chr07N	38318667-38319130	1	c32811PB0990/f2p0/1109	Region-1269
PB.fusion.982	Intra-chromosome	Chr05N	36435994-36436194	Chr05N	36588140-36598843	2	c29074PB0989/f1p0/1274;c3141PB0992/f1p7/1419	Region-692
PB.fusion.583	Intra-chromosome	Chr04K	4038652-4039702	Chr04K	4279783-4280719	1	c30698PB0992/f5p1/1426	Region-391
PB.fusion.665	Intra-chromosome	Chr07K	62706021-62706173	Chr07K	72084977-72087675	1	c41896PB0993/f1p1/1088	Region-451
PB.fusion.641	Intra-chromosome	Chr07N	22495237-22495916	Chr07N	28547128-28547455	1	c51631PB0993/f1p3/923	Region-432
PB.fusion.413	Intra-chromosome	Chr08K	5148011-5153391	Chr08K	68621531-68622967	1	c9583PB0990/f4p5/2879	Region-252
PB.fusion.910	Intra-chromosome	Chr08K	5242220-5243111	Chr08K	5638599-5646954	1	c605PB0939/f2p0/3713	Region-638
PB.fusion.1119	Intra-chromosome	Chr05K	194714-195332	Chr05K	5920351-5921186	1	c54921PB0989/f1p0/919	Region-765
PB.fusion.121	Intra-chromosome	Chr09K	12100635-12102134	Chr09K	40743621-40743765	1	c59681PB0988/f4p8/933	Region-72
PB.fusion.1324	Intra-chromosome	Chr02K	14268685-14270326	Chr02K	16003991-16004601	1	c1761PB0938/f2p3/2133	Region-901
PB.fusion.825	Intra-chromosome	Chr09N	12050983-12069717	Chr09N	33499008-33499855	1	c10416PB0991/f1p3/2050	Region-573
PB.fusion.539	Intra-chromosome	Chr08K	68609154-68609636	Chr08K	76026147-76031248	1	c79202PB0989/f1p7/3564	Region-355
PB.fusion.1692	Intra-chromosome	Chr07K	3274611-3276369	Chr07K	9788150-9788774	1	c8572PB0992/f1p1/1693	Region-1180
PB.fusion.730	Intra-chromosome	Chr04N	55049468-55065122	Chr04N	55533822-55547248	1	c12096PB0996/f1p32/12527	Region-506
PB.fusion.689	Intra-chromosome	Chr02N	23333547-23333795	Chr02N	46864678-46871202	1	c23852PB0992/f1p0/1337	Region-472
PB.fusion.1902	Intra-chromosome	Chr02K	780389-780635	Chr02K	1051553-1055330	1	c9469PB0991/f2p10/1940	Region-1331
PB.fusion.1013	Intra-chromosome	Chr08N	66298948-66299166	Chr08N	66413434-66430241	1	c56819PB0989/f1p2/3351	Region-714
PB.fusion.550	Intra-chromosome	Chr08K	55399499-55402276	Chr08K	66773497-66774110	1	c21456PB0997/f1p0/3216	Region-361
PB.fusion.1653	Intra-chromosome	Chr09N	11054277-11056338	Chr09N	83343618-83351145	1	c8747PB0997/f2p13/4490	Region-1148
PB.fusion.1208	Intra-chromosome	Chr02K	134686-149406	Chr02K	12826225-12826299	2	c26464PB0992/f1p4/1399;c24853PB0994/f1p0/781	Region-834
PB.fusion.1688	Intra-chromosome	Chr06K	1011292-1014689	Chr06K	58722505-58722668	1	c25463PB0993/f1p3/1322	Region-1176
PB.fusion.1293	Intra-chromosome	Chr07N	59559930-59560202	Chr07N	62431567-62434813	1	c39636PB0991/f1p0/1965	Region-878
PB.fusion.856	Intra-chromosome	Chr03K	30863749-30864062	Chr03K	47016071-47019043	1	c50230PB0989/f2p1/2999	Region-599
PB.fusion.1511	Intra-chromosome	Chr09N	104505653-104508280	Chr09N	108059258-108059872	1	c17044PB0994/f1p1/901	Region-1044
PB.fusion.1236	Intra-chromosome	Chr07N	18858303-18861666	Chr07N	24905127-24905709	1	c1196PB0938/f3p0/2511	Region-851
PB.fusion.444	Intra-chromosome	Chr02K	81341131-81343913	Chr02K	87132941-87133211	2	c17501PB0993/f1p0/1164;c7479PB0938/f1p2/1936	Region-274
PB.fusion.881	Intra-chromosome	Chr04K	34324031-34326230	Chr04K	42317535-42318648	1	c7206PB0988/f1p1/3110	Region-615
PB.fusion.164	Intra-chromosome	Chr05N	76974989-76977109	Chr05N	79199903-79200135	3	c49485PB0990/f1p1/2222;c6961PB0991/f1p0/2304;c29281PB0990/f1p1/2224	Region-104
PB.fusion.1406	Intra-chromosome	Chr02K	13593342-13594142	Chr02K	46655943-46656024	1	c47310PB0992/f1p0/879	Region-963
PB.fusion.91	Intra-chromosome	Chr06K	814067-814330	Chr06K	67926465-67958856	1	c46255PB0990/f1p0/1011	Region-64
PB.fusion.1420	Intra-chromosome	Chr04N	10192915-10195021	Chr04N	12516434-12516546	1	c32974PB0992/f1p6/1246	Region-976
PB.fusion.961	Intra-chromosome	Chr03K	54019227-54019384	Chr03K	59946443-59949310	3	c55404PB0988/f1p0/1258;c36886PB0992/f1p1/1380;c25565PB0993/f1p0/1345	Region-680
PB.fusion.1736	Intra-chromosome	Chr08N	35162600-35164886	Chr08N	36192509-36195352	1	c52989PB0989/f1p3/3023	Region-1215
PB.fusion.995	Intra-chromosome	Chr09N	107641249-107644929	Chr09N	108432809-108435261	1	c8581PB0996/f2p7/6151	Region-700
PB.fusion.533	Intra-chromosome	Chr05N	57601451-57608127	Chr05N	63015373-63020719	1	c52961PB0988/f1p0/1632	Region-349
PB.fusion.1870	Intra-chromosome	Chr01N	29841764-29842083	Chr01N	57146650-57147244	1	c29240PB0994/f1p30/817	Region-1313
PB.fusion.146	Intra-chromosome	Chr03K	14992263-14992347	Chr03K	16820884-16821733	1	c44120PB0993/f1p0/932	Region-88
PB.fusion.917	Intra-chromosome	Chr09N	21572352-21574060	Chr09N	22523589-22523732	1	c9960PB0992/f1p0/1849	Region-644
PB.fusion.1522	Intra-chromosome	Chr07K	12393292-12404571	Chr07K	48936150-48943704	1	c4833PB0997/f1p7/5529	Region-1055
PB.fusion.981	Intra-chromosome	Chr05N	36435994-36436196	Chr05N	36588140-36598723	1	c31446PB0988/f1p6/1297	Region-692
PB.fusion.511	Intra-chromosome	Chr06N	77837968-77838089	Chr06N	79631646-79634087	1	c53542PB0993/f3p10/922	Region-329
PB.fusion.1599	Intra-chromosome	Chr01N	62582806-62594535	Chr01N	68822094-68822867	1	c2590PB0941/f1p0/635	Region-1114
PB.fusion.1565	Intra-chromosome	Chr01N	85846143-85846601	Chr01N	86303321-86306071	1	c29275PB0992/f1p1/1542	Region-1088
PB.fusion.603	Intra-chromosome	Chr02N	57124398-57130084	Chr02N	60131217-60131476	1	c28527PB0991/f1p6/2202	Region-405
PB.fusion.907	Intra-chromosome	Chr05N	54076834-54081999	Chr05N	62797946-62798063	1	c27021PB0991/f1p1/1612	Region-635
PB.fusion.1691	Intra-chromosome	Chr04N	2666020-2666531	Chr04N	2840855-2848660	1	c26598PB0991/f1p2/2187	Region-1179
PB.fusion.1327	Intra-chromosome	Chr02K	14268685-14270324	Chr02K	16003991-16004682	2	c38382PB0988/f1p3/2210;c6245PB0991/f1p7/2123	Region-901
PB.fusion.1275	Intra-chromosome	Chr01K	75248882-75256036	Chr01K	75894981-75895683	1	c43303PB0989/f6p9/3754	Region-867
PB.fusion.474	Intra-chromosome	Chr05K	19236085-19236274	Chr05K	19342809-19343431	1	c31526PB0991/f1p0/809	Region-300
PB.fusion.579	Intra-chromosome	Chr09N	23547759-23548674	Chr09N	54640923-54656815	1	c29770PB0990/f1p0/3503	Region-389
PB.fusion.26	Intra-chromosome	Chr07K	36863277-36864364	Chr07K	45780807-45785126	1	c49344PB0991/f1p1/2104	Region-12
PB.fusion.1763	Intra-chromosome	Chr09K	15771702-15775420	Chr09K	20190916-20196446	1	c19616PB0997/f1p5/3041	Region-1234
PB.fusion.1202	Intra-chromosome	Chr07N	24862786-24862836	Chr07N	32634739-32635091	1	c2277PB0995/f2p0/399	Region-829
PB.fusion.12	Intra-chromosome	Chr09K	14121685-14125236	Chr09K	63610832-63614476	1	c33677PB0988/f1p2/4763	Region-5
PB.fusion.1839	Intra-chromosome	Chr09K	68039940-68041504	Chr09K	77045079-77046565	1	c32524PB0990/f1p0/2230	Region-1292
PB.fusion.1102	Intra-chromosome	Chr08K	31342158-31373770	Chr08K	71909475-71913696	1	c73PB0996/f1p11/6667	Region-756
PB.fusion.950	Intra-chromosome	Chr09N	253565-253857	Chr09N	2282064-2286951	1	c22219PB0990/f1p2/2849	Region-671
PB.fusion.714	Intra-chromosome	Chr08N	6480951-6481081	Chr08N	10955342-10988021	1	c26113PB0991/f3p5/2106	Region-493
PB.fusion.1712	Intra-chromosome	Chr06K	25473414-25478098	Chr06K	47940377-47942056	1	c4712PB0997/f1p1/2833	Region-1195
PB.fusion.1408	Intra-chromosome	Chr08K	64407436-64411402	Chr08K	72596571-72596788	1	c59055PB0989/f1p1/3059	Region-965
PB.fusion.239	Intra-chromosome	Chr03N	44879702-44880538	Chr03N	46178432-46178607	1	c61304PB0990/f2p3/1017	Region-150
PB.fusion.1717	Intra-chromosome	Chr09N	75106636-75107669	Chr09N	76441844-76443910	1	c22477PB0997/f1p4/3014	Region-1198
PB.fusion.481	Intra-chromosome	Chr06K	25700020-25700645	Chr06K	44893386-44893626	1	c16548PB0942/f1p0/867	Region-305
PB.fusion.844	Intra-chromosome	Chr05N	99992897-99994070	Chr05N	100243043-100243159	1	c14088PB0993/f1p0/1166	Region-589
PB.fusion.138	Intra-chromosome	Chr06K	546496-547474	Chr06K	1391963-1394340	1	c29651PB0990/f2p4/3257	Region-83
PB.fusion.1848	Intra-chromosome	Chr05N	1884931-1885282	Chr05N	5726861-5727506	1	c68794PB0989/f1p0/994	Region-1299
PB.fusion.1105	Intra-chromosome	Chr08K	31342158-31373706	Chr08K	71909507-71913696	1	c6278PB0996/f1p37/6067	Region-756
PB.fusion.687	Intra-chromosome	Chr08K	2599336-2601349	Chr08K	7339119-7339232	1	c37412PB0990/f1p0/1664	Region-470
PB.fusion.477	Intra-chromosome	Chr07N	19707668-19711739	Chr07N	32196794-32197182	1	c6290PB0997/f1p3/3963	Region-302
PB.fusion.1536	Intra-chromosome	Chr04N	30575800-30604388	Chr04N	41773734-41776100	1	c56564PB0988/f1p0/1321	Region-1064
PB.fusion.482	Intra-chromosome	Chr07N	44887886-44891289	Chr07N	45049614-45049900	1	c9749PB0988/f1p3/2078	Region-306
PB.fusion.1803	Intra-chromosome	Chr07N	37833245-37976987	Chr07N	38318669-38319130	1	c16385PB0942/f1p2/1108	Region-1269
PB.fusion.1269	Intra-chromosome	Chr02K	13612694-13613842	Chr02K	44217867-44222936	1	c43426PB0990/f1p2/2970	Region-866
PB.fusion.596	Intra-chromosome	Chr08N	5508997-5509310	Chr08N	11959137-11961432	1	c25067PB0989/f1p4/2582	Region-398
PB.fusion.840	Intra-chromosome	Chr08K	64413780-64415064	Chr08K	74925501-74927162	1	c11466PB0992/f1p0/1859	Region-586
PB.fusion.1698	Intra-chromosome	Chr06N	63446784-63447331	Chr06N	65215558-65217355	1	c56352PB0990/f1p0/1468	Region-1184
PB.fusion.297	Intra-chromosome	Chr07K	6119451-6121982	Chr07K	11137544-11137968	1	c48449PB0990/f1p0/2953	Region-190
PB.fusion.786	Intra-chromosome	Chr08K	68953064-68954419	Chr08K	73027700-73029830	1	c43782PB0989/f1p0/3279	Region-545
PB.fusion.308	Intra-chromosome	Chr04K	44876490-44876857	Chr04K	45996754-45998531	1	c10895PB0938/f1p0/2140	Region-201
PB.fusion.1336	Intra-chromosome	Chr03N	48982315-48987708	Chr03N	49318997-49325530	1	c18563PB0997/f2p4/3718	Region-905
PB.fusion.782	Intra-chromosome	Chr02K	13311716-13323225	Chr02K	22493580-22494525	1	c19410PB0990/f1p5/2605	Region-544
PB.fusion.675	Intra-chromosome	Chr08N	30848424-30852367	Chr08N	42814535-42816092	1	c40645PB0989/f1p4/3127	Region-461
PB.fusion.1634	Intra-chromosome	Chr03N	38902445-38902933	Chr03N	41855565-41855833	1	c40908PB0993/f1p1/755	Region-1133
PB.fusion.223	Intra-chromosome	Chr03K	59390696-59390953	Chr03K	65443708-65444226	1	c17821PB0994/f1p1/774	Region-138
PB.fusion.360	Intra-chromosome	Chr05K	1483171-1484861	Chr05K	2539072-2539500	1	c3808PB0938/f1p1/1998	Region-225
PB.fusion.810	Intra-chromosome	Chr07K	15591718-15591886	Chr07K	31748345-31759155	1	c28954PB0990/f1p3/2572	Region-561
PB.fusion.1830	Intra-chromosome	Chr09K	78779377-78784732	Chr09K	80282745-80282875	1	c32693PB0990/f1p2/2450	Region-1286
PB.fusion.1284	Intra-chromosome	Chr09K	7767151-7769709	Chr09K	9291998-9292220	1	c24855PB0991/f1p0/2276	Region-875
PB.fusion.988	Intra-chromosome	Chr08K	19728656-19732057	Chr08K	31450501-31450696	1	c8523PB0995/f1p0/472	Region-698
PB.fusion.1476	Intra-chromosome	Chr03K	16208612-16209147	Chr03K	23390490-23395748	2	c50001PB0990/f1p3/3196;c14338PB0989/f2p10/3408	Region-1014
PB.fusion.1135	Intra-chromosome	Chr09N	107641244-107645436	Chr09N	108432813-108434874	1	c9549PB0996/f1p45/7275	Region-775
PB.fusion.66	Intra-chromosome	Chr09K	12100635-12102175	Chr09K	40743621-40743765	1	c26183PB0988/f1p14/965	Region-44
PB.fusion.1603	Intra-chromosome	Chr02N	1588806-1589209	Chr02N	2249471-2253555	1	c4300PB0997/f1p6/3749	Region-1117
PB.fusion.1657	Intra-chromosome	Chr01N	9625309-9625784	Chr01N	36178361-36183136	1	c33960PB0988/f1p0/1395	Region-1149
PB.fusion.1798	Intra-chromosome	Chr04K	21825704-21825952	Chr04K	41424191-41426215	1	c10013PB0991/f2p0/1861	Region-1265
PB.fusion.886	Intra-chromosome	Chr06K	33511761-33512402	Chr06K	69898907-69901869	1	c35881PB0992/f2p1/1593	Region-620
PB.fusion.420	Intra-chromosome	Chr07K	12393291-12413427	Chr07K	48940379-48955698	1	c14350PB0997/f2p7/4694	Region-257
PB.fusion.1655	Intra-chromosome	Chr09N	11054277-11056338	Chr09N	83343698-83351145	1	c38656PB0988/f2p19/4452	Region-1148
PB.fusion.1744	Intra-chromosome	Chr04N	18144990-18146549	Chr04N	19059653-19060465	1	c23027PB0990/f1p1/2348	Region-1218
PB.fusion.315	Intra-chromosome	Chr07N	43904882-43905604	Chr07N	67718930-67720091	1	c33764PB0991/f1p10/1789	Region-206
PB.fusion.1898	Intra-chromosome	Chr07K	49863170-49863466	Chr07K	72010113-72010585	5	c18762PB0995/f1p0/506;c9553PB0994/f2p2/586;c1181PB0995/f10p1/564;c1037PB0941/f4p1/570;c86392PB0989/f1p0/549	Region-1328
PB.fusion.1863	Intra-chromosome	Chr03N	19609545-19609768	Chr03N	29055562-29056755	1	c6803PB0942/f1p0/1300	Region-1311
PB.fusion.697	Intra-chromosome	Chr07K	15591716-15591891	Chr07K	31748345-31759205	2	c6636PB0991/f1p1/2191;c5364PB0990/f4p3/2142	Region-479
PB.fusion.1916	Intra-chromosome	Chr08K	66195513-66195932	Chr08K	74976096-74980011	1	c55705PB0989/f1p1/3145	Region-1336
PB.fusion.1760	Intra-chromosome	Chr06K	11632692-11633393	Chr06K	33672789-33673259	1	c35990PB0988/f2p1/979	Region-1233
PB.fusion.456	Intra-chromosome	Chr09K	12100635-12102166	Chr09K	40743621-40743765	1	c25787PB0990/f1p1/1230	Region-285
PB.fusion.1690	Intra-chromosome	Chr07N	24902042-24939820	Chr07N	36192563-36195839	1	c27737PB0997/f1p119/6431	Region-1178
PB.fusion.48	Intra-chromosome	Chr01N	14702150-14702286	Chr01N	96202949-96203140	1	c1737PB0941/f2p2/359	Region-30
PB.fusion.706	Intra-chromosome	Chr09K	74971529-74971619	Chr09K	75700274-75700536	1	c10207PB0941/f1p0/408	Region-485
PB.fusion.34	Intra-chromosome	Chr06K	546496-548393	Chr06K	1391963-1394340	1	c27203PB0989/f1p11/3776	Region-20
PB.fusion.1462	Intra-chromosome	Chr09K	1468878-1469065	Chr09K	5821563-5821890	1	c19592PB0995/f1p1/545	Region-1001
PB.fusion.544	Intra-chromosome	Chr04K	25594677-25594873	Chr04K	54967864-54969970	1	c36275PB0990/f1p0/2337	Region-356
PB.fusion.423	Intra-chromosome	Chr04K	11378121-11378706	Chr04K	15453679-15459891	1	c3544PB0996/f1p15/6809	Region-259
PB.fusion.1817	Intra-chromosome	Chr06K	3991568-3996088	Chr06K	4232544-4233929	1	c12786PB0997/f2p13/5509	Region-1279
PB.fusion.1659	Intra-chromosome	Chr09K	5932191-6594625	Chr09K	65906696-65906968	1	c54917PB0988/f1p2/2065	Region-1151
PB.fusion.638	Intra-chromosome	Chr08K	57981438-57982126	Chr08K	74968300-74979988	1	c10415PB0989/f2p0/3339	Region-429
PB.fusion.334	Intra-chromosome	Chr08K	31342158-31345225	Chr08K	71909494-71913696	1	c42421PB0989/f1p4/3784	Region-219
PB.fusion.1574	Intra-chromosome	Chr09K	7971012-7971565	Chr09K	15834744-15834827	1	c6235PB0995/f2p1/528	Region-1093
PB.fusion.182	Intra-chromosome	Chr01N	8306222-8306317	Chr01N	87931255-87933864	1	c32338PB0993/f1p0/1001	Region-115
PB.fusion.1267	Intra-chromosome	Chr02K	13612694-13613842	Chr02K	44215246-44222936	1	c38961PB0989/f1p4/3353	Region-866
PB.fusion.1317	Intra-chromosome	Chr01K	72726139-72726789	Chr01K	72933432-72936207	1	c28688PB0990/f3p2/2319	Region-898
PB.fusion.1671	Intra-chromosome	Chr04N	11315325-11316509	Chr04N	35457738-35461651	3	c27184PB0992/f1p4/1214;c1930PB0992/f7p4/1487;c26795PB0991/f1p0/1690	Region-1162
PB.fusion.1085	Intra-chromosome	Chr08K	31342158-31342444	Chr08K	71909500-71913696	1	c13349PB0997/f1p20/3324	Region-756
PB.fusion.524	Intra-chromosome	Chr05K	9010881-9010988	Chr05K	53316976-53318380	1	c41512PB0993/f1p0/1254	Region-340
PB.fusion.1645	Intra-chromosome	Chr03K	14592124-14595183	Chr03K	16929207-16929734	2	c7555PB0990/f1p2/2901;c65856PB0990/f1p2/2595	Region-1142
PB.fusion.1629	Intra-chromosome	Chr02K	39065162-39070791	Chr02K	48514810-48515487	1	c20993PB0990/f1p4/2360	Region-1131
PB.fusion.1754	Intra-chromosome	Chr01K	60312167-60312516	Chr01K	77547255-77547600	1	c39020PB0994/f1p0/700	Region-1227
PB.fusion.1431	Intra-chromosome	Chr04N	10192915-10194965	Chr04N	12516437-12516546	1	c31053PB0992/f1p8/1187	Region-976
PB.fusion.56	Intra-chromosome	Chr05K	39028928-39030246	Chr05K	39159246-39160268	1	c32130PB0990/f1p0/1183	Region-36
PB.fusion.1963	Intra-chromosome	Chr06N	35528107-35528248	Chr06N	78362092-78362504	1	c86659PB0989/f1p0/550	Region-1378
PB.fusion.1596	Intra-chromosome	Chr03K	1543740-1562296	Chr03K	18751779-18752665	1	c1859PB0996/f1p8/5673	Region-1111
PB.fusion.1683	Intra-chromosome	Chr07N	20862076-20864394	Chr07N	39431461-39433181	1	c37925PB0989/f1p2/3515	Region-1171
PB.fusion.1884	Intra-chromosome	Chr03K	56614364-56615631	Chr03K	56801240-56801636	1	c43584PB0992/f1p0/1658	Region-1318
PB.fusion.205	Intra-chromosome	Chr02N	64650663-64650790	Chr02N	66155693-66157043	1	c39656PB0992/f1p0/1479	Region-127
PB.fusion.86	Intra-chromosome	Chr04K	11378121-11378706	Chr04K	15455241-15464005	4	c16690PB0991/f1p2/2169;c30653PB0988/f1p2/2166;c3978PB0990/f1p2/2213;c10701PB0991/f1p1/1854	Region-60
PB.fusion.155	Intra-chromosome	Chr05N	43411462-43413554	Chr05N	47793015-47794948	1	c44630PB0991/f1p1/2038	Region-96
PB.fusion.335	Intra-chromosome	Chr08K	31342158-31373770	Chr08K	71909475-71913696	1	c294PB0996/f10p119/6526	Region-219
PB.fusion.1915	Intra-chromosome	Chr08K	66195417-66195934	Chr08K	74976081-74980011	2	c33697PB0989/f3p5/3312;c42278PB0989/f2p4/3430	Region-1336
PB.fusion.1194	Intra-chromosome	Chr01K	52212811-52213182	Chr01K	59405197-59406401	1	c38872PB0988/f1p0/822	Region-824
PB.fusion.662	Intra-chromosome	Chr06K	13825520-13825708	Chr06K	13929047-13930405	1	c3387PB0939/f1p1/1585	Region-448
PB.fusion.1366	Intra-chromosome	Chr02K	51533033-51533171	Chr02K	57150986-57153513	1	c25951PB0992/f1p0/1340	Region-933
PB.fusion.1300	Intra-chromosome	Chr05K	96934536-96934631	Chr05K	97208763-97213935	1	c56979PB0989/f1p2/676	Region-884
PB.fusion.75	Intra-chromosome	Chr06K	1391947-1392796	Chr06K	8015954-8020401	1	c19218PB0989/f2p4/4020	Region-49
PB.fusion.362	Intra-chromosome	Chr05K	1483181-1484861	Chr05K	2539113-2539500	1	c20320PB0991/f3p5/1946	Region-225
PB.fusion.1811	Intra-chromosome	Chr06K	12485177-12485925	Chr06K	12652492-12659704	1	c44385PB0990/f1p0/2737	Region-1273
PB.fusion.1818	Intra-chromosome	Chr06K	3991661-3996088	Chr06K	4232573-4233929	1	c28600PB0997/f1p17/5377	Region-1279
PB.fusion.454	Intra-chromosome	Chr03K	25653745-25653910	Chr03K	44409990-44416370	1	c8970PB0990/f1p7/2178	Region-283
PB.fusion.1943	Intra-chromosome	Chr09K	72230429-72233280	Chr09K	73981180-73981478	1	c2667PB0938/f1p0/2509	Region-1360
PB.fusion.601	Intra-chromosome	Chr01N	29843908-29843962	Chr01N	95133014-95133668	1	c2288PB0941/f1p1/709	Region-403
PB.fusion.1345	Intra-chromosome	Chr04N	55229961-55230824	Chr04N	55729126-55729198	1	c41130PB0994/f1p0/736	Region-914
PB.fusion.719	Intra-chromosome	Chr08K	178275-183521	Chr08K	896633-898576	1	c50754PB0990/f2p9/3011	Region-495
PB.fusion.351	Intra-chromosome	Chr06K	60498354-60499827	Chr06K	69130232-69131918	1	c23537PB0992/f1p7/1627	Region-223
PB.fusion.1788	Intra-chromosome	Chr09K	69296137-69296244	Chr09K	82355619-82356614	1	c25049PB0994/f1p0/756	Region-1257
PB.fusion.654	Intra-chromosome	Chr01N	9625309-9625852	Chr01N	36178512-36183136	1	c48637PB0990/f1p0/1082	Region-440
PB.fusion.1223	Intra-chromosome	Chr04N	2666058-2666179	Chr04N	2840919-2848916	1	c30155PB0991/f1p3/2114	Region-846
PB.fusion.567	Intra-chromosome	Chr03K	5563102-5565378	Chr03K	17105900-17108016	1	c32832PB0990/f2p5/3380	Region-377
PB.fusion.1078	Intra-chromosome	Chr08K	57981437-57982126	Chr08K	74968300-74979988	1	c22626PB0997/f1p2/3353	Region-751
PB.fusion.1292	Intra-chromosome	Chr05N	57601451-57608204	Chr05N	63015373-63020706	1	c2467PB0992/f2p0/1615	Region-877
PB.fusion.157	Intra-chromosome	Chr02N	5320671-5322222	Chr02N	20046690-20048932	1	c38843PB0989/f1p1/2953	Region-97
PB.fusion.249	Intra-chromosome	Chr02N	100838711-100849820	Chr02N	102978081-102978951	1	c19765PB0988/f1p1/4451	Region-158
PB.fusion.1458	Intra-chromosome	Chr08K	21495433-21497508	Chr08K	38337776-38338214	1	c33019PB0991/f1p5/2185	Region-999
PB.fusion.1398	Intra-chromosome	Chr02N	25665070-25665228	Chr02N	47820911-47829075	1	c3335PB0992/f3p4/1786	Region-955
PB.fusion.1944	Intra-chromosome	Chr08N	12944266-12945230	Chr08N	37834170-37844696	1	c17152PB0990/f1p0/2576	Region-1361
PB.fusion.949	Intra-chromosome	Chr09N	253565-253931	Chr09N	2281979-2286953	1	c69853PB0989/f1p3/3273	Region-671
PB.fusion.749	Intra-chromosome	Chr09N	99079220-99079925	Chr09N	121175251-121182801	1	c11877PB0990/f1p7/2994	Region-521
PB.fusion.6	Intra-chromosome	Chr06N	78877737-78880068	Chr06N	79001047-79003356	2	c14588PB0991/f4p8/1943;c52451PB0988/f1p1/2114	Region-3
PB.fusion.1442	Intra-chromosome	Chr01K	4666673-4667182	Chr01K	6676887-6677221	2	c22794PB0994/f1p3/799;c17831PB0994/f2p3/802	Region-986
PB.fusion.1050	Intra-chromosome	Chr05K	111684780-111686318	Chr05K	112953681-112955585	2	c41223PB0988/f1p0/3436;c50281PB0989/f3p3/3395	Region-737
PB.fusion.1282	Intra-chromosome	Chr05N	32747333-32747876	Chr05N	55795047-55795351	2	c13995PB0994/f2p3/701;c42263PB0994/f1p3/846	Region-873
PB.fusion.690	Intra-chromosome	Chr07N	63293807-63294909	Chr07N	64551001-64553105	1	c24097PB0990/f1p3/2863	Region-473
PB.fusion.356	Intra-chromosome	Chr05K	1483168-1484861	Chr05K	2539219-2539500	1	c7284PB0989/f1p5/1854	Region-225
PB.fusion.702	Intra-chromosome	Chr01N	93903741-93906477	Chr01N	94118083-94118369	1	c38338PB0992/f1p4/1583	Region-481
PB.fusion.812	Intra-chromosome	Chr07N	8520897-8523596	Chr07N	47891405-47891738	1	c12271PB0988/f1p1/2238	Region-563
PB.fusion.1467	Intra-chromosome	Chr05N	27987054-27987347	Chr05N	57843544-57845354	1	c9553PB0991/f1p0/2016	Region-1006
PB.fusion.1176	Intra-chromosome	Chr07K	16025516-16026551	Chr07K	31865776-31866000	1	c40434PB0993/f1p0/1214	Region-809
PB.fusion.574	Intra-chromosome	Chr02N	12522856-12522915	Chr02N	93767827-93768255	1	c5167PB0941/f1p0/487	Region-384
PB.fusion.1254	Intra-chromosome	Chr02N	14190194-14191738	Chr02N	68982779-68983094	2	c23528PB0991/f1p3/1662;c16831PB0992/f1p1/1680	Region-860
PB.fusion.1972	Intra-chromosome	Chr09K	52131055-52133317	Chr09K	76176010-76178566	1	c15616PB0997/f1p0/3483	Region-1384
PB.fusion.1931	Intra-chromosome	Chr05N	9821918-9821981	Chr05N	69143482-69145621	1	c13403PB0994/f1p0/820	Region-1349
PB.fusion.502	Intra-chromosome	Chr07K	35159076-35161611	Chr07K	38454109-38456498	1	c40891PB0988/f1p1/4039	Region-322
PB.fusion.1738	Intra-chromosome	Chr07K	57474388-57476383	Chr07K	72242480-72259755	2	c13435PB0996/f1p7/6252;c10704PB0996/f1p15/6363	Region-1216
PB.fusion.1247	Intra-chromosome	Chr09N	34581272-34582049	Chr09N	63554150-63558654	10	c974PB0997/f3p1/2966;c896PB0939/f2p0/2959;c28137PB0991/f1p0/1784;c7756PB0991/f1p0/1289;c39063PB0990/f1p4/2854;c50374PB0989/f2p0/2999;c31756PB0988/f1p0/1738;c14682PB0997/f1p0/3045;c4072PB0990/f8p4/2949;c5965PB0990/f1p3/3002	Region-857
PB.fusion.343	Intra-chromosome	Chr07K	51509398-51511536	Chr07K	66143693-66145770	1	c15419PB0997/f1p0/3228	Region-221
PB.fusion.117	Intra-chromosome	Chr09K	12100635-12102095	Chr09K	40743621-40743765	1	c23807PB0994/f1p13/884	Region-72
PB.fusion.1614	Intra-chromosome	Chr09N	99079220-99079425	Chr09N	121175251-121183077	1	c58326PB0990/f1p1/2239	Region-1123
PB.fusion.1389	Intra-chromosome	Chr01K	8770045-8772861	Chr01K	8904754-8906027	1	c32155PB0990/f1p7/2452	Region-948
PB.fusion.1451	Intra-chromosome	Chr06K	10766075-10770704	Chr06K	26805406-26819660	1	c38301PB0991/f1p0/1659	Region-993
PB.fusion.611	Intra-chromosome	Chr03N	18292100-18292539	Chr03N	20287528-20296017	1	c61995PB0990/f1p4/3294	Region-409
PB.fusion.1071	Intra-chromosome	Chr03K	38297275-38302558	Chr03K	38746642-38747389	1	c46225PB0989/f4p3/2647	Region-747
PB.fusion.964	Intra-chromosome	Chr08N	44136644-44139176	Chr08N	50916649-50957849	1	c34997PB0988/f1p2/4196	Region-682
PB.fusion.610	Intra-chromosome	Chr03N	18292156-18292542	Chr03N	20287529-20296017	1	c61059PB0990/f1p8/3239	Region-409
PB.fusion.1905	Intra-chromosome	Chr02K	780389-780562	Chr02K	1054662-1055330	1	c18151PB0994/f1p3/881	Region-1331
PB.fusion.110	Intra-chromosome	Chr09K	12100635-12102163	Chr09K	40743621-40743765	1	c8145PB0989/f16p6/962	Region-72
PB.fusion.1493	Intra-chromosome	Chr03N	30444028-30444103	Chr03N	30708296-30708583	1	c12249PB0941/f1p0/363	Region-1030
PB.fusion.1485	Intra-chromosome	Chr01N	30131979-30139079	Chr01N	58789212-58791219	1	c15170PB0997/f1p7/5148	Region-1023
PB.fusion.793	Intra-chromosome	Chr08K	22781893-22782094	Chr08K	24786098-24787521	1	c16968PB0992/f1p2/1367	Region-550
PB.fusion.801	Intra-chromosome	Chr06K	1391932-1392608	Chr06K	8015933-8020414	1	c15137PB0990/f14p9/2432	Region-553
PB.fusion.769	Intra-chromosome	Chr02N	58963379-58963542	Chr02N	93324099-93325471	1	c39566PB0994/f1p0/823	Region-537
PB.fusion.1820	Intra-chromosome	Chr06K	3991725-3996088	Chr06K	4232493-4233929	1	c5037PB0997/f1p14/5394	Region-1279
PB.fusion.1571	Intra-chromosome	Chr04N	45977370-45980148	Chr04N	51661487-51661978	1	c26407PB0991/f2p4/1482	Region-1091
PB.fusion.1024	Intra-chromosome	Chr09N	101505538-101507091	Chr09N	105354796-105356240	1	c19858PB0989/f1p1/2768	Region-720
PB.fusion.1122	Intra-chromosome	Chr07K	39308918-39309058	Chr07K	50697949-50699529	1	c10496PB0942/f1p0/1177	Region-768
PB.fusion.284	Intra-chromosome	Chr05K	28394063-28394298	Chr05K	56657950-56657987	1	c9947PB0995/f2p0/310	Region-182
PB.fusion.1781	Intra-chromosome	Chr05N	89678509-89679678	Chr05N	90306395-90306905	1	c27334PB0989/f1p0/1899	Region-1252
PB.fusion.1175	Intra-chromosome	Chr08K	64407546-64412132	Chr08K	68738768-68739094	1	c28513PB0989/f3p13/3361	Region-808
PB.fusion.111	Intra-chromosome	Chr09K	12100635-12102196	Chr09K	40743621-40743765	1	c18903PB0989/f2p3/995	Region-72
PB.fusion.1525	Intra-chromosome	Chr08N	35162600-35164880	Chr08N	36192509-36195337	2	c50726PB0988/f6p6/2492;c691PB0991/f12p7/2538	Region-1057
PB.fusion.973	Intra-chromosome	Chr09N	86804429-86806060	Chr09N	108436640-108436730	1	c33274PB0991/f1p1/1719	Region-688
PB.fusion.404	Intra-chromosome	Chr04K	17739454-17744847	Chr04K	27541590-27542495	2	c47822PB0991/f1p1/1654;c10315PB0988/f1p0/1657	Region-244
PB.fusion.1663	Intra-chromosome	Chr03K	32748944-32750822	Chr03K	36598486-36599145	1	c41654PB0989/f1p2/1213	Region-1154
PB.fusion.253	Intra-chromosome	Chr01K	4666715-4667182	Chr01K	6676887-6677713	1	c43766PB0993/f1p11/835	Region-161
PB.fusion.1307	Intra-chromosome	Chr08N	7064110-7064442	Chr08N	68529709-68532517	1	c15547PB0991/f1p3/2105	Region-890
PB.fusion.1524	Intra-chromosome	Chr08N	35162600-35164818	Chr08N	36192509-36195348	1	c43889PB0990/f2p31/2484	Region-1057
PB.fusion.402	Intra-chromosome	Chr08K	55400111-55400247	Chr08K	72595991-72599176	1	c40472PB0991/f1p2/1773	Region-243
PB.fusion.1237	Intra-chromosome	Chr07N	18858303-18861666	Chr07N	24905150-24905709	1	c741PB0939/f2p1/2488	Region-851
PB.fusion.269	Intra-chromosome	Chr08N	21025850-21026158	Chr08N	38622027-38622322	1	c2388PB0941/f1p0/594	Region-171
PB.fusion.50	Intra-chromosome	Chr07N	20021-21014	Chr07N	19240054-19242502	1	c72899PB0989/f1p0/3540	Region-32
PB.fusion.888	Intra-chromosome	Chr07N	52206973-52207388	Chr07N	60504069-60505209	1	c13694PB0992/f3p2/1576	Region-621
PB.fusion.1002	Intra-chromosome	Chr01N	93713582-93714926	Chr01N	93998859-94009211	1	c1222PB0997/f2p7/3199	Region-705
PB.fusion.847	Intra-chromosome	Chr06K	5088138-5088254	Chr06K	13133366-13134194	1	c30528PB0994/f1p0/959	Region-592
PB.fusion.679	Intra-chromosome	Chr05K	20480952-20483705	Chr05K	79225763-79226519	1	c51962PB0989/f1p3/3509	Region-465
PB.fusion.1639	Intra-chromosome	Chr02K	11400225-11401681	Chr02K	11784482-11784586	1	c43033PB0988/f1p0/578	Region-1136
PB.fusion.1187	Intra-chromosome	Chr07K	36910411-36911908	Chr07K	37867821-37868030	1	c34632PB0991/f1p1/1704	Region-818
PB.fusion.162	Intra-chromosome	Chr04K	47572219-47574796	Chr04K	48094588-48098324	1	c53062PB0989/f1p2/3279	Region-102
PB.fusion.814	Intra-chromosome	Chr05K	53319713-53321447	Chr05K	92052928-92054132	1	c9774PB0990/f2p0/2834	Region-565
PB.fusion.766	Intra-chromosome	Chr02N	95874524-95874733	Chr02N	96640146-96648915	1	c18636PB0993/f3p4/1180	Region-535
PB.fusion.382	Intra-chromosome	Chr08K	31342158-31345802	Chr08K	71911027-71913696	1	c14361PB0988/f1p7/4132	Region-239
PB.fusion.1225	Intra-chromosome	Chr08K	64407422-64408332	Chr08K	72596050-72599851	1	c19972PB0988/f1p1/3619	Region-848
PB.fusion.500	Intra-chromosome	Chr07K	35159035-35161652	Chr07K	38454127-38456498	1	c35577PB0988/f1p2/4097	Region-322
PB.fusion.1042	Intra-chromosome	Chr09N	106599471-106599705	Chr09N	107919033-107922713	2	c41929PB0993/f1p0/922;c24326PB0991/f2p1/2185	Region-731
PB.fusion.1872	Intra-chromosome	Chr08K	423716-425530	Chr08K	16401319-16402675	4	c44342PB0990/f1p3/2585;c34527PB0989/f2p0/2636;c45256PB0990/f2p2/2542;c1494PB0939/f1p0/2649	Region-1315
PB.fusion.1014	Intra-chromosome	Chr08N	66298948-66299211	Chr08N	66413434-66430241	1	c1049PB0997/f3p4/3394	Region-714
PB.fusion.569	Intra-chromosome	Chr07K	11917398-11932121	Chr07K	30762485-30765085	1	c11159PB0989/f1p3/3268	Region-379
PB.fusion.993	Intra-chromosome	Chr09N	107641589-107643648	Chr09N	108432435-108435261	1	c33730PB0988/f1p15/4889	Region-700
PB.fusion.709	Intra-chromosome	Chr01K	8558479-8558992	Chr01K	11258841-11258955	1	c6036PB0941/f1p0/622	Region-488
PB.fusion.1910	Intra-chromosome	Chr02K	780389-780635	Chr02K	1052069-1055330	1	c11389PB0992/f1p1/1443	Region-1331
PB.fusion.98	Intra-chromosome	Chr09N	28621481-28623936	Chr09N	65634076-65636204	1	c68824PB0989/f1p2/3260	Region-67
PB.fusion.633	Intra-chromosome	Chr09N	28652160-28652709	Chr09N	29004050-29006253	1	c60892PB0989/f1p5/2918	Region-425
PB.fusion.120	Intra-chromosome	Chr09K	12100635-12102186	Chr09K	40743621-40743765	1	c17649PB0942/f5p14/985	Region-72
PB.fusion.1374	Intra-chromosome	Chr04N	47942186-47942997	Chr04N	49298172-49298446	1	c36472PB0988/f1p0/981	Region-941
PB.fusion.1060	Intra-chromosome	Chr08N	68929523-68930621	Chr08N	73813982-73814633	1	c50620PB0993/f1p2/1229	Region-743
PB.fusion.484	Intra-chromosome	Chr05K	7230816-7233740	Chr05K	94791410-94791561	1	c25308PB0993/f1p1/1246	Region-307
PB.fusion.1137	Intra-chromosome	Chr09N	107641244-107642306	Chr09N	108432813-108433133	1	c45060PB0992/f1p2/1411	Region-775
PB.fusion.1240	Intra-chromosome	Chr04K	6180473-6185616	Chr04K	32593449-32595556	1	c38736PB0989/f1p4/3959	Region-853
PB.fusion.64	Intra-chromosome	Chr09K	12100635-12102163	Chr09K	40743621-40743765	2	c20699PB0994/f1p25/957;c31454PB0993/f1p47/954	Region-44
PB.fusion.450	Intra-chromosome	Chr01N	30131050-30135332	Chr01N	48070241-48368838	1	c11979PB0988/f1p9/5372	Region-280
PB.fusion.1531	Intra-chromosome	Chr06K	546129-548945	Chr06K	8017775-8033307	1	c1334PB0997/f2p3/5352	Region-1059
PB.fusion.323	Intra-chromosome	Chr05N	40493891-40494231	Chr05N	72147302-72157924	7	c10859PB0938/f1p0/1893;c6968PB0938/f1p0/1824;c20454PB0991/f2p4/1859;c17667PB0990/f1p4/2479;c23621PB0988/f1p1/1887;c1115PB0991/f7p12/1898;c17477PB0992/f1p1/1879	Region-213
PB.fusion.1260	Intra-chromosome	Chr06N	73610069-73610140	Chr06N	78038365-78038733	1	c9325PB0995/f1p0/437	Region-865
PB.fusion.1021	Intra-chromosome	Chr01N	95764031-95764159	Chr01N	97023910-97024921	1	c29025PB0992/f1p0/1141	Region-719
PB.fusion.410	Intra-chromosome	Chr04N	8017522-8017758	Chr04N	11716665-11717410	1	c35616PB0988/f1p0/979	Region-250
PB.fusion.233	Intra-chromosome	Chr02K	780291-780654	Chr02K	1054460-1055177	1	c14790PB0993/f1p2/1077	Region-145
PB.fusion.1664	Intra-chromosome	Chr09N	28621449-28624967	Chr09N	65635888-65636106	1	c73566PB0989/f1p6/3246	Region-1155
PB.fusion.1154	Intra-chromosome	Chr02N	4759030-4760114	Chr02N	21008588-21008724	3	c9139PB0990/f1p0/1025;c12736PB0993/f5p5/1024;c26271PB0993/f1p5/1129	Region-791
PB.fusion.1957	Intra-chromosome	Chr08N	5996310-5998024	Chr08N	8032865-8036400	1	c43742PB0988/f1p2/1999	Region-1372
PB.fusion.1438	Intra-chromosome	Chr04K	42260189-42261394	Chr04K	45298413-45300363	1	c22916PB0993/f1p1/1074	Region-982
PB.fusion.1584	Intra-chromosome	Chr08K	11563255-11573175	Chr08K	45819016-45819451	3	c6012PB0993/f2p0/1004;c47055PB0990/f1p0/869;c23060PB0994/f1p0/870	Region-1102
PB.fusion.1289	Intra-chromosome	Chr05N	57600939-57608182	Chr05N	63015373-63020706	1	c39024PB0989/f1p1/1650	Region-877
PB.fusion.588	Intra-chromosome	Chr09N	28621713-28624967	Chr09N	65637747-65639918	1	c48897PB0988/f1p3/3582	Region-394
PB.fusion.581	Intra-chromosome	Chr04K	4038665-4039358	Chr04K	4279782-4280732	1	c3878PB0993/f2p2/1135	Region-391
PB.fusion.1206	Intra-chromosome	Chr04N	43925076-43925157	Chr04N	51959782-51965821	1	c16207PB0992/f1p1/1581	Region-832
PB.fusion.401	Intra-chromosome	Chr04K	4767126-4769939	Chr04K	5461608-5461877	1	c43228PB0992/f1p3/1793	Region-242
PB.fusion.563	Intra-chromosome	Chr01N	16256274-16257641	Chr01N	81184204-81184301	6	c26124PB0994/f1p4/584;c13589PB0992/f5p49/1049;c7013PB0988/f8p19/1048;c8258PB0993/f2p36/1007;c39007PB0994/f1p9/896;c1567PB0942/f8p13/1056	Region-374
PB.fusion.1401	Intra-chromosome	Chr05K	24529069-24529858	Chr05K	25626602-25626661	1	c14441PB0994/f2p2/847	Region-958
PB.fusion.1329	Intra-chromosome	Chr05K	112576506-112578401	Chr05K	113687147-113690071	1	c26036PB0997/f1p3/4830	Region-902
PB.fusion.1057	Intra-chromosome	Chr08N	68929523-68933845	Chr08N	73813990-73814633	1	c27509PB0988/f1p0/2359	Region-743
PB.fusion.1026	Intra-chromosome	Chr09K	1938264-1938482	Chr09K	76208040-76219776	1	c22864PB0989/f1p14/3466	Region-721
PB.fusion.358	Intra-chromosome	Chr05K	1483168-1484861	Chr05K	2539118-2539500	1	c26116PB0989/f1p4/1955	Region-225
PB.fusion.28	Intra-chromosome	Chr02K	13987323-14308224	Chr02K	16732605-16733480	1	c34299PB0988/f1p0/4348	Region-14
PB.fusion.1083	Intra-chromosome	Chr08K	31342158-31373770	Chr08K	71909465-71913696	1	c35PB0996/f28p212/6680	Region-756
PB.fusion.919	Intra-chromosome	Chr09N	93545441-93547390	Chr09N	108436640-108437463	1	c38422PB0988/f1p133/1757	Region-646
PB.fusion.69	Intra-chromosome	Chr08N	12944214-12944627	Chr08N	37833586-37839737	2	c6073PB0991/f1p10/1696;c671PB0938/f5p4/1865	Region-47
PB.fusion.417	Intra-chromosome	Chr02N	2268602-2268999	Chr02N	5771089-5772421	1	c53496PB0993/f1p1/1170	Region-254
PB.fusion.1813	Intra-chromosome	Chr08N	10955319-10989614	Chr08N	12322348-12324069	1	c14348PB0997/f2p4/4978	Region-1275
PB.fusion.1067	Intra-chromosome	Chr03K	38297275-38302565	Chr03K	38746641-38747389	1	c5387PB0997/f1p6/2636	Region-747
PB.fusion.760	Intra-chromosome	Chr04N	18137842-18145288	Chr04N	19059772-19060453	1	c32607PB0993/f1p0/850	Region-530
PB.fusion.184	Intra-chromosome	Chr08K	66195441-66195943	Chr08K	74968161-74980001	1	c37465PB0988/f1p2/3339	Region-117
PB.fusion.1474	Intra-chromosome	Chr09N	8788271-8788331	Chr09N	10046078-10046769	1	c17813PB0994/f1p3/750	Region-1013
PB.fusion.937	Intra-chromosome	Chr08N	56350504-56354322	Chr08N	59541035-59541233	1	c8021PB0989/f2p1/1479	Region-663
PB.fusion.217	Intra-chromosome	Chr05N	92820001-92821857	Chr05N	94032792-94036755	1	c11447PB0997/f1p12/3930	Region-133
PB.fusion.734	Intra-chromosome	Chr05N	28075491-28076260	Chr05N	71207219-71209809	1	c1816PB0997/f1p8/3355	Region-510
PB.fusion.39	Intra-chromosome	Chr08N	24011557-24012598	Chr08N	40285101-40285919	1	c13265PB0942/f1p0/1613	Region-23
PB.fusion.998	Intra-chromosome	Chr02N	29397965-29398588	Chr02N	39149336-39152118	1	c21376PB0997/f1p2/3825	Region-701
PB.fusion.513	Intra-chromosome	Chr03K	14352878-14353455	Chr03K	16657203-16661001	1	c38964PB0988/f1p1/4366	Region-330
PB.fusion.472	Intra-chromosome	Chr04N	4466490-4468203	Chr04N	4673717-4675553	1	c14857PB0993/f1p0/913	Region-298
PB.fusion.326	Intra-chromosome	Chr04K	47572219-47574796	Chr04K	48094588-48095251	1	c37508PB0988/f1p0/1481	Region-216
PB.fusion.1049	Intra-chromosome	Chr05K	42912908-42916326	Chr05K	64303114-64310056	1	c27016PB0990/f2p1/2244	Region-736
PB.fusion.591	Intra-chromosome	Chr01N	7005211-7005905	Chr01N	10294326-10295381	1	c31902PB0990/f1p2/910	Region-397
PB.fusion.49	Intra-chromosome	Chr09K	9834655-9834921	Chr09K	10893695-10895928	1	c47000PB0992/f1p1/1638	Region-31
PB.fusion.1601	Intra-chromosome	Chr01K	6498698-6501297	Chr01K	11270704-11271003	1	c16487PB0993/f1p3/1283	Region-1116
PB.fusion.1576	Intra-chromosome	Chr02K	47840651-47840734	Chr02K	58059358-58060928	2	c13969PB0993/f1p0/1378;c29542PB0992/f1p1/1385	Region-1095
PB.fusion.1113	Intra-chromosome	Chr08K	56625776-56626521	Chr08K	67742902-67746453	1	c19552PB0997/f1p1/3794	Region-761
PB.fusion.1230	Intra-chromosome	Chr07N	18858303-18861665	Chr07N	24905151-24905709	1	c30447PB0990/f2p14/2485	Region-851
PB.fusion.1171	Intra-chromosome	Chr07N	20955959-20956389	Chr07N	65580584-65586447	1	c20914PB0988/f1p137/3842	Region-806
PB.fusion.295	Intra-chromosome	Chr06K	7696175-7699428	Chr06K	16836484-16837573	2	c43125PB0991/f1p0/2416;c37357PB0991/f1p0/1810	Region-189
PB.fusion.73	Intra-chromosome	Chr05N	83173704-83173858	Chr05N	88987189-88991919	1	c11245PB0989/f1p0/1163	Region-48
PB.fusion.1361	Intra-chromosome	Chr02N	94295393-94296147	Chr02N	94554454-94557194	4	c48914PB0988/f1p5/2335;c68973PB0990/f8p14/2275;c1446PB0938/f2p1/2244;c2406PB0988/f2p4/2243	Region-928
PB.fusion.1353	Intra-chromosome	Chr02K	4200221-4201750	Chr02K	56256325-56256488	1	c2664PB0993/f2p0/1193	Region-921
PB.fusion.303	Intra-chromosome	Chr01N	2923486-2931662	Chr01N	23946836-23947829	1	c26081PB0997/f1p6/5403	Region-196
PB.fusion.375	Intra-chromosome	Chr06N	12853098-12856437	Chr06N	16772594-16772841	1	c19824PB0989/f1p7/3051	Region-234
PB.fusion.1215	Intra-chromosome	Chr09N	99079220-99079424	Chr09N	121175251-121181587	1	c23123PB0990/f1p2/2739	Region-841
PB.fusion.529	Intra-chromosome	Chr09N	84690631-84690736	Chr09N	86708462-86712125	1	c46807PB0994/f1p0/758	Region-345
PB.fusion.306	Intra-chromosome	Chr09N	98504557-98505057	Chr09N	98633707-98638026	1	c23392PB0989/f1p0/3822	Region-199
PB.fusion.1416	Intra-chromosome	Chr02K	46655711-46656024	Chr02K	84383731-84387213	1	c37187PB0991/f1p17/1877	Region-973
PB.fusion.598	Intra-chromosome	Chr07K	45353471-45353758	Chr07K	58720261-58720720	1	c7969PB0994/f2p1/665	Region-400
PB.fusion.1854	Intra-chromosome	Chr09N	116630874-116631059	Chr09N	116915931-116921362	1	c10514PB0990/f1p5/2469	Region-1304
PB.fusion.1801	Intra-chromosome	Chr09K	78779763-78781931	Chr09K	80280021-80280160	1	c29960PB0990/f1p1/2313	Region-1267
PB.fusion.1411	Intra-chromosome	Chr02N	67604256-67604728	Chr02N	75938916-75940512	1	c34262PB0993/f1p1/1216	Region-968
PB.fusion.131	Intra-chromosome	Chr01N	92498920-92501487	Chr01N	92802699-92803546	1	c41179PB0990/f1p0/3340	Region-79
PB.fusion.883	Intra-chromosome	Chr09K	29623081-29623110	Chr09K	75262391-75262672	1	c64PB0940/f1p0/380	Region-617
PB.fusion.925	Intra-chromosome	Chr06K	35637251-35637522	Chr06K	35748602-35751227	1	c7825PB0988/f1p1/2005	Region-652
PB.fusion.726	Intra-chromosome	Chr04N	15278855-15279452	Chr04N	45336430-45337338	1	c14869PB0993/f1p10/1154	Region-502
PB.fusion.1245	Intra-chromosome	Chr05N	42763771-42764383	Chr05N	66758540-66759645	1	c17785PB0991/f1p1/1661	Region-856
PB.fusion.643	Intra-chromosome	Chr07N	22495237-22495893	Chr07N	28547128-28547424	1	c34423PB0994/f1p2/867	Region-432
PB.fusion.1715	Intra-chromosome	Chr09N	75106633-75107669	Chr09N	76441827-76443910	1	c42840PB0989/f1p0/3025	Region-1198
PB.fusion.1559	Intra-chromosome	Chr05K	33029340-33030129	Chr05K	72079726-72079852	1	c4467PB0941/f1p0/624	Region-1083
PB.fusion.1351	Intra-chromosome	Chr09N	1055011-1055080	Chr09N	22421243-22422260	1	c15418PB0995/f1p0/536	Region-919
PB.fusion.1299	Intra-chromosome	Chr08K	76313762-76314988	Chr08K	77552025-77552783	1	c6126PB0989/f1p1/1979	Region-883
PB.fusion.784	Intra-chromosome	Chr02K	13311700-13323846	Chr02K	22493579-22494074	1	c27463PB0997/f1p3/2935	Region-544
PB.fusion.1092	Intra-chromosome	Chr08K	31342158-31373770	Chr08K	71909469-71913696	1	c10796PB0996/f1p2/6654	Region-756
PB.fusion.1513	Intra-chromosome	Chr02K	13612673-13613842	Chr02K	44222039-44222936	1	c40941PB0988/f1p0/1115	Region-1046
PB.fusion.900	Intra-chromosome	Chr08K	46953210-46953506	Chr08K	74976159-74980030	1	c41308PB0990/f1p1/3099	Region-629
PB.fusion.389	Intra-chromosome	Chr08K	31342158-31373770	Chr08K	71911632-71913696	1	c3730PB0997/f1p29/5673	Region-239
PB.fusion.1865	Intra-chromosome	Chr03N	19609476-19609768	Chr03N	29055568-29056755	1	c19699PB0988/f2p5/1362	Region-1311
PB.fusion.853	Intra-chromosome	Chr04N	43925017-43927208	Chr04N	51959768-51964854	1	c13672PB0988/f1p0/1301	Region-596
PB.fusion.677	Intra-chromosome	Chr09K	34134808-34134934	Chr09K	44865334-44867622	1	c38098PB0991/f1p1/2422	Region-463
PB.fusion.1607	Intra-chromosome	Chr05N	32114123-32116915	Chr05N	36915758-36915799	1	c5740PB0990/f1p4/753	Region-1118
PB.fusion.1768	Intra-chromosome	Chr09K	11070014-11078486	Chr09K	71560408-71568996	1	c25108PB0997/f1p1/4486	Region-1239
PB.fusion.1893	Intra-chromosome	Chr08K	72595988-72597920	Chr08K	74968271-74979988	1	c33726PB0989/f2p1/3204	Region-1326
PB.fusion.211	Intra-chromosome	Chr06K	5723059-5730151	Chr06K	16595979-16596295	1	c11512PB0988/f1p0/1281	Region-131
PB.fusion.42	Intra-chromosome	Chr02N	2132789-2424428	Chr02N	4780335-4781397	1	c10894PB0989/f1p17/3528	Region-26
PB.fusion.436	Intra-chromosome	Chr01K	33266004-33267878	Chr01K	67366699-67368386	1	c48456PB0989/f2p0/3100	Region-268
PB.fusion.1331	Intra-chromosome	Chr03K	9240640-9243516	Chr03K	12102150-12102595	1	c924PB0990/f3p1/2427	Region-904
PB.fusion.909	Intra-chromosome	Chr06K	31365728-31365838	Chr06K	48389208-48394461	1	c42749PB0992/f1p2/1687	Region-637
PB.fusion.237	Intra-chromosome	Chr09K	51573782-51574027	Chr09K	67213659-67214914	1	c13770PB0993/f2p2/1115	Region-148
PB.fusion.1338	Intra-chromosome	Chr01N	48101865-48249786	Chr01N	48522683-48524282	1	c12958PB0997/f2p4/4623	Region-907
PB.fusion.1608	Intra-chromosome	Chr05K	70603560-70603977	Chr05K	97840316-97846580	1	c9912PB0991/f1p5/2270	Region-1119
PB.fusion.141	Intra-chromosome	Chr04N	31691770-31703385	Chr04N	32660939-32662420	1	c4458PB0989/f1p4/3079	Region-84
PB.fusion.1794	Intra-chromosome	Chr09K	72230429-72233280	Chr09K	73981178-73981478	1	c23107PB0991/f1p2/2304	Region-1262
PB.fusion.1563	Intra-chromosome	Chr03N	7430820-7431107	Chr03N	14295444-14298180	1	c44913PB0993/f1p0/1200	Region-1086
PB.fusion.957	Intra-chromosome	Chr03K	14992263-14992347	Chr03K	16820884-16821736	3	c20429PB0989/f1p1/845;c2877PB0994/f3p3/839;c32339PB0988/f1p2/839	Region-678
PB.fusion.854	Intra-chromosome	Chr04K	17744461-17744639	Chr04K	27541026-27542401	1	c10751PB0989/f1p1/1358	Region-597
PB.fusion.396	Intra-chromosome	Chr04K	4767126-4772257	Chr04K	5461608-5461895	1	c19177PB0990/f2p19/2726	Region-242
PB.fusion.225	Intra-chromosome	Chr01N	6544651-6546822	Chr01N	82477981-82478102	1	c30091PB0988/f1p2/859	Region-139
PB.fusion.1909	Intra-chromosome	Chr02K	780389-780619	Chr02K	1051553-1055330	1	c26243PB0988/f1p1/1924	Region-1331
PB.fusion.185	Intra-chromosome	Chr08K	64407546-64412130	Chr08K	68738747-68739094	1	c19894PB0989/f5p10/3481	Region-118
PB.fusion.572	Intra-chromosome	Chr03K	5687350-5692334	Chr03K	71231178-71231700	1	c47977PB0991/f1p9/2028	Region-382
PB.fusion.996	Intra-chromosome	Chr02N	29397965-29398659	Chr02N	39149464-39152118	1	c9651PB0990/f1p1/3368	Region-701
PB.fusion.1783	Intra-chromosome	Chr06N	73166931-73167029	Chr06N	76947874-76950597	1	c6608PB0993/f3p4/1138	Region-1254
PB.fusion.615	Intra-chromosome	Chr02K	13819933-13821411	Chr02K	45326466-45326686	1	c15647PB0994/f1p0/748	Region-411
PB.fusion.215	Intra-chromosome	Chr05N	9249374-9251790	Chr05N	79195904-79196254	1	c68360PB0989/f1p1/1012	Region-132
PB.fusion.1457	Intra-chromosome	Chr02K	13612674-13613842	Chr02K	44213950-44222936	1	c6023PB0988/f1p5/4755	Region-998
PB.fusion.313	Intra-chromosome	Chr09N	28623084-28624967	Chr09N	65637750-65639988	1	c7844PB0991/f1p2/1936	Region-204
PB.fusion.1547	Intra-chromosome	Chr04N	46089687-46090658	Chr04N	46343275-46343775	1	c30380PB0990/f1p2/1173	Region-1072
PB.fusion.1386	Intra-chromosome	Chr06K	36335183-36337415	Chr06K	52280151-52280432	2	c30899PB0993/f1p2/1364;c35850PB0989/f2p1/1422	Region-945
PB.fusion.795	Intra-chromosome	Chr08K	22781893-22782189	Chr08K	24786042-24788401	1	c13908PB0990/f3p5/2385	Region-550
PB.fusion.1668	Intra-chromosome	Chr06K	546144-547825	Chr06K	54376689-54378871	1	c24816PB0997/f1p2/3444	Region-1159
PB.fusion.170	Intra-chromosome	Chr08K	27633745-27635908	Chr08K	37943019-37945166	3	c2884PB0990/f2p3/3105;c71510PB0989/f1p4/2906;c1164PB0997/f3p1/3085	Region-108
PB.fusion.1168	Intra-chromosome	Chr07N	36193376-36193677	Chr07N	61752315-61754663	1	c17044PB0992/f1p248/1402	Region-803
PB.fusion.867	Intra-chromosome	Chr01K	73157789-73162021	Chr01K	73622987-73624083	1	c39103PB0989/f1p0/2978	Region-607
PB.fusion.332	Intra-chromosome	Chr01K	30203560-30207584	Chr01K	41090136-41090436	1	c34589PB0991/f2p0/2253	Region-217
PB.fusion.494	Intra-chromosome	Chr08N	19695675-19698237	Chr08N	25942977-25943159	1	c2209PB0939/f1p0/2520	Region-317
PB.fusion.1309	Intra-chromosome	Chr08N	10845733-10846612	Chr08N	12326739-12327798	1	c34168PB0992/f1p1/1481	Region-891
PB.fusion.1257	Intra-chromosome	Chr07K	5474137-5479262	Chr07K	35512273-35512357	1	c43182PB0988/f1p2/1404	Region-862
PB.fusion.242	Intra-chromosome	Chr06K	31365744-31365838	Chr06K	48389208-48390159	1	c7930PB0992/f1p3/1117	Region-152
PB.fusion.716	Intra-chromosome	Chr08N	6480951-6481081	Chr08N	10955330-10988021	1	c15009PB0990/f1p2/2139	Region-493
PB.fusion.623	Intra-chromosome	Chr01N	92473131-92479703	Chr01N	92791184-92791438	1	c68612PB0989/f1p4/3149	Region-416
PB.fusion.1748	Intra-chromosome	Chr04N	53223203-53224426	Chr04N	55423978-55427263	1	c20141PB0990/f1p9/2435	Region-1222
PB.fusion.1368	Intra-chromosome	Chr03K	33859965-33869051	Chr03K	35377030-35378390	1	c54701PB0989/f1p0/2657	Region-935
PB.fusion.203	Intra-chromosome	Chr06K	36735532-36738949	Chr06K	51033896-51035584	1	c1993PB0996/f1p9/6267	Region-125
PB.fusion.270	Intra-chromosome	Chr02K	83850-84497	Chr02K	806219-809072	1	c16393PB0992/f1p0/1403	Region-172
PB.fusion.1185	Intra-chromosome	Chr09N	116630897-116631059	Chr09N	116915931-116921362	1	c56770PB0990/f1p1/2509	Region-816
PB.fusion.1278	Intra-chromosome	Chr01N	16256128-16257641	Chr01N	81184204-81184301	6	c23045PB0988/f3p29/1594;c9999PB0995/f1p1/410;c10964PB0992/f7p160/1588;c1533PB0991/f4p28/1598;c37223PB0991/f1p27/1740;c4753PB0942/f1p6/1587	Region-869
PB.fusion.1694	Intra-chromosome	Chr07K	3274613-3276369	Chr07K	9788167-9788774	2	c13791PB0995/f1p0/663;c27843PB0991/f1p4/1673	Region-1180
PB.fusion.962	Intra-chromosome	Chr03K	54019227-54019381	Chr03K	59946443-59949310	2	c24136PB0992/f1p1/1286;c23594PB0993/f1p0/1311	Region-680
PB.fusion.1837	Intra-chromosome	Chr06K	5454636-5455075	Chr06K	49858892-49860669	1	c58003PB0990/f1p0/2172	Region-1290
PB.fusion.1256	Intra-chromosome	Chr07K	5474137-5479262	Chr07K	35512271-35512357	1	c9603PB0992/f5p1/1409	Region-862
PB.fusion.1778	Intra-chromosome	Chr01K	56350670-56351929	Chr01K	56681795-56682010	1	c46903PB0994/f1p0/871	Region-1249
PB.fusion.41	Intra-chromosome	Chr02K	60789555-60802939	Chr02K	88772571-88773222	1	c12204PB0992/f1p0/1531	Region-25
PB.fusion.1756	Intra-chromosome	Chr01N	23016813-23017045	Chr01N	40766551-40767004	1	c39369PB0994/f1p0/679	Region-1229
PB.fusion.522	Intra-chromosome	Chr03K	15845104-15846650	Chr03K	21543551-21543626	2	c11651PB0988/f2p0/1411;c12775PB0992/f1p2/1412	Region-338
PB.fusion.1704	Intra-chromosome	Chr09K	267011-269483	Chr09K	5821921-5822477	1	c48778PB0993/f1p4/1278	Region-1189
PB.fusion.1491	Intra-chromosome	Chr07N	22495045-22495949	Chr07N	28547128-28547455	1	c31041PB0994/f1p2/1004	Region-1028
PB.fusion.1210	Intra-chromosome	Chr02N	35127309-35127587	Chr02N	90904398-90907174	1	c17447PB0991/f1p11/1937	Region-836
PB.fusion.758	Intra-chromosome	Chr03K	22913290-22914189	Chr03K	43104682-43104805	1	c30863PB0993/f1p0/1104	Region-529
PB.fusion.1941	Intra-chromosome	Chr09N	34581398-34582049	Chr09N	63554150-63558547	1	c51127PB0990/f1p3/2805	Region-1358
PB.fusion.1534	Intra-chromosome	Chr06K	25007734-25010220	Chr06K	47014221-47016888	2	c68234PB0990/f1p2/2843;c5355PB0989/f4p2/3109	Region-1062
PB.fusion.1553	Intra-chromosome	Chr03N	44766022-44768253	Chr03N	50994922-50995094	1	c19517PB0993/f1p1/1226	Region-1078
PB.fusion.1183	Intra-chromosome	Chr09N	116630885-116631059	Chr09N	116916134-116921362	1	c59957PB0990/f1p0/2325	Region-816
PB.fusion.1192	Intra-chromosome	Chr07K	68700576-68702186	Chr07K	69830794-69830989	1	c9058PB0993/f1p3/957	Region-823
PB.fusion.873	Intra-chromosome	Chr02N	23333564-23333795	Chr02N	46864678-46871202	1	c29235PB0988/f1p0/1297	Region-609
PB.fusion.1445	Intra-chromosome	Chr09K	24391272-24392587	Chr09K	58947347-58951312	1	c4783PB0988/f1p0/3046	Region-989
PB.fusion.1539	Intra-chromosome	Chr02K	4823241-4823430	Chr02K	6391632-6391993	2	c17334PB0995/f1p4/462;c4142PB0995/f1p29/578	Region-1067
PB.fusion.1487	Intra-chromosome	Chr09N	2128081-2128425	Chr09N	118506312-118507535	1	c46613PB0988/f1p0/1766	Region-1025
PB.fusion.838	Intra-chromosome	Chr02K	42818618-42823042	Chr02K	44909648-44912666	8	c19578PB0991/f2p7/1916;c28530PB0992/f1p5/1524;c1019PB0991/f19p7/1876;c38148PB0988/f2p5/1926;c46391PB0992/f1p4/1426;c1931PB0938/f2p0/1911;c9356PB0990/f2p2/1910;c5153PB0992/f4p4/1873	Region-584
PB.fusion.556	Intra-chromosome	Chr06K	64212773-64213082	Chr06K	70552187-70559579	1	c26211PB0992/f1p0/1589	Region-367
PB.fusion.893	Intra-chromosome	Chr05K	112433988-112434099	Chr05K	113978894-113984283	1	c20031PB0990/f1p1/2171	Region-622
PB.fusion.229	Intra-chromosome	Chr02K	2268385-2329982	Chr02K	4195239-4195435	1	c53211PB0988/f1p1/969	Region-143
PB.fusion.1009	Intra-chromosome	Chr03N	48982315-48987708	Chr03N	49318997-49325540	1	c3706PB0988/f1p1/3878	Region-712
PB.fusion.736	Intra-chromosome	Chr05K	15971267-15973169	Chr05K	77638834-77639043	1	c2926PB0993/f1p1/1222	Region-512
PB.fusion.179	Intra-chromosome	Chr01K	52873649-52873810	Chr01K	62582277-62582486	1	c5081PB0995/f1p1/362	Region-112
PB.fusion.976	Intra-chromosome	Chr09K	63158869-63160022	Chr09K	63260089-63260524	1	c24618PB0992/f1p3/1396	Region-690
PB.fusion.806	Intra-chromosome	Chr06N	33411166-33411492	Chr06N	78872040-78875164	1	c56678PB0990/f1p2/2410	Region-557
PB.fusion.1076	Intra-chromosome	Chr08K	7826594-7826813	Chr08K	36251008-36252598	1	c6491PB0991/f1p0/1856	Region-749
PB.fusion.1519	Intra-chromosome	Chr01K	36581472-36582272	Chr01K	45067771-45067895	1	c22911PB0994/f1p0/861	Region-1052
PB.fusion.1290	Intra-chromosome	Chr05N	57601484-57608214	Chr05N	63015373-63020729	1	c36873PB0992/f1p1/1616	Region-877
PB.fusion.1107	Intra-chromosome	Chr08K	31342158-31374501	Chr08K	71909475-71913696	1	c13771PB0996/f2p66/6872	Region-756
PB.fusion.251	Intra-chromosome	Chr08N	37276875-37279878	Chr08N	65243468-65243681	1	c31784PB0994/f1p0/818	Region-159
PB.fusion.821	Intra-chromosome	Chr08K	33142675-33142774	Chr08K	68543815-68545321	1	c17156PB0992/f1p0/1605	Region-570
PB.fusion.115	Intra-chromosome	Chr09K	12100635-12102158	Chr09K	40743621-40743765	1	c49714PB0994/f5p31/959	Region-72
PB.fusion.1503	Intra-chromosome	Chr05K	92690730-92691444	Chr05K	94444342-94446658	1	c9182PB0991/f1p0/2065	Region-1037
PB.fusion.259	Intra-chromosome	Chr02N	66610094-66610395	Chr02N	75821823-75822072	1	c6133PB0995/f1p0/436	Region-167
PB.fusion.1946	Intra-chromosome	Chr08N	70795738-70826936	Chr08N	72331619-72332784	1	c31380PB0991/f1p0/1454	Region-1363
PB.fusion.109	Intra-chromosome	Chr09K	12100635-12102132	Chr09K	40743621-40743765	1	c17811PB0942/f5p10/932	Region-72
PB.fusion.549	Intra-chromosome	Chr03K	1879048-1879214	Chr03K	40847028-40847225	1	c18053PB0995/f1p0/362	Region-360
PB.fusion.1541	Intra-chromosome	Chr08N	63882275-63883452	Chr08N	70792418-70795934	1	c1936PB0989/f2p1/1851	Region-1069
PB.fusion.1649	Intra-chromosome	Chr08N	70137093-70138954	Chr08N	72135562-72135969	1	c27520PB0997/f1p0/1677	Region-1144
PB.fusion.108	Intra-chromosome	Chr09K	12100635-12102184	Chr09K	40743621-40743765	1	c15943PB0990/f5p9/984	Region-72
PB.fusion.1729	Intra-chromosome	Chr06K	28305869-28306939	Chr06K	40655035-40657377	1	c54661PB0990/f1p1/3168	Region-1209
PB.fusion.1540	Intra-chromosome	Chr02K	19592362-19592628	Chr02K	72301749-72301934	1	c8999PB0995/f1p1/451	Region-1068
PB.fusion.1469	Intra-chromosome	Chr07N	19736090-19768489	Chr07N	36194551-36195599	1	c7965PB0997/f1p1552/6219	Region-1008
PB.fusion.631	Intra-chromosome	Chr03K	41645903-41646417	Chr03K	72086354-72087646	1	c14494PB0942/f1p1/787	Region-424
PB.fusion.292	Intra-chromosome	Chr06K	7696175-7699429	Chr06K	16836484-16837606	1	c4262PB0990/f1p4/2448	Region-189
PB.fusion.266	Intra-chromosome	Chr06K	25512661-25523344	Chr06K	47344160-47353381	2	c35176PB0989/f1p9/3139;c15226PB0997/f1p4/3074	Region-168
PB.fusion.1303	Intra-chromosome	Chr04K	55492231-55492368	Chr04K	55599371-55600462	1	c43995PB0993/f1p19/980	Region-887
PB.fusion.8	Intra-chromosome	Chr06N	78877737-78880084	Chr06N	79001047-79002423	2	c3578PB0938/f1p1/1800;c39629PB0991/f1p6/1848	Region-3
PB.fusion.1036	Intra-chromosome	Chr02N	98400007-98400553	Chr02N	102378042-102378136	1	c8087PB0941/f1p1/545	Region-727
PB.fusion.557	Intra-chromosome	Chr02K	7531591-7534567	Chr02K	10483184-10483493	1	c27246PB0992/f1p1/1500	Region-368
PB.fusion.452	Intra-chromosome	Chr07N	38788956-38792172	Chr07N	38989893-38991769	1	c2145PB0939/f1p0/2767	Region-281
PB.fusion.1771	Intra-chromosome	Chr08N	25571056-25572240	Chr08N	26961101-26962919	3	c2018PB0990/f4p3/2687;c7611PB0939/f1p0/2656;c26449PB0989/f1p0/2677	Region-1242
PB.fusion.827	Intra-chromosome	Chr01K	4666718-4667371	Chr01K	6677316-6677613	1	c2915PB0942/f1p2/961	Region-575
PB.fusion.626	Intra-chromosome	Chr07N	62655493-62659386	Chr07N	65046875-65048849	1	c20001PB0993/f1p1/1430	Region-419
PB.fusion.1643	Intra-chromosome	Chr06N	252019-253806	Chr06N	744986-754316	1	c20399PB0991/f1p0/1651	Region-1140
PB.fusion.721	Intra-chromosome	Chr07K	24414612-24421085	Chr07K	27279845-27281975	1	c28268PB0997/f1p78/3184	Region-497
PB.fusion.975	Intra-chromosome	Chr09K	63158869-63160018	Chr09K	63260089-63260524	1	c31243PB0990/f1p0/1387	Region-690
PB.fusion.535	Intra-chromosome	Chr06N	63446784-63447318	Chr06N	65215566-65217355	1	c14672PB0942/f1p0/1367	Region-351
PB.fusion.282	Intra-chromosome	Chr08N	44561492-44563251	Chr08N	57182374-57183390	1	c21739PB0993/f3p0/1178	Region-180
PB.fusion.245	Intra-chromosome	Chr07K	37478147-37478246	Chr07K	46936806-46941729	1	c30574PB0991/f1p3/1693	Region-155
PB.fusion.374	Intra-chromosome	Chr06N	12853098-12856481	Chr06N	16772594-16773167	2	c54070PB0989/f1p4/3291;c28395PB0989/f2p7/3574	Region-234
PB.fusion.700	Intra-chromosome	Chr09K	18000970-18001578	Chr09K	18182424-18183007	1	c9830PB0989/f1p1/1069	Region-480
PB.fusion.1096	Intra-chromosome	Chr08K	31342158-31345598	Chr08K	71909055-71913696	1	c5889PB0997/f1p10/4752	Region-756
PB.fusion.747	Intra-chromosome	Chr09N	99079220-99079370	Chr09N	121175251-121182727	2	c17428PB0991/f1p2/2265;c48226PB0990/f1p8/2252	Region-521
PB.fusion.353	Intra-chromosome	Chr05K	1483168-1484861	Chr05K	2539245-2539500	1	c11993PB0938/f2p1/1830	Region-225
PB.fusion.100	Intra-chromosome	Chr09N	76092378-76094509	Chr09N	86371824-86378019	1	c24340PB0989/f1p5/2825	Region-68
PB.fusion.88	Intra-chromosome	Chr05N	39732926-39732966	Chr05N	75581465-75582909	1	c24933PB0994/f1p2/769	Region-61
PB.fusion.1935	Intra-chromosome	Chr02K	134764-149406	Chr02K	12826225-12826292	1	c6266PB0994/f1p0/663	Region-1353
PB.fusion.193	Intra-chromosome	Chr06K	545445-547856	Chr06K	8018239-8020416	1	c1372PB0997/f2p9/4674	Region-121
PB.fusion.408	Intra-chromosome	Chr07N	35413036-35413866	Chr07N	39241051-39251696	1	c43008PB0989/f1p0/3199	Region-248
PB.fusion.1387	Intra-chromosome	Chr09N	19139203-19139690	Chr09N	19333976-19334516	1	c8063PB0942/f1p0/1169	Region-946
PB.fusion.84	Intra-chromosome	Chr02N	1587261-1587543	Chr02N	2249471-2422815	1	c31475PB0990/f1p1/2688	Region-58
PB.fusion.1773	Intra-chromosome	Chr08N	4299237-4304092	Chr08N	11959127-11960196	2	c12664PB0994/f2p1/737;c8217PB0993/f1p0/1233	Region-1244
PB.fusion.1	Intra-chromosome	Chr08N	44561089-44563267	Chr08N	57182407-57183254	1	c38829PB0994/f2p0/934	Region-1
PB.fusion.469	Intra-chromosome	Chr07K	57474337-57476343	Chr07K	72262424-72265019	1	c2603PB0997/f1p7/3173	Region-295
PB.fusion.1120	Intra-chromosome	Chr08K	2821750-2822796	Chr08K	2990150-2996909	1	c28813PB0991/f1p1/2045	Region-766
PB.fusion.717	Intra-chromosome	Chr03K	54019227-54019384	Chr03K	59946443-59949310	1	c20882PB0992/f1p0/1339	Region-494
PB.fusion.101	Intra-chromosome	Chr08K	64407346-64409494	Chr08K	65636710-65638881	7	c36489PB0989/f2p3/3218;c50211PB0990/f1p5/3205;c53305PB0989/f1p5/3302;c22349PB0989/f1p5/3266;c71792PB0989/f1p4/3170;c12241PB0989/f3p6/3288;c69128PB0989/f1p7/3294	Region-69
PB.fusion.607	Intra-chromosome	Chr05K	10391001-10393504	Chr05K	26296970-26297217	1	c14969PB0993/f1p1/935	Region-407
PB.fusion.499	Intra-chromosome	Chr03K	53080965-53081024	Chr03K	65267698-65270180	1	c4065PB0988/f1p0/1138	Region-321
PB.fusion.1147	Intra-chromosome	Chr09N	2107440-2110432	Chr09N	108436640-108437263	1	c5237PB0939/f1p10/2675	Region-784
PB.fusion.1965	Intra-chromosome	Chr07K	37478147-37478259	Chr07K	46936806-46941980	1	c13181PB0991/f4p6/1803	Region-1380
PB.fusion.1160	Intra-chromosome	Chr04K	29176504-29176719	Chr04K	36261919-36264146	1	c38254PB0989/f1p0/1878	Region-797
PB.fusion.81	Intra-chromosome	Chr08N	10955327-10989599	Chr08N	12323475-12324124	1	c49870PB0988/f2p1/3983	Region-55
PB.fusion.722	Intra-chromosome	Chr07N	13637349-13637500	Chr07N	64190556-64193786	1	c12465PB0988/f1p0/858	Region-498
PB.fusion.1971	Intra-chromosome	Chr09K	52131055-52133380	Chr09K	76176011-76178586	1	c53441PB0989/f1p3/3556	Region-1384
PB.fusion.199	Intra-chromosome	Chr04K	1480502-1482842	Chr04K	1961042-1961428	1	c60523PB0989/f1p2/2747	Region-124
PB.fusion.628	Intra-chromosome	Chr09N	7683672-7683808	Chr09N	82775105-82778367	1	c29616PB0992/f1p1/1464	Region-421
PB.fusion.1352	Intra-chromosome	Chr06N	37026971-37028841	Chr06N	76638478-76642667	1	c21467PB0991/f1p0/1962	Region-920
PB.fusion.1674	Intra-chromosome	Chr04K	60702185-60702544	Chr04K	60821153-60821846	1	c4462PB0994/f2p2/800	Region-1164
PB.fusion.978	Intra-chromosome	Chr05N	36435994-36436194	Chr05N	36588151-36598796	1	c55261PB0988/f1p2/1365	Region-692
PB.fusion.395	Intra-chromosome	Chr04K	4767111-4772139	Chr04K	5461623-5461892	1	c56771PB0989/f1p6/2606	Region-242
PB.fusion.908	Intra-chromosome	Chr05K	56167153-56167364	Chr05K	106659200-106662714	1	c2140PB0988/f1p2/1412	Region-636
PB.fusion.1514	Intra-chromosome	Chr07K	6121243-6122221	Chr07K	11137544-11137968	1	c34875PB0992/f1p1/1396	Region-1047
PB.fusion.498	Intra-chromosome	Chr07N	29163085-29166672	Chr07N	31490436-31491341	1	c35708PB0992/f1p0/1572	Region-320
PB.fusion.1203	Intra-chromosome	Chr08K	4696427-4698799	Chr08K	51913863-51914076	1	c6649PB0992/f1p1/1238	Region-830
PB.fusion.879	Intra-chromosome	Chr05K	46005514-46005678	Chr05K	68183444-68185679	1	c7414PB0989/f1p5/1285	Region-613
PB.fusion.1006	Intra-chromosome	Chr08N	17350195-17352551	Chr08N	18784596-18784713	1	c38724PB0990/f1p3/2275	Region-709
PB.fusion.629	Intra-chromosome	Chr01K	2415116-2415655	Chr01K	3407840-3408919	1	c39644PB0992/f1p2/1421	Region-422
PB.fusion.696	Intra-chromosome	Chr07K	15591720-15591853	Chr07K	31748342-31759149	1	c37663PB0988/f1p2/2096	Region-479
PB.fusion.1569	Intra-chromosome	Chr08N	60575013-60575599	Chr08N	60834797-60834892	1	c36981PB0994/f1p0/679	Region-1090
PB.fusion.772	Intra-chromosome	Chr05K	51558715-51559895	Chr05K	63768360-63772903	1	c43991PB0988/f1p0/3482	Region-540
PB.fusion.892	Intra-chromosome	Chr07N	52206973-52207427	Chr07N	60504751-60505209	1	c25767PB0993/f1p0/908	Region-621
PB.fusion.1288	Intra-chromosome	Chr09N	85400775-85401447	Chr09N	87485388-87485664	1	c7304PB0993/f1p0/945	Region-876
PB.fusion.885	Intra-chromosome	Chr01N	65151970-65152044	Chr01N	71424758-71426065	1	c9813PB0993/f1p0/1060	Region-619
PB.fusion.219	Intra-chromosome	Chr01N	4818509-4818776	Chr01N	74686725-74688192	1	c31730PB0993/f1p3/888	Region-135
PB.fusion.1966	Intra-chromosome	Chr07K	37478147-37478245	Chr07K	46936806-46941980	2	c6160PB0992/f4p5/1789;c34623PB0990/f1p0/1780	Region-1380
PB.fusion.1678	Intra-chromosome	Chr06K	1338959-1343705	Chr06K	67966109-67967551	1	c23626PB0997/f1p7/4844	Region-1168
PB.fusion.1452	Intra-chromosome	Chr01N	16259683-16259970	Chr01N	59637290-59640421	1	c43515PB0992/f1p2/1304	Region-994
PB.fusion.744	Intra-chromosome	Chr09N	21429916-21433814	Chr09N	107673106-107673610	1	c54116PB0989/f1p41/4168	Region-519
PB.fusion.1264	Intra-chromosome	Chr02K	13612622-13613842	Chr02K	44214034-44222936	1	c57583PB0988/f1p3/4146	Region-866
PB.fusion.1239	Intra-chromosome	Chr07N	63314938-63315131	Chr07N	64248421-64250797	1	c23765PB0993/f1p0/1005	Region-852
PB.fusion.301	Intra-chromosome	Chr05K	62852934-62853092	Chr05K	67295799-67299042	1	c50198PB0993/f1p2/1167	Region-194
PB.fusion.1784	Intra-chromosome	Chr06N	73166934-73167029	Chr06N	76947908-76950597	1	c37827PB0993/f2p2/1102	Region-1254
PB.fusion.1148	Intra-chromosome	Chr09N	19295660-19296019	Chr09N	104164665-104166851	1	c38453PB0992/f1p1/1541	Region-785
PB.fusion.1952	Intra-chromosome	Chr04K	60702185-60702294	Chr04K	60821097-60821846	1	c46398PB0994/f1p0/777	Region-1369
PB.fusion.672	Intra-chromosome	Chr05K	6736791-6736819	Chr05K	12659897-12660143	1	c12769PB0941/f1p1/308	Region-458
PB.fusion.1774	Intra-chromosome	Chr08N	19695675-19701793	Chr08N	25942980-25943159	1	c42555PB0989/f1p0/3403	Region-1245
PB.fusion.1672	Intra-chromosome	Chr05N	78307277-78310242	Chr05N	78822480-78822821	1	c26924PB0997/f1p1/3290	Region-1163
PB.fusion.487	Intra-chromosome	Chr06N	73508325-73508505	Chr06N	77937661-77941121	1	c46262PB0988/f1p0/2660	Region-310
PB.fusion.1833	Intra-chromosome	Chr05K	58485690-58486059	Chr05K	65831394-65834283	1	c33449PB0993/f2p3/1165	Region-1289
PB.fusion.393	Intra-chromosome	Chr06K	16501314-16502758	Chr06K	68114801-68115313	1	c19621PB0991/f2p2/1952	Region-240
PB.fusion.169	Intra-chromosome	Chr02N	6388270-6388876	Chr02N	45726202-45728165	1	c43000PB0990/f1p1/2693	Region-107
PB.fusion.807	Intra-chromosome	Chr09N	4958668-4960742	Chr09N	13081396-13082456	1	c26837PB0990/f1p0/2398	Region-558
PB.fusion.1921	Intra-chromosome	Chr03K	19044213-19046947	Chr03K	19451563-19452565	1	c48994PB0991/f1p0/2007	Region-1341
PB.fusion.751	Intra-chromosome	Chr08K	66901749-66902124	Chr08K	74968304-74979413	1	c33705PB0990/f1p0/2626	Region-522
PB.fusion.1132	Intra-chromosome	Chr09N	107641768-107641997	Chr09N	108432268-108433127	2	c50648PB0990/f1p2/1117;c11699PB0993/f1p0/1087	Region-775
PB.fusion.15	Intra-chromosome	Chr03K	3684512-3684559	Chr03K	65370293-65370706	1	c2592PB0941/f1p0/445	Region-8
PB.fusion.1320	Intra-chromosome	Chr02K	14268685-14270336	Chr02K	16003991-16004601	1	c15566PB0990/f6p7/2146	Region-901
PB.fusion.79	Intra-chromosome	Chr02N	42152782-42152945	Chr02N	56898890-56902842	1	c35015PB0988/f1p1/1733	Region-53
PB.fusion.1333	Intra-chromosome	Chr03K	9240640-9243517	Chr03K	12101620-12102595	1	c37829PB0990/f1p1/3073	Region-904
PB.fusion.160	Intra-chromosome	Chr08N	44560220-44563292	Chr08N	57182409-57182685	1	c52229PB0988/f1p0/1176	Region-100
PB.fusion.1881	Intra-chromosome	Chr03K	56614364-56615702	Chr03K	56801168-56801636	1	c53388PB0990/f1p3/1805	Region-1318
PB.fusion.1695	Intra-chromosome	Chr07N	35450029-35450119	Chr07N	46164767-46168340	1	c40348PB0993/f1p4/1034	Region-1181
PB.fusion.331	Intra-chromosome	Chr01K	30203563-30207584	Chr01K	41090134-41090438	1	c52381PB0989/f1p0/2263	Region-217
PB.fusion.1448	Intra-chromosome	Chr02K	41583497-41583539	Chr02K	52669383-52669923	1	c7388PB0941/f1p859/599	Region-992
PB.fusion.440	Intra-chromosome	Chr01K	73157787-73161311	Chr01K	73623000-73624083	1	c28904PB0990/f1p1/2738	Region-271
PB.fusion.473	Intra-chromosome	Chr02N	25729776-25730013	Chr02N	61151962-61154402	1	c6678PB0942/f1p0/909	Region-299
PB.fusion.143	Intra-chromosome	Chr08K	72595991-72597920	Chr08K	74968294-74979988	1	c18744PB0997/f2p0/3383	Region-86
PB.fusion.1703	Intra-chromosome	Chr08N	2388546-2390296	Chr08N	72544080-72546439	1	c28262PB0997/f1p9/3800	Region-1188
PB.fusion.1627	Intra-chromosome	Chr08N	10955319-10989599	Chr08N	12323475-12324124	2	c18150PB0989/f2p5/3966;c33329PB0988/f1p2/3962	Region-1130
PB.fusion.384	Intra-chromosome	Chr08K	31342158-31372558	Chr08K	71911027-71913696	1	c20127PB0997/f1p4/5015	Region-239
PB.fusion.876	Intra-chromosome	Chr06K	14223282-14223508	Chr06K	16555513-16556357	1	c43767PB0989/f1p0/1067	Region-610
PB.fusion.1731	Intra-chromosome	Chr04K	3913108-3915836	Chr04K	61504623-61504694	1	c41079PB0988/f1p1/1164	Region-1210
PB.fusion.1461	Intra-chromosome	Chr01N	81443477-81447011	Chr01N	86297816-86297923	1	c23410PB0992/f2p13/1620	Region-1000
PB.fusion.1151	Intra-chromosome	Chr02N	3547459-3548824	Chr02N	29216043-29216204	2	c11273PB0993/f1p0/1433;c20468PB0992/f1p1/1431	Region-788
PB.fusion.107	Intra-chromosome	Chr09K	12100635-12102183	Chr09K	40743621-40743765	1	c17612PB0942/f29p14/982	Region-72
PB.fusion.620	Intra-chromosome	Chr01N	92473131-92479570	Chr01N	92791171-92791438	1	c7649PB0990/f1p3/3028	Region-416
PB.fusion.779	Intra-chromosome	Chr06K	60217778-60221440	Chr06K	72016263-72016394	1	c9473PB0988/f1p0/1540	Region-543
PB.fusion.1447	Intra-chromosome	Chr05N	77716269-77716752	Chr05N	79982142-79982579	1	c3510PB0994/f1p0/913	Region-991
PB.fusion.464	Intra-chromosome	Chr08N	295957-296207	Chr08N	73312248-73315433	1	c30135PB0990/f1p0/2339	Region-290
PB.fusion.1752	Intra-chromosome	Chr05K	39028928-39046341	Chr05K	39159246-39160308	1	c3808PB0993/f3p0/965	Region-1225
PB.fusion.227	Intra-chromosome	Chr08N	66167544-66168761	Chr08N	66485189-66485265	1	c25941PB0993/f1p1/965	Region-141
PB.fusion.1297	Intra-chromosome	Chr08K	72596038-72596805	Chr08K	74968255-74979990	1	c36357PB0989/f1p3/3185	Region-882
PB.fusion.1055	Intra-chromosome	Chr01N	2970924-2970966	Chr01N	51701172-51701599	1	c86040PB0989/f1p4/483	Region-741
PB.fusion.770	Intra-chromosome	Chr06K	31110369-31147361	Chr06K	42146623-42147277	1	c15198PB0989/f4p5/3816	Region-538
PB.fusion.418	Intra-chromosome	Chr05K	39969405-39969579	Chr05K	59591910-59592101	1	c17732PB0995/f1p0/421	Region-255
PB.fusion.1852	Intra-chromosome	Chr01N	61549251-61549403	Chr01N	97049101-97052939	2	c51828PB0991/f1p7/1859;c35321PB0992/f1p3/1607	Region-1303
PB.fusion.1928	Intra-chromosome	Chr05K	99377215-99377681	Chr05K	102569983-102571954	1	c13932PB0992/f2p2/1379	Region-1346
PB.fusion.1844	Intra-chromosome	Chr08K	31275928-31345815	Chr08K	74968315-74979289	1	c28476PB0989/f1p0/2964	Region-1296
PB.fusion.328	Intra-chromosome	Chr04K	47572219-47574797	Chr04K	48094374-48098324	1	c56420PB0989/f1p2/3421	Region-216
PB.fusion.1786	Intra-chromosome	Chr05K	95225434-95227286	Chr05K	98633330-98679439	1	c11298PB0988/f1p0/4106	Region-1255
PB.fusion.1455	Intra-chromosome	Chr07N	2013232-2013309	Chr07N	25200860-25201422	1	c33787PB0994/f1p1/631	Region-996
PB.fusion.192	Intra-chromosome	Chr06K	545445-547860	Chr06K	8018239-8020416	1	c10706PB0997/f1p4/4685	Region-121
PB.fusion.506	Intra-chromosome	Chr08N	2251231-2252201	Chr08N	73374153-73375054	1	c957PB0988/f3p2/1263	Region-326
PB.fusion.187	Intra-chromosome	Chr08K	64407546-64412131	Chr08K	68738755-68739094	1	c18646PB0997/f3p6/3474	Region-118
PB.fusion.425	Intra-chromosome	Chr02N	2132942-2424428	Chr02N	4780182-4781240	1	c40161PB0989/f1p25/3369	Region-260
PB.fusion.1468	Intra-chromosome	Chr06K	7259231-7260292	Chr06K	21207679-21208042	1	c23754PB0992/f1p0/1753	Region-1007
PB.fusion.939	Intra-chromosome	Chr08N	56350504-56354295	Chr08N	59540999-59541233	1	c45732PB0992/f1p2/1485	Region-663
PB.fusion.1188	Intra-chromosome	Chr01K	46726941-46727439	Chr01K	57030248-57030429	1	c10931PB0993/f1p1/684	Region-819
PB.fusion.61	Intra-chromosome	Chr01N	88467703-88467758	Chr01N	90636934-90639612	1	c9971PB0988/f1p1/947	Region-41
PB.fusion.635	Intra-chromosome	Chr09K	74972917-74973855	Chr09K	75700293-75700590	1	c50669PB0994/f1p3/627	Region-426
PB.fusion.1951	Intra-chromosome	Chr09K	79672134-79672298	Chr09K	83961570-83965931	1	c41965PB0992/f1p3/1628	Region-1368
PB.fusion.1684	Intra-chromosome	Chr05K	11190767-11196624	Chr05K	25400738-25401278	1	c43851PB0989/f1p153/3031	Region-1172
PB.fusion.1879	Intra-chromosome	Chr03K	14949630-14951459	Chr03K	19577690-19578670	1	c1832PB0938/f2p0/1944	Region-1317
PB.fusion.862	Intra-chromosome	Chr08N	35162600-35164880	Chr08N	36192509-36195307	1	c2373PB0990/f2p2/2583	Region-604
PB.fusion.1570	Intra-chromosome	Chr08N	60574021-60575627	Chr08N	60833415-60834006	1	c53376PB0990/f1p1/2200	Region-1090
PB.fusion.1349	Intra-chromosome	Chr08K	46853029-46855345	Chr08K	64799826-64799956	1	c37606PB0989/f1p0/2224	Region-918
PB.fusion.593	Intra-chromosome	Chr08N	5509004-5509310	Chr08N	11959125-11961432	1	c1536PB0990/f3p1/2581	Region-398
PB.fusion.645	Intra-chromosome	Chr07N	22495237-22495931	Chr07N	28547128-28547462	2	c36147PB0990/f2p1/900;c13411PB0994/f5p3/946	Region-432
PB.fusion.959	Intra-chromosome	Chr03K	14992263-14992341	Chr03K	16820892-16821863	1	c20974PB0989/f1p2/960	Region-678
PB.fusion.1304	Intra-chromosome	Chr04K	9848446-9848914	Chr04K	30637747-30648395	1	c26735PB0990/f1p3/2487	Region-888
PB.fusion.658	Intra-chromosome	Chr05N	7526541-7527211	Chr05N	90667709-90668061	1	c30781PB0993/f1p0/1025	Region-444
PB.fusion.1586	Intra-chromosome	Chr04K	23513488-23515292	Chr04K	27441109-27441340	1	c41269PB0991/f1p2/2032	Region-1103
PB.fusion.293	Intra-chromosome	Chr06K	7696175-7699316	Chr06K	16836484-16837543	1	c26826PB0989/f1p0/2273	Region-189
PB.fusion.934	Intra-chromosome	Chr02N	46390700-46392282	Chr02N	62162099-62162819	1	c37542PB0991/f1p0/2068	Region-661
PB.fusion.616	Intra-chromosome	Chr01N	73782319-73788340	Chr01N	75707063-75710039	9	c2093PB0997/f1p13/5195;c11007PB0996/f1p6/5296;c34797PB0988/f1p5/4149;c21281PB0988/f3p11/5302;c1050PB0997/f2p10/5381;c27276PB0997/f1p4/5070;c13756PB0997/f3p13/5296;c11669PB0997/f2p0/5341;c903PB0997/f4p17/5313	Region-412
PB.fusion.1856	Intra-chromosome	Chr07K	65493106-65527243	Chr07K	66181745-66184468	1	c23151PB0997/f1p1/3941	Region-1306
PB.fusion.1616	Intra-chromosome	Chr09N	108817588-108820203	Chr09N	108985138-108985757	1	c40987PB0991/f1p0/1501	Region-1125
PB.fusion.114	Intra-chromosome	Chr09K	12100635-12102188	Chr09K	40743621-40743765	1	c58709PB0988/f35p19/988	Region-72
PB.fusion.701	Intra-chromosome	Chr01N	93903741-93906435	Chr01N	94118124-94118369	1	c26016PB0992/f2p4/1478	Region-481
PB.fusion.1000	Intra-chromosome	Chr08K	15462206-15462305	Chr08K	16272366-16273208	1	c20002PB0993/f1p0/942	Region-703
PB.fusion.1381	Intra-chromosome	Chr06K	36335200-36337415	Chr06K	52280236-52280432	2	c19453PB0992/f1p2/1309;c41607PB0988/f1p1/1298	Region-945
PB.fusion.1063	Intra-chromosome	Chr09N	99079220-99080393	Chr09N	121175251-121182785	4	c64792PB0989/f3p7/3207;c53690PB0989/f1p9/3359;c24740PB0989/f2p0/3266;c1313PB0997/f2p7/3274	Region-746
PB.fusion.271	Intra-chromosome	Chr06K	13825520-13825707	Chr06K	13929759-13930118	1	c3907PB0941/f1p0/556	Region-173
PB.fusion.1741	Intra-chromosome	Chr07K	57474388-57476383	Chr07K	72242418-72259755	1	c1740PB0996/f1p16/6433	Region-1216
PB.fusion.991	Intra-chromosome	Chr09N	107641589-107643833	Chr09N	108432435-108435261	1	c18489PB0997/f3p56/5073	Region-700
PB.fusion.1390	Intra-chromosome	Chr08N	7064177-7064443	Chr08N	68529700-68532517	1	c742PB0991/f4p6/2168	Region-949
PB.fusion.1710	Intra-chromosome	Chr01N	16256276-16257112	Chr01N	80545712-80545760	1	c52352PB0993/f2p37/902	Region-1193
PB.fusion.206	Intra-chromosome	Chr08N	70111158-70113777	Chr08N	70557514-70559593	1	c54367PB0988/f1p0/3455	Region-128
PB.fusion.1115	Intra-chromosome	Chr06K	8606802-8608488	Chr06K	10822848-10825731	3	c4087PB0992/f3p2/1546;c8890PB0992/f1p2/1588;c21693PB0991/f1p2/1595	Region-762
PB.fusion.1099	Intra-chromosome	Chr08K	31342158-31346227	Chr08K	71909469-71913696	1	c25995PB0997/f1p10/4963	Region-756
PB.fusion.1642	Intra-chromosome	Chr08K	27635262-27638121	Chr08K	37940621-37941392	1	c20224PB0997/f1p2/3292	Region-1139
PB.fusion.1143	Intra-chromosome	Chr05K	25399137-25399274	Chr05K	95384092-95388663	1	c21143PB0991/f1p1/1672	Region-780
PB.fusion.263	Intra-chromosome	Chr02N	66610094-66610421	Chr02N	75821821-75822674	1	c6590PB0994/f8p6/826	Region-167
PB.fusion.515	Intra-chromosome	Chr01N	30131979-30139079	Chr01N	58789155-58790412	1	c15410PB0997/f1p2/5132	Region-332
PB.fusion.931	Intra-chromosome	Chr01K	25140708-25144565	Chr01K	63535065-63535618	1	c73963PB0989/f1p8/3087	Region-658
PB.fusion.1044	Intra-chromosome	Chr08K	8230858-8232407	Chr08K	11941641-11941903	1	c59202PB0990/f1p0/1671	Region-733
PB.fusion.44	Intra-chromosome	Chr08N	70827416-70834928	Chr08N	72024466-72026002	1	c6056PB0993/f1p0/1116	Region-28
PB.fusion.684	Intra-chromosome	Chr04K	15713901-15714420	Chr04K	60384894-60389098	1	c22984PB0997/f1p0/3312	Region-467
PB.fusion.1730	Intra-chromosome	Chr06K	28305867-28306143	Chr06K	40655995-40657328	1	c2994PB0996/f1p0/1380	Region-1209
PB.fusion.861	Intra-chromosome	Chr04N	2173361-2174122	Chr04N	2834445-2834745	1	c3249PB0942/f1p0/1060	Region-603
PB.fusion.1081	Intra-chromosome	Chr04N	8757834-8761134	Chr04N	51509245-51516488	1	c38243PB0990/f1p1/3120	Region-754
PB.fusion.201	Intra-chromosome	Chr04K	1480502-1482851	Chr04K	1961052-1961428	1	c50110PB0990/f1p3/2747	Region-124
PB.fusion.575	Intra-chromosome	Chr08K	7772493-7991879	Chr08K	25699887-25705057	1	c21032PB0997/f1p3/5140	Region-385
PB.fusion.51	Intra-chromosome	Chr02N	81516126-81516202	Chr02N	92640901-92642076	1	c34503PB0988/f1p0/781	Region-33
PB.fusion.1593	Intra-chromosome	Chr05K	10390958-10393504	Chr05K	26296970-26297225	4	c14337PB0993/f2p2/995;c55767PB0988/f1p0/997;c20344PB0989/f1p1/1036;c21895PB0993/f3p2/1066	Region-1108
PB.fusion.430	Intra-chromosome	Chr03K	5902730-5903624	Chr03K	7424053-7424274	1	c21541PB0992/f1p11/1248	Region-263
PB.fusion.954	Intra-chromosome	Chr09N	25812652-25814524	Chr09N	111995792-111996314	1	c29076PB0988/f1p3/2385	Region-675
PB.fusion.1166	Intra-chromosome	Chr04K	3689183-3689282	Chr04K	5640553-5643146	1	c26396PB0991/f3p4/1864	Region-801
PB.fusion.1179	Intra-chromosome	Chr07N	48955252-48957265	Chr07N	65323929-65325705	1	c52870PB0993/f8p6/1190	Region-812
PB.fusion.742	Intra-chromosome	Chr06K	47444889-47449624	Chr06K	48793684-48794440	1	c23365PB0988/f1p1/6015	Region-517
PB.fusion.1038	Intra-chromosome	Chr09N	2119412-2119559	Chr09N	118498193-118498942	1	c41380PB0994/f1p0/711	Region-728
PB.fusion.460	Intra-chromosome	Chr04N	5477574-5477965	Chr04N	14013656-14016648	1	c7807PB0988/f1p2/1452	Region-288
PB.fusion.1808	Intra-chromosome	Chr07K	46180482-46180610	Chr07K	62623725-62629210	1	c16040PB0992/f1p0/1850	Region-1272
PB.fusion.1191	Intra-chromosome	Chr06N	46585631-46586780	Chr06N	49832158-49834922	1	c48498PB0993/f2p1/1046	Region-822
PB.fusion.1480	Intra-chromosome	Chr05N	59258558-59258785	Chr05N	69169362-69171503	5	c1339PB0991/f15p10/1797;c17671PB0988/f1p1/1795;c29735PB0991/f1p3/1797;c16140PB0990/f2p3/1800;c5676PB0938/f1p3/1795	Region-1018
PB.fusion.102	Intra-chromosome	Chr07K	26349331-26350181	Chr07K	28756498-28757912	1	c2950PB0938/f1p0/2305	Region-70
PB.fusion.1835	Intra-chromosome	Chr05K	58485690-58486126	Chr05K	65831495-65834283	1	c5792PB0988/f1p1/1130	Region-1289
PB.fusion.220	Intra-chromosome	Chr08N	10955320-10988526	Chr08N	12322346-12325204	1	c36423PB0989/f1p2/3242	Region-136
PB.fusion.1061	Intra-chromosome	Chr03K	9239519-9243512	Chr03K	12101620-12101876	1	c54046PB0990/f1p1/2399	Region-744
PB.fusion.1737	Intra-chromosome	Chr07K	57474388-57476383	Chr07K	72242422-72259755	2	c481PB0996/f2p6/6316;c11369PB0996/f1p25/6188	Region-1216
PB.fusion.298	Intra-chromosome	Chr09N	7429333-7432628	Chr09N	88071284-88071576	1	c13035PB0990/f2p3/2688	Region-191
PB.fusion.172	Intra-chromosome	Chr05N	39732866-39733387	Chr05N	75575763-75582849	1	c42790PB0991/f1p3/2071	Region-110
PB.fusion.368	Intra-chromosome	Chr05N	4661069-4661620	Chr05N	4949709-4950550	1	c35764PB0992/f1p1/1391	Region-230
PB.fusion.1139	Intra-chromosome	Chr09K	72119078-72119198	Chr09K	79421645-79422904	1	c9327PB0938/f1p0/1366	Region-776
PB.fusion.1436	Intra-chromosome	Chr09N	94053166-94054275	Chr09N	96885753-96888894	1	c35052PB0991/f1p0/1588	Region-981
PB.fusion.1312	Intra-chromosome	Chr09N	3513215-3513545	Chr09N	7632726-7632826	1	c11451PB0941/f1p0/429	Region-894
PB.fusion.693	Intra-chromosome	Chr03N	5508446-5509299	Chr03N	35023976-35024208	1	c44572PB0993/f1p3/1086	Region-476
PB.fusion.1888	Intra-chromosome	Chr08N	33516184-33516813	Chr08N	50790611-50790854	1	c26715PB0993/f1p0/761	Region-1321
PB.fusion.858	Intra-chromosome	Chr06K	13825514-13825708	Chr06K	13929047-13930668	1	c13999PB0991/f1p58/1857	Region-601
PB.fusion.337	Intra-chromosome	Chr08K	31342158-31373770	Chr08K	71909330-71913696	1	c12893PB0996/f1p14/6663	Region-219
PB.fusion.1394	Intra-chromosome	Chr07N	46734610-46734817	Chr07N	47697080-47700312	1	c25670PB0989/f2p1/3446	Region-953
PB.fusion.1020	Intra-chromosome	Chr01N	95764031-95764159	Chr01N	97023885-97024921	1	c29433PB0988/f1p0/1166	Region-719
PB.fusion.1034	Intra-chromosome	Chr09N	109748369-109751092	Chr09N	113882172-113882324	1	c49039PB0993/f1p1/998	Region-726
PB.fusion.951	Intra-chromosome	Chr05K	34449596-34455670	Chr05K	40985145-40985292	1	c46185PB0991/f2p4/1724	Region-672
PB.fusion.388	Intra-chromosome	Chr08K	31342158-31373770	Chr08K	71909002-71913696	1	c909PB0996/f2p21/8295	Region-239
PB.fusion.790	Intra-chromosome	Chr05K	110559127-110560789	Chr05K	112480029-112480144	1	c28223PB0993/f1p0/1041	Region-549
PB.fusion.136	Intra-chromosome	Chr06K	546496-547474	Chr06K	1391944-1394340	3	c1186PB0997/f3p10/3237;c12800PB0990/f1p4/3366;c60752PB0990/f1p4/3285	Region-83
PB.fusion.1906	Intra-chromosome	Chr02K	780389-780586	Chr02K	1051553-1055330	1	c17579PB0988/f1p1/1890	Region-1331
PB.fusion.1250	Intra-chromosome	Chr08K	2321593-2323905	Chr08K	4433450-4433558	1	c32777PB0991/f3p9/2023	Region-859
PB.fusion.96	Intra-chromosome	Chr02K	25960001-25960319	Chr02K	29396705-29402183	1	c43056PB0992/f1p4/1595	Region-65
PB.fusion.755	Intra-chromosome	Chr03K	21364179-21364604	Chr03K	37254100-37255235	1	c14081PB0994/f1p2/680	Region-526
PB.fusion.1933	Intra-chromosome	Chr01K	2492149-2492194	Chr01K	2985181-2985917	1	c32871PB0994/f1p1/692	Region-1351
PB.fusion.1746	Intra-chromosome	Chr04K	47570984-47571467	Chr04K	48093785-48095254	1	c2301PB0938/f1p0/1952	Region-1220
PB.fusion.1759	Intra-chromosome	Chr03K	17371833-17372999	Chr03K	54710307-54712285	1	c59928PB0990/f1p3/2687	Region-1232
PB.fusion.1767	Intra-chromosome	Chr02K	72430858-72431067	Chr02K	82997980-83000890	1	c33262PB0991/f1p0/2055	Region-1238
PB.fusion.357	Intra-chromosome	Chr05K	1483298-1484861	Chr05K	2539162-2539500	1	c35016PB0991/f1p4/1782	Region-225
PB.fusion.1667	Intra-chromosome	Chr06K	12546090-12548832	Chr06K	16865176-16867939	1	c3592PB0988/f1p0/4274	Region-1158
PB.fusion.1713	Intra-chromosome	Chr02K	4200221-4204359	Chr02K	56256325-56256396	1	c19745PB0993/f1p0/914	Region-1196
PB.fusion.311	Intra-chromosome	Chr07N	2013897-2014804	Chr07N	25200859-25201497	1	c44569PB0992/f1p3/1567	Region-203
PB.fusion.902	Intra-chromosome	Chr02K	60580620-60583160	Chr02K	63762414-63762498	1	c2707PB0995/f4p1/505	Region-631
PB.fusion.1270	Intra-chromosome	Chr02K	13612675-13613842	Chr02K	44218820-44222936	1	c18776PB0991/f1p0/2101	Region-866
PB.fusion.587	Intra-chromosome	Chr09N	28621340-28624967	Chr09N	65637746-65639989	1	c74021PB0989/f1p5/3845	Region-394
PB.fusion.1912	Intra-chromosome	Chr02N	72783558-72783840	Chr02N	74936319-74938380	3	c38809PB0990/f1p0/1732;c25173PB0992/f1p1/1384;c9804PB0991/f1p0/1818	Region-1333
PB.fusion.1101	Intra-chromosome	Chr08K	31342158-31373781	Chr08K	71909510-71913696	1	c9823PB0996/f1p13/6604	Region-756
PB.fusion.928	Intra-chromosome	Chr04N	43289114-43289558	Chr04N	47164842-47170936	1	c9249PB0991/f1p1/1906	Region-655
PB.fusion.1509	Intra-chromosome	Chr04K	6914555-6915642	Chr04K	8581293-8587129	1	c58576PB0989/f1p10/3293	Region-1042
PB.fusion.1471	Intra-chromosome	Chr09N	64521247-64521484	Chr09N	109686154-109688129	1	c3314PB0938/f1p2/2047	Region-1010
PB.fusion.264	Intra-chromosome	Chr02N	66610094-66610405	Chr02N	75821821-75822674	1	c19213PB0993/f1p2/810	Region-167
PB.fusion.797	Intra-chromosome	Chr08K	22781893-22782109	Chr08K	24786036-24787521	1	c8002PB0939/f1p0/1432	Region-550
PB.fusion.1482	Intra-chromosome	Chr06K	25473450-25478103	Chr06K	47940379-47941945	1	c21753PB0991/f1p0/1898	Region-1020
PB.fusion.849	Intra-chromosome	Chr06N	78877737-78880093	Chr06N	79001047-79007219	1	c44447PB0990/f1p19/3352	Region-594
PB.fusion.570	Intra-chromosome	Chr08K	68689062-68703097	Chr08K	72596631-72597925	1	c20822PB0989/f1p4/3074	Region-380
PB.fusion.175	Intra-chromosome	Chr08N	60575013-60575393	Chr08N	60833418-60834892	1	c11440PB0992/f1p4/1489	Region-111
PB.fusion.1523	Intra-chromosome	Chr02N	69598665-69599610	Chr02N	98298281-98298710	1	c20053PB0993/f1p1/1124	Region-1056
PB.fusion.70	Intra-chromosome	Chr08N	12944261-12945221	Chr08N	37838875-37839738	2	c48920PB0991/f1p5/1817;c27352PB0988/f1p3/1458	Region-47
PB.fusion.1876	Intra-chromosome	Chr03K	14949661-14951459	Chr03K	19577692-19578670	1	c45253PB0991/f3p1/1909	Region-1317
PB.fusion.1923	Intra-chromosome	Chr05N	88093135-88095671	Chr05N	88209361-88218770	1	c6474PB0997/f2p18/3614	Region-1343
PB.fusion.1403	Intra-chromosome	Chr05N	73567311-73567514	Chr05N	86891285-86895524	1	c1186PB0991/f7p7/2119	Region-960
PB.fusion.566	Intra-chromosome	Chr06N	72551778-72552120	Chr06N	79455628-79456570	1	c28560PB0993/f1p0/1278	Region-376
PB.fusion.1911	Intra-chromosome	Chr06N	2639441-2642618	Chr06N	5479518-5480036	1	c46150PB0993/f1p0/919	Region-1332
PB.fusion.432	Intra-chromosome	Chr02N	46820333-46822285	Chr02N	47896150-47896261	1	c8524PB0992/f1p0/1534	Region-264
PB.fusion.1841	Intra-chromosome	Chr07K	7633664-7634397	Chr07K	30896275-30900512	1	c29140PB0991/f1p1/1940	Region-1294
PB.fusion.1558	Intra-chromosome	Chr06K	25512661-25523344	Chr06K	47344160-47353415	7	c7750PB0989/f2p6/3197;c10788PB0997/f2p1/3214;c20483PB0990/f1p7/3154;c41895PB0989/f1p8/3225;c1003PB0997/f3p2/3210;c19536PB0997/f1p3/3252;c16010PB0989/f2p9/3160	Region-1082
PB.fusion.210	Intra-chromosome	Chr06K	5723236-5730151	Chr06K	16596000-16596333	1	c36882PB0993/f1p3/1124	Region-131
PB.fusion.554	Intra-chromosome	Chr03K	56835658-56836036	Chr03K	58322793-58322932	1	c26164PB0994/f1p0/544	Region-365
PB.fusion.1198	Intra-chromosome	Chr06K	546496-547831	Chr06K	1391947-1394340	1	c1945PB0988/f2p2/2352	Region-825
PB.fusion.1181	Intra-chromosome	Chr01N	8633093-8635316	Chr01N	28793271-28793360	1	c17820PB0993/f1p0/1013	Region-814
PB.fusion.1418	Intra-chromosome	Chr02N	100838184-100849852	Chr02N	102978172-102978719	1	c14757PB0997/f1p2/4393	Region-974
PB.fusion.1427	Intra-chromosome	Chr04N	10192915-10195048	Chr04N	12515832-12516546	1	c6971PB0988/f4p3/1494	Region-976
PB.fusion.330	Intra-chromosome	Chr01K	30203562-30207584	Chr01K	41090132-41090438	1	c17041PB0990/f2p2/2269	Region-217
PB.fusion.320	Intra-chromosome	Chr09K	27209690-27210078	Chr09K	73410730-73411118	1	c38565PB0994/f1p0/773	Region-211
PB.fusion.816	Intra-chromosome	Chr06K	60278968-60280455	Chr06K	71993111-71993402	1	c24741PB0992/f1p2/1666	Region-567
PB.fusion.1158	Intra-chromosome	Chr06N	1603849-1604244	Chr06N	37387290-37387358	1	c86180PB0989/f1p0/489	Region-795
PB.fusion.198	Intra-chromosome	Chr04K	1480502-1482803	Chr04K	1961107-1961428	1	c16113PB0990/f2p3/2645	Region-124
PB.fusion.1537	Intra-chromosome	Chr07N	57174373-57174497	Chr07N	66043596-66045208	4	c2826PB0942/f2p0/1693;c8532PB0938/f1p1/1694;c17708PB0995/f1p0/621;c19413PB0988/f1p1/1666	Region-1065
PB.fusion.1532	Intra-chromosome	Chr09N	23587599-23590974	Chr09N	39445945-39446279	1	c19180PB0992/f1p0/1467	Region-1060
PB.fusion.1259	Intra-chromosome	Chr07N	7579799-7580658	Chr07N	36195549-36195838	1	c13518PB0942/f1p103/1150	Region-864
PB.fusion.257	Intra-chromosome	Chr08K	5148429-5149019	Chr08K	72579543-72585621	1	c51460PB0991/f1p1/1930	Region-165
PB.fusion.1246	Intra-chromosome	Chr05N	42763792-42764383	Chr05N	66758861-66759645	1	c44821PB0993/f1p1/1305	Region-856
PB.fusion.369	Intra-chromosome	Chr05N	4660956-4662074	Chr05N	4949715-4949999	1	c5468PB0989/f1p2/1402	Region-230
PB.fusion.1761	Intra-chromosome	Chr06K	11632690-11633344	Chr06K	33672790-33673252	1	c40167PB0993/f1p6/925	Region-1233
PB.fusion.580	Intra-chromosome	Chr08K	31344446-31347024	Chr08K	46954767-46956439	2	c6517PB0989/f1p4/2747;c5268PB0990/f1p3/2762	Region-390
PB.fusion.1017	Intra-chromosome	Chr08K	36758807-36762814	Chr08K	46955226-46956435	1	c8788PB0989/f1p7/3465	Region-716
PB.fusion.234	Intra-chromosome	Chr08K	8807431-8807488	Chr08K	11146411-11147416	3	c7368PB0989/f2p0/829;c10411PB0988/f1p0/830;c50446PB0993/f1p0/926	Region-146
PB.fusion.280	Intra-chromosome	Chr08N	35040018-35040294	Chr08N	36990218-36991723	1	c37763PB0992/f1p0/1618	Region-178
PB.fusion.346	Intra-chromosome	Chr06K	60498353-60499827	Chr06K	69130399-69131918	1	c16056PB0942/f1p1/1461	Region-223
PB.fusion.1422	Intra-chromosome	Chr04N	10192915-10195049	Chr04N	12515831-12516546	1	c8998PB0942/f2p0/1499	Region-976
PB.fusion.559	Intra-chromosome	Chr08K	64407431-64409499	Chr08K	65636715-65638937	1	c46722PB0988/f1p1/3701	Region-370
PB.fusion.400	Intra-chromosome	Chr04K	4767126-4772266	Chr04K	5461608-5461822	1	c1710PB0990/f5p28/2664	Region-242
PB.fusion.711	Intra-chromosome	Chr03N	17496833-17497127	Chr03N	56035179-56035453	1	c10430PB0995/f1p0/570	Region-490
PB.fusion.1721	Intra-chromosome	Chr08N	66287476-66287715	Chr08N	66413434-66414038	1	c3200PB0988/f1p0/907	Region-1201
PB.fusion.1702	Intra-chromosome	Chr05K	72822461-72824032	Chr05K	82070026-82070285	5	c18891PB0993/f2p4/1093;c38107PB0989/f1p0/1245;c10943PB0942/f1p0/1076;c26739PB0993/f1p5/1037;c3676PB0988/f2p0/1099	Region-1187
PB.fusion.329	Intra-chromosome	Chr01K	30203562-30207584	Chr01K	41090133-41090438	1	c25266PB0997/f1p2/2266	Region-217
PB.fusion.649	Intra-chromosome	Chr09N	107665352-107666151	Chr09N	108394460-108394913	1	c33363PB0993/f1p2/1241	Region-435
PB.fusion.901	Intra-chromosome	Chr07K	5273136-5273313	Chr07K	5497247-5499558	1	c5436PB0997/f1p0/1431	Region-630
PB.fusion.321	Intra-chromosome	Chr05K	1693546-1695782	Chr05K	21811148-21813419	1	c10618PB0996/f1p7/4514	Region-212
PB.fusion.969	Intra-chromosome	Chr05K	6736893-6738362	Chr05K	12659972-12660146	1	c30411PB0997/f1p2/643	Region-684
PB.fusion.94	Intra-chromosome	Chr02K	25960001-25960319	Chr02K	29396778-29402183	1	c21710PB0989/f2p0/1522	Region-65
PB.fusion.1949	Intra-chromosome	Chr02N	26971610-26972183	Chr02N	47264679-47265578	1	c12047PB0992/f1p0/1466	Region-1366
PB.fusion.1127	Intra-chromosome	Chr07N	18858562-18859098	Chr07N	24906302-24909038	1	c24513PB0988/f1p3/1945	Region-773
PB.fusion.1564	Intra-chromosome	Chr03N	19608189-19608282	Chr03N	29055568-29055927	1	c14680PB0995/f1p0/451	Region-1087
PB.fusion.1505	Intra-chromosome	Chr07K	28522835-28526121	Chr07K	52937662-52938093	1	c50182PB0991/f1p4/1861	Region-1039
PB.fusion.1887	Intra-chromosome	Chr09N	16940366-16940843	Chr09N	109027340-109033119	1	c2826PB0992/f1p1/1467	Region-1320
PB.fusion.1546	Intra-chromosome	Chr08K	19422420-19424712	Chr08K	74968219-74980004	1	c73188PB0989/f1p4/3509	Region-1071
PB.fusion.148	Intra-chromosome	Chr03K	60091733-60093979	Chr03K	60465670-60591133	1	c8758PB0996/f1p10/6252	Region-90
PB.fusion.1551	Intra-chromosome	Chr06N	6137409-6138804	Chr06N	15479676-15487605	1	c21913PB0997/f1p3/5391	Region-1076
PB.fusion.372	Intra-chromosome	Chr06N	39428276-39435031	Chr06N	45658566-45663675	1	c4709PB0988/f1p2/4970	Region-233
PB.fusion.128	Intra-chromosome	Chr09K	29826217-29827407	Chr09K	81811337-81811654	1	c21786PB0994/f1p1/867	Region-76
PB.fusion.799	Intra-chromosome	Chr08N	4590732-4592720	Chr08N	26806374-26807025	5	c18807PB0989/f1p2/2171;c8871PB0938/f1p0/2124;c36698PB0990/f1p2/2202;c14144PB0991/f2p5/2158;c30960PB0991/f1p5/2084	Region-552
PB.fusion.342	Intra-chromosome	Chr08N	5996159-5997943	Chr08N	8032863-8036249	1	c41917PB0991/f1p3/2075	Region-220
PB.fusion.1130	Intra-chromosome	Chr09N	107641768-107641840	Chr09N	108432268-108433109	1	c18334PB0994/f1p5/922	Region-775
PB.fusion.945	Intra-chromosome	Chr02N	36465323-36468389	Chr02N	100246262-100264125	1	c818PB0996/f2p12/6809	Region-669
PB.fusion.577	Intra-chromosome	Chr09K	78722838-78728937	Chr09K	80221904-80222098	1	c10573PB0991/f1p4/2083	Region-387
PB.fusion.621	Intra-chromosome	Chr01N	92473131-92479570	Chr01N	92791190-92791438	1	c21892PB0997/f1p1/3009	Region-416
PB.fusion.1153	Intra-chromosome	Chr07N	19667572-19738756	Chr07N	36193149-36194842	1	c38062PB0989/f1p5738/4994	Region-790
PB.fusion.1868	Intra-chromosome	Chr03N	19608186-19609768	Chr03N	29055561-29056755	3	c549PB0988/f11p9/1847;c198PB0991/f67p48/1844;c13601PB0992/f3p5/1578	Region-1311
PB.fusion.1489	Intra-chromosome	Chr05K	35331017-35332696	Chr05K	51353342-51360177	1	c41030PB0989/f1p0/4141	Region-1027
PB.fusion.1323	Intra-chromosome	Chr02K	14268685-14270207	Chr02K	16003991-16004682	1	c19937PB0991/f1p6/2107	Region-901
PB.fusion.1226	Intra-chromosome	Chr06K	45759510-45760410	Chr06K	59506110-59506277	1	c14250PB0993/f1p0/1136	Region-849
PB.fusion.1342	Intra-chromosome	Chr01N	30136332-30139102	Chr01N	48069688-48175760	1	c12935PB0996/f1p5/6473	Region-911
PB.fusion.640	Intra-chromosome	Chr09K	15771263-15775420	Chr09K	20190916-20196444	1	c4549PB0988/f1p1/3602	Region-431
PB.fusion.77	Intra-chromosome	Chr08K	63583409-63603278	Chr08K	65032289-65034579	1	c30073PB0988/f1p1/3656	Region-51
PB.fusion.1145	Intra-chromosome	Chr01K	35966235-35966550	Chr01K	45492508-45497131	1	c19034PB0992/f1p2/1471	Region-782
[truncated: 723 more rows]
