# Supplementary material for: Revealing the transcriptomic complexity of switchgrass by PacBio long-read sequencing
Source: Biotechnol Biofuels. 2018 Jun 20;11:170. doi: 10.1186/s13068-018-1167-z (PMC6009963; doi:10.1186/s13068-018-1167-z)
Supplement: Supplementary file 2 — Additional file 2. Genomic locations mapped by 2853 non-FL fusion transcripts. [file 13068_2018_1167_MOESM2_ESM.xlsx]

## Sheet: nFL_inter-fusion
Names	Type	left-chromosome	left-region	Right-chromosome	Right-region	#transcript number	transcript	unique region
PB.fusion_nfl.1176	Inter-chromosome	Chr08N	54494138-54503332	Chr09N	76017851-76018949	1	m150106_111317_00123_c100767062550000001823169107221565_s1_p0/56364/0_5649_CCS	Region-8
PB.fusion_nfl.879	Inter-chromosome	Chr04K	51514997-51515581	Chr05K	70213745-70213817	1	m160207_050544_42271_c100929962550000001823209005251644_s1_p0/70359/30_497_CCS	Region-3
PB.fusion_nfl.56	Inter-chromosome	Chr08K	32483840-32484245	scaffold_2110	1032-3033	1	m160209_082855_42271_c100929962550000001823209005251647_s1_p0/63135/0_2317_CCS	Region-1
PB.fusion_nfl.746	Inter-chromosome	Chr05K	28152218-28153269	Chr07N	45798549-45799523	1	m160208_235258_42271_c100929962550000001823209005251645_s1_p0/70828/30_2155_CCS	Region-6
PB.fusion_nfl.2276	Inter-chromosome	Chr03K	14959762-14959820	Chr05K	16620013-16620706	1	m160207_004423_42271_c100929962550000001823209005251643_s1_p0/33096/795_0_CCS	Region-9
PB.fusion_nfl.126	Inter-chromosome	Chr02K	39759082-39759248	Chr05K	109363450-109363559	1	m150104_012120_42173_c100766932550000001823169107221535_s1_p0/41598/0_300_CCS	Region-7
PB.fusion_nfl.1522	Inter-chromosome	Chr09K	67228484-67228537	Chr09N	93924878-93927362	1	m160207_050544_42271_c100929962550000001823209005251644_s1_p0/24956/606_0_CCS	Region-12
PB.fusion_nfl.1529	Inter-chromosome	Chr04N	45927588-45927755	Chr08K	5900929-5901430	11	m140627_032544_00123_c100625492550000001823118408061407_s1_p0/129448/606_25_CCS;m150107_002342_42173_c100766962550000001823169107221506_s1_p0/135160/624_0_CCS;m160206_032001_42271_c100929922550000001823209005251686_s1_p0/136993/600_0_CCS;m150109_041318_00123_c100767012550000001823169107221511_s1_p0/55266/575_0_CCS;m150109_041318_00123_c100767012550000001823169107221511_s1_p0/87112/0_326_CCS;m1602…	Region-2
PB.fusion_nfl.888	Inter-chromosome	Chr02K	39759141-39759328	Chr08N	36985950-36986431	14	m160206_202527_42271_c100929962550000001823209005251642_s1_p0/160349/0_770_CCS;m140701_195627_42173_c100625722550000001823118408061486_s1_p0/73160/0_741_CCS;m160209_212138_42271_c100929752550000001823209005251612_s1_p0/85644/0_686_CCS;m140702_001214_42173_c100625722550000001823118408061487_s1_p0/41331/0_714_CCS;m160206_202527_42271_c100929962550000001823209005251642_s1_p0/130008/0_767_CCS;m160207…	Region-4
PB.fusion_nfl.371	Inter-chromosome	Chr04K	42319890-42319960	Chr05N	12016901-12017508	1	m160209_170232_42271_c100929752550000001823209005251611_s1_p0/76310/0_693_CCS	Region-5
PB.fusion_nfl.723	Inter-chromosome	Chr03N	32255656-32263137	Chr06K	50001690-50005695	1	m160213_021713_42271_c100936882550000001823207905251607_s1_p0/19075/0_2475_CCS	Region-10
PB.fusion_nfl.547	Inter-chromosome	Chr05K	100527332-100527411	Chr09N	100265721-100267390	1	m150106_175143_00123_c100767062550000001823169107221567_s1_p0/21683/0_993_CCS	Region-11
PB.fusion_nfl.1124	Inter-chromosome	Chr02N	75605924-75608356	Chr09N	117628892-117635400	1	m160206_073619_42271_c100929922550000001823209005251687_s1_p0/19317/3708_57_CCS	Region-20
PB.fusion_nfl.1694	Inter-chromosome	Chr09K	29827421-29829709	Chr09N	52767767-52767905	1	m150106_175143_00123_c100767062550000001823169107221567_s1_p0/125962/0_2306_CCS	Region-23
PB.fusion_nfl.1513	Inter-chromosome	Chr04K	35554665-35554814	scaffold_1428	13418-15531	20	m160207_050544_42271_c100929962550000001823209005251644_s1_p0/64296/0_894_CCS;m160207_050544_42271_c100929962550000001823209005251644_s1_p0/133857/30_647_CCS;m150106_200247_42173_c100766962550000001823169107221505_s1_p0/87683/0_557_CCS;m150107_002342_42173_c100766962550000001823169107221506_s1_p0/122070/30_785_CCS;m160210_014237_42271_c100929752550000001823209005251613_s1_p0/98086/711_0_CCS;m1501…	Region-13
PB.fusion_nfl.633	Inter-chromosome	Chr02N	65222746-65224368	scaffold_1264	3853-4061	2	m160209_082855_42271_c100929962550000001823209005251647_s1_p0/148410/1941_26_CCS;m150103_122407_42173_c100766932550000001823169107221532_s1_p0/119345/0_1527_CCS	Region-14
PB.fusion_nfl.260	Inter-chromosome	Chr01K	75252692-75253454	Chr06K	2291104-2294593	1	m160206_073619_42271_c100929922550000001823209005251687_s1_p0/153161/0_2088_CCS	Region-19
PB.fusion_nfl.1371	Inter-chromosome	Chr04K	43179788-43180655	Chr09N	31026691-31027646	1	m160207_004423_42271_c100929962550000001823209005251643_s1_p0/93409/1722_0_CCS	Region-24
PB.fusion_nfl.1278	Inter-chromosome	Chr01N	5491967-5495444	scaffold_3452	568-1613	1	m150103_122407_42173_c100766932550000001823169107221532_s1_p0/85480/27_2662_CCS	Region-16
PB.fusion_nfl.14	Inter-chromosome	Chr06K	5557611-5558201	scaffold_783	5-1478	2	m140620_024217_00123_c100629332550000001823105008061431_s1_p0/43105/30_2126_CCS;m150106_113009_42173_c100766962550000001823169107221503_s1_p0/76098/0_1609_CCS	Region-15
PB.fusion_nfl.816	Inter-chromosome	Chr06K	21333345-21333527	Chr08K	54474497-54475313	1	m150107_002342_42173_c100766962550000001823169107221506_s1_p0/105538/0_913_CCS	Region-18
PB.fusion_nfl.1294	Inter-chromosome	Chr01N	22143635-22146455	Chr03K	11657317-11657418	1	m150105_224135_42173_c100766962550000001823169107221500_s1_p0/90390/30_1925_CCS	Region-26
PB.fusion_nfl.861	Inter-chromosome	Chr01K	15516734-15517804	Chr04K	41759017-41759084	1	m160206_160855_42271_c100929962550000001823209005251641_s1_p0/91481/1123_0_CCS	Region-21
PB.fusion_nfl.208	Inter-chromosome	Chr08K	1941386-1942211	Chr09N	107637016-107637694	1	m160206_032001_42271_c100929922550000001823209005251686_s1_p0/26298/0_1441_CCS	Region-27
PB.fusion_nfl.2255	Inter-chromosome	Chr09K	59158018-59160112	scaffold_949	15597-15690	3	m160207_050544_42271_c100929962550000001823209005251644_s1_p0/145614/30_745_CCS;m160207_050544_42271_c100929962550000001823209005251644_s1_p0/97177/800_46_CCS;m160210_014237_42271_c100929752550000001823209005251613_s1_p0/133471/443_0_CCS	Region-22
PB.fusion_nfl.1369	Inter-chromosome	Chr05K	48774814-48774994	scaffold_940	17930-20741	2	m140621_141232_00123_c100625492550000001823118408061401_s1_p0/86057/1493_0_CCS;m160209_124516_42271_c100929752550000001823209005251610_s1_p0/97078/644_0_CCS	Region-25
PB.fusion_nfl.276	Inter-chromosome	scaffold_17301	203-977	scaffold_9666	1-1888	1	m160209_040851_42271_c100929962550000001823209005251646_s1_p0/32819/3144_58_CCS	Region-17
PB.fusion_nfl.1639	Inter-chromosome	Chr09N	28728247-28731384	scaffold_193	39386-40100	1	m150106_111317_00123_c100767062550000001823169107221565_s1_p0/72760/3277_26_CCS	Region-30
PB.fusion_nfl.1674	Inter-chromosome	Chr01N	91649453-91649718	Chr04N	23206066-23206708	1	m160207_004423_42271_c100929962550000001823209005251643_s1_p0/155294/0_1008_CCS	Region-31
PB.fusion_nfl.1397	Inter-chromosome	Chr03N	29992078-29994630	Chr04K	17791422-17794008	1	m150106_113009_42173_c100766962550000001823169107221503_s1_p0/104840/1853_129_CCS	Region-29
PB.fusion_nfl.1243	Inter-chromosome	Chr03K	44866211-44866786	scaffold_2480	8863-9103	1	m160213_021713_42271_c100936882550000001823207905251607_s1_p0/139269/0_846_CCS	Region-28
PB.fusion_nfl.1074	Inter-chromosome	Chr06K	26111249-26111654	Chr09N	61963271-61963517	2	m150107_002342_42173_c100766962550000001823169107221506_s1_p0/29451/513_57_CCS;m150105_224135_42173_c100766962550000001823169107221500_s1_p0/117080/0_630_CCS	Region-35
PB.fusion_nfl.2175	Inter-chromosome	Chr01N	47674852-47675891	Chr05K	31541245-31558264	1	m150105_224135_42173_c100766962550000001823169107221500_s1_p0/108210/2912_0_CCS	Region-39
PB.fusion_nfl.385	Inter-chromosome	Chr03K	55551315-55553598	Chr05N	41422509-41424977	1	m160212_215811_42271_c100936882550000001823207905251606_s1_p0/114424/48_4734_CCS	Region-36
PB.fusion_nfl.201	Inter-chromosome	Chr01N	85760478-85761132	Chr02K	41584148-41584202	1	m150105_224135_42173_c100766962550000001823169107221500_s1_p0/88238/30_737_CCS	Region-37
PB.fusion_nfl.644	Inter-chromosome	Chr02N	28379730-28380245	Chr09N	254386-254692	1	m150106_025727_42173_c100766962550000001823169107221501_s1_p0/126420/30_853_CCS	Region-42
PB.fusion_nfl.365	Inter-chromosome	Chr02K	20842005-20844305	Chr05K	10937639-10937765	17	m160209_170232_42271_c100929752550000001823209005251611_s1_p0/148968/1882_203_CCS;m140702_001214_42173_c100625722550000001823118408061487_s1_p0/132876/29_1360_CCS;m160206_202527_42271_c100929962550000001823209005251642_s1_p0/85398/1699_44_CCS;m160208_235258_42271_c100929962550000001823209005251645_s1_p0/60959/1739_11_CCS;m160206_160855_42271_c100929962550000001823209005251641_s1_p0/13017/30_1710_…	Region-38
PB.fusion_nfl.1658	Inter-chromosome	Chr09K	59155253-59155620	scaffold_788	24364-28593	1	m160206_115235_42271_c100929962550000001823209005251640_s1_p0/25500/0_1548_CCS	Region-32
PB.fusion_nfl.881	Inter-chromosome	Chr07N	12259276-12259536	scaffold_196	45315-45863	4	m160206_202527_42271_c100929962550000001823209005251642_s1_p0/107344/0_692_CCS;m160209_124516_42271_c100929752550000001823209005251610_s1_p0/125301/0_664_CCS;m160209_124516_42271_c100929752550000001823209005251610_s1_p0/113374/0_775_CCS;m160206_160855_42271_c100929962550000001823209005251641_s1_p0/160800/0_714_CCS	Region-33
PB.fusion_nfl.1139	Inter-chromosome	Chr01K	79261103-79261571	scaffold_3068	10055-11112	2	m160209_124516_42271_c100929752550000001823209005251610_s1_p0/48432/1545_0_CCS;m160209_124516_42271_c100929752550000001823209005251610_s1_p0/41382/0_1237_CCS	Region-34
PB.fusion_nfl.1445	Inter-chromosome	Chr05K	96392948-96393169	Chr09N	111618989-111622199	1	m160209_170232_42271_c100929752550000001823209005251611_s1_p0/110668/1497_52_CCS	Region-46
PB.fusion_nfl.594	Inter-chromosome	Chr06N	44725121-44725146	Chr09N	99095152-99095592	1	m160210_014237_42271_c100929752550000001823209005251613_s1_p0/136048/0_496_CCS	Region-1861
PB.fusion_nfl.400	Inter-chromosome	Chr06K	26661062-26661346	Chr06N	9175485-9176957	1	m160206_032001_42271_c100929922550000001823209005251686_s1_p0/48691/1533_0_CCS	Region-41
PB.fusion_nfl.2226	Inter-chromosome	Chr02N	91391278-91391384	Chr04K	28282193-28282626	1	m160207_050544_42271_c100929962550000001823209005251644_s1_p0/4374/0_437_CCS	Region-50
PB.fusion_nfl.577	Inter-chromosome	Chr07K	19995247-19996291	scaffold_516	6627-7847	1	m160207_004423_42271_c100929962550000001823209005251643_s1_p0/158364/1237_55_CCS	Region-40
PB.fusion_nfl.2181	Inter-chromosome	Chr09K	792149-793006	scaffold_14681	154-2079	1	m160212_031610_42271_c100936882550000001823207905251604_s1_p0/83142/45_2610_CCS	Region-44
PB.fusion_nfl.1196	Inter-chromosome	Chr04K	4498678-4500271	Chr08N	8620643-8623196	1	m160206_202527_42271_c100929962550000001823209005251642_s1_p0/41784/0_978_CCS	Region-47
PB.fusion_nfl.118	Inter-chromosome	Chr03N	35460115-35460602	scaffold_16834	137-1195	1	m160209_170232_42271_c100929752550000001823209005251611_s1_p0/46617/28_1618_CCS	Region-43
PB.fusion_nfl.2058	Inter-chromosome	Chr01K	72937755-72938478	scaffold_1124	14604-14650	1	m150107_002342_42173_c100766962550000001823169107221506_s1_p0/107272/32_811_CCS	Region-45
PB.fusion_nfl.1553	Inter-chromosome	Chr05N	24682558-24682990	scaffold_10052	3610-3771	1	m140627_032544_00123_c100625492550000001823118408061407_s1_p0/58928/0_626_CCS	Region-49
PB.fusion_nfl.60	Inter-chromosome	Chr09K	59158017-59160176	scaffold_949	15597-15644	3	m160210_014237_42271_c100929752550000001823209005251613_s1_p0/79617/0_698_CCS;m160207_050544_42271_c100929962550000001823209005251644_s1_p0/37239/452_0_CCS;m160207_050544_42271_c100929962550000001823209005251644_s1_p0/72072/896_55_CCS	Region-22
PB.fusion_nfl.2009	Inter-chromosome	Chr08N	26220918-26221365	scaffold_58	64741-65077	17	m150107_002342_42173_c100766962550000001823169107221506_s1_p0/143509/0_680_CCS;m160207_050544_42271_c100929962550000001823209005251644_s1_p0/123557/0_322_CCS;m150109_041318_00123_c100767012550000001823169107221511_s1_p0/28680/0_635_CCS;m160207_050544_42271_c100929962550000001823209005251644_s1_p0/107868/0_507_CCS;m160209_040851_42271_c100929962550000001823209005251646_s1_p0/98533/30_604_CCS;m1501…	Region-48
PB.fusion_nfl.993	Inter-chromosome	Chr03K	44866468-44866860	Chr04K	41121245-41121467	2	m150106_175143_00123_c100767062550000001823169107221567_s1_p0/148536/0_667_CCS;m160213_021713_42271_c100936882550000001823207905251607_s1_p0/140765/0_531_CCS	Region-52
PB.fusion_nfl.421	Inter-chromosome	Chr02N	103928138-103931121	Chr09K	79662185-79663988	1	m160207_004423_42271_c100929962550000001823209005251643_s1_p0/159319/0_1543_CCS	Region-54
PB.fusion_nfl.2027	Inter-chromosome	Chr04N	3969333-3969493	Chr09N	3839306-3847973	1	m160209_082855_42271_c100929962550000001823209005251647_s1_p0/146505/29_1011_CCS	Region-57
PB.fusion_nfl.931	Inter-chromosome	Chr09K	7010290-7010503	Chr09N	18979911-18980236	1	m150103_210207_42173_c100766932550000001823169107221534_s1_p0/119491/0_545_CCS	Region-62
PB.fusion_nfl.1442	Inter-chromosome	Chr05K	76774633-76774826	Chr08K	22714605-22717127	2	m160206_073619_42271_c100929922550000001823209005251687_s1_p0/50645/0_2837_CCS;m160210_014237_42271_c100929752550000001823209005251613_s1_p0/111925/0_939_CCS	Region-58
PB.fusion_nfl.596	Inter-chromosome	Chr06K	9629984-9633062	scaffold_7366	427-1232	1	m160209_082855_42271_c100929962550000001823209005251647_s1_p0/146480/0_2381_CCS	Region-51
PB.fusion_nfl.854	Inter-chromosome	Chr09K	29485386-29489004	Chr09N	52866310-52866623	1	m160206_202527_42271_c100929962550000001823209005251642_s1_p0/126317/0_1430_CCS	Region-63
PB.fusion_nfl.1238	Inter-chromosome	Chr05K	108733523-108733773	Chr07N	65377645-65380062	1	m160206_032001_42271_c100929922550000001823209005251686_s1_p0/61924/30_1776_CCS	Region-61
PB.fusion_nfl.776	Inter-chromosome	Chr03K	23391184-23391280	scaffold_1725	19524-20612	1	m150103_080444_42173_c100766932550000001823169107221531_s1_p0/131430/1185_0_CCS	Region-53
PB.fusion_nfl.711	Inter-chromosome	Chr01N	16017822-16024025	Chr07K	37930788-37930996	1	m150106_071347_42173_c100766962550000001823169107221502_s1_p0/7025/2240_0_CCS	Region-60
PB.fusion_nfl.496	Inter-chromosome	Chr06N	18166132-18171066	Chr07K	58138418-58138911	1	m160213_021713_42271_c100936882550000001823207905251607_s1_p0/5845/0_3192_CCS	Region-56
PB.fusion_nfl.1807	Inter-chromosome	Chr02N	52823476-52825298	scaffold_7506	4962-5640	1	m160209_082855_42271_c100929962550000001823209005251647_s1_p0/87954/1216_0_CCS	Region-59
PB.fusion_nfl.1849	Inter-chromosome	Chr04N	42484368-42484559	scaffold_77	9101-11969	1	m160206_202527_42271_c100929962550000001823209005251642_s1_p0/138266/1661_57_CCS	Region-55
PB.fusion_nfl.927	Inter-chromosome	Chr02K	22529201-22529348	Chr04N	45552249-45552658	1	m160208_235258_42271_c100929962550000001823209005251645_s1_p0/111608/0_527_CCS	Region-64
PB.fusion_nfl.831	Inter-chromosome	Chr06N	51598765-51600987	Chr07K	24117266-24119120	1	m150106_175143_00123_c100767062550000001823169107221567_s1_p0/51130/0_2504_CCS	Region-65
PB.fusion_nfl.1316	Inter-chromosome	Chr05K	95384033-95384248	Chr05N	87555816-87559534	1	m160209_124516_42271_c100929752550000001823209005251610_s1_p0/14670/0_1543_CCS	Region-71
PB.fusion_nfl.1027	Inter-chromosome	Chr01K	77998572-77999477	Chr05K	25399138-25399246	1	m160210_014237_42271_c100929752550000001823209005251613_s1_p0/121096/1021_57_CCS	Region-70
PB.fusion_nfl.322	Inter-chromosome	Chr07K	24639490-24643640	Chr07N	28320575-28320783	1	m150103_080444_42173_c100766932550000001823169107221531_s1_p0/101536/3648_55_CCS	Region-66
PB.fusion_nfl.142	Inter-chromosome	Chr03N	32048146-32048658	Chr07K	24638566-24643639	5	m150106_111317_00123_c100767062550000001823169107221565_s1_p0/92959/28_3714_CCS;m160212_073305_42271_c100936882550000001823207905251605_s1_p0/50141/4978_56_CCS;m150106_111317_00123_c100767062550000001823169107221565_s1_p0/37027/3149_0_CCS;m160213_021713_42271_c100936882550000001823207905251607_s1_p0/48293/59_5166_CCS;m160213_021713_42271_c100936882550000001823207905251607_s1_p0/36212/0_3058_CCS	Region-67
PB.fusion_nfl.2124	Inter-chromosome	Chr07N	36247140-36250978	Chr09K	85222355-85225953	1	m160209_124516_42271_c100929752550000001823209005251610_s1_p0/102529/29_4016_CCS	Region-69
PB.fusion_nfl.369	Inter-chromosome	Chr01N	31279794-31282496	Chr08N	52990702-52990837	1	m160208_235258_42271_c100929962550000001823209005251645_s1_p0/114862/1045_0_CCS	Region-1857
PB.fusion_nfl.220	Inter-chromosome	Chr02K	30525435-30525979	Chr02N	30564850-30567189	1	m150106_175143_00123_c100767062550000001823169107221567_s1_p0/84221/0_3021_CCS	Region-72
PB.fusion_nfl.1051	Inter-chromosome	Chr01K	9921569-9922758	scaffold_3408	13557-14281	1	m160206_115235_42271_c100929962550000001823209005251640_s1_p0/113061/30_2087_CCS	Region-68
PB.fusion_nfl.449	Inter-chromosome	Chr06N	74701919-74704027	Chr09N	64814129-64814978	1	m160206_160855_42271_c100929962550000001823209005251641_s1_p0/38377/0_1944_CCS	Region-75
PB.fusion_nfl.1750	Inter-chromosome	Chr09K	13647103-13653480	Chr09N	25405086-25407175	1	m150103_080444_42173_c100766932550000001823169107221531_s1_p0/6103/30_1890_CCS	Region-77
PB.fusion_nfl.1216	Inter-chromosome	Chr09K	79231154-79233516	Chr09N	110547740-110547844	1	m160209_170232_42271_c100929752550000001823209005251611_s1_p0/83885/46_1341_CCS	Region-78
PB.fusion_nfl.210	Inter-chromosome	Chr01K	69470262-69471060	Chr01N	58055547-58056941	1	m150106_111317_00123_c100767062550000001823169107221565_s1_p0/100363/1809_0_CCS	Region-79
PB.fusion_nfl.812	Inter-chromosome	Chr02N	48405698-48405865	scaffold_4620	1-1312	1	m150106_113009_42173_c100766962550000001823169107221503_s1_p0/121283/0_1506_CCS	Region-73
PB.fusion_nfl.313	Inter-chromosome	Chr04K	21360512-21360652	Chr04N	45927587-45927779	5	m160208_235258_42271_c100929962550000001823209005251645_s1_p0/28912/0_343_CCS;m160207_004423_42271_c100929962550000001823209005251643_s1_p0/40657/0_307_CCS;m160209_212138_42271_c100929752550000001823209005251612_s1_p0/21513/0_364_CCS;m160207_050544_42271_c100929962550000001823209005251644_s1_p0/65983/0_301_CCS;m160208_235258_42271_c100929962550000001823209005251645_s1_p0/9360/0_338_CCS	Region-76
PB.fusion_nfl.155	Inter-chromosome	Chr06N	15662816-15663193	Chr08N	27407390-27407690	3	m160209_082855_42271_c100929962550000001823209005251647_s1_p0/49259/0_625_CCS;m150106_200247_42173_c100766962550000001823169107221505_s1_p0/94542/0_488_CCS;m160209_212138_42271_c100929752550000001823209005251612_s1_p0/125522/0_431_CCS	Region-80
PB.fusion_nfl.243	Inter-chromosome	Chr01N	16256081-16256598	Chr02N	90494872-90494913	1	m140627_032544_00123_c100625492550000001823118408061407_s1_p0/98175/618_59_CCS	Region-83
PB.fusion_nfl.2043	Inter-chromosome	Chr02N	74854623-74854798	scaffold_1760	8457-9876	1	m150103_164254_42173_c100766932550000001823169107221533_s1_p0/135342/0_1601_CCS	Region-74
PB.fusion_nfl.1680	Inter-chromosome	Chr02K	52669384-52669787	Chr08N	18638378-18638587	6	m140627_000924_00123_c100625492550000001823118408061406_s1_p0/23433/0_629_CCS;m140627_000924_00123_c100625492550000001823118408061406_s1_p0/162879/31_627_CCS;m140627_032544_00123_c100625492550000001823118408061407_s1_p0/84309/0_431_CCS;m140627_032544_00123_c100625492550000001823118408061407_s1_p0/52820/596_0_CCS;m140624_053330_00123_c100625492550000001823118408061403_s1_p0/139458/632_0_CCS;m14062…	Region-81
PB.fusion_nfl.1603	Inter-chromosome	Chr01K	64680281-64683145	Chr04N	55564579-55567375	1	m150106_111317_00123_c100767062550000001823169107221565_s1_p0/6532/0_5168_CCS	Region-82
PB.fusion_nfl.562	Inter-chromosome	Chr07K	31589503-31591084	Chr08N	52886803-52887294	1	m160209_040851_42271_c100929962550000001823209005251646_s1_p0/135330/1582_0_CCS	Region-84
PB.fusion_nfl.272	Inter-chromosome	Chr02K	1174719-1176046	Chr05N	74953150-74953535	1	m160209_170232_42271_c100929752550000001823209005251611_s1_p0/144052/1524_0_CCS	Region-90
PB.fusion_nfl.2	Inter-chromosome	Chr04K	6280503-6280673	Chr08K	40610721-40612702	1	m150103_122407_42173_c100766932550000001823169107221532_s1_p0/152136/0_2220_CCS	Region-89
PB.fusion_nfl.1981	Inter-chromosome	Chr05N	36304590-36306378	scaffold_10700	3079-3391	1	m140702_001214_42173_c100625722550000001823118408061487_s1_p0/124464/866_0_CCS	Region-86
PB.fusion_nfl.1606	Inter-chromosome	Chr01K	77419338-77419697	Chr03N	50031794-50033505	1	m160206_115235_42271_c100929962550000001823209005251640_s1_p0/100929/0_1486_CCS	Region-87
PB.fusion_nfl.231	Inter-chromosome	Chr07N	54677441-54679458	scaffold_7446	1691-1859	1	m160209_124516_42271_c100929752550000001823209005251610_s1_p0/28731/0_2026_CCS	Region-85
PB.fusion_nfl.910	Inter-chromosome	Chr02N	98398564-98398655	Chr07N	36192699-36193983	1	m160208_235258_42271_c100929962550000001823209005251645_s1_p0/29907/30_1407_CCS	Region-93
PB.fusion_nfl.1777	Inter-chromosome	Chr02K	83283679-83286895	Chr02N	89983613-89984905	1	m150106_111317_00123_c100767062550000001823169107221565_s1_p0/31082/30_4596_CCS	Region-94
PB.fusion_nfl.268	Inter-chromosome	Chr03N	2311255-2312054	Chr09K	25606408-25606489	1	m160206_160855_42271_c100929962550000001823209005251641_s1_p0/100674/0_936_CCS	Region-92
PB.fusion_nfl.1614	Inter-chromosome	Chr06K	10215711-10215791	scaffold_4265	7745-8681	1	m160209_040851_42271_c100929962550000001823209005251646_s1_p0/104728/0_1094_CCS	Region-88
PB.fusion_nfl.1861	Inter-chromosome	Chr01N	80361131-80361334	Chr06N	64976974-64979246	1	m160212_031610_42271_c100936882550000001823207905251604_s1_p0/157279/0_2475_CCS	Region-95
PB.fusion_nfl.694	Inter-chromosome	Chr06K	13913154-13915645	Chr07K	31390450-31391454	2	m160209_082855_42271_c100929962550000001823209005251647_s1_p0/134380/3438_25_CCS;m150106_111317_00123_c100767062550000001823169107221565_s1_p0/12971/3467_26_CCS	Region-1864
PB.fusion_nfl.383	Inter-chromosome	Chr01K	62607784-62607832	scaffold_2650	6470-6888	1	m150109_005658_00123_c100767012550000001823169107221510_s1_p0/90676/562_94_CCS	Region-91
PB.fusion_nfl.610	Inter-chromosome	Chr08K	14938136-14940669	Chr08N	10988467-10988813	1	m160213_021713_42271_c100936882550000001823207905251607_s1_p0/160788/46_2863_CCS	Region-96
PB.fusion_nfl.673	Inter-chromosome	Chr04N	51508125-51508282	Chr06K	13929015-13929906	1	m160206_115235_42271_c100929962550000001823209005251640_s1_p0/114304/28_1121_CCS	Region-97
PB.fusion_nfl.1596	Inter-chromosome	Chr06K	72795305-72796397	Chr09N	122350493-122352098	1	m160209_040851_42271_c100929962550000001823209005251646_s1_p0/26477/1419_58_CCS	Region-101
PB.fusion_nfl.1975	Inter-chromosome	Chr04K	58557543-58557841	Chr08K	32619457-32620116	1	m160213_021713_42271_c100936882550000001823207905251607_s1_p0/112701/1162_63_CCS	Region-99
PB.fusion_nfl.410	Inter-chromosome	Chr03K	44865359-44865560	scaffold_2480	8820-9233	5	m160209_124516_42271_c100929752550000001823209005251610_s1_p0/69452/0_301_CCS;m160207_004423_42271_c100929962550000001823209005251643_s1_p0/8731/23_357_CCS;m160207_004423_42271_c100929962550000001823209005251643_s1_p0/76404/525_0_CCS;m150104_012120_42173_c100766932550000001823169107221535_s1_p0/123270/0_458_CCS;m160209_212138_42271_c100929752550000001823209005251612_s1_p0/140880/0_375_CCS	Region-100
PB.fusion_nfl.938	Inter-chromosome	Chr01N	84793014-84794439	Chr08N	61532516-61532718	1	m150106_154636_42173_c100766962550000001823169107221504_s1_p0/19903/1865_60_CCS	Region-104
PB.fusion_nfl.1202	Inter-chromosome	Chr03N	57092750-57096548	Chr05N	805061-806449	1	m160212_031610_42271_c100936882550000001823207905251604_s1_p0/158586/5104_0_CCS	Region-106
PB.fusion_nfl.439	Inter-chromosome	Chr04N	40034966-40035638	Chr07K	3318569-3318733	1	m160212_031610_42271_c100936882550000001823207905251604_s1_p0/55063/0_817_CCS	Region-105
PB.fusion_nfl.936	Inter-chromosome	Chr08N	26483729-26488446	scaffold_8954	4444-4741	1	m150106_071347_42173_c100766962550000001823169107221502_s1_p0/118356/0_2227_CCS	Region-98
PB.fusion_nfl.169	Inter-chromosome	Chr02N	9356131-9356336	Chr05K	64330635-64331964	1	m160208_235258_42271_c100929962550000001823209005251645_s1_p0/83202/0_1514_CCS	Region-115
PB.fusion_nfl.517	Inter-chromosome	Chr09K	66393996-66398749	Chr09N	94723957-94724294	1	m150106_071347_42173_c100766962550000001823169107221502_s1_p0/134532/0_2847_CCS	Region-111
PB.fusion_nfl.1042	Inter-chromosome	Chr01K	59480988-59481153	scaffold_4823	2289-3341	1	m150104_012120_42173_c100766932550000001823169107221535_s1_p0/134767/1220_0_CCS	Region-102
PB.fusion_nfl.1477	Inter-chromosome	Chr06K	60287963-60289088	scaffold_10700	3024-3526	1	m160209_124516_42271_c100929752550000001823209005251610_s1_p0/151684/0_1891_CCS	Region-103
PB.fusion_nfl.1338	Inter-chromosome	Chr02K	66556840-66557425	Chr02N	36816489-36816555	1	m150105_224135_42173_c100766962550000001823169107221500_s1_p0/105004/680_24_CCS	Region-112
PB.fusion_nfl.2290	Inter-chromosome	Chr02N	80381619-80385464	scaffold_5225	571-1245	1	m160206_115235_42271_c100929962550000001823209005251640_s1_p0/125067/0_2367_CCS	Region-107
PB.fusion_nfl.1584	Inter-chromosome	Chr02K	20842197-20851112	Chr04N	12944213-12944428	3	m160206_115235_42271_c100929962550000001823209005251640_s1_p0/43000/0_1693_CCS;m160209_082855_42271_c100929962550000001823209005251647_s1_p0/126267/1719_54_CCS;m150103_210207_42173_c100766932550000001823169107221534_s1_p0/96439/1610_0_CCS	Region-109
PB.fusion_nfl.1102	Inter-chromosome	Chr03K	44864732-44865219	scaffold_2480	8859-9233	2	m140621_053953_00123_c100629332550000001823105008061437_s1_p0/78917/0_996_CCS;m150105_224135_42173_c100766962550000001823169107221500_s1_p0/28109/0_509_CCS	Region-110
PB.fusion_nfl.539	Inter-chromosome	Chr04K	31419734-31426931	Chr09N	108436641-108437117	1	m160212_073305_42271_c100936882550000001823207905251605_s1_p0/54303/30_3671_CCS	Region-117
PB.fusion_nfl.732	Inter-chromosome	Chr08K	71516811-71522769	Chr08N	67223245-67223884	1	m150106_175143_00123_c100767062550000001823169107221567_s1_p0/13820/3925_0_CCS	Region-114
PB.fusion_nfl.2032	Inter-chromosome	Chr01K	36306915-36307246	Chr07K	24642796-24642930	1	m160208_235258_42271_c100929962550000001823209005251645_s1_p0/14656/551_68_CCS	Region-116
PB.fusion_nfl.1575	Inter-chromosome	Chr08K	71877971-71878056	scaffold_25162	336-1234	1	m150106_200247_42173_c100766962550000001823169107221505_s1_p0/109603/0_983_CCS	Region-108
PB.fusion_nfl.586	Inter-chromosome	Chr05N	83196865-83197030	Chr08K	64913653-64913993	1	m150107_002342_42173_c100766962550000001823169107221506_s1_p0/152271/559_52_CCS	Region-118
PB.fusion_nfl.801	Inter-chromosome	Chr05N	89043968-89047022	scaffold_832	12399-12759	1	m160206_160855_42271_c100929962550000001823209005251641_s1_p0/28460/0_1849_CCS	Region-113
PB.fusion_nfl.902	Inter-chromosome	Chr08K	32483840-32484988	scaffold_2110	998-3033	1	m160209_082855_42271_c100929962550000001823209005251647_s1_p0/53327/0_2650_CCS	Region-1
PB.fusion_nfl.1740	Inter-chromosome	Chr08K	76195177-76196543	Chr08N	67677627-67677999	1	m150105_224135_42173_c100766962550000001823169107221500_s1_p0/129942/0_1399_CCS	Region-122
PB.fusion_nfl.686	Inter-chromosome	Chr04K	62703997-62704567	Chr04N	49970296-49971629	3	m160212_073305_42271_c100936882550000001823207905251605_s1_p0/66610/1828_0_CCS;m160206_073619_42271_c100929922550000001823209005251687_s1_p0/139449/1353_0_CCS;m150106_175143_00123_c100767062550000001823169107221567_s1_p0/23640/1150_0_CCS	Region-119
PB.fusion_nfl.1820	Inter-chromosome	Chr08K	6574750-6577182	Chr08N	6227871-6228149	1	m160207_004423_42271_c100929962550000001823209005251643_s1_p0/76713/0_957_CCS	Region-125
PB.fusion_nfl.1686	Inter-chromosome	Chr08K	31342447-31346602	scaffold_10061	4-1951	1	m160213_021713_42271_c100936882550000001823207905251607_s1_p0/26181/3287_0_CCS	Region-121
PB.fusion_nfl.523	Inter-chromosome	Chr06N	65502938-65505082	Chr08K	77609613-77609704	1	m160206_032001_42271_c100929922550000001823209005251686_s1_p0/137994/1649_0_CCS	Region-127
PB.fusion_nfl.1045	Inter-chromosome	Chr08K	59888423-59889703	scaffold_7174	3319-3442	1	m150104_054601_42173_c100766932550000001823169107221536_s1_p0/55424/28_753_CCS	Region-120
PB.fusion_nfl.892	Inter-chromosome	Chr05K	33688942-33689102	Chr09K	21309314-21309432	1	m140627_000924_00123_c100625492550000001823118408061406_s1_p0/75871/326_0_CCS	Region-131
PB.fusion_nfl.701	Inter-chromosome	Chr01N	12137714-12137837	Chr07N	66043595-66044897	1	m160209_170232_42271_c100929752550000001823209005251611_s1_p0/24713/0_1388_CCS	Region-128
PB.fusion_nfl.1535	Inter-chromosome	Chr02K	7352331-7355106	scaffold_9070	5424-5532	1	m150103_122407_42173_c100766932550000001823169107221532_s1_p0/123255/0_1704_CCS	Region-124
PB.fusion_nfl.2015	Inter-chromosome	Chr06N	53847708-53856580	scaffold_14878	749-1602	1	m150106_111317_00123_c100767062550000001823169107221565_s1_p0/117327/28_2155_CCS	Region-126
PB.fusion_nfl.485	Inter-chromosome	Chr02K	20531978-20533092	Chr05K	80983038-80983109	1	m160208_235258_42271_c100929962550000001823209005251645_s1_p0/105516/30_572_CCS	Region-135
PB.fusion_nfl.1508	Inter-chromosome	Chr02K	41583524-41583559	Chr02N	82990623-82991057	1	m150106_200247_42173_c100766962550000001823169107221505_s1_p0/48091/29_494_CCS	Region-1878
PB.fusion_nfl.2269	Inter-chromosome	Chr04N	27020169-27022125	Chr09N	16939954-16940159	1	m150103_164254_42173_c100766932550000001823169107221533_s1_p0/152694/0_1442_CCS	Region-134
PB.fusion_nfl.164	Inter-chromosome	scaffold_17319	486-1727	scaffold_18000	716-1492	1	m160206_160855_42271_c100929962550000001823209005251641_s1_p0/80068/29_2159_CCS	Region-123
PB.fusion_nfl.1892	Inter-chromosome	Chr09N	31027387-31027495	scaffold_6621	3343-4149	1	m160207_004423_42271_c100929962550000001823209005251643_s1_p0/62101/0_901_CCS	Region-130
PB.fusion_nfl.1868	Inter-chromosome	Chr05N	92779036-92783900	scaffold_7854	2350-2641	1	m160212_215811_42271_c100936882550000001823207905251606_s1_p0/158094/3912_0_CCS	Region-129
PB.fusion_nfl.1560	Inter-chromosome	Chr05K	25398774-25399045	Chr08K	5901005-5901435	2	m150109_041318_00123_c100767012550000001823169107221511_s1_p0/63759/0_741_CCS;m140627_032544_00123_c100625492550000001823118408061407_s1_p0/120306/0_789_CCS	Region-138
PB.fusion_nfl.2240	Inter-chromosome	Chr04K	36441654-36442981	Chr06K	67167359-67170677	1	m150103_034550_42173_c100766932550000001823169107221530_s1_p0/77075/29_3843_CCS	Region-132
PB.fusion_nfl.2262	Inter-chromosome	Chr05K	25400800-25400849	Chr08K	46031481-46032837	1	m160206_073619_42271_c100929922550000001823209005251687_s1_p0/131134/0_872_CCS	Region-136
PB.fusion_nfl.1917	Inter-chromosome	Chr02K	13388603-13389985	Chr02N	89727542-89731429	1	m150103_080444_42173_c100766932550000001823169107221531_s1_p0/23322/0_1047_CCS	Region-137
PB.fusion_nfl.1348	Inter-chromosome	Chr01K	49409835-49410222	Chr06N	25428435-25431668	1	m150106_071347_42173_c100766962550000001823169107221502_s1_p0/40309/1360_55_CCS	Region-139
PB.fusion_nfl.1862	Inter-chromosome	Chr08K	71517668-71522694	scaffold_74	16819-17669	1	m160206_073619_42271_c100929922550000001823209005251687_s1_p0/137239/0_2583_CCS	Region-133
PB.fusion_nfl.1436	Inter-chromosome	Chr04N	345569-347156	Chr08K	3807528-3832657	1	m160212_215811_42271_c100936882550000001823207905251606_s1_p0/138183/29_6722_CCS	Region-140
PB.fusion_nfl.413	Inter-chromosome	Chr04K	36119552-36120842	Chr06K	13831024-13832777	1	m140621_095612_00123_c100625492550000001823118408061400_s1_p0/80257/3149_49_CCS	Region-1858
PB.fusion_nfl.1302	Inter-chromosome	Chr01N	81068853-81071992	Chr02K	22856720-22867875	1	m160212_073305_42271_c100936882550000001823207905251605_s1_p0/46339/30_4157_CCS	Region-146
PB.fusion_nfl.2252	Inter-chromosome	Chr01N	48544108-48545066	Chr09N	33209140-33209257	1	m160207_004423_42271_c100929962550000001823209005251643_s1_p0/125650/0_1081_CCS	Region-147
PB.fusion_nfl.1378	Inter-chromosome	Chr02N	86399132-86400410	Chr05N	25659715-25659761	1	m160207_050544_42271_c100929962550000001823209005251644_s1_p0/8128/657_89_CCS	Region-148
PB.fusion_nfl.2303	Inter-chromosome	Chr08K	22294721-22294945	Chr08N	12944263-12945244	2	m160206_160855_42271_c100929962550000001823209005251641_s1_p0/69912/1177_0_CCS;m160206_202527_42271_c100929962550000001823209005251642_s1_p0/70448/29_1197_CCS	Region-143
PB.fusion_nfl.1128	Inter-chromosome	Chr03K	48052175-48052272	Chr03N	40969259-40970122	1	m160212_031610_42271_c100936882550000001823207905251604_s1_p0/11367/0_962_CCS	Region-141
PB.fusion_nfl.2051	Inter-chromosome	Chr02K	43441768-43441800	Chr02N	57129706-57130202	1	m150109_041318_00123_c100767012550000001823169107221511_s1_p0/5969/0_452_CCS	Region-1884
PB.fusion_nfl.1357	Inter-chromosome	Chr08K	5900327-5901435	scaffold_1011	8205-8688	163	m140701_195627_42173_c100625722550000001823118408061486_s1_p0/107550/872_0_CCS;m160209_040851_42271_c100929962550000001823209005251646_s1_p0/115872/874_26_CCS;m140621_053953_00123_c100629332550000001823105008061437_s1_p0/7364/0_682_CCS;m150106_175143_00123_c100767062550000001823169107221567_s1_p0/110468/1573_54_CCS;m160207_004423_42271_c100929962550000001823209005251643_s1_p0/124005/0_369_CCS;m15…	Region-142
PB.fusion_nfl.767	Inter-chromosome	Chr07K	62016157-62016214	Chr08N	71311137-71311540	1	m150109_041318_00123_c100767012550000001823169107221511_s1_p0/56315/531_60_CCS	Region-144
PB.fusion_nfl.109	Inter-chromosome	Chr08N	7502407-7503810	scaffold_28262	675-973	1	m160207_050544_42271_c100929962550000001823209005251644_s1_p0/109768/0_787_CCS	Region-145
PB.fusion_nfl.2135	Inter-chromosome	Chr04K	4630863-4632423	Chr06K	13797075-13797917	1	m160208_235258_42271_c100929962550000001823209005251645_s1_p0/19365/1782_0_CCS	Region-149
PB.fusion_nfl.1793	Inter-chromosome	Chr03K	44843763-44843843	Chr09N	105655494-105657745	1	m160209_212138_42271_c100929752550000001823209005251612_s1_p0/126781/883_124_CCS	Region-154
PB.fusion_nfl.2184	Inter-chromosome	Chr02N	58785385-58787329	Chr06N	26750668-26752979	1	m160212_073305_42271_c100936882550000001823207905251605_s1_p0/37674/0_4577_CCS	Region-156
PB.fusion_nfl.1691	Inter-chromosome	Chr03N	47573708-47574878	Chr09N	12891777-12892419	3	m160209_040851_42271_c100929962550000001823209005251646_s1_p0/111737/855_0_CCS;m160206_073619_42271_c100929922550000001823209005251687_s1_p0/32645/0_1680_CCS;m160206_160855_42271_c100929962550000001823209005251641_s1_p0/35610/25_1805_CCS	Region-157
PB.fusion_nfl.2076	Inter-chromosome	Chr08K	21495411-21497060	scaffold_28552	509-642	1	m160212_215811_42271_c100936882550000001823207905251606_s1_p0/11524/0_1421_CCS	Region-150
PB.fusion_nfl.1609	Inter-chromosome	Chr07K	28333819-28340059	scaffold_7323	3905-4169	1	m160212_073305_42271_c100936882550000001823207905251605_s1_p0/10086/0_2279_CCS	Region-151
PB.fusion_nfl.2071	Inter-chromosome	Chr08K	25596012-25597960	scaffold_2094	11029-17120	5	m160206_160855_42271_c100929962550000001823209005251641_s1_p0/34703/1962_131_CCS;m160206_202527_42271_c100929962550000001823209005251642_s1_p0/35685/0_1754_CCS;m160206_160855_42271_c100929962550000001823209005251641_s1_p0/149767/0_1399_CCS;m160208_235258_42271_c100929962550000001823209005251645_s1_p0/56097/1582_56_CCS;m160209_170232_42271_c100929752550000001823209005251611_s1_p0/163345/0_1336_CCS	Region-152
PB.fusion_nfl.2105	Inter-chromosome	Chr05N	99055464-99058603	scaffold_28665	792-1015	1	m160213_021713_42271_c100936882550000001823207905251607_s1_p0/5252/3084_0_CCS	Region-153
PB.fusion_nfl.964	Inter-chromosome	Chr07N	54889286-54891393	Chr09N	20198081-20200760	2	m150106_025727_42173_c100766962550000001823169107221501_s1_p0/126188/3154_0_CCS;m160212_031610_42271_c100936882550000001823207905251604_s1_p0/122829/0_4186_CCS	Region-162
PB.fusion_nfl.2024	Inter-chromosome	Chr03N	5585261-5586703	Chr08N	3357408-3360441	1	m150103_122407_42173_c100766932550000001823169107221532_s1_p0/43688/2931_105_CCS	Region-158
PB.fusion_nfl.2169	Inter-chromosome	Chr08N	60162446-60162521	scaffold_23813	75-1273	1	m150104_012120_42173_c100766932550000001823169107221535_s1_p0/18153/1405_60_CCS	Region-155
PB.fusion_nfl.2191	Inter-chromosome	Chr06N	50082823-50085060	Chr08K	25119278-25119793	1	m160209_082855_42271_c100929962550000001823209005251647_s1_p0/146697/2681_56_CCS	Region-160
PB.fusion_nfl.2286	Inter-chromosome	Chr08K	41220122-41220235	Chr08N	1236339-1239327	1	m160212_073305_42271_c100936882550000001823207905251605_s1_p0/64855/60_2285_CCS	Region-159
PB.fusion_nfl.1536	Inter-chromosome	Chr02N	77909690-77909825	Chr06N	48906637-48908728	1	m150106_200247_42173_c100766962550000001823169107221505_s1_p0/75958/1081_37_CCS	Region-163
PB.fusion_nfl.341	Inter-chromosome	Chr01N	16256562-16258380	Chr05K	111701018-111701154	1	m160208_235258_42271_c100929962550000001823209005251645_s1_p0/133216/0_2039_CCS	Region-167
PB.fusion_nfl.602	Inter-chromosome	Chr02N	3028028-3031259	Chr09K	24188306-24188567	1	m140621_053953_00123_c100629332550000001823105008061437_s1_p0/36509/2204_26_CCS	Region-169
PB.fusion_nfl.1455	Inter-chromosome	Chr06K	56012147-56012564	Chr06N	78399036-78400002	1	m160207_050544_42271_c100929962550000001823209005251644_s1_p0/101445/0_664_CCS	Region-165
PB.fusion_nfl.380	Inter-chromosome	Chr06N	12530499-12534216	Chr09N	108436641-108437164	1	m160206_115235_42271_c100929962550000001823209005251640_s1_p0/118391/27_2707_CCS	Region-170
PB.fusion_nfl.1151	Inter-chromosome	Chr07N	14082724-14083763	scaffold_8465	314-930	1	m150106_111317_00123_c100767062550000001823169107221565_s1_p0/145539/0_771_CCS	Region-161
PB.fusion_nfl.2204	Inter-chromosome	Chr09N	84114115-84114714	scaffold_464	34305-34953	1	m160209_082855_42271_c100929962550000001823209005251647_s1_p0/71462/0_1127_CCS	Region-164
PB.fusion_nfl.867	Inter-chromosome	Chr05N	40591491-40593751	Chr09N	105175461-105176350	1	m160212_073305_42271_c100936882550000001823207905251605_s1_p0/92721/0_3096_CCS	Region-171
PB.fusion_nfl.1164	Inter-chromosome	Chr04K	8293183-8293469	scaffold_3040	9035-10858	1	m160206_202527_42271_c100929962550000001823209005251642_s1_p0/23540/25_1125_CCS	Region-166
PB.fusion_nfl.1636	Inter-chromosome	Chr03K	28492071-28501224	scaffold_263	24707-24783	1	m150106_071347_42173_c100766962550000001823169107221502_s1_p0/94678/1053_0_CCS	Region-168
PB.fusion_nfl.1309	Inter-chromosome	Chr03N	49489499-49489558	Chr05K	13657340-13657622	1	m150104_012120_42173_c100766932550000001823169107221535_s1_p0/37216/349_0_CCS	Region-172
PB.fusion_nfl.763	Inter-chromosome	Chr01N	41230198-41231021	Chr09K	53991201-53991274	1	m160208_235258_42271_c100929962550000001823209005251645_s1_p0/112070/0_481_CCS	Region-176
PB.fusion_nfl.1837	Inter-chromosome	Chr07N	46168327-46168432	Chr09N	108436641-108437258	1	m150107_002342_42173_c100766962550000001823169107221506_s1_p0/115014/29_750_CCS	Region-177
PB.fusion_nfl.442	Inter-chromosome	Chr03K	5565661-5566143	Chr06N	17232643-17232766	1	m160206_073619_42271_c100929922550000001823209005251687_s1_p0/11124/0_664_CCS	Region-175
PB.fusion_nfl.82	Inter-chromosome	Chr02K	57207339-57208407	Chr02N	17404440-17407336	1	m160213_021713_42271_c100936882550000001823207905251607_s1_p0/155087/0_3114_CCS	Region-180
PB.fusion_nfl.841	Inter-chromosome	Chr05K	14577831-14578366	scaffold_176	44663-45977	1	m160206_160855_42271_c100929962550000001823209005251641_s1_p0/114413/29_1882_CCS	Region-173
PB.fusion_nfl.1275	Inter-chromosome	Chr05K	68116618-68116918	Chr06N	79273796-79276720	1	m140621_053953_00123_c100629332550000001823105008061437_s1_p0/6479/32_1880_CCS	Region-178
PB.fusion_nfl.1224	Inter-chromosome	Chr03K	63237531-63237619	Chr03N	54218837-54219701	1	m140701_195627_42173_c100625722550000001823118408061486_s1_p0/7144/1012_57_CCS	Region-174
PB.fusion_nfl.1333	Inter-chromosome	Chr05K	64330802-64331947	Chr08K	21177275-21177351	1	m140620_065840_00123_c100629332550000001823105008061432_s1_p0/6865/0_1409_CCS	Region-181
PB.fusion_nfl.159	Inter-chromosome	Chr02N	75606105-75608357	Chr09N	117628838-117635399	1	m150103_034550_42173_c100766932550000001823169107221530_s1_p0/23585/4271_53_CCS	Region-20
PB.fusion_nfl.557	Inter-chromosome	Chr07K	24639374-24642274	scaffold_27294	175-785	1	m150103_034550_42173_c100766932550000001823169107221530_s1_p0/121322/2921_0_CCS	Region-179
PB.fusion_nfl.195	Inter-chromosome	Chr05N	69302900-69303358	scaffold_26746	532-647	1	m160209_212138_42271_c100929752550000001823209005251612_s1_p0/96928/576_0_CCS	Region-182
PB.fusion_nfl.245	Inter-chromosome	Chr04N	53665715-53666185	Chr05N	93426454-93429306	1	m160209_170232_42271_c100929752550000001823209005251611_s1_p0/147926/0_1119_CCS	Region-183
PB.fusion_nfl.625	Inter-chromosome	Chr02N	56918099-56918138	Chr05K	573135-573412	1	m150104_012120_42173_c100766932550000001823169107221535_s1_p0/114172/0_373_CCS	Region-187
PB.fusion_nfl.1077	Inter-chromosome	Chr01N	82296788-82296952	Chr05K	97356866-97357573	1	m160206_073619_42271_c100929922550000001823209005251687_s1_p0/13561/0_594_CCS	Region-186
PB.fusion_nfl.152	Inter-chromosome	Chr08K	22293043-22294945	Chr08N	12944455-12945244	7	m150103_210207_42173_c100766932550000001823169107221534_s1_p0/29072/1520_57_CCS;m160209_124516_42271_c100929752550000001823209005251610_s1_p0/32295/0_1679_CCS;m160209_170232_42271_c100929752550000001823209005251611_s1_p0/20149/0_1839_CCS;m160206_160855_42271_c100929962550000001823209005251641_s1_p0/148609/0_1835_CCS;m160209_124516_42271_c100929752550000001823209005251610_s1_p0/141489/0_1862_CCS;m…	Region-143
PB.fusion_nfl.953	Inter-chromosome	Chr03N	1739261-1739710	Chr06K	13891162-13892790	1	m160206_160855_42271_c100929962550000001823209005251641_s1_p0/141950/2196_60_CCS	Region-1869
PB.fusion_nfl.352	Inter-chromosome	Chr02K	4607360-4607943	Chr02N	46407507-46409244	1	m160212_031610_42271_c100936882550000001823207905251604_s1_p0/136169/2272_0_CCS	Region-190
PB.fusion_nfl.1971	Inter-chromosome	Chr08K	1710040-1711841	Chr08N	30200350-30200675	2	m160209_170232_42271_c100929752550000001823209005251611_s1_p0/162127/30_1476_CCS;m160209_170232_42271_c100929752550000001823209005251611_s1_p0/54945/1261_0_CCS	Region-188
PB.fusion_nfl.295	Inter-chromosome	Chr03N	16183247-16185337	scaffold_2211	16226-16940	4	m160208_235258_42271_c100929962550000001823209005251645_s1_p0/42462/0_1714_CCS;m160212_031610_42271_c100936882550000001823207905251604_s1_p0/91584/1799_60_CCS;m160206_160855_42271_c100929962550000001823209005251641_s1_p0/50256/1765_41_CCS;m160206_160855_42271_c100929962550000001823209005251641_s1_p0/145000/30_1612_CCS	Region-185
PB.fusion_nfl.872	Inter-chromosome	Chr08K	68950213-68950373	scaffold_2940	1-1667	1	m160207_050544_42271_c100929962550000001823209005251644_s1_p0/67795/939_65_CCS	Region-184
PB.fusion_nfl.1723	Inter-chromosome	Chr01K	71395268-71396060	Chr08K	52016970-52017336	1	m160206_202527_42271_c100929962550000001823209005251642_s1_p0/136049/0_808_CCS	Region-189
PB.fusion_nfl.91	Inter-chromosome	Chr05N	41510731-41516453	Chr08K	8546586-8548673	1	m160206_115235_42271_c100929962550000001823209005251640_s1_p0/108227/0_3218_CCS	Region-196
PB.fusion_nfl.1496	Inter-chromosome	Chr01N	85065301-85066092	Chr03K	64953443-64956179	1	m160209_082855_42271_c100929962550000001823209005251647_s1_p0/94279/2428_0_CCS	Region-194
PB.fusion_nfl.1299	Inter-chromosome	Chr01N	85996118-85996284	Chr09K	57509620-57510938	1	m150106_111317_00123_c100767062550000001823169107221565_s1_p0/45477/1620_0_CCS	Region-197
PB.fusion_nfl.860	Inter-chromosome	Chr04K	6847074-6847206	Chr09N	55048903-55050578	1	m160208_235258_42271_c100929962550000001823209005251645_s1_p0/88912/29_1827_CCS	Region-198
PB.fusion_nfl.1646	Inter-chromosome	Chr01N	59926188-59928900	Chr07N	54757714-54758722	1	m160212_073305_42271_c100936882550000001823207905251605_s1_p0/75879/60_3814_CCS	Region-192
PB.fusion_nfl.2011	Inter-chromosome	Chr01K	62228070-62228439	Chr07N	61919147-61920818	1	m150104_012120_42173_c100766932550000001823169107221535_s1_p0/48237/40_969_CCS	Region-195
PB.fusion_nfl.310	Inter-chromosome	Chr05K	50928028-50929831	Chr09N	90545345-90548293	1	m150106_154636_42173_c100766962550000001823169107221504_s1_p0/156593/0_1343_CCS	Region-205
PB.fusion_nfl.1037	Inter-chromosome	Chr06N	62294832-62296392	scaffold_8399	5043-5852	1	m160209_170232_42271_c100929752550000001823209005251611_s1_p0/90583/1502_59_CCS	Region-191
PB.fusion_nfl.1785	Inter-chromosome	Chr01K	45553880-45555259	Chr06N	46585632-46586548	1	m160206_073619_42271_c100929922550000001823209005251687_s1_p0/40966/0_1739_CCS	Region-199
PB.fusion_nfl.1953	Inter-chromosome	Chr03N	42610033-42610272	scaffold_4294	604-652	1	m150106_113009_42173_c100766962550000001823169107221503_s1_p0/84085/0_302_CCS	Region-193
PB.fusion_nfl.920	Inter-chromosome	Chr07K	63257456-63259100	Chr08N	5927982-5928833	1	m160206_073619_42271_c100929922550000001823209005251687_s1_p0/19778/1985_57_CCS	Region-201
PB.fusion_nfl.1924	Inter-chromosome	Chr04N	3899033-3900087	Chr06K	50962075-50962341	1	m160209_170232_42271_c100929752550000001823209005251611_s1_p0/97503/1278_57_CCS	Region-202
PB.fusion_nfl.1268	Inter-chromosome	Chr09N	77650612-77656558	scaffold_2693	10246-11485	1	m160212_073305_42271_c100936882550000001823207905251605_s1_p0/4928/30_3326_CCS	Region-203
PB.fusion_nfl.1012	Inter-chromosome	Chr05N	47504162-47505610	Chr09N	107649944-107650500	2	m160209_212138_42271_c100929752550000001823209005251612_s1_p0/68421/30_1076_CCS;m160212_073305_42271_c100936882550000001823207905251605_s1_p0/107029/42_2384_CCS	Region-211
PB.fusion_nfl.1423	Inter-chromosome	Chr01N	58007047-58016923	Chr02N	25452264-25453726	1	m160206_115235_42271_c100929962550000001823209005251640_s1_p0/86406/0_1722_CCS	Region-210
PB.fusion_nfl.21	Inter-chromosome	Chr01K	4427985-4432825	Chr01N	2762475-2767247	1	m150106_111317_00123_c100767062550000001823169107221565_s1_p0/64344/0_8561_CCS	Region-209
PB.fusion_nfl.1418	Inter-chromosome	Chr04K	25512770-25513753	Chr07N	63703913-63704263	5	m160209_212138_42271_c100929752550000001823209005251612_s1_p0/113270/1215_56_CCS;m160209_170232_42271_c100929752550000001823209005251611_s1_p0/27788/1270_0_CCS;m160209_170232_42271_c100929752550000001823209005251611_s1_p0/74666/0_1103_CCS;m160207_004423_42271_c100929962550000001823209005251643_s1_p0/143017/0_1115_CCS;m160206_202527_42271_c100929962550000001823209005251642_s1_p0/56236/1275_62_CCS	Region-204
PB.fusion_nfl.357	Inter-chromosome	Chr07K	40948514-40948737	Chr07N	26710116-26718498	1	m160209_082855_42271_c100929962550000001823209005251647_s1_p0/115794/1696_65_CCS	Region-207
PB.fusion_nfl.662	Inter-chromosome	Chr09K	11048846-11049398	scaffold_6621	5317-6981	1	m150106_025727_42173_c100766962550000001823169107221501_s1_p0/30456/2317_0_CCS	Region-206
PB.fusion_nfl.474	Inter-chromosome	Chr02N	1662991-1665359	Chr03N	20122857-20124818	1	m160209_170232_42271_c100929752550000001823209005251611_s1_p0/36489/1519_0_CCS	Region-215
PB.fusion_nfl.1992	Inter-chromosome	scaffold_18834	436-547	scaffold_1938	70-1019	1	m150104_012120_42173_c100766932550000001823169107221535_s1_p0/94735/1143_57_CCS	Region-200
PB.fusion_nfl.1547	Inter-chromosome	Chr01K	10907793-10907974	scaffold_1696	9052-9601	1	m160206_202527_42271_c100929962550000001823209005251642_s1_p0/39055/0_736_CCS	Region-208
PB.fusion_nfl.981	Inter-chromosome	Chr05K	45035154-45035910	Chr05N	78932851-78935150	1	m140621_095612_00123_c100625492550000001823118408061400_s1_p0/121732/30_3137_CCS	Region-218
PB.fusion_nfl.2147	Inter-chromosome	Chr05N	54017452-54018019	scaffold_261	2804-2932	6	m160206_115235_42271_c100929962550000001823209005251640_s1_p0/57137/26_807_CCS;m160210_014237_42271_c100929752550000001823209005251613_s1_p0/8099/0_630_CCS;m160206_032001_42271_c100929922550000001823209005251686_s1_p0/41103/772_0_CCS;m160206_115235_42271_c100929962550000001823209005251640_s1_p0/123459/0_632_CCS;m160206_032001_42271_c100929922550000001823209005251686_s1_p0/2532/715_0_CCS;m140701_1…	Region-212
PB.fusion_nfl.461	Inter-chromosome	Chr08K	72868667-72869913	Chr08N	70099011-70099128	1	m150103_034550_42173_c100766932550000001823169107221530_s1_p0/54384/37_1303_CCS	Region-216
PB.fusion_nfl.1542	Inter-chromosome	Chr01N	2053519-2053576	scaffold_10552	3532-3953	1	m150106_200247_42173_c100766962550000001823169107221505_s1_p0/88378/0_462_CCS	Region-214
PB.fusion_nfl.238	Inter-chromosome	Chr06K	2936857-2936982	scaffold_15947	324-834	2	m160206_115235_42271_c100929962550000001823209005251640_s1_p0/140974/0_731_CCS;m140701_195627_42173_c100625722550000001823118408061486_s1_p0/30729/29_759_CCS	Region-213
PB.fusion_nfl.714	Inter-chromosome	Chr05K	21976248-21976842	Chr07N	47307749-47308002	12	m160209_040851_42271_c100929962550000001823209005251646_s1_p0/119926/877_0_CCS;m150103_080444_42173_c100766932550000001823169107221531_s1_p0/22913/30_934_CCS;m150106_154636_42173_c100766962550000001823169107221504_s1_p0/117547/29_756_CCS;m160207_050544_42271_c100929962550000001823209005251644_s1_p0/88100/858_0_CCS;m160209_170232_42271_c100929752550000001823209005251611_s1_p0/49414/0_930_CCS;m1406…	Region-221
PB.fusion_nfl.2217	Inter-chromosome	Chr02K	40639573-40639723	Chr06K	1874615-1876172	1	m160206_202527_42271_c100929962550000001823209005251642_s1_p0/45113/0_1345_CCS	Region-219
PB.fusion_nfl.1082	Inter-chromosome	Chr03N	48417354-48417567	Chr06K	5085254-5087748	1	m150106_200247_42173_c100766962550000001823169107221505_s1_p0/22014/0_976_CCS	Region-220
PB.fusion_nfl.793	Inter-chromosome	Chr01K	63060267-63061258	Chr02K	83842425-83842771	1	m150106_025727_42173_c100766962550000001823169107221501_s1_p0/39360/0_692_CCS	Region-223
PB.fusion_nfl.1281	Inter-chromosome	Chr03K	16279376-16282612	Chr08K	67744634-67745314	1	m160206_073619_42271_c100929922550000001823209005251687_s1_p0/1642/0_2706_CCS	Region-224
PB.fusion_nfl.1184	Inter-chromosome	Chr07N	19757139-19760579	scaffold_21951	1083-1423	4	m140620_024217_00123_c100629332550000001823105008061431_s1_p0/52343/2536_84_CCS;m150106_071347_42173_c100766962550000001823169107221502_s1_p0/71810/2447_62_CCS;m150106_113009_42173_c100766962550000001823169107221503_s1_p0/5795/0_478_CCS;m160206_032001_42271_c100929922550000001823209005251686_s1_p0/123652/0_1718_CCS	Region-217
PB.fusion_nfl.48	Inter-chromosome	Chr02K	56041413-56044940	Chr04N	45336363-45337146	1	m160206_073619_42271_c100929922550000001823209005251687_s1_p0/6745/2673_57_CCS	Region-222
PB.fusion_nfl.1503	Inter-chromosome	Chr04N	53317208-53317429	Chr09N	107643150-107645426	1	m160212_031610_42271_c100936882550000001823207905251604_s1_p0/67216/30_2557_CCS	Region-227
PB.fusion_nfl.1319	Inter-chromosome	Chr04K	11348736-11348814	Chr05K	64330630-64331935	2	m160212_073305_42271_c100936882550000001823207905251605_s1_p0/34960/0_1496_CCS;m160209_170232_42271_c100929752550000001823209005251611_s1_p0/30550/993_0_CCS	Region-230
PB.fusion_nfl.1186	Inter-chromosome	Chr03N	49697258-49697532	Chr04N	48916970-48921136	1	m160206_032001_42271_c100929922550000001823209005251686_s1_p0/110900/0_3524_CCS	Region-225
PB.fusion_nfl.756	Inter-chromosome	Chr09K	51335731-51340427	Chr09N	79392676-79400518	1	m160212_073305_42271_c100936882550000001823207905251605_s1_p0/26410/2711_58_CCS	Region-234
PB.fusion_nfl.138	Inter-chromosome	Chr04K	21360586-21360647	Chr06N	49617499-49617819	1	m140624_021659_00123_c100625492550000001823118408061402_s1_p0/60272/30_414_CCS	Region-228
PB.fusion_nfl.2127	Inter-chromosome	Chr04K	41368965-41371166	scaffold_263	25068-25174	1	m160206_073619_42271_c100929922550000001823209005251687_s1_p0/82401/0_1085_CCS	Region-226
PB.fusion_nfl.1872	Inter-chromosome	Chr02N	38590972-38591961	Chr05K	50561250-50561888	1	m160212_215811_42271_c100936882550000001823207905251606_s1_p0/146131/0_1770_CCS	Region-237
PB.fusion_nfl.1504	Inter-chromosome	Chr06K	12058264-12059047	Chr06N	64976063-64976834	1	m160209_040851_42271_c100929962550000001823209005251646_s1_p0/125225/1613_57_CCS	Region-231
PB.fusion_nfl.281	Inter-chromosome	Chr07N	46554303-46557432	scaffold_2152	10271-10454	4	m160206_115235_42271_c100929962550000001823209005251640_s1_p0/15887/28_3249_CCS;m150106_025727_42173_c100766962550000001823169107221501_s1_p0/44747/30_453_CCS;m150103_080444_42173_c100766932550000001823169107221531_s1_p0/57699/3184_0_CCS;m140621_095612_00123_c100625492550000001823118408061400_s1_p0/29684/1966_0_CCS	Region-229
PB.fusion_nfl.2061	Inter-chromosome	Chr06K	12058234-12058548	Chr06N	64976827-64979244	1	m160212_073305_42271_c100936882550000001823207905251605_s1_p0/87166/2874_53_CCS	Region-231
PB.fusion_nfl.95	Inter-chromosome	Chr02N	77012961-77015462	Chr08K	55318983-55319247	2	m160206_202527_42271_c100929962550000001823209005251642_s1_p0/133096/0_1119_CCS;m160206_032001_42271_c100929922550000001823209005251686_s1_p0/12981/0_1762_CCS	Region-238
PB.fusion_nfl.823	Inter-chromosome	Chr02K	39759039-39759568	scaffold_1011	8228-8545	2	m160208_235258_42271_c100929962550000001823209005251645_s1_p0/78701/0_612_CCS;m160209_170232_42271_c100929752550000001823209005251611_s1_p0/155233/0_851_CCS	Region-232
PB.fusion_nfl.2209	Inter-chromosome	Chr02K	74779393-74779606	Chr02N	74558581-74558666	1	m160210_014237_42271_c100929752550000001823209005251613_s1_p0/114296/0_312_CCS	Region-240
PB.fusion_nfl.1393	Inter-chromosome	Chr02N	25553879-25555552	Chr03K	15930662-15934623	1	m160212_073305_42271_c100936882550000001823207905251605_s1_p0/114551/5394_25_CCS	Region-244
PB.fusion_nfl.111	Inter-chromosome	Chr01N	95748275-95750708	Chr09K	6365631-6365962	1	m160209_082855_42271_c100929962550000001823209005251647_s1_p0/16750/2357_51_CCS	Region-243
PB.fusion_nfl.1191	Inter-chromosome	Chr01N	51429936-51430334	Chr04N	46173114-46174738	1	m160206_115235_42271_c100929962550000001823209005251640_s1_p0/138899/30_1217_CCS	Region-239
PB.fusion_nfl.1112	Inter-chromosome	Chr03K	4462853-4463741	Chr03N	6569186-6569793	2	m160207_050544_42271_c100929962550000001823209005251644_s1_p0/103170/0_776_CCS;m150104_054601_42173_c100766932550000001823169107221536_s1_p0/21525/788_60_CCS	Region-245
PB.fusion_nfl.1944	Inter-chromosome	Chr07N	19192244-19194799	scaffold_68	50627-54010	1	m150106_071347_42173_c100766962550000001823169107221502_s1_p0/136740/25_2759_CCS	Region-236
PB.fusion_nfl.1030	Inter-chromosome	Chr07K	27859677-27859769	Chr09N	6586445-6587949	1	m150106_154636_42173_c100766962550000001823169107221504_s1_p0/99126/1509_0_CCS	Region-250
PB.fusion_nfl.1931	Inter-chromosome	Chr05K	25400758-25400865	scaffold_10700	3088-3570	2	m140627_032544_00123_c100625492550000001823118408061407_s1_p0/27345/583_26_CCS;m150109_005658_00123_c100767012550000001823169107221510_s1_p0/117713/0_315_CCS	Region-242
PB.fusion_nfl.2154	Inter-chromosome	scaffold_407	6202-6920	scaffold_4234	4785-5186	1	m160209_124516_42271_c100929752550000001823209005251610_s1_p0/160558/0_1046_CCS	Region-235
PB.fusion_nfl.1967	Inter-chromosome	Chr04N	40031255-40035642	Chr05K	22962798-22963814	1	m160213_021713_42271_c100936882550000001823207905251607_s1_p0/44687/5479_0_CCS	Region-248
PB.fusion_nfl.1626	Inter-chromosome	Chr03N	42610177-42610410	Chr08N	10181218-10181310	1	m140626_205304_00123_c100625492550000001823118408061405_s1_p0/119420/329_0_CCS	Region-246
PB.fusion_nfl.1782	Inter-chromosome	Chr05N	45248806-45249254	Chr06N	59396421-59397514	1	m140620_024217_00123_c100629332550000001823105008061431_s1_p0/93098/1635_0_CCS	Region-249
PB.fusion_nfl.403	Inter-chromosome	Chr03K	22674151-22676786	Chr05N	3398893-3399242	1	m160212_073305_42271_c100936882550000001823207905251605_s1_p0/87775/3078_54_CCS	Region-251
PB.fusion_nfl.1517	Inter-chromosome	Chr01N	87910137-87910273	Chr02N	65223126-65224368	1	m140621_053953_00123_c100629332550000001823105008061437_s1_p0/70372/0_1378_CCS	Region-254
PB.fusion_nfl.1611	Inter-chromosome	scaffold_1646	15518-19264	scaffold_783	22654-24102	1	m150104_100436_42173_c100766932550000001823169107221537_s1_p0/152120/5119_0_CCS	Region-241
PB.fusion_nfl.786	Inter-chromosome	Chr01N	15263274-15263669	Chr09K	67125427-67125517	2	m160207_004423_42271_c100929962550000001823209005251643_s1_p0/854/0_563_CCS;m150109_041318_00123_c100767012550000001823169107221511_s1_p0/34449/395_59_CCS	Region-255
PB.fusion_nfl.2259	Inter-chromosome	Chr08K	5900917-5901430	scaffold_1011	8371-8617	6	m160210_014237_42271_c100929752550000001823209005251613_s1_p0/38193/30_751_CCS;m160207_050544_42271_c100929962550000001823209005251644_s1_p0/84129/735_0_CCS;m160206_202527_42271_c100929962550000001823209005251642_s1_p0/133802/29_740_CCS;m140702_001214_42173_c100625722550000001823118408061487_s1_p0/107729/0_645_CCS;m140701_062029_42173_c100625722550000001823118408061485_s1_p0/31226/30_725_CCS;m140…	Region-142
PB.fusion_nfl.1741	Inter-chromosome	Chr07N	11989211-11989348	scaffold_962	12085-12596	1	m160210_014237_42271_c100929752550000001823209005251613_s1_p0/151578/802_60_CCS	Region-247
PB.fusion_nfl.932	Inter-chromosome	Chr05K	42910731-42911158	scaffold_741	12634-12771	1	m150106_175143_00123_c100767062550000001823169107221567_s1_p0/89781/0_603_CCS	Region-252
PB.fusion_nfl.1830	Inter-chromosome	Chr03K	28491406-28501198	scaffold_263	24694-24933	1	m160206_032001_42271_c100929922550000001823209005251686_s1_p0/131529/1381_0_CCS	Region-168
PB.fusion_nfl.1704	Inter-chromosome	Chr06N	23449463-23453200	Chr08N	34871524-34871878	9	m150106_025727_42173_c100766962550000001823169107221501_s1_p0/28193/0_2292_CCS;m150103_080444_42173_c100766932550000001823169107221531_s1_p0/115146/30_3442_CCS;m150106_025727_42173_c100766962550000001823169107221501_s1_p0/2888/0_2286_CCS;m160206_073619_42271_c100929922550000001823209005251687_s1_p0/113463/30_3509_CCS;m160209_082855_42271_c100929962550000001823209005251647_s1_p0/116522/2679_58_CCS…	Region-258
PB.fusion_nfl.1595	Inter-chromosome	Chr08K	40523416-40524788	scaffold_18073	572-849	1	m140620_065840_00123_c100629332550000001823105008061432_s1_p0/90820/1924_0_CCS	Region-253
PB.fusion_nfl.1405	Inter-chromosome	Chr05N	90626-92588	Chr09N	78202851-78204596	1	m160212_073305_42271_c100936882550000001823207905251605_s1_p0/21941/3652_0_CCS	Region-267
PB.fusion_nfl.1472	Inter-chromosome	Chr01K	2809137-2809941	scaffold_2060	6-1105	1	m160206_160855_42271_c100929962550000001823209005251641_s1_p0/42989/0_1865_CCS	Region-256
PB.fusion_nfl.255	Inter-chromosome	Chr01K	77713180-77716626	Chr02K	12948388-12948643	1	m160209_040851_42271_c100929962550000001823209005251646_s1_p0/133079/3366_0_CCS	Region-261
PB.fusion_nfl.1280	Inter-chromosome	Chr01K	6677575-6677990	Chr01N	5890092-5890169	1	m160209_212138_42271_c100929752550000001823209005251612_s1_p0/134414/0_505_CCS	Region-266
PB.fusion_nfl.1757	Inter-chromosome	Chr07N	56282430-56286591	scaffold_986	936-3314	1	m160206_032001_42271_c100929922550000001823209005251686_s1_p0/153469/0_1873_CCS	Region-257
PB.fusion_nfl.693	Inter-chromosome	Chr01K	78185216-78185278	Chr03N	42610028-42610410	30	m160206_073619_42271_c100929922550000001823209005251687_s1_p0/144599/0_410_CCS;m160206_202527_42271_c100929962550000001823209005251642_s1_p0/13761/410_0_CCS;m160207_004423_42271_c100929962550000001823209005251643_s1_p0/123071/414_0_CCS;m160210_014237_42271_c100929752550000001823209005251613_s1_p0/45421/28_436_CCS;m160209_212138_42271_c100929752550000001823209005251612_s1_p0/125077/0_416_CCS;m1602…	Region-263
PB.fusion_nfl.1905	Inter-chromosome	Chr02K	81612909-81613526	Chr08K	36495340-36495382	1	m160209_212138_42271_c100929752550000001823209005251612_s1_p0/157802/0_647_CCS	Region-264
PB.fusion_nfl.661	Inter-chromosome	Chr03K	40586549-40587855	scaffold_3374	12814-13576	1	m150106_154636_42173_c100766962550000001823169107221504_s1_p0/138102/29_1372_CCS	Region-259
PB.fusion_nfl.976	Inter-chromosome	Chr01K	9838714-9840913	scaffold_6760	28-800	1	m160206_032001_42271_c100929922550000001823209005251686_s1_p0/44036/0_2347_CCS	Region-260
PB.fusion_nfl.318	Inter-chromosome	Chr04K	35092989-35093170	scaffold_11773	2073-2921	1	m160206_073619_42271_c100929922550000001823209005251687_s1_p0/125395/0_1025_CCS	Region-262
PB.fusion_nfl.177	Inter-chromosome	Chr09K	78150298-78151639	Chr09N	121373325-121375079	2	m160206_115235_42271_c100929962550000001823209005251640_s1_p0/69790/2572_65_CCS;m150103_122407_42173_c100766932550000001823169107221532_s1_p0/21233/28_2499_CCS	Region-271
PB.fusion_nfl.1525	Inter-chromosome	Chr03N	34413436-34414138	scaffold_1109	8930-17097	1	m150106_111317_00123_c100767062550000001823169107221565_s1_p0/110291/2080_0_CCS	Region-265
PB.fusion_nfl.2153	Inter-chromosome	Chr02K	72793633-72793820	Chr02N	16460484-16460727	1	m160207_004423_42271_c100929962550000001823209005251643_s1_p0/45690/0_499_CCS	Region-272
PB.fusion_nfl.2064	Inter-chromosome	Chr07K	60853758-60854359	Chr07N	55763225-55769363	1	m150106_025727_42173_c100766962550000001823169107221501_s1_p0/40141/0_3738_CCS	Region-270
PB.fusion_nfl.1832	Inter-chromosome	Chr09K	10570614-10571873	scaffold_1939	4888-5729	1	m150103_080444_42173_c100766932550000001823169107221531_s1_p0/27174/2175_103_CCS	Region-269
PB.fusion_nfl.1844	Inter-chromosome	Chr09K	73497741-73498227	scaffold_1217	8273-8510	1	m140624_053330_00123_c100625492550000001823118408061403_s1_p0/136018/30_668_CCS	Region-268
PB.fusion_nfl.1192	Inter-chromosome	Chr08K	9758656-9759685	Chr09K	3747762-3749095	1	m160212_215811_42271_c100936882550000001823207905251606_s1_p0/4934/0_2199_CCS	Region-275
PB.fusion_nfl.2238	Inter-chromosome	Chr02N	3833555-3838230	Chr05K	104385959-104389902	3	m160212_073305_42271_c100936882550000001823207905251605_s1_p0/132467/0_3845_CCS;m150106_175143_00123_c100767062550000001823169107221567_s1_p0/32394/0_2529_CCS;m150103_034550_42173_c100766932550000001823169107221530_s1_p0/93575/0_4321_CCS	Region-277
PB.fusion_nfl.36	Inter-chromosome	Chr01K	75709497-75710250	Chr01N	81848426-81848609	1	m160209_082855_42271_c100929962550000001823209005251647_s1_p0/9251/0_852_CCS	Region-273
PB.fusion_nfl.2096	Inter-chromosome	Chr05K	36420904-36421334	Chr08N	18637067-18637130	1	m160212_031610_42271_c100936882550000001823207905251604_s1_p0/70572/24_529_CCS	Region-276
PB.fusion_nfl.740	Inter-chromosome	Chr01N	91636307-91639611	Chr03K	64167567-64170093	1	m150106_111317_00123_c100767062550000001823169107221565_s1_p0/157144/5431_0_CCS	Region-278
PB.fusion_nfl.2054	Inter-chromosome	Chr02K	52669386-52669635	Chr02N	4259521-4262491	1	m160212_215811_42271_c100936882550000001823207905251606_s1_p0/158835/2226_0_CCS	Region-279
PB.fusion_nfl.1256	Inter-chromosome	Chr07N	44889034-44889708	scaffold_28061	258-374	1	m150103_122407_42173_c100766932550000001823169107221532_s1_p0/51718/30_686_CCS	Region-274
PB.fusion_nfl.1312	Inter-chromosome	Chr05K	4258508-4260170	Chr05N	29322917-29323017	1	m150107_043541_42173_c100766962550000001823169107221507_s1_p0/76645/0_1490_CCS	Region-283
PB.fusion_nfl.2291	Inter-chromosome	Chr05K	1054877-1055492	Chr08K	31243467-31243549	1	m160206_202527_42271_c100929962550000001823209005251642_s1_p0/72623/0_693_CCS	Region-282
PB.fusion_nfl.291	Inter-chromosome	Chr04N	5178613-5184871	Chr09K	79690228-79690368	1	m150106_025727_42173_c100766962550000001823169107221501_s1_p0/100011/1306_61_CCS	Region-281
PB.fusion_nfl.781	Inter-chromosome	Chr06N	25978810-25979704	Chr09K	29474963-29475005	1	m160208_235258_42271_c100929962550000001823209005251645_s1_p0/63321/635_0_CCS	Region-284
PB.fusion_nfl.1093	Inter-chromosome	Chr05K	113547955-113551712	Chr05N	97231015-97234900	1	m160206_160855_42271_c100929962550000001823209005251641_s1_p0/72076/0_4764_CCS	Region-288
PB.fusion_nfl.543	Inter-chromosome	Chr09K	22052254-22053389	Chr09N	29837064-29838748	1	m150106_111317_00123_c100767062550000001823169107221565_s1_p0/130532/0_2291_CCS	Region-290
PB.fusion_nfl.1960	Inter-chromosome	Chr07N	67720240-67721150	Chr09K	29937407-29942288	1	m160206_115235_42271_c100929962550000001823209005251640_s1_p0/34648/3426_0_CCS	Region-285
PB.fusion_nfl.1546	Inter-chromosome	Chr03K	3214188-3214656	scaffold_58	64741-64997	7	m150107_002342_42173_c100766962550000001823169107221506_s1_p0/77714/616_54_CCS;m160210_014237_42271_c100929752550000001823209005251613_s1_p0/86885/612_56_CCS;m160210_014237_42271_c100929752550000001823209005251613_s1_p0/103974/0_378_CCS;m160210_014237_42271_c100929752550000001823209005251613_s1_p0/159769/0_428_CCS;m160210_014237_42271_c100929752550000001823209005251613_s1_p0/141444/677_0_CCS;m150…	Region-280
PB.fusion_nfl.2208	Inter-chromosome	Chr09N	92389873-92391361	scaffold_969	5937-7589	1	m140621_095612_00123_c100625492550000001823118408061400_s1_p0/60841/0_2522_CCS	Region-287
PB.fusion_nfl.471	Inter-chromosome	Chr02N	700311-700627	Chr05N	47502197-47503469	1	m160209_124516_42271_c100929752550000001823209005251610_s1_p0/35433/0_1749_CCS	Region-291
PB.fusion_nfl.1421	Inter-chromosome	Chr02N	101521623-101522116	Chr09N	25760631-25764477	1	m160209_082855_42271_c100929962550000001823209005251647_s1_p0/4801/2774_59_CCS	Region-292
PB.fusion_nfl.44	Inter-chromosome	Chr05N	17422090-17422385	Chr09N	64067752-64068519	1	m160209_082855_42271_c100929962550000001823209005251647_s1_p0/20888/0_992_CCS	Region-298
PB.fusion_nfl.265	Inter-chromosome	Chr09K	82442923-82447879	Chr09N	109382421-109387435	1	m160208_235258_42271_c100929962550000001823209005251645_s1_p0/127538/4377_26_CCS	Region-294
PB.fusion_nfl.329	Inter-chromosome	Chr03N	42610031-42610410	Chr09N	13098580-13098726	27	m150109_005658_00123_c100767012550000001823169107221510_s1_p0/25231/30_604_CCS;m150103_210207_42173_c100766932550000001823169107221534_s1_p0/45472/0_378_CCS;m140627_000924_00123_c100625492550000001823118408061406_s1_p0/24749/0_395_CCS;m150109_005658_00123_c100767012550000001823169107221510_s1_p0/133344/0_477_CCS;m160206_202527_42271_c100929962550000001823209005251642_s1_p0/68502/30_523_CCS;m16020…	Region-296
PB.fusion_nfl.190	Inter-chromosome	scaffold_14628	636-1550	scaffold_5129	7400-10510	1	m160206_115235_42271_c100929962550000001823209005251640_s1_p0/69724/29_3340_CCS	Region-286
PB.fusion_nfl.916	Inter-chromosome	Chr04N	56028229-56028329	scaffold_15947	455-841	1	m150103_080444_42173_c100766932550000001823169107221531_s1_p0/80352/0_539_CCS	Region-289
PB.fusion_nfl.536	Inter-chromosome	Chr04K	11350603-11351965	Chr06K	13909264-13910038	1	m160209_082855_42271_c100929962550000001823209005251647_s1_p0/106477/0_2210_CCS	Region-1860
PB.fusion_nfl.839	Inter-chromosome	Chr05K	25400739-25401225	scaffold_10700	2979-3763	11	m160209_170232_42271_c100929752550000001823209005251611_s1_p0/141666/0_947_CCS;m160206_202527_42271_c100929962550000001823209005251642_s1_p0/154213/0_938_CCS;m150104_054601_42173_c100766932550000001823169107221536_s1_p0/27102/0_473_CCS;m160213_021713_42271_c100936882550000001823207905251607_s1_p0/60289/1046_0_CCS;m160207_004423_42271_c100929962550000001823209005251643_s1_p0/77669/0_688_CCS;m16020…	Region-242
PB.fusion_nfl.614	Inter-chromosome	Chr02K	71990851-71991427	Chr02N	80292386-80295055	1	m160207_004423_42271_c100929962550000001823209005251643_s1_p0/119320/30_879_CCS	Region-297
PB.fusion_nfl.2256	Inter-chromosome	Chr05K	21976288-21976813	Chr06K	22312199-22312358	1	m160208_235258_42271_c100929962550000001823209005251645_s1_p0/98536/822_26_CCS	Region-299
PB.fusion_nfl.1409	Inter-chromosome	Chr02K	7522859-7526388	Chr08N	73374946-73375066	1	m160209_170232_42271_c100929752550000001823209005251611_s1_p0/29870/29_1332_CCS	Region-300
PB.fusion_nfl.884	Inter-chromosome	Chr04N	45927587-45927704	Chr07K	69808912-69809582	1	m150105_224135_42173_c100766962550000001823169107221500_s1_p0/56726/30_847_CCS	Region-295
PB.fusion_nfl.2120	Inter-chromosome	Chr03N	54219954-54220006	Chr09K	73342285-73343157	1	m150103_122407_42173_c100766932550000001823169107221532_s1_p0/96754/0_930_CCS	Region-301
PB.fusion_nfl.1509	Inter-chromosome	Chr01K	3056349-3057354	Chr08N	2759798-2759884	1	m160206_160855_42271_c100929962550000001823209005251641_s1_p0/76985/30_830_CCS	Region-304
PB.fusion_nfl.1524	Inter-chromosome	scaffold_17018	60-1697	scaffold_28104	914-1051	1	m160209_170232_42271_c100929752550000001823209005251611_s1_p0/34355/0_1553_CCS	Region-293
PB.fusion_nfl.2066	Inter-chromosome	Chr03K	14602201-14602641	Chr03N	55536603-55536684	1	m160209_124516_42271_c100929752550000001823209005251610_s1_p0/28113/0_524_CCS	Region-303
PB.fusion_nfl.1493	Inter-chromosome	Chr03N	42610190-42610413	Chr09K	1649948-1651201	1	m140621_053953_00123_c100629332550000001823105008061437_s1_p0/101906/1530_0_CCS	Region-308
PB.fusion_nfl.404	Inter-chromosome	Chr08K	1934998-1939989	Chr08N	514458-520430	1	m150106_175143_00123_c100767062550000001823169107221567_s1_p0/97861/4083_26_CCS	Region-307
PB.fusion_nfl.907	Inter-chromosome	Chr05K	114107451-114107599	Chr07N	36192461-36193633	1	m160209_082855_42271_c100929962550000001823209005251647_s1_p0/130186/28_1350_CCS	Region-309
PB.fusion_nfl.1781	Inter-chromosome	Chr03K	60077941-60080636	Chr04K	52989594-52989724	1	m150106_113009_42173_c100766962550000001823169107221503_s1_p0/147606/2489_55_CCS	Region-306
PB.fusion_nfl.180	Inter-chromosome	Chr03N	39077848-39078086	scaffold_6482	1305-1849	1	m150104_054601_42173_c100766932550000001823169107221536_s1_p0/36476/775_0_CCS	Region-302
PB.fusion_nfl.1105	Inter-chromosome	Chr06N	43216622-43217221	Chr08N	488582-491226	1	m160206_160855_42271_c100929962550000001823209005251641_s1_p0/14487/2381_54_CCS	Region-310
PB.fusion_nfl.1510	Inter-chromosome	Chr08N	66161142-66162445	scaffold_24	18502-18688	1	m150107_043541_42173_c100766962550000001823169107221507_s1_p0/128002/0_1491_CCS	Region-305
PB.fusion_nfl.1375	Inter-chromosome	Chr06K	16579683-16580472	Chr08N	29739019-29739221	1	m150104_012120_42173_c100766932550000001823169107221535_s1_p0/128132/0_1008_CCS	Region-311
PB.fusion_nfl.1016	Inter-chromosome	Chr01K	20035323-20038605	Chr08N	36960090-36960189	1	m160206_032001_42271_c100929922550000001823209005251686_s1_p0/144498/1046_55_CCS	Region-313
PB.fusion_nfl.795	Inter-chromosome	Chr02K	52669389-52669821	Chr05K	25400904-25401077	2	m140627_000924_00123_c100625492550000001823118408061406_s1_p0/103477/0_426_CCS;m140627_032544_00123_c100625492550000001823118408061407_s1_p0/98406/0_448_CCS	Region-317
PB.fusion_nfl.1064	Inter-chromosome	Chr05K	100872452-100872540	scaffold_2480	8935-9228	1	m160213_021713_42271_c100936882550000001823207905251607_s1_p0/149931/0_382_CCS	Region-312
PB.fusion_nfl.1925	Inter-chromosome	Chr05K	53238961-53240302	Chr06K	10772042-10772122	1	m150106_154636_42173_c100766962550000001823169107221504_s1_p0/144340/31_1034_CCS	Region-318
PB.fusion_nfl.29	Inter-chromosome	Chr03N	11090916-11091374	Chr08N	30200361-30201508	3	m150103_210207_42173_c100766932550000001823169107221534_s1_p0/16811/30_1051_CCS;m160209_170232_42271_c100929752550000001823209005251611_s1_p0/143453/636_61_CCS;m160207_004423_42271_c100929962550000001823209005251643_s1_p0/6560/0_1045_CCS	Region-316
PB.fusion_nfl.1001	Inter-chromosome	Chr02N	89982750-89983630	scaffold_2005	8782-10717	1	m150106_111317_00123_c100767062550000001823169107221565_s1_p0/142987/0_3212_CCS	Region-314
PB.fusion_nfl.1664	Inter-chromosome	Chr01K	65367547-65369795	Chr09N	71094653-71094781	1	m160207_004423_42271_c100929962550000001823209005251643_s1_p0/47852/901_59_CCS	Region-319
PB.fusion_nfl.857	Inter-chromosome	Chr01N	56551371-56551636	Chr09K	73506362-73507088	1	m160207_050544_42271_c100929962550000001823209005251644_s1_p0/10275/0_633_CCS	Region-320
PB.fusion_nfl.389	Inter-chromosome	Chr04N	49795620-49797237	Chr05N	69305818-69306067	1	m160207_050544_42271_c100929962550000001823209005251644_s1_p0/84717/0_512_CCS	Region-322
PB.fusion_nfl.1985	Inter-chromosome	Chr07N	18171756-18191380	scaffold_5268	9479-10067	1	m160212_215811_42271_c100936882550000001823207905251606_s1_p0/131819/0_1966_CCS	Region-315
PB.fusion_nfl.1650	Inter-chromosome	Chr01K	27827430-27827479	Chr02N	36812206-36812918	1	m160209_124516_42271_c100929752550000001823209005251610_s1_p0/27637/23_785_CCS	Region-328
PB.fusion_nfl.2235	Inter-chromosome	Chr03K	57941819-57941890	Chr04N	50178627-50179734	1	m160206_073619_42271_c100929922550000001823209005251687_s1_p0/2611/0_1242_CCS	Region-321
PB.fusion_nfl.1865	Inter-chromosome	Chr01K	24724867-24725522	Chr05K	98280851-98281278	1	m160209_212138_42271_c100929752550000001823209005251612_s1_p0/130007/1168_56_CCS	Region-330
PB.fusion_nfl.25	Inter-chromosome	Chr02K	22042426-22042604	Chr03N	42610032-42610411	7	m160209_082855_42271_c100929962550000001823209005251647_s1_p0/6190/0_479_CCS;m150106_071347_42173_c100766962550000001823169107221502_s1_p0/108012/0_499_CCS;m140627_032544_00123_c100625492550000001823118408061407_s1_p0/78899/0_529_CCS;m150106_200247_42173_c100766962550000001823169107221505_s1_p0/129922/0_564_CCS;m160209_124516_42271_c100929752550000001823209005251610_s1_p0/110147/0_428_CCS;m140627…	Region-327
PB.fusion_nfl.1888	Inter-chromosome	Chr02N	75109036-75109120	scaffold_10700	2975-3741	1	m160208_235258_42271_c100929962550000001823209005251645_s1_p0/15433/0_879_CCS	Region-323
PB.fusion_nfl.835	Inter-chromosome	Chr02K	18026697-18027924	scaffold_11228	4-3235	2	m160212_073305_42271_c100936882550000001823207905251605_s1_p0/17368/3333_26_CCS;m160212_073305_42271_c100936882550000001823207905251605_s1_p0/123290/4997_60_CCS	Region-324
PB.fusion_nfl.1718	Inter-chromosome	Chr05K	87700334-87701987	scaffold_2561	4838-5333	2	m160208_235258_42271_c100929962550000001823209005251645_s1_p0/135076/26_2118_CCS;m160206_160855_42271_c100929962550000001823209005251641_s1_p0/74543/0_1844_CCS	Region-329
PB.fusion_nfl.1571	Inter-chromosome	Chr04N	56009162-56009744	Chr05N	3360452-3363030	1	m160206_115235_42271_c100929962550000001823209005251640_s1_p0/121533/1732_59_CCS	Region-333
PB.fusion_nfl.535	Inter-chromosome	Chr08K	32113398-32114015	scaffold_360	22478-23564	3	m160206_073619_42271_c100929922550000001823209005251687_s1_p0/56235/0_1523_CCS;m150106_025727_42173_c100766962550000001823169107221501_s1_p0/121922/1808_117_CCS;m160207_004423_42271_c100929962550000001823209005251643_s1_p0/77855/0_1376_CCS	Region-326
PB.fusion_nfl.674	Inter-chromosome	Chr02K	44219533-44222184	Chr02N	100244162-100251320	1	m160206_073619_42271_c100929922550000001823209005251687_s1_p0/59340/0_2610_CCS	Region-336
PB.fusion_nfl.1692	Inter-chromosome	Chr04K	23926088-23926789	scaffold_969	22686-23301	2	m140621_053953_00123_c100629332550000001823105008061437_s1_p0/96556/0_784_CCS;m150106_154636_42173_c100766962550000001823169107221504_s1_p0/29165/0_749_CCS	Region-325
PB.fusion_nfl.1751	Inter-chromosome	Chr01N	72861092-72864839	scaffold_794	12632-16349	1	m160209_040851_42271_c100929962550000001823209005251646_s1_p0/42871/28_7985_CCS	Region-331
PB.fusion_nfl.1004	Inter-chromosome	Chr04K	41368963-41369197	scaffold_263	24702-25172	1	m150103_122407_42173_c100766932550000001823169107221532_s1_p0/160358/0_514_CCS	Region-226
PB.fusion_nfl.641	Inter-chromosome	Chr04K	24131112-24131881	scaffold_7305	4241-5223	1	m140621_053953_00123_c100629332550000001823105008061437_s1_p0/56199/30_1047_CCS	Region-332
PB.fusion_nfl.2136	Inter-chromosome	Chr02N	101828216-101828879	Chr03N	47300081-47301844	1	m150106_154636_42173_c100766962550000001823169107221504_s1_p0/61312/0_1332_CCS	Region-339
PB.fusion_nfl.736	Inter-chromosome	Chr02K	24287486-24305989	Chr02N	20078663-20079092	10	m150105_224135_42173_c100766962550000001823169107221500_s1_p0/116682/0_3415_CCS;m160212_073305_42271_c100936882550000001823207905251605_s1_p0/31907/3818_53_CCS;m150103_034550_42173_c100766932550000001823169107221530_s1_p0/25137/0_2048_CCS;m160209_170232_42271_c100929752550000001823209005251611_s1_p0/84231/1510_53_CCS;m160206_032001_42271_c100929922550000001823209005251686_s1_p0/57742/0_1349_CCS;m…	Region-341
PB.fusion_nfl.1980	Inter-chromosome	Chr02N	71281636-71282632	scaffold_7886	6206-6409	1	m150106_200247_42173_c100766962550000001823169107221505_s1_p0/27087/1087_0_CCS	Region-335
PB.fusion_nfl.1383	Inter-chromosome	Chr02N	13822868-13822981	scaffold_10467	3452-4074	1	m160209_082855_42271_c100929962550000001823209005251647_s1_p0/136373/0_720_CCS	Region-337
PB.fusion_nfl.1111	Inter-chromosome	Chr09K	58836908-58837856	Chr09N	82691818-82691889	1	m150103_122407_42173_c100766932550000001823169107221532_s1_p0/138759/0_1023_CCS	Region-343
PB.fusion_nfl.1323	Inter-chromosome	Chr03K	28487160-28501440	Chr04K	41368963-41375590	10	m160209_040851_42271_c100929962550000001823209005251646_s1_p0/49916/4498_26_CCS;m150106_071347_42173_c100766962550000001823169107221502_s1_p0/132415/5446_26_CCS;m150103_080444_42173_c100766932550000001823169107221531_s1_p0/105812/5389_28_CCS;m160206_073619_42271_c100929922550000001823209005251687_s1_p0/50606/30_6141_CCS;m150106_111317_00123_c100767062550000001823169107221565_s1_p0/54033/6186_25_C…	Region-340
PB.fusion_nfl.1146	Inter-chromosome	Chr07N	55763284-55763382	scaffold_21103	6-966	1	m160212_215811_42271_c100936882550000001823207905251606_s1_p0/137476/30_1085_CCS	Region-334
PB.fusion_nfl.226	Inter-chromosome	Chr05K	44671230-44678445	Chr08K	14166968-14169574	1	m160206_115235_42271_c100929962550000001823209005251640_s1_p0/69193/3115_0_CCS	Region-342
PB.fusion_nfl.845	Inter-chromosome	Chr02N	95888045-95893096	scaffold_28397	187-399	1	m160206_073619_42271_c100929922550000001823209005251687_s1_p0/99534/26_3463_CCS	Region-338
PB.fusion_nfl.311	Inter-chromosome	Chr01N	16256281-16256738	Chr06N	44726785-44726835	1	m160209_082855_42271_c100929962550000001823209005251647_s1_p0/147763/0_536_CCS	Region-345
PB.fusion_nfl.326	Inter-chromosome	Chr01N	77335594-77335643	Chr09N	108436641-108437471	1	m150104_054601_42173_c100766932550000001823169107221536_s1_p0/12309/910_0_CCS	Region-350
PB.fusion_nfl.928	Inter-chromosome	Chr05K	76673645-76675034	Chr05N	20577527-20578040	1	m160209_082855_42271_c100929962550000001823209005251647_s1_p0/47730/864_0_CCS	Region-351
PB.fusion_nfl.634	Inter-chromosome	Chr01N	16777893-16779628	Chr04N	3347257-3347700	2	m160206_032001_42271_c100929922550000001823209005251686_s1_p0/75136/0_1214_CCS;m150107_043541_42173_c100766962550000001823169107221507_s1_p0/83113/0_1981_CCS	Region-349
PB.fusion_nfl.446	Inter-chromosome	Chr09K	56833464-56834270	Chr09N	49687766-49702131	7	m160212_031610_42271_c100936882550000001823207905251604_s1_p0/10057/0_6934_CCS;m160206_032001_42271_c100929922550000001823209005251686_s1_p0/22659/0_5992_CCS;m160212_031610_42271_c100936882550000001823207905251604_s1_p0/115026/8516_58_CCS;m160212_215811_42271_c100936882550000001823207905251606_s1_p0/132418/0_6263_CCS;m160212_031610_42271_c100936882550000001823207905251604_s1_p0/30543/0_5928_CCS;m…	Region-354
PB.fusion_nfl.590	Inter-chromosome	Chr01K	37798754-37799210	Chr08N	13724310-13727472	1	m150107_043541_42173_c100766962550000001823169107221507_s1_p0/7070/3079_25_CCS	Region-347
PB.fusion_nfl.1772	Inter-chromosome	Chr09K	67090482-67092660	scaffold_1011	8375-8436	1	m160207_050544_42271_c100929962550000001823209005251644_s1_p0/132037/30_945_CCS	Region-344
PB.fusion_nfl.6	Inter-chromosome	Chr05K	52713765-52722803	Chr06K	62284833-62284931	1	m140701_195627_42173_c100625722550000001823118408061486_s1_p0/44579/0_1398_CCS	Region-355
PB.fusion_nfl.2278	Inter-chromosome	Chr07K	51570099-51570210	scaffold_30046	533-773	1	m160209_212138_42271_c100929752550000001823209005251612_s1_p0/140570/410_55_CCS	Region-346
PB.fusion_nfl.89	Inter-chromosome	Chr04N	45336303-45337303	Chr09N	20155432-20155503	1	m150107_002342_42173_c100766962550000001823169107221506_s1_p0/98999/924_69_CCS	Region-359
PB.fusion_nfl.2036	Inter-chromosome	Chr08N	38415828-38417058	scaffold_3316	6774-7100	1	m160212_031610_42271_c100936882550000001823207905251604_s1_p0/40159/1418_0_CCS	Region-352
PB.fusion_nfl.1699	Inter-chromosome	Chr08K	1006631-1009497	Chr08N	4999795-5000338	1	m160206_073619_42271_c100929922550000001823209005251687_s1_p0/87255/3160_58_CCS	Region-358
PB.fusion_nfl.336	Inter-chromosome	Chr08K	5900680-5900764	scaffold_10700	2975-3570	1	m160207_004423_42271_c100929962550000001823209005251643_s1_p0/49943/0_754_CCS	Region-353
PB.fusion_nfl.1891	Inter-chromosome	Chr06N	49617547-49617635	Chr08K	5901015-5901433	1	m140627_000924_00123_c100625492550000001823118408061406_s1_p0/69764/0_535_CCS	Region-360
PB.fusion_nfl.161	Inter-chromosome	scaffold_200	202-1123	scaffold_8199	4350-5692	1	m160209_082855_42271_c100929962550000001823209005251647_s1_p0/125001/0_1788_CCS	Region-348
PB.fusion_nfl.10	Inter-chromosome	Chr03K	2629064-2631944	scaffold_17275	781-1156	1	m160212_073305_42271_c100936882550000001823207905251605_s1_p0/120863/0_2661_CCS	Region-356
PB.fusion_nfl.513	Inter-chromosome	Chr06K	13037541-13039488	Chr06N	5932206-5932321	1	m160213_021713_42271_c100936882550000001823207905251607_s1_p0/116391/0_1632_CCS	Region-361
PB.fusion_nfl.1290	Inter-chromosome	Chr05K	64330610-64331652	Chr09N	95557231-95558462	12	m150106_111317_00123_c100767062550000001823169107221565_s1_p0/35201/58_1721_CCS;m160207_004423_42271_c100929962550000001823209005251643_s1_p0/89035/0_1098_CCS;m140620_024217_00123_c100629332550000001823105008061431_s1_p0/89797/29_1868_CCS;m150106_154636_42173_c100766962550000001823169107221504_s1_p0/81632/0_1652_CCS;m140621_095612_00123_c100625492550000001823118408061400_s1_p0/51121/0_1717_CCS;m1…	Region-1889
PB.fusion_nfl.1733	Inter-chromosome	Chr06K	64467423-64471695	Chr09N	97848420-97849045	1	m160209_124516_42271_c100929752550000001823209005251610_s1_p0/22125/1966_53_CCS	Region-362
PB.fusion_nfl.2159	Inter-chromosome	Chr07K	72255142-72258284	scaffold_1026	10724-13496	1	m160212_073305_42271_c100936882550000001823207905251605_s1_p0/42370/48_5747_CCS	Region-357
PB.fusion_nfl.1564	Inter-chromosome	Chr05K	9711478-9714960	Chr09N	87627715-87631095	1	m150106_175143_00123_c100767062550000001823169107221567_s1_p0/65439/0_6959_CCS	Region-367
PB.fusion_nfl.459	Inter-chromosome	Chr02K	8618188-8618705	Chr06K	13929485-13930037	1	m160209_124516_42271_c100929752550000001823209005251610_s1_p0/124419/29_1100_CCS	Region-365
PB.fusion_nfl.706	Inter-chromosome	Chr02K	5440416-5441452	Chr03K	58472659-58472878	1	m160212_031610_42271_c100936882550000001823207905251604_s1_p0/159237/30_1286_CCS	Region-366
PB.fusion_nfl.1033	Inter-chromosome	Chr06K	12058125-12059047	Chr06N	64976839-64979212	1	m160212_073305_42271_c100936882550000001823207905251605_s1_p0/26699/0_3788_CCS	Region-233
PB.fusion_nfl.768	Inter-chromosome	Chr02K	52669516-52669635	scaffold_10700	3205-3570	1	m150107_002342_42173_c100766962550000001823169107221506_s1_p0/48844/29_525_CCS	Region-363
PB.fusion_nfl.362	Inter-chromosome	Chr09K	86900787-86901517	scaffold_6299	154-320	1	m160206_115235_42271_c100929962550000001823209005251640_s1_p0/41917/0_889_CCS	Region-364
PB.fusion_nfl.303	Inter-chromosome	Chr03K	63684724-63688383	Chr05N	19274465-19277019	1	m150104_100436_42173_c100766932550000001823169107221537_s1_p0/110384/4181_0_CCS	Region-368
PB.fusion_nfl.2200	Inter-chromosome	Chr02K	37053522-37053703	Chr03K	10835078-10836673	2	m160206_160855_42271_c100929962550000001823209005251641_s1_p0/141555/1517_54_CCS;m160209_170232_42271_c100929752550000001823209005251611_s1_p0/128297/1544_53_CCS	Region-369
PB.fusion_nfl.1799	Inter-chromosome	Chr07K	28460269-28460597	Chr09K	2026562-2035345	1	m150106_175143_00123_c100767062550000001823169107221567_s1_p0/94019/30_5748_CCS	Region-370
PB.fusion_nfl.2004	Inter-chromosome	Chr02N	88403489-88403765	Chr08N	70183972-70184717	1	m160207_004423_42271_c100929962550000001823209005251643_s1_p0/53976/0_1173_CCS	Region-373
PB.fusion_nfl.2113	Inter-chromosome	Chr05K	74104887-74107149	Chr05N	69380522-69389018	1	m160213_021713_42271_c100936882550000001823207905251607_s1_p0/126102/3890_0_CCS	Region-374
PB.fusion_nfl.38	Inter-chromosome	Chr03K	44864623-44865281	scaffold_2480	8859-9233	4	m150106_111317_00123_c100767062550000001823169107221565_s1_p0/6845/0_1123_CCS;m160206_073619_42271_c100929922550000001823209005251687_s1_p0/80439/0_921_CCS;m150106_071347_42173_c100766962550000001823169107221502_s1_p0/115211/0_475_CCS;m150106_175143_00123_c100767062550000001823169107221567_s1_p0/59900/0_478_CCS	Region-110
PB.fusion_nfl.2221	Inter-chromosome	Chr09K	29474247-29474502	scaffold_4091	165-2112	1	m160206_202527_42271_c100929962550000001823209005251642_s1_p0/54624/0_1271_CCS	Region-371
PB.fusion_nfl.923	Inter-chromosome	Chr05K	96276919-96287533	Chr06K	10035399-10037446	1	m160206_115235_42271_c100929962550000001823209005251640_s1_p0/127246/0_3412_CCS	Region-376
PB.fusion_nfl.491	Inter-chromosome	Chr03K	72308781-72311451	Chr06N	24854002-24854551	1	m160206_160855_42271_c100929962550000001823209005251641_s1_p0/43896/0_835_CCS	Region-375
PB.fusion_nfl.184	Inter-chromosome	Chr05K	112953120-112954754	Chr09N	45697334-45698281	1	m160209_040851_42271_c100929962550000001823209005251646_s1_p0/123781/0_2839_CCS	Region-382
PB.fusion_nfl.146	Inter-chromosome	Chr02K	73672313-73672372	Chr02N	82990740-82991681	1	m140701_195627_42173_c100625722550000001823118408061486_s1_p0/39687/1105_64_CCS	Region-380
PB.fusion_nfl.1415	Inter-chromosome	Chr07N	61104371-61104769	Chr09N	85398753-85400967	1	m160206_073619_42271_c100929922550000001823209005251687_s1_p0/32407/2933_0_CCS	Region-381
PB.fusion_nfl.1169	Inter-chromosome	Chr04K	47581282-47581430	scaffold_21792	295-1253	1	m160207_004423_42271_c100929962550000001823209005251643_s1_p0/82011/0_1163_CCS	Region-372
PB.fusion_nfl.2265	Inter-chromosome	Chr02N	79279980-79282987	scaffold_1408	6507-6599	1	m150106_113009_42173_c100766962550000001823169107221503_s1_p0/31497/952_54_CCS	Region-377
PB.fusion_nfl.710	Inter-chromosome	Chr09N	25955515-25956650	scaffold_19320	450-1607	2	m160209_040851_42271_c100929962550000001823209005251646_s1_p0/99109/1176_0_CCS;m150106_175143_00123_c100767062550000001823169107221567_s1_p0/42092/2138_0_CCS	Region-379
PB.fusion_nfl.1899	Inter-chromosome	Chr01N	51549030-51550323	Chr03K	37453135-37453339	1	m160206_115235_42271_c100929962550000001823209005251640_s1_p0/26715/0_1409_CCS	Region-383
PB.fusion_nfl.1813	Inter-chromosome	Chr05N	54018727-54020674	Chr09N	108379921-108380166	1	m160206_115235_42271_c100929962550000001823209005251640_s1_p0/45074/0_2267_CCS	Region-391
PB.fusion_nfl.1158	Inter-chromosome	Chr01K	75866376-75870292	Chr01N	94880787-94883513	1	m140701_020359_42173_c100625722550000001823118408061484_s1_p0/89916/0_2713_CCS	Region-386
PB.fusion_nfl.349	Inter-chromosome	Chr04N	22491673-22491851	scaffold_1114	465-932	1	m160207_004423_42271_c100929962550000001823209005251643_s1_p0/27780/0_653_CCS	Region-378
PB.fusion_nfl.1558	Inter-chromosome	Chr03K	33497495-33501336	Chr03N	42610153-42610410	1	m150104_100436_42173_c100766932550000001823169107221537_s1_p0/34890/37_3880_CCS	Region-385
PB.fusion_nfl.620	Inter-chromosome	Chr06N	65048551-65049037	scaffold_21833	1065-1217	1	m150109_005658_00123_c100767012550000001823169107221510_s1_p0/81162/0_638_CCS	Region-384
PB.fusion_nfl.1859	Inter-chromosome	Chr04K	40459810-40474266	Chr04N	32176831-32177101	1	m160212_073305_42271_c100936882550000001823207905251605_s1_p0/49110/3289_57_CCS	Region-389
PB.fusion_nfl.1885	Inter-chromosome	Chr02N	45351358-45352309	scaffold_14826	266-645	1	m150106_025727_42173_c100766962550000001823169107221501_s1_p0/89976/0_1204_CCS	Region-387
PB.fusion_nfl.503	Inter-chromosome	Chr09K	43947704-43949320	scaffold_2940	13507-14143	11	m160208_235258_42271_c100929962550000001823209005251645_s1_p0/57718/0_1812_CCS;m160206_032001_42271_c100929922550000001823209005251686_s1_p0/61996/30_2007_CCS;m150106_113009_42173_c100766962550000001823169107221503_s1_p0/148496/1781_0_CCS;m160208_235258_42271_c100929962550000001823209005251645_s1_p0/25292/1739_0_CCS;m150106_113009_42173_c100766962550000001823169107221503_s1_p0/20453/0_2068_CCS;m1…	Region-388
PB.fusion_nfl.1400	Inter-chromosome	Chr05K	52927395-52928062	Chr09N	95557234-95558644	29	m140621_053953_00123_c100629332550000001823105008061437_s1_p0/35504/29_2079_CCS;m160206_073619_42271_c100929922550000001823209005251687_s1_p0/33705/1647_58_CCS;m140621_053953_00123_c100629332550000001823105008061437_s1_p0/45850/2020_0_CCS;m160206_032001_42271_c100929922550000001823209005251686_s1_p0/25721/0_1622_CCS;m160209_124516_42271_c100929752550000001823209005251610_s1_p0/118460/1974_56_CCS;…	Region-1893
PB.fusion_nfl.1451	Inter-chromosome	Chr03N	42610030-42610413	Chr07N	7201481-7201628	16	m150106_200247_42173_c100766962550000001823169107221505_s1_p0/97278/0_454_CCS;m150105_224135_42173_c100766962550000001823169107221500_s1_p0/124167/515_25_CCS;m160206_202527_42271_c100929962550000001823209005251642_s1_p0/74985/0_474_CCS;m150106_071347_42173_c100766962550000001823169107221502_s1_p0/106833/0_445_CCS;m150104_012120_42173_c100766932550000001823169107221535_s1_p0/123692/29_494_CCS;m160…	Region-392
PB.fusion_nfl.1853	Inter-chromosome	Chr05K	52871155-52871209	Chr06N	48951485-48953840	1	m160209_040851_42271_c100929962550000001823209005251646_s1_p0/149264/0_716_CCS	Region-396
PB.fusion_nfl.2197	Inter-chromosome	Chr02N	57636105-57638129	scaffold_6625	3339-8550	1	m150105_224135_42173_c100766962550000001823169107221500_s1_p0/49373/5897_0_CCS	Region-390
PB.fusion_nfl.698	Inter-chromosome	Chr01K	2124863-2124914	Chr09N	110379221-110380372	1	m160206_160855_42271_c100929962550000001823209005251641_s1_p0/75010/0_1012_CCS	Region-398
PB.fusion_nfl.955	Inter-chromosome	Chr04K	4628109-4628336	Chr05K	45111694-45112250	1	m160212_073305_42271_c100936882550000001823207905251605_s1_p0/89011/0_796_CCS	Region-399
PB.fusion_nfl.1468	Inter-chromosome	Chr01N	67109937-67110371	Chr03N	42610176-42610410	1	m160207_050544_42271_c100929962550000001823209005251644_s1_p0/105738/30_700_CCS	Region-397
PB.fusion_nfl.2150	Inter-chromosome	Chr01N	77059219-77059430	Chr07K	39131325-39133797	1	m160206_202527_42271_c100929962550000001823209005251642_s1_p0/22547/30_1676_CCS	Region-400
PB.fusion_nfl.581	Inter-chromosome	Chr04K	61430062-61431683	Chr04N	52122318-52122545	2	m150106_200247_42173_c100766962550000001823169107221505_s1_p0/92960/0_963_CCS;m150104_012120_42173_c100766932550000001823169107221535_s1_p0/36786/0_941_CCS	Region-395
PB.fusion_nfl.219	Inter-chromosome	Chr07N	55763436-55769264	scaffold_21103	742-966	1	m140621_141232_00123_c100625492550000001823118408061401_s1_p0/150369/2887_65_CCS	Region-393
PB.fusion_nfl.1160	Inter-chromosome	Chr01N	34541185-34544045	Chr05K	57825724-57829535	7	m160206_073619_42271_c100929922550000001823209005251687_s1_p0/114807/0_1052_CCS;m150106_111317_00123_c100767062550000001823169107221565_s1_p0/87173/3562_0_CCS;m160212_073305_42271_c100936882550000001823207905251605_s1_p0/11635/3070_60_CCS;m150106_175143_00123_c100767062550000001823169107221567_s1_p0/28201/0_2275_CCS;m160212_073305_42271_c100936882550000001823207905251605_s1_p0/58818/3479_0_CCS;m1…	Region-404
PB.fusion_nfl.483	Inter-chromosome	Chr03N	42610240-42610341	Chr06K	13797380-13797759	1	m150103_080444_42173_c100766932550000001823169107221531_s1_p0/48067/0_489_CCS	Region-401
PB.fusion_nfl.1997	Inter-chromosome	Chr01K	57794909-57796179	scaffold_3379	4399-4440	1	m160210_014237_42271_c100929752550000001823209005251613_s1_p0/153216/32_778_CCS	Region-394
PB.fusion_nfl.1484	Inter-chromosome	Chr01K	30119618-30119830	Chr08K	65010314-65010495	2	m150109_041318_00123_c100767012550000001823169107221511_s1_p0/59360/330_0_CCS;m140627_032544_00123_c100625492550000001823118408061407_s1_p0/72976/0_342_CCS	Region-403
PB.fusion_nfl.2165	Inter-chromosome	Chr01K	7255093-7260792	Chr09N	108436642-108437248	1	m150103_122407_42173_c100766932550000001823169107221532_s1_p0/160832/2414_0_CCS	Region-412
PB.fusion_nfl.1145	Inter-chromosome	Chr08K	1009044-1009894	scaffold_30094	566-629	1	m150106_025727_42173_c100766962550000001823169107221501_s1_p0/88463/0_967_CCS	Region-402
PB.fusion_nfl.638	Inter-chromosome	Chr02K	43442233-43443054	Chr08K	2722514-2723150	1	m160206_073619_42271_c100929922550000001823209005251687_s1_p0/76815/1491_0_CCS	Region-406
PB.fusion_nfl.2016	Inter-chromosome	Chr08K	7931600-7931828	Chr09N	100958817-100958918	1	m160213_021713_42271_c100936882550000001823207905251607_s1_p0/118023/0_344_CCS	Region-411
PB.fusion_nfl.1431	Inter-chromosome	Chr02N	26240191-26243591	Chr06K	57453514-57455534	1	m160206_032001_42271_c100929922550000001823209005251686_s1_p0/95746/0_3205_CCS	Region-410
PB.fusion_nfl.1212	Inter-chromosome	Chr07K	24748766-24752198	Chr07N	28465714-28466253	2	m160209_082855_42271_c100929962550000001823209005251647_s1_p0/52688/2601_58_CCS;m160206_115235_42271_c100929962550000001823209005251640_s1_p0/40912/2712_57_CCS	Region-408
PB.fusion_nfl.1293	Inter-chromosome	Chr07N	64410143-64410231	Chr09N	94621369-94621817	1	m140627_032544_00123_c100625492550000001823118408061407_s1_p0/40719/0_537_CCS	Region-413
PB.fusion_nfl.943	Inter-chromosome	Chr07N	40212813-40213163	scaffold_5376	5077-8851	1	m150106_071347_42173_c100766962550000001823169107221502_s1_p0/51608/30_2456_CCS	Region-405
PB.fusion_nfl.1500	Inter-chromosome	Chr01K	73126125-73128742	Chr07K	66277824-66278773	2	m140620_024217_00123_c100629332550000001823105008061431_s1_p0/47425/1903_42_CCS;m160208_235258_42271_c100929962550000001823209005251645_s1_p0/54220/0_2016_CCS	Region-409
PB.fusion_nfl.569	Inter-chromosome	Chr04K	1259948-1267496	scaffold_7076	4927-7172	1	m150106_111317_00123_c100767062550000001823169107221565_s1_p0/10645/0_2328_CCS	Region-407
PB.fusion_nfl.1683	Inter-chromosome	Chr03K	1784299-1784791	Chr09K	66620126-66624241	3	m160212_031610_42271_c100936882550000001823207905251604_s1_p0/143678/1642_0_CCS;m140702_001214_42173_c100625722550000001823118408061487_s1_p0/112958/1291_45_CCS;m160210_014237_42271_c100929752550000001823209005251613_s1_p0/126676/428_58_CCS	Region-416
PB.fusion_nfl.1947	Inter-chromosome	Chr01N	74925092-74925679	Chr06N	17414736-17421411	1	m160208_235258_42271_c100929962550000001823209005251645_s1_p0/63971/2192_0_CCS	Region-415
PB.fusion_nfl.2132	Inter-chromosome	Chr07K	16434313-16435465	Chr07N	4853303-4853444	1	m160206_115235_42271_c100929962550000001823209005251640_s1_p0/129571/0_334_CCS	Region-417
PB.fusion_nfl.1763	Inter-chromosome	Chr07K	48895833-48896804	Chr09N	95557238-95558319	1	m160209_212138_42271_c100929752550000001823209005251612_s1_p0/159597/0_2109_CCS	Region-1891
PB.fusion_nfl.18	Inter-chromosome	Chr09N	90137859-90138009	scaffold_6755	3918-4443	1	m140702_001214_42173_c100625722550000001823118408061487_s1_p0/154770/0_688_CCS	Region-418
PB.fusion_nfl.2021	Inter-chromosome	Chr08K	2322072-2323879	scaffold_828	6591-7823	1	m160206_160855_42271_c100929962550000001823209005251641_s1_p0/78986/2294_165_CCS	Region-414
PB.fusion_nfl.1582	Inter-chromosome	Chr01K	11201519-11201774	Chr03K	28493771-28501139	1	m160209_082855_42271_c100929962550000001823209005251647_s1_p0/109020/0_747_CCS	Region-420
PB.fusion_nfl.1620	Inter-chromosome	Chr02K	41590853-41591663	Chr05N	22184868-22184917	3	m160209_212138_42271_c100929752550000001823209005251612_s1_p0/74000/900_41_CCS;m150107_002342_42173_c100766962550000001823169107221506_s1_p0/115144/30_777_CCS;m160209_212138_42271_c100929752550000001823209005251612_s1_p0/107040/30_887_CCS	Region-423
PB.fusion_nfl.1672	Inter-chromosome	Chr02K	41590262-41591807	Chr05N	22186762-22187001	1	m160212_073305_42271_c100936882550000001823207905251605_s1_p0/136264/0_2028_CCS	Region-422
PB.fusion_nfl.2195	Inter-chromosome	Chr01N	67881544-67882539	Chr05K	65239978-65240447	1	m160212_031610_42271_c100936882550000001823207905251604_s1_p0/148191/0_1528_CCS	Region-424
PB.fusion_nfl.949	Inter-chromosome	Chr02N	16875781-16875907	Chr09N	56728340-56733308	1	m150104_012120_42173_c100766932550000001823169107221535_s1_p0/41415/1291_61_CCS	Region-1868
PB.fusion_nfl.550	Inter-chromosome	Chr03N	45250181-45250397	scaffold_10700	3348-3577	1	m140627_032544_00123_c100625492550000001823118408061407_s1_p0/175/30_482_CCS	Region-419
PB.fusion_nfl.434	Inter-chromosome	Chr08K	76195177-76199099	Chr08N	67677627-67678027	1	m160209_124516_42271_c100929752550000001823209005251610_s1_p0/80156/1971_26_CCS	Region-122
PB.fusion_nfl.98	Inter-chromosome	Chr01N	8509493-8510748	Chr05K	64300364-64300781	1	m150109_005658_00123_c100767012550000001823169107221510_s1_p0/159147/774_25_CCS	Region-426
PB.fusion_nfl.2123	Inter-chromosome	Chr05N	95783688-95785137	scaffold_5699	3575-4459	1	m160206_115235_42271_c100929962550000001823209005251640_s1_p0/144332/0_2738_CCS	Region-421
PB.fusion_nfl.1662	Inter-chromosome	Chr02N	4715919-4718811	Chr07K	16227536-16231367	1	m150106_111317_00123_c100767062550000001823169107221565_s1_p0/142067/60_5431_CCS	Region-427
PB.fusion_nfl.209	Inter-chromosome	Chr07N	60087039-60087367	Chr09N	87448262-87449787	1	m160212_031610_42271_c100936882550000001823207905251604_s1_p0/151604/0_1858_CCS	Region-432
PB.fusion_nfl.1789	Inter-chromosome	Chr02N	82990827-82991716	Chr05K	83715987-83716209	1	m150103_122407_42173_c100766932550000001823169107221532_s1_p0/159156/0_1263_CCS	Region-430
PB.fusion_nfl.2102	Inter-chromosome	Chr01N	20069072-20069387	Chr09N	101506677-101507088	1	m150106_071347_42173_c100766962550000001823169107221502_s1_p0/19771/745_0_CCS	Region-433
PB.fusion_nfl.1935	Inter-chromosome	Chr05K	84167433-84167737	Chr09N	26651201-26651300	1	m150103_122407_42173_c100766932550000001823169107221532_s1_p0/159780/0_410_CCS	Region-436
PB.fusion_nfl.992	Inter-chromosome	Chr03N	40421193-40421501	scaffold_556	2814-5840	2	m160209_040851_42271_c100929962550000001823209005251646_s1_p0/107641/30_2872_CCS;m160206_073619_42271_c100929922550000001823209005251687_s1_p0/11654/3129_72_CCS	Region-425
PB.fusion_nfl.1829	Inter-chromosome	Chr04N	10168518-10169222	Chr05K	108733683-108733773	1	m160212_031610_42271_c100936882550000001823207905251604_s1_p0/56771/32_906_CCS	Region-431
PB.fusion_nfl.2229	Inter-chromosome	Chr02K	72756961-72757047	scaffold_726	16882-17666	1	m140702_001214_42173_c100625722550000001823118408061487_s1_p0/96178/909_0_CCS	Region-428
PB.fusion_nfl.493	Inter-chromosome	Chr08K	3816457-3833656	Chr09K	23353336-23356211	1	m160212_073305_42271_c100936882550000001823207905251605_s1_p0/82632/30_1940_CCS	Region-434
PB.fusion_nfl.1976	Inter-chromosome	Chr07K	60902322-60902664	scaffold_10764	1789-1855	1	m150105_224135_42173_c100766962550000001823169107221500_s1_p0/87571/0_465_CCS	Region-429
PB.fusion_nfl.1747	Inter-chromosome	Chr02K	67217062-67219001	Chr07N	54889229-54890480	1	m160212_031610_42271_c100936882550000001823207905251604_s1_p0/31901/0_2665_CCS	Region-437
PB.fusion_nfl.666	Inter-chromosome	Chr02K	22042433-22042590	Chr03K	52917092-52918250	1	m150106_113009_42173_c100766962550000001823169107221503_s1_p0/118459/30_1347_CCS	Region-441
PB.fusion_nfl.1941	Inter-chromosome	Chr08K	68639960-68640967	Chr08N	73338624-73339818	1	m140701_195627_42173_c100625722550000001823118408061486_s1_p0/58951/0_872_CCS	Region-438
PB.fusion_nfl.204	Inter-chromosome	Chr03K	65210612-65210740	Chr03N	44692867-44694500	1	m140621_095612_00123_c100625492550000001823118408061400_s1_p0/143060/1881_0_CCS	Region-439
PB.fusion_nfl.653	Inter-chromosome	Chr03N	42610045-42610410	scaffold_15947	320-839	1	m140702_001214_42173_c100625722550000001823118408061487_s1_p0/155183/950_0_CCS	Region-435
PB.fusion_nfl.202	Inter-chromosome	Chr02N	8274796-8275073	Chr05N	16297135-16297270	4	m160212_215811_42271_c100936882550000001823207905251606_s1_p0/119269/0_431_CCS;m150106_111317_00123_c100767062550000001823169107221565_s1_p0/66023/0_314_CCS;m160208_235258_42271_c100929962550000001823209005251645_s1_p0/32985/0_320_CCS;m140621_141232_00123_c100625492550000001823118408061401_s1_p0/39042/0_436_CCS	Region-447
PB.fusion_nfl.1444	Inter-chromosome	Chr05K	112468400-112468586	Chr06K	1396659-1401123	1	m160209_082855_42271_c100929962550000001823209005251647_s1_p0/70427/29_2822_CCS	Region-443
PB.fusion_nfl.813	Inter-chromosome	Chr01K	62803896-62805020	scaffold_51	43204-44477	1	m160209_082855_42271_c100929962550000001823209005251647_s1_p0/55159/0_1605_CCS	Region-440
PB.fusion_nfl.2272	Inter-chromosome	Chr02K	9407453-9408418	Chr04K	38195499-38199586	1	m160206_032001_42271_c100929922550000001823209005251686_s1_p0/56327/3797_26_CCS	Region-445
PB.fusion_nfl.1539	Inter-chromosome	Chr01N	35472274-35473237	Chr09K	78439834-78440923	1	m150103_164254_42173_c100766932550000001823169107221533_s1_p0/119991/2110_64_CCS	Region-449
PB.fusion_nfl.1618	Inter-chromosome	Chr01N	14212221-14216365	Chr06N	69154955-69156966	1	m160208_235258_42271_c100929962550000001823209005251645_s1_p0/162335/33_5787_CCS	Region-448
PB.fusion_nfl.1940	Inter-chromosome	Chr05N	28380008-28380941	scaffold_14964	950-2032	3	m150105_224135_42173_c100766962550000001823169107221500_s1_p0/132254/0_1992_CCS;m160209_124516_42271_c100929752550000001823209005251610_s1_p0/132125/0_1285_CCS;m160206_160855_42271_c100929962550000001823209005251641_s1_p0/1734/0_1924_CCS	Region-442
PB.fusion_nfl.2139	Inter-chromosome	Chr09K	86467813-86468101	Chr09N	100690159-100690211	1	m160209_170232_42271_c100929752550000001823209005251611_s1_p0/93093/0_342_CCS	Region-451
PB.fusion_nfl.1727	Inter-chromosome	Chr03N	27549702-27550201	Chr05N	6115291-6116176	1	m160210_014237_42271_c100929752550000001823209005251613_s1_p0/76834/58_1294_CCS	Region-450
PB.fusion_nfl.1654	Inter-chromosome	Chr02K	41591208-41591262	Chr09N	95131747-95132485	1	m160207_050544_42271_c100929962550000001823209005251644_s1_p0/11302/821_26_CCS	Region-452
PB.fusion_nfl.1569	Inter-chromosome	Chr07N	14385745-14386464	scaffold_3878	4796-4909	1	m160209_170232_42271_c100929752550000001823209005251611_s1_p0/114337/897_61_CCS	Region-444
PB.fusion_nfl.2073	Inter-chromosome	Chr01N	97586875-97591639	scaffold_10401	607-1276	3	m160206_115235_42271_c100929962550000001823209005251640_s1_p0/82554/30_2308_CCS;m150103_164254_42173_c100766932550000001823169107221533_s1_p0/103784/0_2117_CCS;m160209_124516_42271_c100929752550000001823209005251610_s1_p0/20256/1701_56_CCS	Region-446
PB.fusion_nfl.805	Inter-chromosome	Chr02K	21981741-21981961	Chr03N	42610032-42610416	15	m150109_041318_00123_c100767012550000001823169107221511_s1_p0/114900/496_0_CCS;m160206_073619_42271_c100929922550000001823209005251687_s1_p0/19823/0_311_CCS;m160209_170232_42271_c100929752550000001823209005251611_s1_p0/122258/0_601_CCS;m160207_050544_42271_c100929962550000001823209005251644_s1_p0/1352/0_480_CCS;m150104_054601_42173_c100766932550000001823169107221536_s1_p0/83213/595_0_CCS;m150103_…	Region-454
PB.fusion_nfl.2275	Inter-chromosome	Chr05K	76030869-76034553	Chr05N	53738790-53739806	1	m160213_021713_42271_c100936882550000001823207905251607_s1_p0/33717/24_2955_CCS	Region-455
PB.fusion_nfl.1089	Inter-chromosome	Chr01N	3945523-3947090	Chr09N	111225903-111226733	1	m160209_040851_42271_c100929962550000001823209005251646_s1_p0/114532/0_882_CCS	Region-462
PB.fusion_nfl.1427	Inter-chromosome	Chr04K	57030648-57032528	Chr04N	45774480-45774714	1	m160209_082855_42271_c100929962550000001823209005251647_s1_p0/99816/0_1450_CCS	Region-453
PB.fusion_nfl.1707	Inter-chromosome	Chr08N	21824203-21824425	Chr09N	19270475-19270610	1	m160207_004423_42271_c100929962550000001823209005251643_s1_p0/159545/388_24_CCS	Region-461
PB.fusion_nfl.405	Inter-chromosome	Chr01N	16256277-16257244	Chr02K	41584867-41585461	1	m160209_124516_42271_c100929752550000001823209005251610_s1_p0/10620/1693_60_CCS	Region-458
PB.fusion_nfl.840	Inter-chromosome	Chr09K	62762187-62762716	Chr09N	9922090-9923414	1	m150106_071347_42173_c100766962550000001823169107221502_s1_p0/95342/0_1403_CCS	Region-463
PB.fusion_nfl.1135	Inter-chromosome	Chr05K	113665786-113666141	Chr08N	11139903-11141729	1	m160209_082855_42271_c100929962550000001823209005251647_s1_p0/49584/2363_45_CCS	Region-459
PB.fusion_nfl.2087	Inter-chromosome	Chr06K	72288841-72289609	Chr06N	78880878-78881071	1	m150104_012120_42173_c100766932550000001823169107221535_s1_p0/80428/1186_89_CCS	Region-457
PB.fusion_nfl.1345	Inter-chromosome	Chr02K	64822092-64822158	Chr08K	8570435-8571182	1	m160209_170232_42271_c100929752550000001823209005251611_s1_p0/48231/0_597_CCS	Region-464
PB.fusion_nfl.2212	Inter-chromosome	Chr02K	37053559-37053703	Chr03K	10835078-10836678	2	m160209_170232_42271_c100929752550000001823209005251611_s1_p0/107086/30_1417_CCS;m160209_170232_42271_c100929752550000001823209005251611_s1_p0/60611/1598_55_CCS	Region-369
PB.fusion_nfl.1903	Inter-chromosome	Chr05N	32322490-32323404	Chr07N	63924208-63930011	1	m160206_032001_42271_c100929922550000001823209005251686_s1_p0/40048/30_3407_CCS	Region-466
PB.fusion_nfl.1306	Inter-chromosome	Chr06N	52532097-52532801	scaffold_59	6212-8582	1	m150106_113009_42173_c100766962550000001823169107221503_s1_p0/51699/0_1068_CCS	Region-460
PB.fusion_nfl.2232	Inter-chromosome	scaffold_1044	12792-12846	scaffold_3607	4860-5139	1	m150104_012120_42173_c100766932550000001823169107221535_s1_p0/11662/0_335_CCS	Region-456
PB.fusion_nfl.1049	Inter-chromosome	Chr08K	19145623-19146299	scaffold_828	6591-6794	1	m160210_014237_42271_c100929752550000001823209005251613_s1_p0/117411/0_856_CCS	Region-465
PB.fusion_nfl.306	Inter-chromosome	Chr05K	114960890-114962225	scaffold_29398	411-826	1	m160209_170232_42271_c100929752550000001823209005251611_s1_p0/14050/30_1597_CCS	Region-469
PB.fusion_nfl.134	Inter-chromosome	Chr02N	88869855-88870056	scaffold_794	21411-21786	1	m150109_041318_00123_c100767012550000001823169107221511_s1_p0/85430/0_595_CCS	Region-467
PB.fusion_nfl.123	Inter-chromosome	Chr01N	91637266-91638753	Chr02N	95597441-95598039	1	m160206_032001_42271_c100929922550000001823209005251686_s1_p0/86457/0_2230_CCS	Region-473
PB.fusion_nfl.777	Inter-chromosome	Chr08N	50050534-50055643	Chr09K	42737934-42738112	1	m160209_040851_42271_c100929962550000001823209005251646_s1_p0/94948/0_1133_CCS	Region-471
PB.fusion_nfl.683	Inter-chromosome	Chr01K	50689818-50694176	Chr03K	16800713-16800842	1	m160209_170232_42271_c100929752550000001823209005251611_s1_p0/51282/0_1532_CCS	Region-474
PB.fusion_nfl.608	Inter-chromosome	Chr09N	105884164-105884315	scaffold_12062	957-2738	1	m160208_235258_42271_c100929962550000001823209005251645_s1_p0/78406/0_1402_CCS	Region-470
PB.fusion_nfl.601	Inter-chromosome	Chr08N	26194217-26194339	scaffold_4155	9474-11642	1	m160206_115235_42271_c100929962550000001823209005251640_s1_p0/155014/30_2343_CCS	Region-468
PB.fusion_nfl.1098	Inter-chromosome	Chr01N	28816783-28817135	Chr09N	26028789-26031538	1	m160209_082855_42271_c100929962550000001823209005251647_s1_p0/120351/3091_26_CCS	Region-479
PB.fusion_nfl.1023	Inter-chromosome	Chr05N	79453582-79455783	scaffold_123	31074-34562	1	m150106_175143_00123_c100767062550000001823169107221567_s1_p0/104226/3787_0_CCS	Region-472
PB.fusion_nfl.1449	Inter-chromosome	Chr04K	41368965-41373814	scaffold_263	24693-25174	1	m150106_175143_00123_c100767062550000001823169107221567_s1_p0/128214/2414_0_CCS	Region-226
PB.fusion_nfl.468	Inter-chromosome	Chr03K	10331863-10331902	Chr03N	749276-750089	1	m160207_050544_42271_c100929962550000001823209005251644_s1_p0/108805/0_461_CCS	Region-477
PB.fusion_nfl.516	Inter-chromosome	Chr03N	42610189-42610410	Chr08K	1928007-1931903	1	m160206_160855_42271_c100929962550000001823209005251641_s1_p0/3299/1603_0_CCS	Region-475
PB.fusion_nfl.132	Inter-chromosome	Chr04K	50011215-50018078	Chr05K	82479232-82481866	4	m160209_082855_42271_c100929962550000001823209005251647_s1_p0/116220/1848_0_CCS;m140621_053953_00123_c100629332550000001823105008061437_s1_p0/96901/2270_22_CCS;m150106_071347_42173_c100766962550000001823169107221502_s1_p0/137675/29_2207_CCS;m160209_040851_42271_c100929962550000001823209005251646_s1_p0/102983/1451_0_CCS	Region-478
PB.fusion_nfl.1963	Inter-chromosome	Chr05N	34936267-34936648	Chr06K	13892575-13892651	1	m160206_160855_42271_c100929962550000001823209005251641_s1_p0/105895/0_462_CCS	Region-1883
PB.fusion_nfl.827	Inter-chromosome	Chr02K	21981739-21981960	Chr03N	42610032-42610410	8	m150109_041318_00123_c100767012550000001823169107221511_s1_p0/131581/30_520_CCS;m140701_020359_42173_c100625722550000001823118408061484_s1_p0/25415/0_478_CCS;m160206_202527_42271_c100929962550000001823209005251642_s1_p0/66529/0_308_CCS;m140627_032544_00123_c100625492550000001823118408061407_s1_p0/152866/60_559_CCS;m140627_032544_00123_c100625492550000001823118408061407_s1_p0/30372/29_512_CCS;m140…	Region-454
PB.fusion_nfl.67	Inter-chromosome	Chr01N	63082459-63084541	scaffold_2211	16273-16525	1	m150106_111317_00123_c100767062550000001823169107221565_s1_p0/138210/0_1645_CCS	Region-476
PB.fusion_nfl.783	Inter-chromosome	Chr06K	61867576-61868326	Chr08K	15040786-15042687	1	m160213_021713_42271_c100936882550000001823207905251607_s1_p0/145698/1897_74_CCS	Region-480
PB.fusion_nfl.779	Inter-chromosome	Chr01N	1059453-1059754	Chr09K	76473358-76475543	1	m160209_082855_42271_c100929962550000001823209005251647_s1_p0/109391/0_1361_CCS	Region-483
PB.fusion_nfl.1207	Inter-chromosome	Chr09K	72629661-72631905	Chr09N	104056520-104059388	1	m160209_212138_42271_c100929752550000001823209005251612_s1_p0/92596/1425_56_CCS	Region-482
PB.fusion_nfl.296	Inter-chromosome	Chr04K	52195467-52196148	Chr05K	45005046-45006358	2	m160212_031610_42271_c100936882550000001823207905251604_s1_p0/41146/2074_0_CCS;m160212_215811_42271_c100936882550000001823207905251606_s1_p0/129491/1402_75_CCS	Region-481
PB.fusion_nfl.1679	Inter-chromosome	Chr06N	1603874-1604242	Chr09N	80415444-80415653	2	m160212_031610_42271_c100936882550000001823207905251604_s1_p0/161891/0_536_CCS;m160209_212138_42271_c100929752550000001823209005251612_s1_p0/29607/0_524_CCS	Region-488
PB.fusion_nfl.1315	Inter-chromosome	Chr05K	48077659-48077794	Chr06K	1634780-1636137	1	m160209_082855_42271_c100929962550000001823209005251647_s1_p0/152413/0_1119_CCS	Region-485
PB.fusion_nfl.246	Inter-chromosome	Chr03N	48417872-48418983	Chr06K	5087220-5087747	1	m150106_071347_42173_c100766962550000001823169107221502_s1_p0/143202/0_1409_CCS	Region-484
PB.fusion_nfl.332	Inter-chromosome	Chr01N	1286112-1286981	Chr05K	25401015-25401256	1	m150104_012120_42173_c100766932550000001823169107221535_s1_p0/77369/0_1024_CCS	Region-489
PB.fusion_nfl.1116	Inter-chromosome	Chr04K	36119759-36120340	Chr06K	13833308-13836151	1	m150107_043541_42173_c100766962550000001823169107221507_s1_p0/66493/0_3385_CCS	Region-1870
PB.fusion_nfl.1390	Inter-chromosome	Chr03N	6501229-6503204	Chr05K	26599457-26599783	1	m150103_034550_42173_c100766932550000001823169107221530_s1_p0/117548/0_2463_CCS	Region-487
PB.fusion_nfl.822	Inter-chromosome	Chr01K	3125096-3126193	Chr06K	58982656-58984700	1	m160206_202527_42271_c100929962550000001823209005251642_s1_p0/15227/0_889_CCS	Region-486
PB.fusion_nfl.1058	Inter-chromosome	Chr05K	33366313-33366728	Chr05N	32483451-32488342	1	m160206_160855_42271_c100929962550000001823209005251641_s1_p0/19855/0_1636_CCS	Region-491
PB.fusion_nfl.896	Inter-chromosome	Chr01N	48207194-48207314	Chr02N	13772508-13773737	1	m160212_031610_42271_c100936882550000001823207905251604_s1_p0/148055/0_1351_CCS	Region-497
PB.fusion_nfl.1155	Inter-chromosome	Chr05K	86506829-86508735	Chr09K	22048844-22048927	1	m160212_031610_42271_c100936882550000001823207905251604_s1_p0/121932/0_1645_CCS	Region-494
PB.fusion_nfl.475	Inter-chromosome	Chr09K	80063657-80068528	Chr09N	111778451-111783321	1	m160206_073619_42271_c100929922550000001823209005251687_s1_p0/121019/5871_23_CCS	Region-496
PB.fusion_nfl.1287	Inter-chromosome	Chr05K	109818751-109820435	Chr08N	9565702-9566529	1	m160209_124516_42271_c100929752550000001823209005251610_s1_p0/79597/0_1669_CCS	Region-493
PB.fusion_nfl.1424	Inter-chromosome	Chr06N	35133714-35133749	Chr09N	81864798-81865234	1	m150109_005658_00123_c100767012550000001823169107221510_s1_p0/6882/0_470_CCS	Region-498
PB.fusion_nfl.148	Inter-chromosome	Chr04N	47721196-47723343	scaffold_27	142176-142643	1	m160209_124516_42271_c100929752550000001823209005251610_s1_p0/119140/0_1989_CCS	Region-490
PB.fusion_nfl.1249	Inter-chromosome	Chr05K	4258508-4261379	Chr05N	29322917-29323523	1	m160209_040851_42271_c100929962550000001823209005251646_s1_p0/57694/0_2461_CCS	Region-283
PB.fusion_nfl.1585	Inter-chromosome	Chr07N	9550808-9552197	scaffold_993	19255-20157	4	m160206_032001_42271_c100929922550000001823209005251686_s1_p0/100785/60_2390_CCS;m140701_195627_42173_c100625722550000001823118408061486_s1_p0/42495/0_1302_CCS;m160209_212138_42271_c100929752550000001823209005251612_s1_p0/115933/1430_0_CCS;m140701_195627_42173_c100625722550000001823118408061486_s1_p0/26246/1438_58_CCS	Region-492
PB.fusion_nfl.154	Inter-chromosome	Chr01N	19510202-19511041	scaffold_17605	689-929	1	m160206_202527_42271_c100929962550000001823209005251642_s1_p0/74859/0_852_CCS	Region-495
PB.fusion_nfl.221	Inter-chromosome	Chr07N	13637349-13637512	Chr09N	29789880-29791420	1	m150106_200247_42173_c100766962550000001823169107221505_s1_p0/21522/30_853_CCS	Region-500
PB.fusion_nfl.1681	Inter-chromosome	Chr01K	79775782-79780007	Chr01N	96162260-96177917	2	m150103_122407_42173_c100766932550000001823169107221532_s1_p0/25880/0_2626_CCS;m150107_043541_42173_c100766962550000001823169107221507_s1_p0/98261/30_6804_CCS	Region-499
PB.fusion_nfl.1201	Inter-chromosome	Chr02N	89899620-89899750	Chr05N	20149255-20153913	1	m160209_170232_42271_c100929752550000001823209005251611_s1_p0/16049/1504_57_CCS	Region-502
PB.fusion_nfl.1855	Inter-chromosome	Chr05K	21039225-21039325	Chr09N	6759727-6760081	1	m160210_014237_42271_c100929752550000001823209005251613_s1_p0/139677/516_60_CCS	Region-507
PB.fusion_nfl.239	Inter-chromosome	Chr05N	76723843-76728913	Chr09N	38108766-38108856	1	m150104_012120_42173_c100766932550000001823169107221535_s1_p0/95743/1220_0_CCS	Region-508
PB.fusion_nfl.1488	Inter-chromosome	Chr08N	3025343-3026042	Chr09K	82810293-82811154	1	m160208_235258_42271_c100929962550000001823209005251645_s1_p0/9129/1454_0_CCS	Region-501
PB.fusion_nfl.141	Inter-chromosome	Chr01N	26692291-26693326	Chr05K	68351567-68352611	1	m160207_050544_42271_c100929962550000001823209005251644_s1_p0/51700/0_561_CCS	Region-504
PB.fusion_nfl.957	Inter-chromosome	Chr01N	96203144-96204576	Chr05N	16296797-16296943	1	m160206_160855_42271_c100929962550000001823209005251641_s1_p0/115893/0_1623_CCS	Region-505
PB.fusion_nfl.40	Inter-chromosome	Chr05K	113822250-113822957	Chr05N	77564285-77564346	1	m140701_195627_42173_c100625722550000001823118408061486_s1_p0/84246/858_60_CCS	Region-509
PB.fusion_nfl.926	Inter-chromosome	Chr05K	4258509-4265479	scaffold_1484	11051-14385	1	m160212_031610_42271_c100936882550000001823207905251604_s1_p0/12605/41_6090_CCS	Region-503
PB.fusion_nfl.168	Inter-chromosome	Chr01K	19680851-19685994	Chr08K	35183635-35185797	5	m160206_073619_42271_c100929922550000001823209005251687_s1_p0/49684/3738_0_CCS;m160208_235258_42271_c100929962550000001823209005251645_s1_p0/7667/3314_0_CCS;m150106_025727_42173_c100766962550000001823169107221501_s1_p0/19388/3675_0_CCS;m140621_141232_00123_c100625492550000001823118408061401_s1_p0/5638/23_4426_CCS;m150106_175143_00123_c100767062550000001823169107221567_s1_p0/74596/61_4307_CCS	Region-511
PB.fusion_nfl.1984	Inter-chromosome	Chr01N	95515536-95518246	scaffold_4666	10023-10689	1	m150103_122407_42173_c100766932550000001823169107221532_s1_p0/83601/0_758_CCS	Region-506
PB.fusion_nfl.1607	Inter-chromosome	Chr03N	2381436-2387075	Chr08N	65547704-65547867	1	m160209_124516_42271_c100929752550000001823209005251610_s1_p0/111297/1933_0_CCS	Region-510
PB.fusion_nfl.448	Inter-chromosome	Chr03K	3214188-3214495	scaffold_58	64752-64983	1	m160208_235258_42271_c100929962550000001823209005251645_s1_p0/55712/0_550_CCS	Region-280
PB.fusion_nfl.911	Inter-chromosome	Chr05K	67957412-67959336	scaffold_6073	311-1137	2	m140701_195627_42173_c100625722550000001823118408061486_s1_p0/133318/30_1521_CCS;m150106_113009_42173_c100766962550000001823169107221503_s1_p0/90113/1826_24_CCS	Region-512
PB.fusion_nfl.2060	Inter-chromosome	Chr06K	9356963-9358854	Chr06N	12509842-12510673	2	m160206_202527_42271_c100929962550000001823209005251642_s1_p0/51498/0_1421_CCS;m160207_050544_42271_c100929962550000001823209005251644_s1_p0/24835/0_1076_CCS	Region-513
PB.fusion_nfl.775	Inter-chromosome	Chr01N	3942846-3943094	Chr03K	18289962-18290923	1	m150107_043541_42173_c100766962550000001823169107221507_s1_p0/119349/0_1249_CCS	Region-514
PB.fusion_nfl.707	Inter-chromosome	Chr03K	28491271-28491330	Chr04K	41371422-41372015	1	m160212_031610_42271_c100936882550000001823207905251604_s1_p0/928/0_421_CCS	Region-340
PB.fusion_nfl.384	Inter-chromosome	Chr02N	4550270-4550641	Chr09N	29004020-29005039	1	m160212_073305_42271_c100936882550000001823207905251605_s1_p0/87013/0_1421_CCS	Region-519
PB.fusion_nfl.1804	Inter-chromosome	Chr03K	32393378-32398585	Chr09N	253512-253885	1	m150106_025727_42173_c100766962550000001823169107221501_s1_p0/3004/3432_60_CCS	Region-518
PB.fusion_nfl.1818	Inter-chromosome	Chr03K	68883639-68884313	Chr04K	5463318-5463426	1	m160209_212138_42271_c100929752550000001823209005251612_s1_p0/115263/0_374_CCS	Region-515
PB.fusion_nfl.2149	Inter-chromosome	Chr03K	39240032-39240718	Chr06K	60223037-60223180	1	m160209_040851_42271_c100929962550000001823209005251646_s1_p0/46309/884_0_CCS	Region-516
PB.fusion_nfl.1778	Inter-chromosome	Chr04K	13282883-13283730	Chr05K	9822460-9822585	1	m160206_160855_42271_c100929962550000001823209005251641_s1_p0/127129/0_1038_CCS	Region-517
PB.fusion_nfl.1848	Inter-chromosome	Chr02N	36812815-36813121	Chr09K	42131809-42132793	1	m160209_212138_42271_c100929752550000001823209005251612_s1_p0/89479/30_1456_CCS	Region-520
PB.fusion_nfl.942	Inter-chromosome	Chr07K	24642851-24643518	Chr07N	28319975-28320776	2	m160208_235258_42271_c100929962550000001823209005251645_s1_p0/29859/0_874_CCS;m160213_021713_42271_c100936882550000001823207905251607_s1_p0/67639/0_985_CCS	Region-66
PB.fusion_nfl.2090	Inter-chromosome	Chr05N	79453378-79456814	scaffold_123	32986-35272	3	m160213_021713_42271_c100936882550000001823207905251607_s1_p0/83159/0_3862_CCS;m150106_175143_00123_c100767062550000001823169107221567_s1_p0/132837/41_3621_CCS;m160213_021713_42271_c100936882550000001823207905251607_s1_p0/29628/4581_54_CCS	Region-472
PB.fusion_nfl.1687	Inter-chromosome	Chr08N	7181036-7181218	Chr09N	57682683-57684205	1	m160206_115235_42271_c100929962550000001823209005251640_s1_p0/52823/30_1703_CCS	Region-524
PB.fusion_nfl.1843	Inter-chromosome	Chr06K	20734278-20735819	Chr08K	45118002-45118260	1	m160209_124516_42271_c100929752550000001823209005251610_s1_p0/102349/2040_57_CCS	Region-521
PB.fusion_nfl.165	Inter-chromosome	Chr03N	47573407-47573513	Chr09N	12891725-12892345	2	m160209_124516_42271_c100929752550000001823209005251610_s1_p0/57048/0_734_CCS;m160209_170232_42271_c100929752550000001823209005251611_s1_p0/117848/842_0_CCS	Region-528
PB.fusion_nfl.131	Inter-chromosome	Chr04K	18525442-18526046	Chr04N	23197888-23200558	1	m160209_170232_42271_c100929752550000001823209005251611_s1_p0/103325/0_1117_CCS	Region-522
PB.fusion_nfl.110	Inter-chromosome	Chr01K	72940237-72942127	Chr06K	63626513-63627026	1	m160206_073619_42271_c100929922550000001823209005251687_s1_p0/143861/0_2382_CCS	Region-523
PB.fusion_nfl.733	Inter-chromosome	Chr02K	4805918-4806338	Chr05K	27598919-27600738	1	m150105_224135_42173_c100766962550000001823169107221500_s1_p0/62119/0_570_CCS	Region-531
PB.fusion_nfl.1272	Inter-chromosome	Chr03K	47514465-47515190	Chr07N	44138508-44139660	1	m150104_012120_42173_c100766932550000001823169107221535_s1_p0/101412/0_1729_CCS	Region-526
PB.fusion_nfl.525	Inter-chromosome	Chr01K	58218203-58219583	Chr01N	68739825-68743103	3	m150106_200247_42173_c100766962550000001823169107221505_s1_p0/121895/0_638_CCS;m160210_014237_42271_c100929752550000001823209005251613_s1_p0/161073/0_870_CCS;m160206_202527_42271_c100929962550000001823209005251642_s1_p0/20776/0_1381_CCS	Region-530
PB.fusion_nfl.323	Inter-chromosome	Chr05K	24879136-24887230	scaffold_6523	8322-8626	2	m150103_122407_42173_c100766932550000001823169107221532_s1_p0/74496/0_2000_CCS;m160206_160855_42271_c100929962550000001823209005251641_s1_p0/25364/2098_53_CCS	Region-525
PB.fusion_nfl.587	Inter-chromosome	Chr02K	79689680-79690511	Chr02N	75763217-75765212	1	m150106_071347_42173_c100766962550000001823169107221502_s1_p0/21924/2597_0_CCS	Region-535
PB.fusion_nfl.1076	Inter-chromosome	Chr03K	63688371-63690894	Chr09N	109728891-109729829	1	m160212_031610_42271_c100936882550000001823207905251604_s1_p0/102640/0_2191_CCS	Region-536
PB.fusion_nfl.802	Inter-chromosome	Chr03K	62990091-62991394	scaffold_3402	6236-10969	1	m160206_202527_42271_c100929962550000001823209005251642_s1_p0/144254/0_1222_CCS	Region-529
PB.fusion_nfl.1175	Inter-chromosome	Chr07K	66955410-66959158	Chr07N	65060782-65061529	1	m150106_175143_00123_c100767062550000001823169107221567_s1_p0/86166/29_4225_CCS	Region-532
PB.fusion_nfl.522	Inter-chromosome	Chr04K	14386645-14389476	Chr05K	77031290-77031801	1	m160209_082855_42271_c100929962550000001823209005251647_s1_p0/136733/2682_55_CCS	Region-539
PB.fusion_nfl.453	Inter-chromosome	Chr05K	110108784-110120115	scaffold_1041	16169-19864	1	m160206_032001_42271_c100929922550000001823209005251686_s1_p0/11255/0_3693_CCS	Region-534
PB.fusion_nfl.1502	Inter-chromosome	scaffold_6532	4116-4239	scaffold_7201	6300-7697	1	m160208_235258_42271_c100929962550000001823209005251645_s1_p0/132393/0_1493_CCS	Region-527
PB.fusion_nfl.1599	Inter-chromosome	Chr08N	12835125-12836520	scaffold_10591	1042-1225	1	m160209_124516_42271_c100929752550000001823209005251610_s1_p0/15730/1604_0_CCS	Region-533
PB.fusion_nfl.278	Inter-chromosome	Chr09K	26218958-26219819	scaffold_10413	1671-2754	1	m160212_031610_42271_c100936882550000001823207905251604_s1_p0/26685/30_1957_CCS	Region-538
PB.fusion_nfl.514	Inter-chromosome	Chr02K	52669384-52669790	Chr08N	18638378-18638576	3	m140701_020359_42173_c100625722550000001823118408061484_s1_p0/75113/29_652_CCS;m140627_000924_00123_c100625492550000001823118408061406_s1_p0/119156/0_305_CCS;m140627_000924_00123_c100625492550000001823118408061406_s1_p0/8958/29_481_CCS	Region-81
PB.fusion_nfl.670	Inter-chromosome	Chr07N	7201488-7201636	scaffold_15947	455-838	1	m150106_025727_42173_c100766962550000001823169107221501_s1_p0/96780/0_592_CCS	Region-537
PB.fusion_nfl.1625	Inter-chromosome	Chr01K	73214891-73218402	Chr06K	13877653-13879750	1	m160212_073305_42271_c100936882550000001823207905251605_s1_p0/64997/30_3493_CCS	Region-1879
PB.fusion_nfl.689	Inter-chromosome	Chr02K	78674497-78675367	Chr07N	54199720-54201559	1	m160206_115235_42271_c100929962550000001823209005251640_s1_p0/111413/1980_55_CCS	Region-542
PB.fusion_nfl.368	Inter-chromosome	Chr02K	74849484-74850897	Chr02N	74479220-74479316	1	m150103_122407_42173_c100766932550000001823169107221532_s1_p0/127758/0_1627_CCS	Region-544
PB.fusion_nfl.682	Inter-chromosome	Chr01N	94397494-94398138	Chr09K	25334355-25334848	1	m160207_050544_42271_c100929962550000001823209005251644_s1_p0/38781/840_0_CCS	Region-543
PB.fusion_nfl.1808	Inter-chromosome	Chr01K	25569116-25569212	Chr04N	49481098-49481308	1	m160206_160855_42271_c100929962550000001823209005251641_s1_p0/57107/0_310_CCS	Region-541
PB.fusion_nfl.1115	Inter-chromosome	Chr02N	36816439-36816555	Chr09K	72450579-72456837	1	m160206_073619_42271_c100929922550000001823209005251687_s1_p0/82893/0_1164_CCS	Region-549
PB.fusion_nfl.937	Inter-chromosome	Chr02N	38589670-38591962	Chr07N	6954084-6955343	1	m160212_031610_42271_c100936882550000001823207905251604_s1_p0/101258/0_3807_CCS	Region-547
PB.fusion_nfl.734	Inter-chromosome	Chr03K	57941699-57941983	Chr05N	10927308-10927380	1	m160207_004423_42271_c100929962550000001823209005251643_s1_p0/58347/0_378_CCS	Region-548
PB.fusion_nfl.416	Inter-chromosome	Chr07K	24133763-24133848	Chr07N	18145476-18145758	1	m150103_080444_42173_c100766932550000001823169107221531_s1_p0/9766/30_390_CCS	Region-546
PB.fusion_nfl.939	Inter-chromosome	scaffold_80	13888-14023	scaffold_962	12039-12549	1	m160206_202527_42271_c100929962550000001823209005251642_s1_p0/128563/0_711_CCS	Region-540
PB.fusion_nfl.2093	Inter-chromosome	Chr01K	8392379-8396527	scaffold_2537	1082-1755	4	m160212_073305_42271_c100936882550000001823207905251605_s1_p0/142529/60_3286_CCS;m150106_025727_42173_c100766962550000001823169107221501_s1_p0/10414/0_3132_CCS;m150106_111317_00123_c100767062550000001823169107221565_s1_p0/20061/30_3322_CCS;m160213_021713_42271_c100936882550000001823207905251607_s1_p0/22644/0_3270_CCS	Region-545
PB.fusion_nfl.1095	Inter-chromosome	Chr03K	33707732-33709202	Chr05K	93021899-93022686	1	m160206_115235_42271_c100929962550000001823209005251640_s1_p0/61811/29_2337_CCS	Region-554
PB.fusion_nfl.480	Inter-chromosome	Chr02K	36204292-36206524	scaffold_16834	1195-1292	1	m160206_202527_42271_c100929962550000001823209005251642_s1_p0/47927/1746_52_CCS	Region-550
PB.fusion_nfl.1339	Inter-chromosome	Chr03K	16265692-16267029	scaffold_176	1-1771	1	m150106_111317_00123_c100767062550000001823169107221565_s1_p0/123323/0_3420_CCS	Region-552
PB.fusion_nfl.617	Inter-chromosome	Chr02N	47893071-47896260	Chr04N	17859266-17863412	1	m160209_040851_42271_c100929962550000001823209005251646_s1_p0/38299/0_4504_CCS	Region-555
PB.fusion_nfl.1180	Inter-chromosome	Chr01N	16256282-16256634	Chr07N	48366510-48367479	1	m160210_014237_42271_c100929752550000001823209005251613_s1_p0/42066/0_560_CCS	Region-560
PB.fusion_nfl.1197	Inter-chromosome	Chr04K	23900522-23902171	scaffold_2593	11706-12051	1	m140620_065840_00123_c100629332550000001823105008061432_s1_p0/104656/0_2256_CCS	Region-553
PB.fusion_nfl.76	Inter-chromosome	Chr07K	45060663-45061718	Chr07N	50418683-50418822	1	m160209_212138_42271_c100929752550000001823209005251612_s1_p0/91335/993_0_CCS	Region-556
PB.fusion_nfl.744	Inter-chromosome	Chr02N	66866144-66866746	Chr05N	18362527-18363697	1	m150106_071347_42173_c100766962550000001823169107221502_s1_p0/29826/0_1800_CCS	Region-563
PB.fusion_nfl.603	Inter-chromosome	scaffold_1341	13834-14187	scaffold_15947	322-840	5	m150106_200247_42173_c100766962550000001823169107221505_s1_p0/72077/1016_26_CCS;m160209_170232_42271_c100929752550000001823209005251611_s1_p0/106907/0_948_CCS;m160206_202527_42271_c100929962550000001823209005251642_s1_p0/16497/28_919_CCS;m160206_115235_42271_c100929962550000001823209005251640_s1_p0/126523/26_847_CCS;m160209_082855_42271_c100929962550000001823209005251647_s1_p0/110215/0_834_CCS	Region-551
PB.fusion_nfl.183	Inter-chromosome	Chr04N	3385663-3386426	Chr07N	67671197-67671275	1	m140624_053330_00123_c100625492550000001823118408061403_s1_p0/160177/444_26_CCS	Region-558
PB.fusion_nfl.68	Inter-chromosome	Chr01K	75235219-75235424	Chr07K	45060895-45061726	1	m160207_004423_42271_c100929962550000001823209005251643_s1_p0/113096/977_58_CCS	Region-559
PB.fusion_nfl.1640	Inter-chromosome	Chr05N	70571832-70576186	Chr08N	4591694-4592507	1	m160209_040851_42271_c100929962550000001823209005251646_s1_p0/27120/0_1859_CCS	Region-561
PB.fusion_nfl.1877	Inter-chromosome	Chr05N	20854167-20854460	Chr09N	77654891-77661667	1	m150106_111317_00123_c100767062550000001823169107221565_s1_p0/24372/30_3838_CCS	Region-567
PB.fusion_nfl.639	Inter-chromosome	Chr03K	1920255-1920320	scaffold_3447	3454-3955	1	m160212_073305_42271_c100936882550000001823207905251605_s1_p0/91662/0_633_CCS	Region-557
PB.fusion_nfl.887	Inter-chromosome	Chr02K	68989191-68989956	scaffold_27057	121-1139	1	m160209_124516_42271_c100929752550000001823209005251610_s1_p0/77396/0_1722_CCS	Region-564
PB.fusion_nfl.1516	Inter-chromosome	Chr01N	35464134-35469903	Chr02N	50899687-50899919	1	m160206_160855_42271_c100929962550000001823209005251641_s1_p0/76389/0_443_CCS	Region-568
PB.fusion_nfl.630	Inter-chromosome	Chr04K	21360565-21360652	scaffold_1011	8212-8687	7	m160209_040851_42271_c100929962550000001823209005251646_s1_p0/43003/0_523_CCS;m160206_115235_42271_c100929962550000001823209005251640_s1_p0/65082/0_415_CCS;m140627_000924_00123_c100625492550000001823118408061406_s1_p0/129095/502_0_CCS;m160207_004423_42271_c100929962550000001823209005251643_s1_p0/52123/543_0_CCS;m140627_000924_00123_c100625492550000001823118408061406_s1_p0/31878/548_0_CCS;m140627_…	Region-562
PB.fusion_nfl.422	Inter-chromosome	Chr01N	52378335-52379530	scaffold_22323	570-736	1	m160206_032001_42271_c100929922550000001823209005251686_s1_p0/108258/0_1362_CCS	Region-565
PB.fusion_nfl.747	Inter-chromosome	Chr05K	59685576-59685876	Chr08N	64818125-64818167	1	m140624_021659_00123_c100625492550000001823118408061402_s1_p0/121552/30_379_CCS	Region-1865
PB.fusion_nfl.1460	Inter-chromosome	Chr01K	75736985-75738812	Chr07N	20731766-20738221	1	m160209_082855_42271_c100929962550000001823209005251647_s1_p0/45787/0_4259_CCS	Region-569
PB.fusion_nfl.1794	Inter-chromosome	Chr02K	20842431-20844289	scaffold_90	53301-53743	1	m160209_124516_42271_c100929752550000001823209005251610_s1_p0/22615/0_1744_CCS	Region-566
PB.fusion_nfl.1946	Inter-chromosome	Chr08N	14279186-14279856	Chr09K	28419152-28419225	1	m160206_160855_42271_c100929962550000001823209005251641_s1_p0/114998/0_505_CCS	Region-570
PB.fusion_nfl.1366	Inter-chromosome	Chr03K	11639892-11640249	Chr05N	45574422-45574946	1	m150107_002342_42173_c100766962550000001823169107221506_s1_p0/141975/760_57_CCS	Region-572
PB.fusion_nfl.1918	Inter-chromosome	Chr01K	71892643-71893762	Chr01N	86319655-86319857	1	m150103_080444_42173_c100766932550000001823169107221531_s1_p0/115420/1067_59_CCS	Region-571
PB.fusion_nfl.1900	Inter-chromosome	Chr01K	62607735-62607828	scaffold_2650	6477-6892	1	m160210_014237_42271_c100929752550000001823209005251613_s1_p0/41651/556_45_CCS	Region-91
PB.fusion_nfl.2251	Inter-chromosome	Chr08K	3807556-3832657	Chr09K	23353607-23356211	1	m140621_095612_00123_c100625492550000001823118408061400_s1_p0/133596/0_3780_CCS	Region-434
PB.fusion_nfl.429	Inter-chromosome	Chr02N	39995749-39996045	Chr04N	45997348-45997488	1	m160209_212138_42271_c100929752550000001823209005251612_s1_p0/100581/30_469_CCS	Region-574
PB.fusion_nfl.1713	Inter-chromosome	Chr02N	4550384-4550563	Chr09N	29005160-29006773	1	m160208_235258_42271_c100929962550000001823209005251645_s1_p0/65960/0_1889_CCS	Region-576
PB.fusion_nfl.967	Inter-chromosome	Chr01K	60267903-60269356	Chr07K	28469577-28470546	1	m150103_034550_42173_c100766932550000001823169107221530_s1_p0/136129/0_1819_CCS	Region-573
PB.fusion_nfl.1253	Inter-chromosome	Chr09K	63521797-63522695	Chr09N	90913193-90916929	1	m150106_111317_00123_c100767062550000001823169107221565_s1_p0/35376/3406_0_CCS	Region-577
PB.fusion_nfl.2248	Inter-chromosome	Chr01K	33237812-33239676	Chr07N	60614191-60614403	1	m140621_053953_00123_c100629332550000001823105008061437_s1_p0/53406/2157_62_CCS	Region-575
PB.fusion_nfl.546	Inter-chromosome	Chr01N	2097696-2097742	Chr05K	24922399-24922971	1	m150109_041318_00123_c100767012550000001823169107221511_s1_p0/147046/564_57_CCS	Region-578
PB.fusion_nfl.2313	Inter-chromosome	Chr05K	74092559-74116581	Chr05N	69410386-69411492	1	m150104_100436_42173_c100766932550000001823169107221537_s1_p0/56084/38_7010_CCS	Region-580
PB.fusion_nfl.88	Inter-chromosome	Chr01N	16256792-16258087	Chr07N	45064948-45071041	1	m160208_235258_42271_c100929962550000001823209005251645_s1_p0/102709/6047_57_CCS	Region-579
PB.fusion_nfl.862	Inter-chromosome	Chr01K	990847-991925	Chr02N	82023706-82023743	1	m160207_050544_42271_c100929962550000001823209005251644_s1_p0/150383/556_145_CCS	Region-581
PB.fusion_nfl.1561	Inter-chromosome	Chr01K	78017378-78017796	Chr09N	108436641-108437145	1	m150107_002342_42173_c100766962550000001823169107221506_s1_p0/14396/0_926_CCS	Region-582
PB.fusion_nfl.659	Inter-chromosome	Chr03N	42920543-42921710	Chr09N	22464619-22464797	1	m160207_004423_42271_c100929962550000001823209005251643_s1_p0/26075/690_0_CCS	Region-586
PB.fusion_nfl.595	Inter-chromosome	Chr06K	1975358-1990089	Chr06N	1935367-1940992	1	m160213_021713_42271_c100936882550000001823207905251607_s1_p0/159079/0_5768_CCS	Region-583
PB.fusion_nfl.277	Inter-chromosome	Chr04N	6080205-6080304	Chr05N	46795609-46795991	1	m150109_041318_00123_c100767012550000001823169107221511_s1_p0/91002/543_70_CCS	Region-587
PB.fusion_nfl.728	Inter-chromosome	Chr04K	14387185-14389476	Chr05K	77031627-77031801	1	m160209_124516_42271_c100929752550000001823209005251610_s1_p0/36669/0_1405_CCS	Region-539
PB.fusion_nfl.532	Inter-chromosome	Chr04K	36331989-36332324	Chr04N	9249024-9249834	1	m160206_202527_42271_c100929962550000001823209005251642_s1_p0/152582/0_1149_CCS	Region-588
PB.fusion_nfl.1828	Inter-chromosome	Chr05N	54022168-54022755	Chr07K	69859078-69859249	1	m160206_115235_42271_c100929962550000001823209005251640_s1_p0/122093/72_832_CCS	Region-590
PB.fusion_nfl.1073	Inter-chromosome	Chr04N	35182893-35183120	scaffold_25925	151-1214	1	m160209_212138_42271_c100929752550000001823209005251612_s1_p0/150722/1361_56_CCS	Region-584
PB.fusion_nfl.2185	Inter-chromosome	Chr07N	46999179-46999403	scaffold_21744	596-1081	1	m160209_212138_42271_c100929752550000001823209005251612_s1_p0/149210/0_425_CCS	Region-585
PB.fusion_nfl.2167	Inter-chromosome	Chr04K	21360491-21360655	Chr05K	25398778-25399163	3	m160209_170232_42271_c100929752550000001823209005251611_s1_p0/124746/441_0_CCS;m160206_160855_42271_c100929962550000001823209005251641_s1_p0/110498/0_479_CCS;m140627_032544_00123_c100625492550000001823118408061407_s1_p0/140488/381_0_CCS	Region-594
PB.fusion_nfl.994	Inter-chromosome	Chr08N	54494208-54503332	scaffold_482	26436-27602	2	m150104_100436_42173_c100766932550000001823169107221537_s1_p0/118353/30_5043_CCS;m160212_073305_42271_c100936882550000001823207905251605_s1_p0/4324/5654_64_CCS	Region-591
PB.fusion_nfl.1512	Inter-chromosome	Chr05N	94054818-94060243	Chr06N	47028204-47028414	1	m150105_224135_42173_c100766962550000001823169107221500_s1_p0/16814/30_2913_CCS	Region-595
PB.fusion_nfl.1841	Inter-chromosome	Chr04N	27040221-27066678	Chr06K	47350581-47353395	1	m150105_224135_42173_c100766962550000001823169107221500_s1_p0/92751/0_3888_CCS	Region-592
PB.fusion_nfl.807	Inter-chromosome	Chr07K	66929574-66933139	Chr07N	62623902-62626045	1	m150106_111317_00123_c100767062550000001823169107221565_s1_p0/104208/25_5633_CCS	Region-593
PB.fusion_nfl.304	Inter-chromosome	Chr02K	79197599-79197983	Chr02N	89731909-89737339	1	m160213_021713_42271_c100936882550000001823207905251607_s1_p0/123894/5105_26_CCS	Region-597
PB.fusion_nfl.762	Inter-chromosome	Chr02N	62645538-62645604	Chr03K	22441819-22444108	1	m160209_212138_42271_c100929752550000001823209005251612_s1_p0/126891/1394_54_CCS	Region-598
PB.fusion_nfl.1521	Inter-chromosome	Chr02K	41590853-41591540	Chr05K	31520509-31520626	1	m150107_002342_42173_c100766962550000001823169107221506_s1_p0/144280/885_26_CCS	Region-601
PB.fusion_nfl.1233	Inter-chromosome	scaffold_10383	32-4116	scaffold_25978	572-897	2	m160209_124516_42271_c100929752550000001823209005251610_s1_p0/131340/2088_58_CCS;m160208_235258_42271_c100929962550000001823209005251645_s1_p0/134981/4285_0_CCS	Region-589
PB.fusion_nfl.2192	Inter-chromosome	Chr03K	15551145-15551308	Chr05N	97666136-97666443	1	m160206_115235_42271_c100929962550000001823209005251640_s1_p0/66000/30_509_CCS	Region-602
PB.fusion_nfl.576	Inter-chromosome	Chr02K	39759171-39759308	scaffold_1341	13654-14187	1	m160213_021713_42271_c100936882550000001823207905251607_s1_p0/119781/785_0_CCS	Region-596
PB.fusion_nfl.1000	Inter-chromosome	Chr02K	70137263-70137659	Chr05N	41282378-41283962	1	m160208_235258_42271_c100929962550000001823209005251645_s1_p0/70996/0_807_CCS	Region-600
PB.fusion_nfl.286	Inter-chromosome	Chr02K	71451353-71451509	Chr03K	63377200-63378732	1	m150106_154636_42173_c100766962550000001823169107221504_s1_p0/109970/1787_84_CCS	Region-604
PB.fusion_nfl.1179	Inter-chromosome	Chr02N	97075007-97076793	Chr09N	108442835-108443154	1	m140701_195627_42173_c100625722550000001823118408061486_s1_p0/62376/0_1287_CCS	Region-605
PB.fusion_nfl.1067	Inter-chromosome	Chr01N	51023885-51023928	Chr02K	52669384-52669705	2	m140626_205304_00123_c100625492550000001823118408061405_s1_p0/159183/22_382_CCS;m140626_205304_00123_c100625492550000001823118408061405_s1_p0/111041/360_0_CCS	Region-606
PB.fusion_nfl.2277	Inter-chromosome	Chr08N	48831611-48831794	scaffold_2525	15765-16764	1	m150104_100436_42173_c100766932550000001823169107221537_s1_p0/101569/0_753_CCS	Region-599
PB.fusion_nfl.1313	Inter-chromosome	Chr01N	32092104-32092321	scaffold_7813	2-1882	1	m160212_215811_42271_c100936882550000001823207905251606_s1_p0/41070/2323_68_CCS	Region-603
PB.fusion_nfl.1134	Inter-chromosome	Chr02N	46794576-46797264	Chr03K	42155659-42155851	1	m150106_154636_42173_c100766962550000001823169107221504_s1_p0/4150/30_1413_CCS	Region-607
PB.fusion_nfl.2110	Inter-chromosome	Chr02K	50158692-50167743	Chr04K	61699482-61699847	1	m160206_115235_42271_c100929962550000001823209005251640_s1_p0/163367/2182_56_CCS	Region-608
PB.fusion_nfl.1248	Inter-chromosome	Chr02N	81152891-81155580	Chr06K	9110388-9110830	1	m160206_115235_42271_c100929962550000001823209005251640_s1_p0/62234/0_1385_CCS	Region-609
PB.fusion_nfl.314	Inter-chromosome	Chr04K	61430032-61431683	Chr04N	52122319-52122456	1	m160209_212138_42271_c100929752550000001823209005251612_s1_p0/143561/30_936_CCS	Region-395
PB.fusion_nfl.2182	Inter-chromosome	Chr01K	27827698-27827780	Chr02N	36812511-36812826	1	m140627_032544_00123_c100625492550000001823118408061407_s1_p0/23187/0_399_CCS	Region-614
PB.fusion_nfl.1965	Inter-chromosome	Chr07K	53356716-53359792	Chr07N	51626737-51626811	1	m140701_195627_42173_c100625722550000001823118408061486_s1_p0/57795/0_1172_CCS	Region-610
PB.fusion_nfl.1138	Inter-chromosome	Chr02K	73856335-73858517	Chr09K	22365363-22365555	1	m160209_082855_42271_c100929962550000001823209005251647_s1_p0/79631/26_1588_CCS	Region-613
PB.fusion_nfl.2070	Inter-chromosome	Chr04K	301634-302488	Chr09N	22465277-22465598	1	m140702_001214_42173_c100625722550000001823118408061487_s1_p0/66361/0_1214_CCS	Region-615
PB.fusion_nfl.1441	Inter-chromosome	Chr03K	48006972-48026105	Chr09N	102270525-102270906	1	m160206_073619_42271_c100929922550000001823209005251687_s1_p0/155381/0_3166_CCS	Region-618
PB.fusion_nfl.2069	Inter-chromosome	Chr08K	52514970-52515032	Chr08N	68448817-68454584	1	m160212_073305_42271_c100936882550000001823207905251605_s1_p0/49370/44_1040_CCS	Region-617
PB.fusion_nfl.151	Inter-chromosome	Chr03N	30497828-30501116	Chr07K	38464729-38464872	1	m160206_115235_42271_c100929962550000001823209005251640_s1_p0/49021/1765_0_CCS	Region-616
PB.fusion_nfl.129	Inter-chromosome	Chr01N	37677753-37677932	Chr07N	10525754-10526441	2	m160207_050544_42271_c100929962550000001823209005251644_s1_p0/22813/520_55_CCS;m160206_160855_42271_c100929962550000001823209005251641_s1_p0/160905/0_923_CCS	Region-619
PB.fusion_nfl.1141	Inter-chromosome	Chr06N	32688358-32689647	scaffold_2472	8740-9641	1	m160206_115235_42271_c100929962550000001823209005251640_s1_p0/21156/1746_59_CCS	Region-611
PB.fusion_nfl.1242	Inter-chromosome	Chr07N	18204015-18205901	scaffold_244	42721-42873	1	m150106_175143_00123_c100767062550000001823169107221567_s1_p0/92788/0_1291_CCS	Region-612
PB.fusion_nfl.1956	Inter-chromosome	Chr01K	62438074-62439525	Chr01N	70547950-70549721	1	m160209_170232_42271_c100929752550000001823209005251611_s1_p0/11971/0_2902_CCS	Region-622
PB.fusion_nfl.848	Inter-chromosome	Chr02N	36816449-36816555	Chr05N	90368930-90371979	1	m160206_160855_42271_c100929962550000001823209005251641_s1_p0/41957/0_1649_CCS	Region-627
PB.fusion_nfl.1021	Inter-chromosome	Chr04K	32299812-32314304	Chr06K	63728263-63729856	1	m150103_122407_42173_c100766932550000001823169107221532_s1_p0/140038/0_2598_CCS	Region-626
PB.fusion_nfl.85	Inter-chromosome	Chr08N	45906754-45907523	scaffold_2169	260-1365	1	m160212_031610_42271_c100936882550000001823207905251604_s1_p0/68740/0_1896_CCS	Region-620
PB.fusion_nfl.258	Inter-chromosome	Chr08N	42205941-42206112	scaffold_3351	9592-11159	1	m160206_073619_42271_c100929922550000001823209005251687_s1_p0/58088/1769_0_CCS	Region-621
PB.fusion_nfl.889	Inter-chromosome	Chr05N	69676219-69676966	scaffold_127	14189-17442	1	m160206_032001_42271_c100929922550000001823209005251686_s1_p0/73729/0_2762_CCS	Region-624
PB.fusion_nfl.1724	Inter-chromosome	Chr01K	60729090-60730858	scaffold_22117	918-1016	1	m160206_160855_42271_c100929962550000001823209005251641_s1_p0/133966/1878_27_CCS	Region-625
PB.fusion_nfl.22	Inter-chromosome	Chr02K	51215959-51216717	Chr07K	65245709-65245843	1	m150106_175143_00123_c100767062550000001823169107221567_s1_p0/118155/0_897_CCS	Region-629
PB.fusion_nfl.61	Inter-chromosome	Chr02K	72780302-72783612	Chr03K	69026143-69029796	1	m150106_175143_00123_c100767062550000001823169107221567_s1_p0/42231/59_5700_CCS	Region-631
PB.fusion_nfl.2001	Inter-chromosome	Chr08K	66773501-66774434	scaffold_1044	25077-26951	1	m150106_111317_00123_c100767062550000001823169107221565_s1_p0/98390/0_2447_CCS	Region-623
PB.fusion_nfl.1386	Inter-chromosome	Chr05N	56760194-56760727	Chr06N	51583903-51585652	1	m160207_004423_42271_c100929962550000001823209005251643_s1_p0/163418/0_1153_CCS	Region-634
PB.fusion_nfl.497	Inter-chromosome	Chr01N	70599020-70599614	scaffold_847	28775-28833	1	m150106_200247_42173_c100766962550000001823169107221505_s1_p0/21251/0_545_CCS	Region-628
PB.fusion_nfl.465	Inter-chromosome	Chr01K	78185216-78185254	Chr03N	42610032-42610410	10	m140627_000924_00123_c100625492550000001823118408061406_s1_p0/136881/30_444_CCS;m140627_032544_00123_c100625492550000001823118408061407_s1_p0/141544/417_0_CCS;m160208_235258_42271_c100929962550000001823209005251645_s1_p0/109955/409_0_CCS;m140627_032544_00123_c100625492550000001823118408061407_s1_p0/42445/430_0_CCS;m140627_000924_00123_c100625492550000001823118408061406_s1_p0/142466/408_0_CCS;m150…	Region-263
PB.fusion_nfl.826	Inter-chromosome	Chr06K	13113001-13114249	Chr07K	65956499-65959843	1	m160212_031610_42271_c100936882550000001823207905251604_s1_p0/8164/3732_0_CCS	Region-632
PB.fusion_nfl.137	Inter-chromosome	Chr04K	4626814-4636652	Chr05K	45111944-45112233	4	m150106_111317_00123_c100767062550000001823169107221565_s1_p0/66214/0_890_CCS;m160213_021713_42271_c100936882550000001823207905251607_s1_p0/102625/0_3819_CCS;m160212_073305_42271_c100936882550000001823207905251605_s1_p0/65/5510_55_CCS;m150106_175143_00123_c100767062550000001823169107221567_s1_p0/57656/0_2212_CCS	Region-399
PB.fusion_nfl.1237	Inter-chromosome	Chr03K	31406694-31406768	Chr06N	68401953-68402649	1	m160206_202527_42271_c100929962550000001823209005251642_s1_p0/26504/745_59_CCS	Region-633
PB.fusion_nfl.2237	Inter-chromosome	Chr01K	38379071-38379353	scaffold_14995	1286-1673	1	m150103_122407_42173_c100766932550000001823169107221532_s1_p0/104086/28_610_CCS	Region-630
PB.fusion_nfl.685	Inter-chromosome	Chr01N	45974546-45974793	Chr03N	5587804-5589744	1	m140621_141232_00123_c100625492550000001823118408061401_s1_p0/112141/638_0_CCS	Region-636
PB.fusion_nfl.663	Inter-chromosome	Chr08K	25596198-25596986	scaffold_2094	11087-17120	1	m160209_170232_42271_c100929752550000001823209005251611_s1_p0/95629/30_1423_CCS	Region-152
PB.fusion_nfl.2008	Inter-chromosome	Chr03K	24995146-24996034	Chr07K	46410683-46412698	1	m160209_124516_42271_c100929752550000001823209005251610_s1_p0/4950/0_1502_CCS	Region-635
PB.fusion_nfl.1394	Inter-chromosome	Chr01N	23947709-23947840	Chr05K	109772285-109776305	1	m150103_034550_42173_c100766932550000001823169107221530_s1_p0/106962/2188_0_CCS	Region-639
PB.fusion_nfl.340	Inter-chromosome	Chr03K	11532049-11533755	Chr09N	109451122-109451204	1	m150106_154636_42173_c100766962550000001823169107221504_s1_p0/132232/29_380_CCS	Region-641
PB.fusion_nfl.1991	Inter-chromosome	Chr02K	20538075-20538293	Chr09K	65802709-65802791	1	m160209_124516_42271_c100929752550000001823209005251610_s1_p0/27660/0_340_CCS	Region-640
PB.fusion_nfl.787	Inter-chromosome	Chr02K	85052575-85053547	Chr03N	40030694-40032993	1	m150103_034550_42173_c100766932550000001823169107221530_s1_p0/25685/3521_70_CCS	Region-638
PB.fusion_nfl.1026	Inter-chromosome	Chr02K	52669384-52669635	scaffold_10700	2974-3570	25	m150103_034550_42173_c100766932550000001823169107221530_s1_p0/80877/30_838_CCS;m150105_224135_42173_c100766962550000001823169107221500_s1_p0/136357/866_26_CCS;m150104_054601_42173_c100766932550000001823169107221536_s1_p0/62056/864_26_CCS;m160206_115235_42271_c100929962550000001823209005251640_s1_p0/124498/652_26_CCS;m160207_050544_42271_c100929962550000001823209005251644_s1_p0/140415/0_713_CCS;m1…	Region-363
PB.fusion_nfl.1185	Inter-chromosome	Chr03K	71231179-71231698	Chr06N	5336570-5338132	1	m160209_082855_42271_c100929962550000001823209005251647_s1_p0/75937/1002_57_CCS	Region-642
PB.fusion_nfl.372	Inter-chromosome	Chr05K	4258507-4260611	Chr05N	29322917-29323810	3	m150107_043541_42173_c100766962550000001823169107221507_s1_p0/23222/0_1450_CCS;m160213_021713_42271_c100936882550000001823207905251607_s1_p0/127277/0_1642_CCS;m150107_043541_42173_c100766962550000001823169107221507_s1_p0/49216/0_2221_CCS	Region-283
PB.fusion_nfl.2225	Inter-chromosome	Chr06N	12510861-12511041	scaffold_5527	97-1108	1	m150106_154636_42173_c100766962550000001823169107221504_s1_p0/98884/29_1416_CCS	Region-637
PB.fusion_nfl.1870	Inter-chromosome	Chr06K	19523520-19523569	Chr06N	2290218-2291530	1	m160206_202527_42271_c100929962550000001823209005251642_s1_p0/133561/608_58_CCS	Region-644
PB.fusion_nfl.431	Inter-chromosome	Chr09N	83389647-83390021	scaffold_949	15205-15376	1	m160209_040851_42271_c100929962550000001823209005251646_s1_p0/39877/603_54_CCS	Region-643
PB.fusion_nfl.391	Inter-chromosome	Chr02N	69455300-69457181	Chr09N	42249427-42254285	1	m160206_115235_42271_c100929962550000001823209005251640_s1_p0/924/0_3532_CCS	Region-650
PB.fusion_nfl.1746	Inter-chromosome	Chr03K	28486990-28501138	scaffold_263	24689-24994	1	m150106_175143_00123_c100767062550000001823169107221567_s1_p0/45809/3481_58_CCS	Region-168
PB.fusion_nfl.1490	Inter-chromosome	Chr02N	59600299-59605207	Chr04K	662738-663467	1	m150107_043541_42173_c100766962550000001823169107221507_s1_p0/13139/5478_0_CCS	Region-648
PB.fusion_nfl.1103	Inter-chromosome	Chr02K	40710356-40711824	scaffold_1531	10697-11583	1	m160209_124516_42271_c100929752550000001823209005251610_s1_p0/146846/1955_80_CCS	Region-646
PB.fusion_nfl.1370	Inter-chromosome	Chr07N	4724858-4725125	scaffold_617	1-3056	7	m160206_115235_42271_c100929962550000001823209005251640_s1_p0/32934/30_1989_CCS;m160209_124516_42271_c100929752550000001823209005251610_s1_p0/60853/0_1310_CCS;m140620_024217_00123_c100629332550000001823105008061431_s1_p0/138662/2024_59_CCS;m160209_212138_42271_c100929752550000001823209005251612_s1_p0/105777/0_1067_CCS;m150106_113009_42173_c100766962550000001823169107221503_s1_p0/61462/2247_55_CCS…	Region-645
PB.fusion_nfl.1081	Inter-chromosome	Chr02K	48330461-48330526	scaffold_871	20977-21822	1	m160206_115235_42271_c100929962550000001823209005251640_s1_p0/115625/0_1010_CCS	Region-647
PB.fusion_nfl.1084	Inter-chromosome	Chr02K	44347102-44347216	Chr03N	6406492-6406742	1	m160207_004423_42271_c100929962550000001823209005251643_s1_p0/49486/0_418_CCS	Region-649
PB.fusion_nfl.2019	Inter-chromosome	Chr04N	28152479-28152717	Chr05K	33688951-33689049	1	m140627_032544_00123_c100625492550000001823118408061407_s1_p0/22010/376_21_CCS	Region-653
PB.fusion_nfl.473	Inter-chromosome	Chr04N	4915928-4919115	Chr08N	36494981-36495792	1	m160213_021713_42271_c100936882550000001823207905251607_s1_p0/65493/0_4279_CCS	Region-651
PB.fusion_nfl.1230	Inter-chromosome	Chr01K	25929362-25929462	Chr05K	114482722-114484602	1	m140701_062029_42173_c100625722550000001823118408061485_s1_p0/21180/0_743_CCS	Region-655
PB.fusion_nfl.1340	Inter-chromosome	Chr04K	55219976-55221303	Chr04N	44977362-44977542	1	m160209_040851_42271_c100929962550000001823209005251646_s1_p0/50924/0_1481_CCS	Region-652
PB.fusion_nfl.1401	Inter-chromosome	Chr01N	76637015-76638711	Chr09K	59713922-59714146	1	m160209_124516_42271_c100929752550000001823209005251610_s1_p0/43581/0_1904_CCS	Region-656
PB.fusion_nfl.792	Inter-chromosome	Chr03K	21945343-21945879	Chr05N	19274475-19276300	1	m160212_031610_42271_c100936882550000001823207905251604_s1_p0/101161/0_2415_CCS	Region-658
PB.fusion_nfl.757	Inter-chromosome	Chr07N	19757139-19760018	scaffold_4177	390-784	1	m160209_082855_42271_c100929962550000001823209005251647_s1_p0/85713/0_2034_CCS	Region-654
PB.fusion_nfl.479	Inter-chromosome	Chr01K	4428755-4434309	Chr09N	29841051-29843348	1	m160212_215811_42271_c100936882550000001823207905251606_s1_p0/149969/0_7126_CCS	Region-660
PB.fusion_nfl.1943	Inter-chromosome	Chr01N	70599021-70599873	scaffold_847	28769-28833	1	m160206_073619_42271_c100929922550000001823209005251687_s1_p0/38795/691_0_CCS	Region-628
PB.fusion_nfl.1989	Inter-chromosome	Chr05K	23317052-23318902	scaffold_644	11802-11857	1	m160209_212138_42271_c100929752550000001823209005251612_s1_p0/32464/836_0_CCS	Region-657
PB.fusion_nfl.102	Inter-chromosome	Chr05N	42382576-42384173	scaffold_102	32554-34507	1	m160206_160855_42271_c100929962550000001823209005251641_s1_p0/18048/0_1835_CCS	Region-659
PB.fusion_nfl.344	Inter-chromosome	Chr04N	31704473-31705671	Chr05K	86513052-86514569	1	m160212_031610_42271_c100936882550000001823207905251604_s1_p0/120100/0_2772_CCS	Region-661
PB.fusion_nfl.1456	Inter-chromosome	Chr03K	52727388-52727797	Chr05N	45336891-45338587	1	m160206_202527_42271_c100929962550000001823209005251642_s1_p0/33486/0_918_CCS	Region-663
PB.fusion_nfl.1907	Inter-chromosome	Chr05K	75932696-75933434	Chr08N	24445698-24446086	1	m140701_020359_42173_c100625722550000001823118408061484_s1_p0/43658/29_1090_CCS	Region-662
PB.fusion_nfl.2146	Inter-chromosome	Chr02N	5478121-5480660	Chr08N	36724058-36727009	4	m160212_031610_42271_c100936882550000001823207905251604_s1_p0/116039/0_2782_CCS;m150106_111317_00123_c100767062550000001823169107221565_s1_p0/142473/46_4071_CCS;m150106_175143_00123_c100767062550000001823169107221567_s1_p0/69481/30_3227_CCS;m160212_031610_42271_c100936882550000001823207905251604_s1_p0/13412/0_2587_CCS	Region-664
PB.fusion_nfl.1624	Inter-chromosome	Chr05K	74128360-74131221	Chr06N	10926001-10926158	1	m160209_082855_42271_c100929962550000001823209005251647_s1_p0/35694/0_1311_CCS	Region-665
PB.fusion_nfl.2088	Inter-chromosome	Chr01K	39838736-39839769	Chr03K	60076825-60080636	2	m150106_111317_00123_c100767062550000001823169107221565_s1_p0/121187/31_3383_CCS;m160212_073305_42271_c100936882550000001823207905251605_s1_p0/148415/0_1748_CCS	Region-670
PB.fusion_nfl.1350	Inter-chromosome	Chr04N	46573207-46576044	Chr07N	54889207-54891393	1	m160212_031610_42271_c100936882550000001823207905251604_s1_p0/33518/0_4989_CCS	Region-666
PB.fusion_nfl.2261	Inter-chromosome	Chr07K	59589103-59589215	Chr07N	54833262-54835668	1	m150103_122407_42173_c100766932550000001823169107221532_s1_p0/89901/0_1124_CCS	Region-667
PB.fusion_nfl.837	Inter-chromosome	Chr02K	73672573-73672629	Chr09N	31026785-31027232	1	m160209_124516_42271_c100929752550000001823209005251610_s1_p0/113654/0_494_CCS	Region-672
PB.fusion_nfl.1054	Inter-chromosome	Chr04K	42966370-42966535	Chr06N	39399893-39400063	1	m150104_012120_42173_c100766932550000001823169107221535_s1_p0/29565/0_340_CCS	Region-668
PB.fusion_nfl.356	Inter-chromosome	Chr05K	435777-435955	Chr07N	36194948-36195588	1	m140621_053953_00123_c100629332550000001823105008061437_s1_p0/55166/30_851_CCS	Region-671
PB.fusion_nfl.507	Inter-chromosome	Chr06N	26551615-26553886	scaffold_4543	1286-2439	1	m150106_111317_00123_c100767062550000001823169107221565_s1_p0/146157/0_3763_CCS	Region-669
PB.fusion_nfl.2033	Inter-chromosome	Chr02N	85720989-85723738	Chr07N	41737718-41743354	1	m150103_122407_42173_c100766932550000001823169107221532_s1_p0/154501/2781_124_CCS	Region-673
PB.fusion_nfl.1548	Inter-chromosome	Chr03K	28491663-28501229	scaffold_263	24693-24778	3	m160213_021713_42271_c100936882550000001823207905251607_s1_p0/53271/30_663_CCS;m140620_065840_00123_c100629332550000001823105008061432_s1_p0/60630/1264_0_CCS;m160206_073619_42271_c100929922550000001823209005251687_s1_p0/159205/1288_0_CCS	Region-168
PB.fusion_nfl.941	Inter-chromosome	Chr09K	1957878-1957923	Chr09N	10676094-10677192	1	m140627_032544_00123_c100625492550000001823118408061407_s1_p0/46455/0_491_CCS	Region-681
PB.fusion_nfl.1657	Inter-chromosome	Chr06K	736369-736632	Chr06N	964623-965112	1	m150103_164254_42173_c100766932550000001823169107221533_s1_p0/69088/0_777_CCS	Region-675
PB.fusion_nfl.1257	Inter-chromosome	Chr02K	4846511-4848819	Chr08N	52990711-52990851	1	m150106_071347_42173_c100766962550000001823169107221502_s1_p0/153292/0_1613_CCS	Region-1875
PB.fusion_nfl.794	Inter-chromosome	Chr02K	43685108-43685380	Chr03K	22758149-22759590	1	m150106_071347_42173_c100766962550000001823169107221502_s1_p0/35824/29_1792_CCS	Region-679
PB.fusion_nfl.1250	Inter-chromosome	Chr07N	10525754-10526447	Chr09N	56758565-56758917	6	m160209_082855_42271_c100929962550000001823209005251647_s1_p0/126099/0_1110_CCS;m160209_124516_42271_c100929752550000001823209005251610_s1_p0/95700/0_805_CCS;m150106_200247_42173_c100766962550000001823169107221505_s1_p0/26584/771_56_CCS;m140701_195627_42173_c100625722550000001823118408061486_s1_p0/100021/1246_42_CCS;m160209_124516_42271_c100929752550000001823209005251610_s1_p0/144314/1144_56_CCS;…	Region-682
PB.fusion_nfl.292	Inter-chromosome	Chr03N	3766613-3770622	Chr09K	81584670-81584802	1	m140621_053953_00123_c100629332550000001823105008061437_s1_p0/94098/0_2080_CCS	Region-676
PB.fusion_nfl.717	Inter-chromosome	Chr03N	2311258-2312432	Chr09K	25606408-25606493	1	m160206_160855_42271_c100929962550000001823209005251641_s1_p0/66828/0_1180_CCS	Region-92
PB.fusion_nfl.1534	Inter-chromosome	Chr08K	37736974-37740853	scaffold_1007	23541-23651	1	m160206_115235_42271_c100929962550000001823209005251640_s1_p0/143376/29_2103_CCS	Region-674
PB.fusion_nfl.2241	Inter-chromosome	Chr01K	74237665-74243774	Chr06N	25980860-25984391	3	m160213_021713_42271_c100936882550000001823207905251607_s1_p0/113852/25_5231_CCS;m160212_073305_42271_c100936882550000001823207905251605_s1_p0/120087/0_3969_CCS;m150106_175143_00123_c100767062550000001823169107221567_s1_p0/111936/5276_25_CCS	Region-684
PB.fusion_nfl.1734	Inter-chromosome	Chr07N	59682432-59683850	scaffold_2342	17165-17760	1	m150103_080444_42173_c100766932550000001823169107221531_s1_p0/42608/30_2063_CCS	Region-678
PB.fusion_nfl.2306	Inter-chromosome	Chr02N	52814094-52815140	scaffold_2386	14391-14449	1	m150104_054601_42173_c100766932550000001823169107221536_s1_p0/80984/0_645_CCS	Region-680
PB.fusion_nfl.2104	Inter-chromosome	Chr04N	3496519-3498119	scaffold_1341	14001-14170	1	m160206_202527_42271_c100929962550000001823209005251642_s1_p0/72941/0_854_CCS	Region-677
PB.fusion_nfl.1668	Inter-chromosome	Chr03K	40064923-40065008	Chr03N	2311258-2312524	1	m150103_080444_42173_c100766932550000001823169107221531_s1_p0/109917/0_1447_CCS	Region-686
PB.fusion_nfl.2268	Inter-chromosome	Chr02N	66866142-66869359	Chr08K	22653903-22655083	1	m150107_043541_42173_c100766962550000001823169107221507_s1_p0/61877/4815_0_CCS	Region-687
PB.fusion_nfl.99	Inter-chromosome	Chr01K	62809864-62811128	scaffold_51	80915-83840	1	m160212_073305_42271_c100936882550000001823207905251605_s1_p0/110758/2450_0_CCS	Region-685
PB.fusion_nfl.1125	Inter-chromosome	Chr01K	78185216-78185262	Chr03N	42610024-42610484	19	m160209_082855_42271_c100929962550000001823209005251647_s1_p0/54197/29_455_CCS;m140627_032544_00123_c100625492550000001823118408061407_s1_p0/59397/30_443_CCS;m160207_004423_42271_c100929962550000001823209005251643_s1_p0/14515/0_392_CCS;m160206_160855_42271_c100929962550000001823209005251641_s1_p0/31880/0_408_CCS;m160207_050544_42271_c100929962550000001823209005251644_s1_p0/67584/0_356_CCS;m160206…	Region-263
PB.fusion_nfl.1954	Inter-chromosome	Chr08K	5900456-5901423	scaffold_10700	3001-3547	1	m160213_021713_42271_c100936882550000001823207905251607_s1_p0/20370/0_1538_CCS	Region-353
PB.fusion_nfl.1046	Inter-chromosome	Chr03K	37361904-37365948	Chr04K	32169916-32171403	1	m160208_235258_42271_c100929962550000001823209005251645_s1_p0/30482/2355_52_CCS	Region-688
PB.fusion_nfl.2133	Inter-chromosome	Chr08N	10953975-10956473	Chr09N	57854384-57854550	1	m150107_043541_42173_c100766962550000001823169107221507_s1_p0/62047/0_2266_CCS	Region-692
PB.fusion_nfl.1435	Inter-chromosome	scaffold_19611	207-1489	scaffold_6221	4985-6610	1	m160213_021713_42271_c100936882550000001823207905251607_s1_p0/7377/2281_73_CCS	Region-683
PB.fusion_nfl.1576	Inter-chromosome	Chr05N	77327062-77330366	Chr09K	18728954-18729279	1	m150106_111317_00123_c100767062550000001823169107221565_s1_p0/27185/3659_0_CCS	Region-690
PB.fusion_nfl.1863	Inter-chromosome	Chr01N	51427370-51431101	Chr06K	3264062-3264404	1	m160206_032001_42271_c100929922550000001823209005251686_s1_p0/84841/1758_60_CCS	Region-689
PB.fusion_nfl.868	Inter-chromosome	Chr05K	25400744-25400865	scaffold_10700	3252-3570	1	m150104_012120_42173_c100766932550000001823169107221535_s1_p0/102213/0_442_CCS	Region-242
PB.fusion_nfl.873	Inter-chromosome	Chr01K	6677286-6679151	Chr01N	5887915-5888319	4	m150106_200247_42173_c100766962550000001823169107221505_s1_p0/3353/30_1121_CCS;m160209_212138_42271_c100929752550000001823209005251612_s1_p0/115291/1211_56_CCS;m150106_154636_42173_c100766962550000001823169107221504_s1_p0/67468/0_1350_CCS;m160209_212138_42271_c100929752550000001823209005251612_s1_p0/5606/1212_46_CCS	Region-693
PB.fusion_nfl.1448	Inter-chromosome	Chr01K	30119517-30119856	Chr08K	65010315-65010816	18	m160207_050544_42271_c100929962550000001823209005251644_s1_p0/147426/0_414_CCS;m150104_054601_42173_c100766932550000001823169107221536_s1_p0/114888/0_653_CCS;m160207_050544_42271_c100929962550000001823209005251644_s1_p0/41832/626_59_CCS;m160207_050544_42271_c100929962550000001823209005251644_s1_p0/30531/844_57_CCS;m140701_195627_42173_c100625722550000001823118408061486_s1_p0/6122/0_453_CCS;m16020…	Region-403
PB.fusion_nfl.409	Inter-chromosome	Chr01N	33946458-33947498	Chr03K	10267129-10268132	1	m150103_122407_42173_c100766932550000001823169107221532_s1_p0/62956/2166_0_CCS	Region-695
PB.fusion_nfl.2287	Inter-chromosome	Chr01N	68222975-68224060	Chr07N	56973037-56974031	1	m150106_111317_00123_c100767062550000001823169107221565_s1_p0/123705/0_2195_CCS	Region-696
PB.fusion_nfl.1349	Inter-chromosome	Chr06N	63261542-63261839	scaffold_18384	1120-1146	1	m160206_115235_42271_c100929962550000001823209005251640_s1_p0/19367/0_364_CCS	Region-691
PB.fusion_nfl.2270	Inter-chromosome	Chr09N	83390766-83396318	scaffold_949	16036-17410	1	m160206_160855_42271_c100929962550000001823209005251641_s1_p0/145042/2163_61_CCS	Region-694
PB.fusion_nfl.799	Inter-chromosome	Chr09N	110547475-110547719	scaffold_28104	691-1046	1	m140627_000924_00123_c100625492550000001823118408061406_s1_p0/60539/0_398_CCS	Region-697
PB.fusion_nfl.2059	Inter-chromosome	Chr06K	13917125-13917508	Chr09N	22286512-22286631	1	m140627_000924_00123_c100625492550000001823118408061406_s1_p0/120899/30_556_CCS	Region-1885
PB.fusion_nfl.145	Inter-chromosome	Chr05N	46795688-46796031	Chr07K	33765411-33767585	1	m160209_212138_42271_c100929752550000001823209005251612_s1_p0/19281/0_1003_CCS	Region-701
PB.fusion_nfl.1897	Inter-chromosome	Chr09K	40029151-40033810	Chr09N	74303890-74307956	1	m150106_175143_00123_c100767062550000001823169107221567_s1_p0/61571/0_4677_CCS	Region-702
PB.fusion_nfl.158	Inter-chromosome	Chr05K	109818981-109822263	Chr08N	9565625-9567709	1	m160209_124516_42271_c100929752550000001823209005251610_s1_p0/155192/0_1717_CCS	Region-493
PB.fusion_nfl.766	Inter-chromosome	Chr01K	29468935-29469655	scaffold_3611	2380-2586	1	m150106_111317_00123_c100767062550000001823169107221565_s1_p0/155477/0_877_CCS	Region-698
PB.fusion_nfl.549	Inter-chromosome	Chr01K	62582209-62582518	scaffold_2388	15302-18042	4	m160206_032001_42271_c100929922550000001823209005251686_s1_p0/67482/24_1705_CCS;m160209_170232_42271_c100929752550000001823209005251611_s1_p0/29764/0_1605_CCS;m160209_170232_42271_c100929752550000001823209005251611_s1_p0/37274/0_1509_CCS;m160206_032001_42271_c100929922550000001823209005251686_s1_p0/158989/1679_54_CCS	Region-699
PB.fusion_nfl.1765	Inter-chromosome	Chr05K	46005288-46005515	scaffold_183	26896-27044	1	m140627_000924_00123_c100625492550000001823118408061406_s1_p0/85483/30_408_CCS	Region-700
PB.fusion_nfl.2079	Inter-chromosome	Chr06K	6131084-6131929	Chr09N	70921503-70921574	1	m150103_080444_42173_c100766932550000001823169107221531_s1_p0/92177/43_778_CCS	Region-708
PB.fusion_nfl.1088	Inter-chromosome	scaffold_17301	277-1187	scaffold_9666	1556-1832	1	m150106_154636_42173_c100766962550000001823169107221504_s1_p0/145120/1128_84_CCS	Region-17
PB.fusion_nfl.702	Inter-chromosome	Chr01N	74902240-74902949	Chr05K	43128825-43130823	1	m160209_082855_42271_c100929962550000001823209005251647_s1_p0/22011/0_1742_CCS	Region-707
PB.fusion_nfl.2048	Inter-chromosome	Chr05N	11242305-11243330	Chr06N	75865405-75868833	1	m150106_025727_42173_c100766962550000001823169107221501_s1_p0/92658/0_3606_CCS	Region-705
PB.fusion_nfl.43	Inter-chromosome	Chr01N	16755565-16759344	Chr04N	3347273-3347720	1	m150106_113009_42173_c100766962550000001823169107221503_s1_p0/14524/1953_57_CCS	Region-704
PB.fusion_nfl.351	Inter-chromosome	Chr04N	53317208-53317297	Chr09N	107644142-107645426	1	m160208_235258_42271_c100929962550000001823209005251645_s1_p0/52784/0_1372_CCS	Region-227
PB.fusion_nfl.556	Inter-chromosome	Chr01K	60021286-60022039	Chr01N	71516069-71525773	1	m150106_111317_00123_c100767062550000001823169107221565_s1_p0/133507/0_2868_CCS	Region-706
PB.fusion_nfl.1810	Inter-chromosome	Chr08K	64407858-64410757	scaffold_25388	1-1146	1	m150103_080444_42173_c100766932550000001823169107221531_s1_p0/47068/0_2713_CCS	Region-703
PB.fusion_nfl.1921	Inter-chromosome	Chr09K	58837097-58837233	Chr09N	82690062-82697850	1	m150103_034550_42173_c100766932550000001823169107221530_s1_p0/63165/30_2266_CCS	Region-343
PB.fusion_nfl.1784	Inter-chromosome	Chr09K	31192927-31192986	Chr09N	54362916-54363227	1	m160209_082855_42271_c100929962550000001823209005251647_s1_p0/7801/0_352_CCS	Region-712
PB.fusion_nfl.1187	Inter-chromosome	Chr02K	86523690-86523742	Chr04K	41121260-41121465	1	m160213_021713_42271_c100936882550000001823207905251607_s1_p0/98703/367_66_CCS	Region-709
PB.fusion_nfl.1613	Inter-chromosome	Chr05K	92369200-92373500	Chr05N	85266527-85266912	1	m160209_082855_42271_c100929962550000001823209005251647_s1_p0/41827/2367_0_CCS	Region-714
PB.fusion_nfl.386	Inter-chromosome	Chr02N	82990919-82991358	Chr09N	49666586-49666676	1	m160208_235258_42271_c100929962550000001823209005251645_s1_p0/822/0_558_CCS	Region-719
PB.fusion_nfl.486	Inter-chromosome	Chr02N	79277751-79282976	scaffold_1408	6508-6599	1	m160209_124516_42271_c100929752550000001823209005251610_s1_p0/86647/0_1698_CCS	Region-377
PB.fusion_nfl.1226	Inter-chromosome	Chr03K	39240050-39240719	scaffold_16424	178-224	1	m160209_212138_42271_c100929752550000001823209005251612_s1_p0/125764/0_798_CCS	Region-710
PB.fusion_nfl.1836	Inter-chromosome	Chr05K	102774095-102774598	Chr06K	26280007-26284030	1	m160209_124516_42271_c100929752550000001823209005251610_s1_p0/17707/1289_53_CCS	Region-717
PB.fusion_nfl.1217	Inter-chromosome	Chr01K	71146454-71147161	Chr02K	74849385-74853050	1	m160206_115235_42271_c100929962550000001823209005251640_s1_p0/24904/0_3078_CCS	Region-716
PB.fusion_nfl.970	Inter-chromosome	Chr01N	96565903-96570823	Chr09N	21244754-21244879	1	m160206_115235_42271_c100929962550000001823209005251640_s1_p0/74670/2123_59_CCS	Region-720
PB.fusion_nfl.1038	Inter-chromosome	Chr06N	23449463-23453200	scaffold_639	3366-3761	14	m150103_080444_42173_c100766932550000001823169107221531_s1_p0/67812/0_3331_CCS;m150106_111317_00123_c100767062550000001823169107221565_s1_p0/45331/0_2205_CCS;m150106_111317_00123_c100767062550000001823169107221565_s1_p0/75923/0_3294_CCS;m150106_025727_42173_c100766962550000001823169107221501_s1_p0/134191/0_3308_CCS;m160206_073619_42271_c100929922550000001823209005251687_s1_p0/112025/0_3363_CCS;m1…	Region-711
PB.fusion_nfl.1647	Inter-chromosome	Chr06K	10605578-10606212	scaffold_1789	164-399	1	m150106_071347_42173_c100766962550000001823169107221502_s1_p0/33982/1155_144_CCS	Region-713
PB.fusion_nfl.1282	Inter-chromosome	Chr07K	49276904-49277125	scaffold_2175	7135-7925	2	m160207_004423_42271_c100929962550000001823209005251643_s1_p0/107356/869_55_CCS;m160207_050544_42271_c100929962550000001823209005251644_s1_p0/53206/704_52_CCS	Region-715
PB.fusion_nfl.2010	Inter-chromosome	Chr06K	5488241-5488373	scaffold_6656	4504-6917	1	m160206_160855_42271_c100929962550000001823209005251641_s1_p0/89082/28_1680_CCS	Region-718
PB.fusion_nfl.500	Inter-chromosome	Chr01N	47672625-47674537	Chr02N	86617083-86623010	3	m150103_034550_42173_c100766932550000001823169107221530_s1_p0/88643/0_2347_CCS;m160212_215811_42271_c100936882550000001823207905251606_s1_p0/14903/0_2862_CCS;m160209_040851_42271_c100929962550000001823209005251646_s1_p0/116398/4315_25_CCS	Region-724
PB.fusion_nfl.1566	Inter-chromosome	Chr02K	6004521-6005532	Chr09K	79231079-79233560	1	m160209_170232_42271_c100929752550000001823209005251611_s1_p0/143730/2210_26_CCS	Region-726
PB.fusion_nfl.1223	Inter-chromosome	Chr02K	90237610-90237738	Chr06K	13909180-13909407	1	m160209_212138_42271_c100929752550000001823209005251612_s1_p0/134840/0_357_CCS	Region-1873
PB.fusion_nfl.2042	Inter-chromosome	Chr05K	25399140-25399165	Chr08K	5900551-5900910	1	m140626_205304_00123_c100625492550000001823118408061405_s1_p0/100771/0_442_CCS	Region-727
PB.fusion_nfl.1031	Inter-chromosome	Chr03N	42610032-42610484	scaffold_15947	320-839	62	m150106_200247_42173_c100766962550000001823169107221505_s1_p0/48561/0_831_CCS;m140702_001214_42173_c100625722550000001823118408061487_s1_p0/79545/594_0_CCS;m150107_002342_42173_c100766962550000001823169107221506_s1_p0/150964/30_606_CCS;m140701_020359_42173_c100625722550000001823118408061484_s1_p0/61143/834_0_CCS;m160207_050544_42271_c100929962550000001823209005251644_s1_p0/87725/688_0_CCS;m160206…	Region-435
PB.fusion_nfl.649	Inter-chromosome	Chr08N	148361-150410	scaffold_11138	680-891	1	m150106_071347_42173_c100766962550000001823169107221502_s1_p0/28794/30_2311_CCS	Region-722
PB.fusion_nfl.623	Inter-chromosome	Chr06N	12234002-12239947	Chr09N	15222247-15227607	1	m160206_115235_42271_c100929962550000001823209005251640_s1_p0/9678/5011_27_CCS	Region-729
PB.fusion_nfl.1210	Inter-chromosome	Chr03N	915931-916316	Chr07K	70474209-70474304	1	m150103_122407_42173_c100766932550000001823169107221532_s1_p0/90550/0_503_CCS	Region-725
PB.fusion_nfl.2014	Inter-chromosome	Chr06K	41925127-41928284	scaffold_1758	824-1615	1	m160206_073619_42271_c100929922550000001823209005251687_s1_p0/125936/3493_0_CCS	Region-721
PB.fusion_nfl.450	Inter-chromosome	Chr08K	7726153-7726467	scaffold_15897	1650-1780	1	m160206_160855_42271_c100929962550000001823209005251641_s1_p0/33551/522_0_CCS	Region-723
PB.fusion_nfl.624	Inter-chromosome	Chr01N	63725497-63726560	Chr05N	65491397-65493993	1	m150104_012120_42173_c100766932550000001823169107221535_s1_p0/38713/0_1071_CCS	Region-731
PB.fusion_nfl.194	Inter-chromosome	Chr06K	13929658-13930531	Chr09N	93679786-93679973	1	m160206_032001_42271_c100929922550000001823209005251686_s1_p0/87707/0_1066_CCS	Region-732
PB.fusion_nfl.1633	Inter-chromosome	Chr01N	16256483-16256608	Chr05K	93709367-93711070	1	m160206_202527_42271_c100929962550000001823209005251642_s1_p0/64990/1008_0_CCS	Region-734
PB.fusion_nfl.1869	Inter-chromosome	Chr02N	102503799-102512580	scaffold_16929	866-1350	2	m150106_175143_00123_c100767062550000001823169107221567_s1_p0/55166/0_3859_CCS;m160212_073305_42271_c100936882550000001823207905251605_s1_p0/33238/4114_65_CCS	Region-728
PB.fusion_nfl.1267	Inter-chromosome	Chr01K	6676955-6677762	Chr03K	3620137-3620217	1	m160206_202527_42271_c100929962550000001823209005251642_s1_p0/128093/0_893_CCS	Region-733
PB.fusion_nfl.216	Inter-chromosome	Chr09K	79230938-79233707	scaffold_17018	1468-1621	3	m160206_073619_42271_c100929922550000001823209005251687_s1_p0/132156/30_1843_CCS;m160209_124516_42271_c100929752550000001823209005251610_s1_p0/48793/0_1698_CCS;m160208_235258_42271_c100929962550000001823209005251645_s1_p0/87103/0_1712_CCS	Region-730
PB.fusion_nfl.253	Inter-chromosome	Chr01N	81184214-81184296	Chr02N	45688117-45688524	1	m160206_073619_42271_c100929922550000001823209005251687_s1_p0/110798/497_0_CCS	Region-735
PB.fusion_nfl.1434	Inter-chromosome	Chr02N	82990647-82991678	Chr09N	31026683-31027649	3	m150104_012120_42173_c100766932550000001823169107221535_s1_p0/92683/0_946_CCS;m160209_212138_42271_c100929752550000001823209005251612_s1_p0/121135/1162_86_CCS;m160207_004423_42271_c100929962550000001823209005251643_s1_p0/162303/934_0_CCS	Region-737
PB.fusion_nfl.2026	Inter-chromosome	Chr09K	43947704-43949164	scaffold_2940	13506-13894	4	m160209_124516_42271_c100929752550000001823209005251610_s1_p0/74624/30_1213_CCS;m160209_124516_42271_c100929752550000001823209005251610_s1_p0/107007/2001_0_CCS;m160209_170232_42271_c100929752550000001823209005251611_s1_p0/12616/733_0_CCS;m160206_202527_42271_c100929962550000001823209005251642_s1_p0/49458/0_637_CCS	Region-388
PB.fusion_nfl.997	Inter-chromosome	Chr02K	18300202-18300286	Chr02N	86265574-86265900	1	m160210_014237_42271_c100929752550000001823209005251613_s1_p0/40685/474_57_CCS	Region-736
PB.fusion_nfl.1245	Inter-chromosome	Chr02N	33459055-33460412	Chr05K	64331036-64331969	1	m140621_053953_00123_c100629332550000001823105008061437_s1_p0/103328/0_2343_CCS	Region-739
PB.fusion_nfl.1130	Inter-chromosome	Chr05K	53874870-53874971	Chr06K	47228807-47229836	1	m160209_212138_42271_c100929752550000001823209005251612_s1_p0/105951/1194_49_CCS	Region-738
PB.fusion_nfl.771	Inter-chromosome	Chr01K	73123241-73127915	Chr07K	66278068-66278612	1	m160207_004423_42271_c100929962550000001823209005251643_s1_p0/62865/0_1144_CCS	Region-409
PB.fusion_nfl.529	Inter-chromosome	Chr02K	1051550-1054967	Chr09K	68469276-68469348	1	m160206_160855_42271_c100929962550000001823209005251641_s1_p0/150739/0_1384_CCS	Region-740
PB.fusion_nfl.2172	Inter-chromosome	Chr02N	55764887-55765799	Chr09N	94235331-94235839	1	m150103_034550_42173_c100766932550000001823169107221530_s1_p0/97343/1527_0_CCS	Region-744
PB.fusion_nfl.2236	Inter-chromosome	Chr05K	64330821-64331931	Chr09N	95557597-95557752	1	m160209_040851_42271_c100929962550000001823209005251646_s1_p0/107334/0_1276_CCS	Region-1889
PB.fusion_nfl.1362	Inter-chromosome	Chr02K	36940568-36941652	Chr07K	33066007-33067313	1	m150106_200247_42173_c100766962550000001823169107221505_s1_p0/50616/1326_47_CCS	Region-741
PB.fusion_nfl.103	Inter-chromosome	Chr01N	2484894-2485564	Chr02K	67590725-67591021	1	m160206_160855_42271_c100929962550000001823209005251641_s1_p0/94105/0_881_CCS	Region-743
PB.fusion_nfl.1972	Inter-chromosome	Chr04K	21360491-21360644	Chr06N	49617510-49617855	6	m160209_082855_42271_c100929962550000001823209005251647_s1_p0/93359/0_467_CCS;m160208_235258_42271_c100929962550000001823209005251645_s1_p0/16554/0_431_CCS;m140627_000924_00123_c100625492550000001823118408061406_s1_p0/116043/30_420_CCS;m160209_124516_42271_c100929752550000001823209005251610_s1_p0/56203/0_441_CCS;m140702_001214_42173_c100625722550000001823118408061487_s1_p0/134439/498_0_CCS;m14062…	Region-228
PB.fusion_nfl.193	Inter-chromosome	Chr02K	58317777-58319700	Chr09K	53956175-53956412	1	m160208_235258_42271_c100929962550000001823209005251645_s1_p0/121329/2281_26_CCS	Region-746
PB.fusion_nfl.1565	Inter-chromosome	Chr01N	22143645-22146455	Chr03K	11657318-11657430	2	m160206_202527_42271_c100929962550000001823209005251642_s1_p0/33438/0_1045_CCS;m150106_113009_42173_c100766962550000001823169107221503_s1_p0/116352/1818_55_CCS	Region-26
PB.fusion_nfl.1717	Inter-chromosome	Chr08K	5901002-5901371	scaffold_1011	8216-8688	3	m140701_062029_42173_c100625722550000001823118408061485_s1_p0/99951/29_687_CCS;m140701_062029_42173_c100625722550000001823118408061485_s1_p0/113180/811_0_CCS;m140702_001214_42173_c100625722550000001823118408061487_s1_p0/47071/790_0_CCS	Region-142
PB.fusion_nfl.2114	Inter-chromosome	Chr09N	6974260-6977020	scaffold_1079	4040-5166	1	m150105_224135_42173_c100766962550000001823169107221500_s1_p0/85608/1101_0_CCS	Region-747
PB.fusion_nfl.979	Inter-chromosome	Chr06N	79631827-79634082	Chr07N	62686538-62686642	1	m150107_002342_42173_c100766962550000001823169107221506_s1_p0/118540/0_1005_CCS	Region-749
PB.fusion_nfl.1120	Inter-chromosome	Chr08K	65010400-65010809	scaffold_8747	738-817	1	m160210_014237_42271_c100929752550000001823209005251613_s1_p0/109824/0_496_CCS	Region-745
PB.fusion_nfl.1538	Inter-chromosome	scaffold_16139	246-460	scaffold_4116	3576-4026	1	m160210_014237_42271_c100929752550000001823209005251613_s1_p0/142591/0_664_CCS	Region-742
PB.fusion_nfl.1988	Inter-chromosome	Chr05K	92865515-92869310	Chr05N	85495678-85497299	1	m160209_124516_42271_c100929752550000001823209005251610_s1_p0/140539/1689_49_CCS	Region-753
PB.fusion_nfl.1703	Inter-chromosome	Chr07K	51567967-51568559	scaffold_30046	988-1048	1	m160207_050544_42271_c100929962550000001823209005251644_s1_p0/127767/725_0_CCS	Region-748
PB.fusion_nfl.998	Inter-chromosome	Chr09K	37412200-37412424	Chr09N	87338467-87339819	1	m150104_012120_42173_c100766932550000001823169107221535_s1_p0/132129/0_611_CCS	Region-755
PB.fusion_nfl.1720	Inter-chromosome	Chr08N	27057173-27057485	scaffold_818	10759-20553	1	m160212_031610_42271_c100936882550000001823207905251604_s1_p0/23181/2352_66_CCS	Region-750
PB.fusion_nfl.1572	Inter-chromosome	Chr04K	55492132-55492237	Chr05K	20031404-20031710	1	m160209_212138_42271_c100929752550000001823209005251612_s1_p0/135581/0_322_CCS	Region-752
PB.fusion_nfl.858	Inter-chromosome	Chr09K	58458302-58458530	scaffold_9256	3369-5410	1	m140621_141232_00123_c100625492550000001823118408061401_s1_p0/16487/2580_57_CCS	Region-751
PB.fusion_nfl.1326	Inter-chromosome	Chr02K	52669384-52669737	Chr08N	52990916-52991018	1	m140627_000924_00123_c100625492550000001823118408061406_s1_p0/159262/531_0_CCS	Region-1876
PB.fusion_nfl.1382	Inter-chromosome	Chr03K	44864623-44865300	scaffold_2480	8819-9233	35	m160212_073305_42271_c100936882550000001823207905251605_s1_p0/112046/0_991_CCS;m150106_175143_00123_c100767062550000001823169107221567_s1_p0/39087/0_595_CCS;m160209_040851_42271_c100929962550000001823209005251646_s1_p0/27302/0_929_CCS;m160206_073619_42271_c100929922550000001823209005251687_s1_p0/124350/0_766_CCS;m160206_202527_42271_c100929962550000001823209005251642_s1_p0/24886/30_814_CCS;m16021…	Region-110
PB.fusion_nfl.510	Inter-chromosome	Chr02K	84175781-84179679	Chr02N	93307630-93307785	1	m160206_202527_42271_c100929962550000001823209005251642_s1_p0/162000/0_1221_CCS	Region-759
PB.fusion_nfl.1003	Inter-chromosome	Chr02K	71451002-71451252	Chr03K	63377551-63378746	1	m150106_113009_42173_c100766962550000001823169107221503_s1_p0/48800/0_1436_CCS	Region-756
PB.fusion_nfl.2177	Inter-chromosome	Chr05N	57599022-57599289	scaffold_12674	842-2561	1	m160208_235258_42271_c100929962550000001823209005251645_s1_p0/128465/1663_0_CCS	Region-754
PB.fusion_nfl.806	Inter-chromosome	Chr03K	44843763-44843841	Chr07N	7200511-7200791	1	m140627_032544_00123_c100625492550000001823118408061407_s1_p0/138046/0_403_CCS	Region-757
PB.fusion_nfl.899	Inter-chromosome	Chr03K	18841028-18843326	Chr08K	4131730-4132042	1	m150106_113009_42173_c100766962550000001823169107221503_s1_p0/12879/2216_59_CCS	Region-760
PB.fusion_nfl.1904	Inter-chromosome	Chr06K	8448935-8450607	Chr09N	3676867-3678696	1	m160212_215811_42271_c100936882550000001823207905251606_s1_p0/42271/2986_0_CCS	Region-764
PB.fusion_nfl.1698	Inter-chromosome	Chr01K	74594803-74594935	Chr02K	23706053-23708178	1	m160212_215811_42271_c100936882550000001823207905251606_s1_p0/109575/0_1693_CCS	Region-763
PB.fusion_nfl.1303	Inter-chromosome	Chr02N	97223462-97224137	Chr06N	16199076-16206028	1	m150103_080444_42173_c100766932550000001823169107221531_s1_p0/52157/1808_61_CCS	Region-767
PB.fusion_nfl.1800	Inter-chromosome	Chr04N	52121864-52122572	scaffold_17858	400-1709	3	m160207_004423_42271_c100929962550000001823209005251643_s1_p0/2800/0_689_CCS;m160209_212138_42271_c100929752550000001823209005251612_s1_p0/46602/60_1217_CCS;m150104_012120_42173_c100766932550000001823169107221535_s1_p0/37021/0_978_CCS	Region-758
PB.fusion_nfl.1422	Inter-chromosome	Chr02N	75237465-75238455	scaffold_16514	4-1814	1	m160212_073305_42271_c100936882550000001823207905251605_s1_p0/4370/0_1578_CCS	Region-762
PB.fusion_nfl.1873	Inter-chromosome	Chr04N	346476-347156	Chr08K	3811839-3832657	1	m160209_124516_42271_c100929752550000001823209005251610_s1_p0/127795/30_2258_CCS	Region-140
PB.fusion_nfl.2137	Inter-chromosome	Chr04N	2927568-2929233	Chr06K	41924992-41928167	1	m150106_111317_00123_c100767062550000001823169107221565_s1_p0/150965/0_4419_CCS	Region-766
PB.fusion_nfl.975	Inter-chromosome	Chr05K	64330815-64331931	Chr09N	107198536-107198803	1	m140702_001214_42173_c100625722550000001823118408061487_s1_p0/57675/0_1375_CCS	Region-771
PB.fusion_nfl.84	Inter-chromosome	Chr08N	15226100-15229394	Chr09N	42602255-42602831	3	m160206_115235_42271_c100929962550000001823209005251640_s1_p0/162246/0_2420_CCS;m140620_024217_00123_c100629332550000001823105008061431_s1_p0/52515/0_2238_CCS;m150103_122407_42173_c100766932550000001823169107221532_s1_p0/47885/0_2535_CCS	Region-768
PB.fusion_nfl.2005	Inter-chromosome	Chr08K	22292547-22294945	Chr08N	12944313-12945246	1	m160209_170232_42271_c100929752550000001823209005251611_s1_p0/162426/31_2058_CCS	Region-143
PB.fusion_nfl.1389	Inter-chromosome	Chr07N	69253659-69258395	scaffold_5119	9352-10792	1	m150106_111317_00123_c100767062550000001823169107221565_s1_p0/124490/30_3323_CCS	Region-765
PB.fusion_nfl.337	Inter-chromosome	Chr02N	29872267-29875664	Chr08N	52990702-52990825	1	m150106_071347_42173_c100766962550000001823169107221502_s1_p0/135252/0_2117_CCS	Region-1855
PB.fusion_nfl.484	Inter-chromosome	scaffold_7454	5794-6865	scaffold_9666	4-2135	2	m150105_224135_42173_c100766962550000001823169107221500_s1_p0/75845/3222_52_CCS;m160209_082855_42271_c100929962550000001823209005251647_s1_p0/150895/0_3126_CCS	Region-761
PB.fusion_nfl.2279	Inter-chromosome	Chr01N	83691500-83692476	Chr06N	15038996-15039225	1	m140701_062029_42173_c100625722550000001823118408061485_s1_p0/106058/0_1203_CCS	Region-769
PB.fusion_nfl.2299	Inter-chromosome	Chr08K	37943697-37945207	Chr08N	26947075-26949089	1	m160213_021713_42271_c100936882550000001823207905251607_s1_p0/69588/3523_0_CCS	Region-770
PB.fusion_nfl.11	Inter-chromosome	Chr07K	50969931-50973381	Chr07N	49708021-49709244	1	m160212_073305_42271_c100936882550000001823207905251605_s1_p0/5628/4818_0_CCS	Region-772
PB.fusion_nfl.2158	Inter-chromosome	Chr06K	72489545-72490535	Chr08K	1939997-1942211	1	m160209_040851_42271_c100929962550000001823209005251646_s1_p0/93603/2188_0_CCS	Region-773
PB.fusion_nfl.232	Inter-chromosome	Chr05N	75024358-75025718	Chr08K	27247898-27249040	1	m160206_032001_42271_c100929922550000001823209005251686_s1_p0/28507/0_2475_CCS	Region-775
PB.fusion_nfl.1771	Inter-chromosome	Chr02N	36652474-36653011	Chr09N	6279818-6280645	1	m160209_082855_42271_c100929962550000001823209005251647_s1_p0/137572/0_564_CCS	Region-781
PB.fusion_nfl.1770	Inter-chromosome	Chr07K	53440520-53444270	Chr08N	71146968-71147497	1	m150106_175143_00123_c100767062550000001823169107221567_s1_p0/53696/47_2935_CCS	Region-774
PB.fusion_nfl.1754	Inter-chromosome	Chr02K	43280353-43280396	Chr03N	34939346-34940001	1	m160212_215811_42271_c100936882550000001823207905251606_s1_p0/133578/0_700_CCS	Region-778
PB.fusion_nfl.227	Inter-chromosome	Chr08K	63761761-63766510	Chr08N	62439938-62441802	1	m160209_124516_42271_c100929752550000001823209005251610_s1_p0/141770/0_3779_CCS	Region-779
PB.fusion_nfl.963	Inter-chromosome	Chr01N	48788916-48790296	Chr03N	44325816-44326806	1	m160209_212138_42271_c100929752550000001823209005251612_s1_p0/97521/0_840_CCS	Region-782
PB.fusion_nfl.1110	Inter-chromosome	Chr08N	36985950-36986431	scaffold_15947	463-684	4	m150109_041318_00123_c100767012550000001823169107221511_s1_p0/122776/0_557_CCS;m160210_014237_42271_c100929752550000001823209005251613_s1_p0/150897/615_0_CCS;m140627_032544_00123_c100625492550000001823118408061407_s1_p0/133268/0_615_CCS;m150109_041318_00123_c100767012550000001823169107221511_s1_p0/118496/602_25_CCS	Region-776
PB.fusion_nfl.1220	Inter-chromosome	Chr04N	28152462-28152717	Chr05K	33688941-33689106	11	m150109_005658_00123_c100767012550000001823169107221510_s1_p0/31345/0_380_CCS;m160207_050544_42271_c100929962550000001823209005251644_s1_p0/57332/430_54_CCS;m160209_212138_42271_c100929752550000001823209005251612_s1_p0/26208/0_371_CCS;m150109_041318_00123_c100767012550000001823169107221511_s1_p0/741/0_373_CCS;m150109_041318_00123_c100767012550000001823169107221511_s1_p0/29099/387_56_CCS;m160210_0…	Region-653
PB.fusion_nfl.1588	Inter-chromosome	Chr06N	12853096-12855393	scaffold_491	22735-23882	3	m150106_111317_00123_c100767062550000001823169107221565_s1_p0/81085/0_3262_CCS;m160212_073305_42271_c100936882550000001823207905251605_s1_p0/82309/3133_26_CCS;m160206_160855_42271_c100929962550000001823209005251641_s1_p0/19098/2365_46_CCS	Region-780
PB.fusion_nfl.821	Inter-chromosome	Chr02K	52669384-52669635	Chr05K	25398824-25399225	4	m160206_115235_42271_c100929962550000001823209005251640_s1_p0/109209/0_627_CCS;m140627_032544_00123_c100625492550000001823118408061407_s1_p0/29161/20_400_CCS;m150109_041318_00123_c100767012550000001823169107221511_s1_p0/32487/22_378_CCS;m140626_205304_00123_c100625492550000001823118408061405_s1_p0/114433/30_332_CCS	Region-785
PB.fusion_nfl.445	Inter-chromosome	Chr03N	18319179-18319289	scaffold_7939	476-1613	1	m150106_154636_42173_c100766962550000001823169107221504_s1_p0/110533/1302_0_CCS	Region-777
PB.fusion_nfl.703	Inter-chromosome	Chr02N	75607182-75609672	Chr09N	117628902-117634906	1	m160206_032001_42271_c100929922550000001823209005251686_s1_p0/120175/0_2814_CCS	Region-20
PB.fusion_nfl.1289	Inter-chromosome	Chr08K	8268375-8268453	Chr08N	5506361-5507160	1	m160213_021713_42271_c100936882550000001823207905251607_s1_p0/47786/789_0_CCS	Region-786
PB.fusion_nfl.65	Inter-chromosome	Chr02N	99648241-99648815	scaffold_11124	223-355	2	m160207_050544_42271_c100929962550000001823209005251644_s1_p0/4235/628_0_CCS;m150107_002342_42173_c100766962550000001823169107221506_s1_p0/101589/0_806_CCS	Region-783
PB.fusion_nfl.1009	Inter-chromosome	Chr07N	14385745-14386494	scaffold_3878	4760-4909	1	m160206_202527_42271_c100929962550000001823209005251642_s1_p0/103614/0_889_CCS	Region-444
PB.fusion_nfl.1697	Inter-chromosome	Chr07N	18519742-18521214	scaffold_27461	343-716	1	m140621_053953_00123_c100629332550000001823105008061437_s1_p0/37653/0_1845_CCS	Region-784
PB.fusion_nfl.874	Inter-chromosome	Chr01K	4109361-4109427	Chr05N	99186831-99187183	1	m160206_073619_42271_c100929922550000001823209005251687_s1_p0/160836/450_0_CCS	Region-788
PB.fusion_nfl.1594	Inter-chromosome	Chr01K	62581617-62582485	Chr05K	26027429-26027651	3	m160206_202527_42271_c100929962550000001823209005251642_s1_p0/75466/0_1001_CCS;m160208_235258_42271_c100929962550000001823209005251645_s1_p0/29664/968_54_CCS;m160206_202527_42271_c100929962550000001823209005251642_s1_p0/122197/0_1032_CCS	Region-790
PB.fusion_nfl.456	Inter-chromosome	Chr04N	42483752-42485258	Chr05K	113279802-113280288	1	m140701_195627_42173_c100625722550000001823118408061486_s1_p0/59772/0_2000_CCS	Region-789
PB.fusion_nfl.122	Inter-chromosome	Chr01N	14265086-14265621	Chr04K	7326185-7327702	1	m160212_215811_42271_c100936882550000001823207905251606_s1_p0/122834/44_2381_CCS	Region-792
PB.fusion_nfl.361	Inter-chromosome	Chr05N	24470232-24472600	scaffold_1984	5494-6057	1	m150106_071347_42173_c100766962550000001823169107221502_s1_p0/146827/2924_0_CCS	Region-787
PB.fusion_nfl.2201	Inter-chromosome	Chr04K	56968215-56971468	Chr09N	15912452-15912926	1	m150106_111317_00123_c100767062550000001823169107221565_s1_p0/5733/4061_0_CCS	Region-795
PB.fusion_nfl.327	Inter-chromosome	Chr07N	2600497-2600713	Chr09N	9820793-9820851	1	m150104_012120_42173_c100766932550000001823169107221535_s1_p0/127312/380_61_CCS	Region-796
PB.fusion_nfl.31	Inter-chromosome	Chr09N	21424245-21427400	scaffold_3259	13495-13653	1	m160206_032001_42271_c100929922550000001823209005251686_s1_p0/160537/0_1629_CCS	Region-791
PB.fusion_nfl.1823	Inter-chromosome	Chr03N	101684-103619	Chr08N	4995551-4996810	1	m160206_202527_42271_c100929962550000001823209005251642_s1_p0/32732/30_1299_CCS	Region-797
PB.fusion_nfl.1406	Inter-chromosome	Chr03N	22527399-22527965	Chr09N	97107562-97107979	1	m140702_001214_42173_c100625722550000001823118408061487_s1_p0/92669/0_945_CCS	Region-798
PB.fusion_nfl.933	Inter-chromosome	Chr01K	6677100-6679160	scaffold_10552	3532-3841	2	m160209_212138_42271_c100929752550000001823209005251612_s1_p0/62830/30_1212_CCS;m160206_160855_42271_c100929962550000001823209005251641_s1_p0/60974/1246_54_CCS	Region-793
PB.fusion_nfl.1629	Inter-chromosome	Chr08K	67585757-67587327	scaffold_1812	19687-19923	1	m160213_021713_42271_c100936882550000001823207905251607_s1_p0/119226/0_1820_CCS	Region-794
PB.fusion_nfl.2152	Inter-chromosome	Chr02K	36204303-36206583	Chr05K	10937639-10937764	2	m160208_235258_42271_c100929962550000001823209005251645_s1_p0/113648/29_1806_CCS;m160209_040851_42271_c100929962550000001823209005251646_s1_p0/155990/30_1714_CCS	Region-803
PB.fusion_nfl.591	Inter-chromosome	Chr03K	57952115-57953336	Chr07N	44272766-44273897	1	m160212_215811_42271_c100936882550000001823207905251606_s1_p0/132862/78_2531_CCS	Region-799
PB.fusion_nfl.392	Inter-chromosome	scaffold_17301	311-893	scaffold_9666	919-2132	1	m140621_095612_00123_c100625492550000001823118408061400_s1_p0/60187/0_1729_CCS	Region-17
PB.fusion_nfl.1744	Inter-chromosome	Chr01N	97603601-97604104	Chr05K	98546931-98547630	1	m160207_004423_42271_c100929962550000001823209005251643_s1_p0/138562/0_757_CCS	Region-804
PB.fusion_nfl.2239	Inter-chromosome	Chr03N	11091206-11091376	Chr08K	1710048-1711401	1	m150106_154636_42173_c100766962550000001823169107221504_s1_p0/147876/0_999_CCS	Region-802
PB.fusion_nfl.1334	Inter-chromosome	Chr02N	79071888-79074140	Chr05K	17926144-17926601	2	m160206_115235_42271_c100929962550000001823209005251640_s1_p0/134527/2758_0_CCS;m160209_040851_42271_c100929962550000001823209005251646_s1_p0/34489/0_405_CCS	Region-806
PB.fusion_nfl.1193	Inter-chromosome	scaffold_7454	5794-6862	scaffold_9666	9-2135	1	m160209_082855_42271_c100929962550000001823209005251647_s1_p0/81118/2905_0_CCS	Region-761
PB.fusion_nfl.1934	Inter-chromosome	Chr02N	13942224-13942332	Chr05K	72153884-72156141	2	m160206_160855_42271_c100929962550000001823209005251641_s1_p0/105522/0_1537_CCS;m150106_175143_00123_c100767062550000001823169107221567_s1_p0/5819/1019_53_CCS	Region-808
PB.fusion_nfl.753	Inter-chromosome	Chr02K	51400550-51400610	Chr02N	48093261-48093499	1	m160207_050544_42271_c100929962550000001823209005251644_s1_p0/153848/0_300_CCS	Region-807
PB.fusion_nfl.1968	Inter-chromosome	Chr07K	15511505-15514318	scaffold_19479	524-627	1	m160209_082855_42271_c100929962550000001823209005251647_s1_p0/84191/0_1668_CCS	Region-801
PB.fusion_nfl.526	Inter-chromosome	Chr06K	9356764-9358745	scaffold_5527	730-1110	6	m140702_001214_42173_c100625722550000001823118408061487_s1_p0/61272/1351_60_CCS;m160209_170232_42271_c100929752550000001823209005251611_s1_p0/94303/1680_232_CCS;m160206_202527_42271_c100929962550000001823209005251642_s1_p0/73691/0_1398_CCS;m160206_202527_42271_c100929962550000001823209005251642_s1_p0/43398/1568_38_CCS;m160206_073619_42271_c100929922550000001823209005251687_s1_p0/131025/1221_0_CCS…	Region-800
PB.fusion_nfl.254	Inter-chromosome	Chr04N	2927629-2929240	Chr06K	41927910-41928157	1	m160212_073305_42271_c100936882550000001823207905251605_s1_p0/12746/1667_71_CCS	Region-766
PB.fusion_nfl.176	Inter-chromosome	Chr02K	20842196-20844210	Chr06N	52857620-52857787	2	m160206_202527_42271_c100929962550000001823209005251642_s1_p0/144977/1497_57_CCS;m160209_124516_42271_c100929752550000001823209005251610_s1_p0/19618/0_1428_CCS	Region-809
PB.fusion_nfl.537	Inter-chromosome	Chr09K	51578261-51585749	scaffold_15947	466-538	1	m160207_004423_42271_c100929962550000001823209005251643_s1_p0/136208/377_0_CCS	Region-805
PB.fusion_nfl.917	Inter-chromosome	Chr02N	46794576-46797264	Chr03K	42155663-42155859	2	m150106_154636_42173_c100766962550000001823169107221504_s1_p0/6329/1480_76_CCS;m160209_170232_42271_c100929752550000001823209005251611_s1_p0/97816/1443_50_CCS	Region-607
PB.fusion_nfl.1480	Inter-chromosome	Chr07K	70594462-70597024	Chr09N	2045108-2048420	1	m150105_224135_42173_c100766962550000001823169107221500_s1_p0/113554/30_4594_CCS	Region-814
PB.fusion_nfl.1070	Inter-chromosome	Chr01K	3016570-3017551	Chr02N	75799536-75807765	1	m150106_200247_42173_c100766962550000001823169107221505_s1_p0/149202/0_1958_CCS	Region-812
PB.fusion_nfl.1150	Inter-chromosome	Chr05K	85845948-85846015	Chr05N	79638995-79639893	1	m160207_004423_42271_c100929962550000001823209005251643_s1_p0/29976/0_963_CCS	Region-818
PB.fusion_nfl.855	Inter-chromosome	Chr02K	82005836-82005947	Chr03K	64559575-64561587	1	m150106_200247_42173_c100766962550000001823169107221505_s1_p0/129774/974_55_CCS	Region-815
PB.fusion_nfl.2094	Inter-chromosome	Chr02K	20848182-20850309	scaffold_2211	16236-16501	2	m160206_160855_42271_c100929962550000001823209005251641_s1_p0/35060/1941_55_CCS;m160206_160855_42271_c100929962550000001823209005251641_s1_p0/119197/1792_56_CCS	Region-810
PB.fusion_nfl.1886	Inter-chromosome	Chr04N	42586639-42587196	Chr05N	51261814-51263822	1	m150103_080444_42173_c100766932550000001823169107221531_s1_p0/118822/0_2465_CCS	Region-817
PB.fusion_nfl.1411	Inter-chromosome	Chr05K	86514420-86514994	Chr09N	120136819-120140085	1	m160212_031610_42271_c100936882550000001823207905251604_s1_p0/145679/0_1619_CCS	Region-821
PB.fusion_nfl.579	Inter-chromosome	Chr01K	23851494-23851790	Chr08N	56356966-56360964	1	m150106_071347_42173_c100766962550000001823169107221502_s1_p0/6883/2558_0_CCS	Region-816
PB.fusion_nfl.395	Inter-chromosome	Chr04N	21971686-21972614	scaffold_6349	8959-9124	1	m160206_160855_42271_c100929962550000001823209005251641_s1_p0/59347/0_1095_CCS	Region-811
PB.fusion_nfl.430	Inter-chromosome	Chr03K	18025477-18025943	Chr04K	47929734-47932882	1	m160206_115235_42271_c100929962550000001823209005251640_s1_p0/32098/30_1607_CCS	Region-820
PB.fusion_nfl.1094	Inter-chromosome	Chr04K	1080327-1080750	scaffold_171	43500-43629	1	m160210_014237_42271_c100929752550000001823209005251613_s1_p0/74001/0_560_CCS	Region-813
PB.fusion_nfl.172	Inter-chromosome	Chr02K	8355122-8356604	Chr08K	60177233-60177443	1	m160212_215811_42271_c100936882550000001823207905251606_s1_p0/119658/0_1608_CCS	Region-823
PB.fusion_nfl.1168	Inter-chromosome	Chr08K	76333500-76334246	Chr08N	66418870-66419167	1	m160213_021713_42271_c100936882550000001823207905251607_s1_p0/73017/0_1163_CCS	Region-822
PB.fusion_nfl.1851	Inter-chromosome	Chr08N	12835125-12839363	scaffold_10591	1043-1230	2	m160212_073305_42271_c100936882550000001823207905251605_s1_p0/81249/30_3420_CCS;m160206_073619_42271_c100929922550000001823209005251687_s1_p0/36807/1664_0_CCS	Region-533
PB.fusion_nfl.1526	Inter-chromosome	Chr03K	41314191-41314878	Chr05K	2994489-2997413	1	m160208_235258_42271_c100929962550000001823209005251645_s1_p0/112172/2839_57_CCS	Region-825
PB.fusion_nfl.117	Inter-chromosome	Chr03K	28494086-28494136	scaffold_263	24704-25174	1	m160206_073619_42271_c100929922550000001823209005251687_s1_p0/124591/449_0_CCS	Region-168
PB.fusion_nfl.26	Inter-chromosome	Chr01K	1746006-1747955	Chr08K	9758685-9758800	1	m160209_040851_42271_c100929962550000001823209005251646_s1_p0/153692/0_2097_CCS	Region-824
PB.fusion_nfl.836	Inter-chromosome	Chr01N	48607972-48611332	Chr09N	8167096-8170505	1	m160209_040851_42271_c100929962550000001823209005251646_s1_p0/26813/1969_25_CCS	Region-830
PB.fusion_nfl.2258	Inter-chromosome	Chr02K	134809-148716	Chr02N	416419-416749	1	m160209_040851_42271_c100929962550000001823209005251646_s1_p0/127143/0_1086_CCS	Region-827
PB.fusion_nfl.1906	Inter-chromosome	Chr03K	35251852-35252697	Chr09N	22464641-22464831	1	m160209_170232_42271_c100929752550000001823209005251611_s1_p0/44225/0_1049_CCS	Region-828
PB.fusion_nfl.1494	Inter-chromosome	Chr01K	27827358-27827478	Chr02N	36812205-36812836	1	m150106_154636_42173_c100766962550000001823169107221504_s1_p0/59871/0_753_CCS	Region-328
PB.fusion_nfl.758	Inter-chromosome	Chr07K	34789961-34790250	Chr09N	101837937-101838872	1	m160208_235258_42271_c100929962550000001823209005251645_s1_p0/115398/32_1258_CCS	Region-831
PB.fusion_nfl.1926	Inter-chromosome	Chr04N	45984226-45985508	Chr05K	26272570-26272944	1	m150106_154636_42173_c100766962550000001823169107221504_s1_p0/138198/0_1564_CCS	Region-826
PB.fusion_nfl.1780	Inter-chromosome	Chr01N	32082996-32083493	Chr08N	275483-276596	1	m160212_031610_42271_c100936882550000001823207905251604_s1_p0/10333/0_1684_CCS	Region-829
PB.fusion_nfl.2214	Inter-chromosome	Chr05K	64330685-64331931	Chr09N	107198289-107199639	4	m160206_073619_42271_c100929922550000001823209005251687_s1_p0/89179/0_1877_CCS;m160212_073305_42271_c100936882550000001823207905251605_s1_p0/74189/0_1128_CCS;m160209_082855_42271_c100929962550000001823209005251647_s1_p0/73798/1560_57_CCS;m160206_160855_42271_c100929962550000001823209005251641_s1_p0/101589/1794_61_CCS	Region-771
PB.fusion_nfl.737	Inter-chromosome	Chr04K	3217265-3220584	Chr09K	18720843-18729291	1	m160212_031610_42271_c100936882550000001823207905251604_s1_p0/65089/6056_53_CCS	Region-832
PB.fusion_nfl.35	Inter-chromosome	Chr01K	27827355-27827478	Chr02N	36812197-36814107	2	m160212_073305_42271_c100936882550000001823207905251605_s1_p0/105036/0_931_CCS;m160209_124516_42271_c100929752550000001823209005251610_s1_p0/143880/0_2080_CCS	Region-328
PB.fusion_nfl.53	Inter-chromosome	Chr02K	59169491-59170994	Chr02N	66610162-66610250	1	m160207_050544_42271_c100929962550000001823209005251644_s1_p0/17589/452_0_CCS	Region-838
PB.fusion_nfl.1276	Inter-chromosome	Chr04N	27040283-27069037	Chr06K	25512691-25513746	1	m150106_111317_00123_c100767062550000001823169107221565_s1_p0/64292/3426_25_CCS	Region-833
PB.fusion_nfl.2097	Inter-chromosome	Chr06N	54066913-54071436	Chr07N	24108597-24108688	4	m140702_001214_42173_c100625722550000001823118408061487_s1_p0/31926/1295_37_CCS;m150106_200247_42173_c100766962550000001823169107221505_s1_p0/15568/1377_76_CCS;m160207_004423_42271_c100929962550000001823209005251643_s1_p0/42464/1269_58_CCS;m150106_154636_42173_c100766962550000001823169107221504_s1_p0/158838/1494_0_CCS	Region-836
PB.fusion_nfl.2222	Inter-chromosome	Chr05K	42910732-42911237	scaffold_741	12618-12924	8	m140621_141232_00123_c100625492550000001823118408061401_s1_p0/52042/576_0_CCS;m160206_032001_42271_c100929922550000001823209005251686_s1_p0/89234/0_548_CCS;m160212_215811_42271_c100936882550000001823207905251606_s1_p0/151535/621_0_CCS;m150103_034550_42173_c100766932550000001823169107221530_s1_p0/90881/0_654_CCS;m160208_235258_42271_c100929962550000001823209005251645_s1_p0/80304/675_0_CCS;m160212_…	Region-252
PB.fusion_nfl.1425	Inter-chromosome	Chr07N	66053103-66054484	scaffold_253	32417-32499	1	m150106_111317_00123_c100767062550000001823169107221565_s1_p0/142060/30_1623_CCS	Region-834
PB.fusion_nfl.1374	Inter-chromosome	Chr09N	110546701-110547828	scaffold_17018	60-1672	1	m150106_154636_42173_c100766962550000001823169107221504_s1_p0/112829/1832_137_CCS	Region-835
PB.fusion_nfl.2160	Inter-chromosome	Chr03N	32255381-32263137	Chr06K	50001691-50003725	1	m160208_235258_42271_c100929962550000001823209005251645_s1_p0/93237/0_1849_CCS	Region-10
PB.fusion_nfl.561	Inter-chromosome	Chr01N	73782318-73788339	Chr08N	30275869-30278853	1	m160213_021713_42271_c100936882550000001823207905251607_s1_p0/71035/57_5483_CCS	Region-842
PB.fusion_nfl.1065	Inter-chromosome	Chr05K	574915-576208	Chr07N	10525932-10526137	1	m150106_071347_42173_c100766962550000001823169107221502_s1_p0/74044/0_1499_CCS	Region-843
PB.fusion_nfl.531	Inter-chromosome	Chr09K	13763789-13767567	scaffold_19320	450-1018	1	m160212_073305_42271_c100936882550000001823207905251605_s1_p0/37202/3551_59_CCS	Region-839
PB.fusion_nfl.1106	Inter-chromosome	Chr05K	4258508-4258812	scaffold_1484	11889-14387	1	m150104_100436_42173_c100766932550000001823169107221537_s1_p0/109421/0_1865_CCS	Region-503
PB.fusion_nfl.817	Inter-chromosome	Chr07N	36276662-36278163	scaffold_257	29145-33571	1	m160206_032001_42271_c100929922550000001823209005251686_s1_p0/153089/29_3434_CCS	Region-841
PB.fusion_nfl.1351	Inter-chromosome	Chr06N	24572766-24573367	scaffold_16166	608-1824	1	m140621_095612_00123_c100625492550000001823118408061400_s1_p0/70224/0_1765_CCS	Region-840
PB.fusion_nfl.2098	Inter-chromosome	Chr01N	81028773-81028939	Chr07N	9906229-9906647	1	m160208_235258_42271_c100929962550000001823209005251645_s1_p0/22180/0_605_CCS	Region-847
PB.fusion_nfl.264	Inter-chromosome	Chr01K	7034190-7034268	Chr03K	6028049-6030646	1	m160209_040851_42271_c100929962550000001823209005251646_s1_p0/52692/0_1538_CCS	Region-846
PB.fusion_nfl.263	Inter-chromosome	scaffold_16693	223-791	scaffold_27668	66-706	1	m140701_195627_42173_c100625722550000001823118408061486_s1_p0/147678/0_1208_CCS	Region-837
PB.fusion_nfl.81	Inter-chromosome	Chr03K	28493738-28501196	scaffold_263	24704-24936	1	m150103_080444_42173_c100766932550000001823169107221531_s1_p0/20367/48_699_CCS	Region-168
PB.fusion_nfl.1583	Inter-chromosome	Chr03K	10947397-10949940	Chr09K	5821969-5822479	1	m160213_021713_42271_c100936882550000001823207905251607_s1_p0/147585/2383_0_CCS	Region-852
PB.fusion_nfl.883	Inter-chromosome	Chr08K	29457399-29458042	Chr09N	13850595-13852210	1	m140621_053953_00123_c100629332550000001823105008061437_s1_p0/97579/0_1439_CCS	Region-856
PB.fusion_nfl.724	Inter-chromosome	Chr07K	19820420-19823985	scaffold_6342	2654-2905	1	m160212_031610_42271_c100936882550000001823207905251604_s1_p0/31946/0_3720_CCS	Region-844
PB.fusion_nfl.1443	Inter-chromosome	Chr03K	41319612-41319695	Chr03N	2311258-2311616	1	m160206_032001_42271_c100929922550000001823209005251686_s1_p0/38105/568_55_CCS	Region-849
PB.fusion_nfl.851	Inter-chromosome	Chr09N	86994878-86995747	scaffold_15947	561-837	1	m160208_235258_42271_c100929962550000001823209005251645_s1_p0/153775/0_1101_CCS	Region-850
PB.fusion_nfl.1708	Inter-chromosome	Chr02K	29298440-29299227	scaffold_1534	20102-20609	1	m160206_073619_42271_c100929922550000001823209005251687_s1_p0/73472/0_1303_CCS	Region-848
PB.fusion_nfl.2020	Inter-chromosome	Chr08N	49276509-49278544	scaffold_3785	7454-12204	1	m160212_031610_42271_c100936882550000001823207905251604_s1_p0/155028/47_7172_CCS	Region-845
PB.fusion_nfl.106	Inter-chromosome	Chr01N	16259853-16260180	Chr05K	102774535-102774994	1	m150107_002342_42173_c100766962550000001823169107221506_s1_p0/54197/0_778_CCS	Region-862
PB.fusion_nfl.2233	Inter-chromosome	Chr07N	60171225-60172030	Chr08K	8268105-8268527	1	m160209_040851_42271_c100929962550000001823209005251646_s1_p0/158102/0_1026_CCS	Region-853
PB.fusion_nfl.2244	Inter-chromosome	Chr04K	38165611-38169254	Chr04N	10194912-10195018	1	m160208_235258_42271_c100929962550000001823209005251645_s1_p0/31796/1502_34_CCS	Region-854
PB.fusion_nfl.1300	Inter-chromosome	Chr04N	55951511-55951588	scaffold_10839	1726-2607	1	m160209_170232_42271_c100929752550000001823209005251611_s1_p0/3574/0_892_CCS	Region-851
PB.fusion_nfl.273	Inter-chromosome	Chr09K	57509395-57510932	scaffold_196	45509-45781	2	m160209_170232_42271_c100929752550000001823209005251611_s1_p0/127208/0_1280_CCS;m160206_115235_42271_c100929962550000001823209005251640_s1_p0/106745/0_1890_CCS	Region-857
PB.fusion_nfl.640	Inter-chromosome	Chr06K	45693148-45731096	Chr06N	39428155-39428952	1	m160213_021713_42271_c100936882550000001823207905251607_s1_p0/107964/39_5221_CCS	Region-860
PB.fusion_nfl.606	Inter-chromosome	Chr04K	31527069-31529123	Chr09N	52688941-52689067	1	m150103_080444_42173_c100766932550000001823169107221531_s1_p0/89986/0_1163_CCS	Region-865
PB.fusion_nfl.2283	Inter-chromosome	Chr08K	46852870-46853622	scaffold_25388	491-758	1	m160206_160855_42271_c100929962550000001823209005251641_s1_p0/42831/701_57_CCS	Region-859
PB.fusion_nfl.1665	Inter-chromosome	Chr08K	64362891-64363241	scaffold_6880	7447-7621	1	m150109_005658_00123_c100767012550000001823169107221510_s1_p0/68863/579_57_CCS	Region-858
PB.fusion_nfl.1398	Inter-chromosome	Chr01N	95065557-95066191	Chr03K	7265640-7267556	1	m150103_164254_42173_c100766932550000001823169107221533_s1_p0/88589/0_1485_CCS	Region-864
PB.fusion_nfl.2056	Inter-chromosome	Chr08N	8455927-8456178	scaffold_11519	23-1042	1	m140702_001214_42173_c100625722550000001823118408061487_s1_p0/17008/0_1489_CCS	Region-861
PB.fusion_nfl.778	Inter-chromosome	scaffold_1048	12726-13208	scaffold_15847	6-1627	1	m150107_043541_42173_c100766962550000001823169107221507_s1_p0/65435/2100_0_CCS	Region-855
PB.fusion_nfl.205	Inter-chromosome	Chr01N	5888079-5888565	scaffold_10552	3532-3721	1	m160207_004423_42271_c100929962550000001823209005251643_s1_p0/8288/0_658_CCS	Region-863
PB.fusion_nfl.1543	Inter-chromosome	Chr05K	28754315-28755442	Chr05N	26480641-26480696	1	m160209_212138_42271_c100929752550000001823209005251612_s1_p0/82393/1144_54_CCS	Region-874
PB.fusion_nfl.50	Inter-chromosome	Chr09N	70960974-70961724	scaffold_372	35929-36604	1	m160209_170232_42271_c100929752550000001823209005251611_s1_p0/120506/0_1034_CCS	Region-866
PB.fusion_nfl.1034	Inter-chromosome	Chr04N	17416274-17416353	Chr05K	31524803-31525393	1	m160209_170232_42271_c100929752550000001823209005251611_s1_p0/48551/0_666_CCS	Region-869
PB.fusion_nfl.667	Inter-chromosome	Chr09N	215228-216428	scaffold_8801	5427-5696	2	m160206_202527_42271_c100929962550000001823209005251642_s1_p0/113919/0_1272_CCS;m150106_154636_42173_c100766962550000001823169107221504_s1_p0/21763/0_1420_CCS	Region-867
PB.fusion_nfl.565	Inter-chromosome	Chr07K	24722102-24724632	Chr07N	28431539-28433055	1	m150103_122407_42173_c100766932550000001823169107221532_s1_p0/84679/2674_0_CCS	Region-872
PB.fusion_nfl.211	Inter-chromosome	Chr09N	116887743-116887984	scaffold_270	36882-36923	1	m160207_004423_42271_c100929962550000001823209005251643_s1_p0/97283/0_310_CCS	Region-871
PB.fusion_nfl.1604	Inter-chromosome	Chr04K	57245597-57247527	Chr09K	1674347-1675222	1	m160206_073619_42271_c100929922550000001823209005251687_s1_p0/38601/0_3245_CCS	Region-868
PB.fusion_nfl.1728	Inter-chromosome	Chr02N	88672800-88673080	Chr09N	19288645-19290199	1	m160206_202527_42271_c100929962550000001823209005251642_s1_p0/48809/1862_56_CCS	Region-879
PB.fusion_nfl.652	Inter-chromosome	Chr06K	3991164-3994236	scaffold_11733	2223-2589	1	m150104_100436_42173_c100766932550000001823169107221537_s1_p0/58321/0_3291_CCS	Region-870
PB.fusion_nfl.470	Inter-chromosome	Chr05K	113286917-113291553	Chr05N	39324865-39328522	1	m150106_111317_00123_c100767062550000001823169107221565_s1_p0/44926/8856_0_CCS	Region-881
PB.fusion_nfl.574	Inter-chromosome	Chr05K	73005022-73005989	scaffold_4159	6545-6780	1	m160206_160855_42271_c100929962550000001823209005251641_s1_p0/45218/28_1291_CCS	Region-875
PB.fusion_nfl.1428	Inter-chromosome	Chr04N	45927587-45927769	Chr08K	5900327-5901436	34	m140627_000924_00123_c100625492550000001823118408061406_s1_p0/84704/421_0_CCS;m140702_001214_42173_c100625722550000001823118408061487_s1_p0/109916/568_0_CCS;m140627_032544_00123_c100625492550000001823118408061407_s1_p0/145770/30_550_CCS;m140624_053330_00123_c100625492550000001823118408061403_s1_p0/129556/30_614_CCS;m160206_073619_42271_c100929922550000001823209005251687_s1_p0/129765/0_450_CCS;m14…	Region-2
PB.fusion_nfl.1354	Inter-chromosome	Chr03N	6527144-6527218	scaffold_2629	4287-5005	1	m160207_050544_42271_c100929962550000001823209005251644_s1_p0/156963/639_76_CCS	Region-873
PB.fusion_nfl.695	Inter-chromosome	Chr02N	81830103-81830201	scaffold_11094	194-407	1	m160206_032001_42271_c100929922550000001823209005251686_s1_p0/34085/29_334_CCS	Region-877
PB.fusion_nfl.1653	Inter-chromosome	Chr07K	34789961-34790147	Chr09N	101837933-101838872	1	m160206_032001_42271_c100929922550000001823209005251686_s1_p0/104836/30_1157_CCS	Region-831
PB.fusion_nfl.1459	Inter-chromosome	Chr02K	52669384-52669627	Chr05K	64331592-64331737	1	m160206_202527_42271_c100929962550000001823209005251642_s1_p0/728/22_420_CCS	Region-884
PB.fusion_nfl.2063	Inter-chromosome	Chr08N	42671333-42678095	scaffold_1274	22679-23380	1	m160206_032001_42271_c100929922550000001823209005251686_s1_p0/9478/2057_0_CCS	Region-876
PB.fusion_nfl.406	Inter-chromosome	Chr05K	50561216-50562228	scaffold_30	93171-96289	1	m160212_031610_42271_c100936882550000001823207905251604_s1_p0/8883/0_4842_CCS	Region-880
PB.fusion_nfl.1296	Inter-chromosome	Chr04N	17023793-17024218	Chr05K	42910730-42911237	11	m160212_073305_42271_c100936882550000001823207905251605_s1_p0/91777/46_816_CCS;m150103_034550_42173_c100766932550000001823169107221530_s1_p0/79673/849_0_CCS;m160212_073305_42271_c100936882550000001823207905251605_s1_p0/122472/74_875_CCS;m160213_021713_42271_c100936882550000001823207905251607_s1_p0/65498/0_673_CCS;m160212_031610_42271_c100936882550000001823207905251604_s1_p0/99901/0_651_CCS;m16020…	Region-885
PB.fusion_nfl.1570	Inter-chromosome	Chr04K	43175807-43175880	Chr04N	20938351-20938785	1	m160208_235258_42271_c100929962550000001823209005251645_s1_p0/111162/0_498_CCS	Region-882
PB.fusion_nfl.307	Inter-chromosome	Chr09N	116105583-116107415	scaffold_915	2956-4687	1	m160209_124516_42271_c100929752550000001823209005251610_s1_p0/46947/1903_0_CCS	Region-883
PB.fusion_nfl.469	Inter-chromosome	Chr09K	65946703-65947746	Chr09N	102474027-102474088	1	m160210_014237_42271_c100929752550000001823209005251613_s1_p0/82829/0_770_CCS	Region-888
PB.fusion_nfl.37	Inter-chromosome	Chr07K	48083983-48084243	Chr08N	3025346-3026108	1	m160207_004423_42271_c100929962550000001823209005251643_s1_p0/37306/1009_41_CCS	Region-887
PB.fusion_nfl.2055	Inter-chromosome	scaffold_10413	2048-2763	scaffold_823	9810-10696	1	m160206_032001_42271_c100929922550000001823209005251686_s1_p0/160749/29_1732_CCS	Region-878
PB.fusion_nfl.980	Inter-chromosome	Chr05N	54017453-54017977	scaffold_261	2797-2932	2	m150107_002342_42173_c100766962550000001823169107221506_s1_p0/115900/0_368_CCS;m160209_212138_42271_c100929752550000001823209005251612_s1_p0/140032/0_761_CCS	Region-212
PB.fusion_nfl.7	Inter-chromosome	Chr05N	82072748-82073552	scaffold_7661	5578-6660	1	m160213_021713_42271_c100936882550000001823207905251607_s1_p0/26992/0_1394_CCS	Region-886
PB.fusion_nfl.1391	Inter-chromosome	Chr07K	24751647-24752197	Chr07N	28465714-28465814	1	m160206_073619_42271_c100929922550000001823209005251687_s1_p0/128841/0_668_CCS	Region-408
PB.fusion_nfl.1099	Inter-chromosome	Chr07K	32733004-32733232	Chr09N	1367209-1378270	1	m160212_073305_42271_c100936882550000001823207905251605_s1_p0/49629/0_2810_CCS	Region-893
PB.fusion_nfl.1964	Inter-chromosome	Chr01K	65294061-65296987	Chr01N	2894679-2896772	3	m150106_175143_00123_c100767062550000001823169107221567_s1_p0/120758/30_3810_CCS;m150106_111317_00123_c100767062550000001823169107221565_s1_p0/71493/25_5022_CCS;m160212_073305_42271_c100936882550000001823207905251605_s1_p0/18826/4945_26_CCS	Region-890
PB.fusion_nfl.545	Inter-chromosome	Chr01K	6677037-6677910	scaffold_10552	3535-3909	2	m160209_212138_42271_c100929752550000001823209005251612_s1_p0/31638/732_53_CCS;m160209_212138_42271_c100929752550000001823209005251612_s1_p0/4440/0_1015_CCS	Region-793
PB.fusion_nfl.2037	Inter-chromosome	Chr01N	23947709-23947825	Chr05K	109772025-109776305	1	m150106_113009_42173_c100766962550000001823169107221503_s1_p0/88385/30_2304_CCS	Region-639
PB.fusion_nfl.150	Inter-chromosome	Chr03K	8896287-8896319	Chr06N	78770799-78771461	1	m150106_175143_00123_c100767062550000001823169107221567_s1_p0/59344/543_0_CCS	Region-1854
PB.fusion_nfl.1206	Inter-chromosome	Chr02N	48245967-48246088	Chr05N	4312066-4313264	1	m150106_071347_42173_c100766962550000001823169107221502_s1_p0/22906/30_1351_CCS	Region-896
PB.fusion_nfl.1938	Inter-chromosome	Chr05K	93017149-93017278	scaffold_22302	402-1370	1	m150106_154636_42173_c100766962550000001823169107221504_s1_p0/75100/0_1113_CCS	Region-889
PB.fusion_nfl.1410	Inter-chromosome	Chr03N	56800485-56802114	Chr08N	25073440-25073509	1	m160210_014237_42271_c100929752550000001823209005251613_s1_p0/163116/421_0_CCS	Region-892
PB.fusion_nfl.2000	Inter-chromosome	Chr08K	64414029-64414653	scaffold_21525	170-1341	1	m160207_050544_42271_c100929962550000001823209005251644_s1_p0/139762/0_719_CCS	Region-891
PB.fusion_nfl.282	Inter-chromosome	Chr03K	21945359-21945682	Chr09N	109727295-109729553	1	m150106_111317_00123_c100767062550000001823169107221565_s1_p0/44583/0_2931_CCS	Region-899
PB.fusion_nfl.419	Inter-chromosome	Chr03K	65475055-65475117	Chr09K	3753199-3753604	1	m160210_014237_42271_c100929752550000001823209005251613_s1_p0/162009/0_435_CCS	Region-898
PB.fusion_nfl.609	Inter-chromosome	Chr02K	7208128-7209839	Chr02N	6758030-6758150	1	m160207_050544_42271_c100929962550000001823209005251644_s1_p0/81113/807_55_CCS	Region-901
PB.fusion_nfl.2142	Inter-chromosome	Chr08N	25073768-25075105	Chr09K	64569504-64570155	1	m160212_031610_42271_c100936882550000001823207905251604_s1_p0/137392/0_2064_CCS	Region-897
PB.fusion_nfl.2047	Inter-chromosome	Chr07N	20713404-20716150	scaffold_4823	2733-2868	1	m160209_212138_42271_c100929752550000001823209005251612_s1_p0/34061/952_0_CCS	Region-894
PB.fusion_nfl.297	Inter-chromosome	Chr02K	73216605-73218368	scaffold_1699	19360-20020	1	m160212_215811_42271_c100936882550000001823207905251606_s1_p0/154651/0_2662_CCS	Region-895
PB.fusion_nfl.1452	Inter-chromosome	Chr03K	18379958-18381493	Chr09K	37566702-37567023	1	m140626_205304_00123_c100625492550000001823118408061405_s1_p0/151513/0_786_CCS	Region-900
PB.fusion_nfl.1022	Inter-chromosome	Chr05N	37744461-37746567	Chr09N	9835312-9838629	1	m160212_031610_42271_c100936882550000001823207905251604_s1_p0/108147/0_5378_CCS	Region-905
PB.fusion_nfl.149	Inter-chromosome	Chr05K	115615870-115616179	Chr09K	13912907-13915235	1	m160209_170232_42271_c100929752550000001823209005251611_s1_p0/147974/1663_0_CCS	Region-903
PB.fusion_nfl.905	Inter-chromosome	Chr02N	16781105-16782667	Chr07K	59722970-59726223	1	m160209_040851_42271_c100929962550000001823209005251646_s1_p0/17633/2314_0_CCS	Region-1866
PB.fusion_nfl.922	Inter-chromosome	Chr03K	52727188-52727632	Chr05N	45336444-45340091	5	m150106_200247_42173_c100766962550000001823169107221505_s1_p0/19736/915_50_CCS;m160209_170232_42271_c100929752550000001823209005251611_s1_p0/75837/1285_59_CCS;m160209_170232_42271_c100929752550000001823209005251611_s1_p0/128543/0_1641_CCS;m160209_170232_42271_c100929752550000001823209005251611_s1_p0/85530/30_1142_CCS;m160209_212138_42271_c100929752550000001823209005251612_s1_p0/64334/1149_52_CCS	Region-663
PB.fusion_nfl.1471	Inter-chromosome	Chr01K	60773221-60773479	Chr01N	72248532-72251109	1	m150103_164254_42173_c100766932550000001823169107221533_s1_p0/77617/0_2438_CCS	Region-906
PB.fusion_nfl.348	Inter-chromosome	Chr02K	24287486-24305094	Chr02N	20078209-20079126	3	m160213_021713_42271_c100936882550000001823207905251607_s1_p0/50334/29_5182_CCS;m150106_111317_00123_c100767062550000001823169107221565_s1_p0/40217/4864_0_CCS;m160213_021713_42271_c100936882550000001823207905251607_s1_p0/70105/4749_26_CCS	Region-341
PB.fusion_nfl.1737	Inter-chromosome	Chr03N	42719454-42720202	Chr07K	17059927-17061170	1	m160206_160855_42271_c100929962550000001823209005251641_s1_p0/52988/1570_100_CCS	Region-904
PB.fusion_nfl.1898	Inter-chromosome	Chr03K	50797910-50799132	Chr05K	82132846-82133061	2	m150109_041318_00123_c100767012550000001823169107221511_s1_p0/52952/512_59_CCS;m140627_000924_00123_c100625492550000001823118408061406_s1_p0/86448/443_61_CCS	Region-907
PB.fusion_nfl.203	Inter-chromosome	Chr08N	72716201-72719045	scaffold_9805	1189-1430	1	m150107_002342_42173_c100766962550000001823169107221506_s1_p0/6515/690_54_CCS	Region-902
PB.fusion_nfl.2072	Inter-chromosome	Chr04K	18525702-18526113	Chr04N	23199591-23201259	1	m160209_170232_42271_c100929752550000001823209005251611_s1_p0/109768/0_744_CCS	Region-522
PB.fusion_nfl.741	Inter-chromosome	Chr02K	44303153-44307496	Chr09K	5460769-5461321	1	m160209_040851_42271_c100929962550000001823209005251646_s1_p0/61496/0_1215_CCS	Region-915
PB.fusion_nfl.1467	Inter-chromosome	Chr02N	52849477-52850483	Chr03N	39457470-39457542	1	m160209_082855_42271_c100929962550000001823209005251647_s1_p0/161894/0_1026_CCS	Region-911
PB.fusion_nfl.1796	Inter-chromosome	Chr05N	89497206-89497735	Chr08N	9929537-9930333	1	m160212_031610_42271_c100936882550000001823207905251604_s1_p0/94052/0_1327_CCS	Region-912
PB.fusion_nfl.1787	Inter-chromosome	Chr06N	9916807-9917281	scaffold_20092	272-1254	1	m160206_160855_42271_c100929962550000001823209005251641_s1_p0/44372/0_1393_CCS	Region-909
PB.fusion_nfl.989	Inter-chromosome	Chr03N	45306134-45306580	scaffold_871	20673-21718	1	m160209_082855_42271_c100929962550000001823209005251647_s1_p0/33252/30_1760_CCS	Region-908
PB.fusion_nfl.1912	Inter-chromosome	Chr04N	9705624-9708022	Chr05K	92878768-92879729	1	m160206_073619_42271_c100929922550000001823209005251687_s1_p0/15891/0_2905_CCS	Region-914
PB.fusion_nfl.2228	Inter-chromosome	Chr02K	18300200-18300307	Chr03N	42610032-42610416	62	m150109_005658_00123_c100767012550000001823169107221510_s1_p0/90810/60_501_CCS;m150109_041318_00123_c100767012550000001823169107221511_s1_p0/138352/435_0_CCS;m160209_082855_42271_c100929962550000001823209005251647_s1_p0/106383/0_370_CCS;m160206_202527_42271_c100929962550000001823209005251642_s1_p0/61691/445_0_CCS;m160207_050544_42271_c100929962550000001823209005251644_s1_p0/29538/449_0_CCS;m16020…	Region-916
PB.fusion_nfl.1147	Inter-chromosome	Chr02N	71281708-71282739	scaffold_2648	16454-16604	1	m160209_212138_42271_c100929752550000001823209005251612_s1_p0/15646/1088_0_CCS	Region-910
PB.fusion_nfl.1262	Inter-chromosome	Chr01N	2097467-2097895	Chr02N	46648609-46648699	1	m150109_005658_00123_c100767012550000001823169107221510_s1_p0/143775/604_55_CCS	Region-919
PB.fusion_nfl.1085	Inter-chromosome	Chr08K	6625089-6625316	Chr08N	16830437-16830540	1	m160210_014237_42271_c100929752550000001823209005251613_s1_p0/162021/0_369_CCS	Region-917
PB.fusion_nfl.1890	Inter-chromosome	Chr01K	74243066-74243773	Chr06N	25983467-25984387	1	m150107_043541_42173_c100766962550000001823169107221507_s1_p0/24456/0_691_CCS	Region-684
PB.fusion_nfl.656	Inter-chromosome	Chr07K	24639138-24643643	scaffold_574	4496-4923	5	m160212_073305_42271_c100936882550000001823207905251605_s1_p0/11772/0_2446_CCS;m160213_021713_42271_c100936882550000001823207905251607_s1_p0/102953/2266_51_CCS;m150106_111317_00123_c100767062550000001823169107221565_s1_p0/48775/4355_22_CCS;m150106_111317_00123_c100767062550000001823169107221565_s1_p0/81689/0_2864_CCS;m150106_175143_00123_c100767062550000001823169107221567_s1_p0/57667/0_2028_CCS	Region-913
PB.fusion_nfl.333	Inter-chromosome	Chr02K	84436296-84436404	Chr05K	1483144-1484868	1	m160206_073619_42271_c100929922550000001823209005251687_s1_p0/18234/1711_0_CCS	Region-921
PB.fusion_nfl.1227	Inter-chromosome	Chr05N	47275089-47275116	scaffold_196	43772-44166	1	m160207_050544_42271_c100929962550000001823209005251644_s1_p0/29478/485_52_CCS	Region-918
PB.fusion_nfl.1814	Inter-chromosome	Chr05N	64588751-64589367	Chr08N	17012259-17016886	1	m150106_175143_00123_c100767062550000001823169107221567_s1_p0/130969/29_5279_CCS	Region-923
PB.fusion_nfl.492	Inter-chromosome	Chr03N	2311258-2311830	Chr05K	98033837-98033875	2	m160209_082855_42271_c100929962550000001823209005251647_s1_p0/125217/0_608_CCS;m150106_154636_42173_c100766962550000001823169107221504_s1_p0/137709/0_399_CCS	Region-922
PB.fusion_nfl.1637	Inter-chromosome	Chr04K	62699996-62702396	Chr04N	49966127-49966363	2	m160206_032001_42271_c100929922550000001823209005251686_s1_p0/53138/30_1413_CCS;m150106_071347_42173_c100766962550000001823169107221502_s1_p0/70523/30_2011_CCS	Region-920
PB.fusion_nfl.494	Inter-chromosome	Chr01N	48544512-48545045	Chr06K	951263-952275	1	m150104_012120_42173_c100766932550000001823169107221535_s1_p0/89401/970_67_CCS	Region-924
PB.fusion_nfl.94	Inter-chromosome	Chr05K	43328952-43330790	Chr07N	41974338-41976708	1	m160209_082855_42271_c100929962550000001823209005251647_s1_p0/157463/0_4206_CCS	Region-926
PB.fusion_nfl.2189	Inter-chromosome	Chr03K	30168555-30168823	Chr09N	101829340-101831303	2	m140621_053953_00123_c100629332550000001823105008061437_s1_p0/59856/1838_30_CCS;m150106_113009_42173_c100766962550000001823169107221503_s1_p0/110500/0_1835_CCS	Region-927
PB.fusion_nfl.1895	Inter-chromosome	Chr03K	52781802-52783532	Chr08N	49684697-49684802	1	m160209_040851_42271_c100929962550000001823209005251646_s1_p0/31068/0_1898_CCS	Region-928
PB.fusion_nfl.1996	Inter-chromosome	Chr03K	46982123-46984360	Chr04N	6107509-6107606	1	m160206_160855_42271_c100929962550000001823209005251641_s1_p0/137278/1378_0_CCS	Region-925
PB.fusion_nfl.287	Inter-chromosome	Chr04K	14386676-14389478	Chr05K	77031103-77031802	41	m160209_082855_42271_c100929962550000001823209005251647_s1_p0/74156/0_2030_CCS;m160206_115235_42271_c100929962550000001823209005251640_s1_p0/88760/0_2218_CCS;m160212_031610_42271_c100936882550000001823207905251604_s1_p0/122343/2713_0_CCS;m160206_073619_42271_c100929922550000001823209005251687_s1_p0/144970/2427_57_CCS;m160209_124516_42271_c100929752550000001823209005251610_s1_p0/30199/0_370_CCS;m1…	Region-539
PB.fusion_nfl.1483	Inter-chromosome	Chr08K	22294105-22294945	Chr08N	12944235-12945245	11	m150106_154636_42173_c100766962550000001823169107221504_s1_p0/25574/0_1425_CCS;m150106_113009_42173_c100766962550000001823169107221503_s1_p0/24825/1944_53_CCS;m150103_164254_42173_c100766932550000001823169107221533_s1_p0/111003/29_1273_CCS;m160209_124516_42271_c100929752550000001823209005251610_s1_p0/134890/1356_50_CCS;m140702_001214_42173_c100625722550000001823118408061487_s1_p0/109267/1895_0_CC…	Region-143
PB.fusion_nfl.748	Inter-chromosome	Chr08K	5900533-5900877	Chr08N	18638378-18638576	1	m140627_000924_00123_c100625492550000001823118408061406_s1_p0/48849/0_608_CCS	Region-931
PB.fusion_nfl.504	Inter-chromosome	Chr07K	36556707-36556767	scaffold_8001	5590-6151	1	m160208_235258_42271_c100929962550000001823209005251645_s1_p0/136311/29_647_CCS	Region-930
PB.fusion_nfl.635	Inter-chromosome	Chr08N	66009065-66009839	scaffold_818	19927-20345	1	m160212_073305_42271_c100936882550000001823207905251605_s1_p0/31799/0_1385_CCS	Region-929
PB.fusion_nfl.1858	Inter-chromosome	Chr09K	62817889-62817964	Chr09N	89711117-89712137	1	m160209_124516_42271_c100929752550000001823209005251610_s1_p0/28111/0_953_CCS	Region-937
PB.fusion_nfl.466	Inter-chromosome	Chr01N	4818236-4818464	Chr06K	65685932-65686259	1	m160207_050544_42271_c100929962550000001823209005251644_s1_p0/155514/0_570_CCS	Region-934
PB.fusion_nfl.1497	Inter-chromosome	Chr05K	46005202-46005297	Chr06K	46577247-46579365	1	m160209_040851_42271_c100929962550000001823209005251646_s1_p0/84092/755_30_CCS	Region-939
PB.fusion_nfl.1163	Inter-chromosome	Chr04K	56738211-56738263	scaffold_691	23451-23898	1	m150107_002342_42173_c100766962550000001823169107221506_s1_p0/46162/532_26_CCS	Region-932
PB.fusion_nfl.1188	Inter-chromosome	Chr01K	33264344-33266495	scaffold_9666	1097-1790	1	m160212_031610_42271_c100936882550000001823207905251604_s1_p0/92813/2713_0_CCS	Region-933
PB.fusion_nfl.1144	Inter-chromosome	Chr01K	78185216-78185262	scaffold_1341	13834-14187	1	m160206_160855_42271_c100929962550000001823209005251641_s1_p0/34513/29_428_CCS	Region-1894
PB.fusion_nfl.1769	Inter-chromosome	Chr04N	45984588-45985561	Chr07K	49181304-49181490	1	m160209_170232_42271_c100929752550000001823209005251611_s1_p0/93308/1084_0_CCS	Region-935
PB.fusion_nfl.1712	Inter-chromosome	Chr06K	58364537-58364681	Chr06N	63956344-63959886	1	m160209_082855_42271_c100929962550000001823209005251647_s1_p0/116629/0_1175_CCS	Region-936
PB.fusion_nfl.1768	Inter-chromosome	Chr01N	91562242-91567167	Chr05N	85246836-85247252	1	m160206_073619_42271_c100929922550000001823209005251687_s1_p0/122743/0_2055_CCS	Region-940
PB.fusion_nfl.2108	Inter-chromosome	Chr06K	59575502-59576446	Chr09N	62660236-62660937	1	m150103_034550_42173_c100766932550000001823169107221530_s1_p0/96635/1748_58_CCS	Region-943
PB.fusion_nfl.1762	Inter-chromosome	Chr02N	97417186-97424961	Chr09K	5061994-5062213	1	m160213_021713_42271_c100936882550000001823207905251607_s1_p0/37599/0_3341_CCS	Region-944
PB.fusion_nfl.956	Inter-chromosome	Chr03N	7805711-7806170	Chr04K	23723462-23724096	1	m160206_115235_42271_c100929962550000001823209005251640_s1_p0/72688/1195_0_CCS	Region-941
PB.fusion_nfl.1788	Inter-chromosome	Chr01N	59926231-59926608	scaffold_30030	318-1052	1	m160206_073619_42271_c100929922550000001823209005251687_s1_p0/143911/1108_0_CCS	Region-938
PB.fusion_nfl.1730	Inter-chromosome	Chr05N	11242301-11242927	Chr06N	75865408-75869653	2	m140621_141232_00123_c100625492550000001823118408061401_s1_p0/87702/0_3968_CCS;m160212_073305_42271_c100936882550000001823207905251605_s1_p0/161545/30_4911_CCS	Region-705
PB.fusion_nfl.2164	Inter-chromosome	Chr03K	69133534-69134355	Chr06K	61295377-61298109	1	m160212_073305_42271_c100936882550000001823207905251605_s1_p0/73157/30_3602_CCS	Region-946
PB.fusion_nfl.1663	Inter-chromosome	Chr01N	88929239-88930366	Chr09N	11172543-11172807	1	m150103_122407_42173_c100766932550000001823169107221532_s1_p0/99366/0_1263_CCS	Region-950
PB.fusion_nfl.675	Inter-chromosome	Chr07N	59766325-59769877	Chr09K	5821581-5821777	1	m160206_115235_42271_c100929962550000001823209005251640_s1_p0/134023/0_2954_CCS	Region-948
PB.fusion_nfl.1983	Inter-chromosome	Chr06K	58791095-58791189	scaffold_29224	656-872	1	m160209_124516_42271_c100929752550000001823209005251610_s1_p0/70819/0_325_CCS	Region-942
PB.fusion_nfl.568	Inter-chromosome	Chr05N	92779036-92780281	scaffold_7854	999-2641	1	m160212_073305_42271_c100936882550000001823207905251605_s1_p0/125856/3246_55_CCS	Region-129
PB.fusion_nfl.542	Inter-chromosome	Chr05K	52384496-52402393	scaffold_1070	19403-21315	1	m150104_100436_42173_c100766932550000001823169107221537_s1_p0/22959/6133_0_CCS	Region-945
PB.fusion_nfl.1174	Inter-chromosome	Chr01N	23947692-23947844	Chr06N	75289156-75291979	1	m160208_235258_42271_c100929962550000001823209005251645_s1_p0/105576/30_1357_CCS	Region-952
PB.fusion_nfl.985	Inter-chromosome	Chr02N	9355842-9355948	Chr09N	95557598-95557855	1	m140627_000924_00123_c100625492550000001823118408061406_s1_p0/24847/0_365_CCS	Region-1890
PB.fusion_nfl.1673	Inter-chromosome	Chr05N	12016897-12017645	scaffold_196	43756-44108	3	m160209_124516_42271_c100929752550000001823209005251610_s1_p0/116589/0_547_CCS;m160209_082855_42271_c100929962550000001823209005251647_s1_p0/16449/0_608_CCS;m160209_082855_42271_c100929962550000001823209005251647_s1_p0/83187/0_1104_CCS	Region-949
PB.fusion_nfl.2083	Inter-chromosome	Chr03N	36392768-36394326	scaffold_9238	210-515	1	m160209_124516_42271_c100929752550000001823209005251610_s1_p0/146364/1911_53_CCS	Region-947
PB.fusion_nfl.906	Inter-chromosome	Chr09K	59155253-59156836	Chr09N	11054286-11056337	2	m150103_164254_42173_c100766932550000001823169107221533_s1_p0/104593/0_1930_CCS;m150103_080444_42173_c100766932550000001823169107221531_s1_p0/107431/0_1596_CCS	Region-958
PB.fusion_nfl.1298	Inter-chromosome	Chr02N	89203871-89204425	Chr03N	49922130-49922861	1	m160209_212138_42271_c100929752550000001823209005251612_s1_p0/142347/1118_26_CCS	Region-954
PB.fusion_nfl.948	Inter-chromosome	Chr03K	14602271-14603077	Chr08N	68137414-68137586	1	m150106_154636_42173_c100766962550000001823169107221504_s1_p0/97277/30_1106_CCS	Region-953
PB.fusion_nfl.1330	Inter-chromosome	Chr03K	3214189-3214665	scaffold_58	64741-65007	2	m160210_014237_42271_c100929752550000001823209005251613_s1_p0/145885/0_605_CCS;m160207_050544_42271_c100929962550000001823209005251644_s1_p0/107238/819_91_CCS	Region-280
PB.fusion_nfl.2310	Inter-chromosome	Chr07K	47358970-47360996	scaffold_1680	19546-19906	1	m160212_215811_42271_c100936882550000001823207905251606_s1_p0/109904/30_2755_CCS	Region-951
PB.fusion_nfl.2023	Inter-chromosome	Chr03N	11090915-11091372	Chr08N	30200730-30201507	1	m150104_012120_42173_c100766932550000001823169107221535_s1_p0/49906/1347_0_CCS	Region-316
PB.fusion_nfl.381	Inter-chromosome	Chr02N	88870974-88879563	scaffold_794	21627-21787	1	m160206_202527_42271_c100929962550000001823209005251642_s1_p0/41699/1417_26_CCS	Region-957
PB.fusion_nfl.1271	Inter-chromosome	Chr02K	16062753-16063044	scaffold_9583	3441-5129	1	m160208_235258_42271_c100929962550000001823209005251645_s1_p0/125426/0_2128_CCS	Region-955
PB.fusion_nfl.645	Inter-chromosome	Chr01K	49385622-49386040	Chr06N	25428454-25431668	1	m140701_195627_42173_c100625722550000001823118408061486_s1_p0/84111/27_922_CCS	Region-961
PB.fusion_nfl.1852	Inter-chromosome	Chr06K	14479370-14484376	scaffold_202	21714-26618	1	m150106_111317_00123_c100767062550000001823169107221565_s1_p0/112544/6624_0_CCS	Region-956
PB.fusion_nfl.961	Inter-chromosome	Chr01K	71964537-71964595	Chr02N	52867172-52868114	1	m160208_235258_42271_c100929962550000001823209005251645_s1_p0/102800/0_496_CCS	Region-963
PB.fusion_nfl.17	Inter-chromosome	Chr05N	1365250-1370838	Chr09K	78177840-78177980	1	m160209_040851_42271_c100929962550000001823209005251646_s1_p0/17000/0_1210_CCS	Region-966
PB.fusion_nfl.1882	Inter-chromosome	Chr09K	49346500-49346693	Chr09N	81820667-81824787	1	m160212_073305_42271_c100936882550000001823207905251605_s1_p0/139867/3240_0_CCS	Region-969
PB.fusion_nfl.300	Inter-chromosome	Chr09N	9026744-9026869	scaffold_5699	14-4462	1	m160206_115235_42271_c100929962550000001823209005251640_s1_p0/28466/2314_61_CCS	Region-965
PB.fusion_nfl.1643	Inter-chromosome	Chr06N	69711523-69713822	scaffold_28065	112-903	1	m140620_065840_00123_c100629332550000001823105008061432_s1_p0/152932/0_2335_CCS	Region-960
PB.fusion_nfl.2101	Inter-chromosome	Chr01K	77141512-77142032	scaffold_2175	7198-7672	1	m160207_004423_42271_c100929962550000001823209005251643_s1_p0/111864/0_1025_CCS	Region-959
PB.fusion_nfl.1013	Inter-chromosome	Chr06N	75040990-75041201	Chr07N	36149041-36158116	1	m150103_210207_42173_c100766932550000001823169107221534_s1_p0/62360/1512_0_CCS	Region-968
PB.fusion_nfl.1557	Inter-chromosome	Chr02K	1407675-1407733	Chr02N	806006-809665	1	m140701_020359_42173_c100625722550000001823118408061484_s1_p0/59383/0_1075_CCS	Region-973
PB.fusion_nfl.1050	Inter-chromosome	Chr07K	73629423-73630313	scaffold_6555	3979-4181	2	m160209_212138_42271_c100929752550000001823209005251612_s1_p0/35079/901_57_CCS;m160207_004423_42271_c100929962550000001823209005251643_s1_p0/148678/1089_68_CCS	Region-962
PB.fusion_nfl.1181	Inter-chromosome	Chr01K	10907111-10907305	scaffold_1696	9519-9867	1	m160209_082855_42271_c100929962550000001823209005251647_s1_p0/156605/0_562_CCS	Region-964
PB.fusion_nfl.435	Inter-chromosome	Chr02K	52669384-52669770	Chr09K	18805937-18807736	1	m150106_175143_00123_c100767062550000001823169107221567_s1_p0/153983/1790_55_CCS	Region-972
PB.fusion_nfl.1955	Inter-chromosome	Chr03K	71750452-71754531	Chr03N	49546893-49547369	3	m150106_111317_00123_c100767062550000001823169107221565_s1_p0/26746/3025_26_CCS;m160212_073305_42271_c100936882550000001823207905251605_s1_p0/127722/30_2709_CCS;m150103_080444_42173_c100766932550000001823169107221531_s1_p0/141976/1420_0_CCS	Region-970
PB.fusion_nfl.377	Inter-chromosome	Chr03K	31406366-31406935	scaffold_8028	5935-6422	1	m140702_001214_42173_c100625722550000001823118408061487_s1_p0/126404/0_922_CCS	Region-967
PB.fusion_nfl.1617	Inter-chromosome	Chr01N	16256394-16257117	Chr02N	92333601-92333860	1	m160209_082855_42271_c100929962550000001823209005251647_s1_p0/40250/0_1039_CCS	Region-976
PB.fusion_nfl.713	Inter-chromosome	Chr06K	10011289-10012613	Chr06N	14236766-14239810	1	m150106_111317_00123_c100767062550000001823169107221565_s1_p0/18061/30_4484_CCS	Region-975
PB.fusion_nfl.1213	Inter-chromosome	Chr05K	75523846-75530746	Chr05N	53719399-53719646	1	m150106_175143_00123_c100767062550000001823169107221567_s1_p0/138687/30_4172_CCS	Region-978
PB.fusion_nfl.1376	Inter-chromosome	Chr07K	40948443-40948739	Chr07N	26708554-26718497	2	m150103_164254_42173_c100766932550000001823169107221533_s1_p0/23187/1712_56_CCS;m160206_115235_42271_c100929962550000001823209005251640_s1_p0/112141/2070_135_CCS	Region-207
PB.fusion_nfl.2080	Inter-chromosome	Chr05K	4258508-4265765	scaffold_1484	13667-14387	1	m150106_175143_00123_c100767062550000001823169107221567_s1_p0/16751/4826_0_CCS	Region-503
PB.fusion_nfl.2309	Inter-chromosome	Chr01N	87912193-87913233	Chr02N	65222407-65224230	3	m160209_124516_42271_c100929752550000001823209005251610_s1_p0/2899/0_1870_CCS;m150103_122407_42173_c100766932550000001823169107221532_s1_p0/73076/0_2332_CCS;m160206_160855_42271_c100929962550000001823209005251641_s1_p0/87998/0_1193_CCS	Region-977
PB.fusion_nfl.1530	Inter-chromosome	Chr04K	50011343-50018076	Chr05K	82479235-82479592	1	m160206_032001_42271_c100929922550000001823209005251686_s1_p0/131631/2082_20_CCS	Region-478
PB.fusion_nfl.1894	Inter-chromosome	scaffold_5144	2361-2603	scaffold_5381	210-1587	1	m160206_115235_42271_c100929962550000001823209005251640_s1_p0/37220/0_1617_CCS	Region-971
PB.fusion_nfl.1945	Inter-chromosome	Chr07K	48462102-48462556	scaffold_1983	2590-2660	1	m160209_212138_42271_c100929752550000001823209005251612_s1_p0/156609/0_401_CCS	Region-974
PB.fusion_nfl.2034	Inter-chromosome	Chr08K	76026143-76029963	Chr08N	5014181-5014681	2	m160206_073619_42271_c100929922550000001823209005251687_s1_p0/89917/980_0_CCS;m160206_073619_42271_c100929922550000001823209005251687_s1_p0/74016/2329_0_CCS	Region-979
PB.fusion_nfl.78	Inter-chromosome	Chr02K	8355748-8356619	Chr08K	60177247-60179062	1	m160212_215811_42271_c100936882550000001823207905251606_s1_p0/154668/0_2696_CCS	Region-823
PB.fusion_nfl.1438	Inter-chromosome	Chr01N	94698727-94699116	Chr09K	11471540-11472023	1	m160208_235258_42271_c100929962550000001823209005251645_s1_p0/121090/0_930_CCS	Region-982
PB.fusion_nfl.966	Inter-chromosome	Chr09N	47281583-47281844	scaffold_19014	318-447	1	m150106_154636_42173_c100766962550000001823169107221504_s1_p0/144690/0_422_CCS	Region-980
PB.fusion_nfl.2271	Inter-chromosome	Chr03K	24965562-24968241	Chr05K	94848004-94848173	1	m150106_175143_00123_c100767062550000001823169107221567_s1_p0/17684/1457_44_CCS	Region-983
PB.fusion_nfl.1498	Inter-chromosome	Chr03K	34338825-34339430	Chr09N	13926282-13928620	1	m160207_050544_42271_c100929962550000001823209005251644_s1_p0/162214/0_1107_CCS	Region-985
PB.fusion_nfl.2292	Inter-chromosome	Chr09K	79231297-79233594	Chr09N	110547704-110547844	5	m160206_032001_42271_c100929922550000001823209005251686_s1_p0/120326/28_1022_CCS;m150103_210207_42173_c100766932550000001823169107221534_s1_p0/75085/30_1159_CCS;m140702_001214_42173_c100625722550000001823118408061487_s1_p0/129416/29_885_CCS;m160206_160855_42271_c100929962550000001823209005251641_s1_p0/39333/1120_0_CCS;m160206_202527_42271_c100929962550000001823209005251642_s1_p0/108766/30_1410_CCS	Region-78
PB.fusion_nfl.1641	Inter-chromosome	Chr06K	9499361-9504654	Chr06N	14108081-14109502	1	m150106_111317_00123_c100767062550000001823169107221565_s1_p0/36727/5820_0_CCS	Region-984
PB.fusion_nfl.716	Inter-chromosome	Chr09K	24269508-24272183	Chr09N	27370084-27370133	1	m160207_050544_42271_c100929962550000001823209005251644_s1_p0/13361/917_57_CCS	Region-991
PB.fusion_nfl.1880	Inter-chromosome	Chr01K	28792350-28793585	scaffold_16846	442-1834	2	m150106_113009_42173_c100766962550000001823169107221503_s1_p0/127172/0_1595_CCS;m160208_235258_42271_c100929962550000001823209005251645_s1_p0/108732/0_1395_CCS	Region-981
PB.fusion_nfl.347	Inter-chromosome	Chr07K	14005803-14006212	Chr09K	6271514-6271875	1	m160206_073619_42271_c100929922550000001823209005251687_s1_p0/67270/0_520_CCS	Region-987
PB.fusion_nfl.1029	Inter-chromosome	Chr04K	41368966-41369233	scaffold_263	24907-25174	1	m160209_212138_42271_c100929752550000001823209005251612_s1_p0/24285/0_408_CCS	Region-226
PB.fusion_nfl.121	Inter-chromosome	Chr06K	11125488-11126770	Chr06N	6129248-6129689	1	m160209_170232_42271_c100929752550000001823209005251611_s1_p0/42734/0_1573_CCS	Region-990
PB.fusion_nfl.2193	Inter-chromosome	Chr07K	13705116-13705244	Chr09K	12100620-12102169	16	m160207_050544_42271_c100929962550000001823209005251644_s1_p0/131954/1002_44_CCS;m160207_004423_42271_c100929962550000001823209005251643_s1_p0/121676/0_908_CCS;m160207_050544_42271_c100929962550000001823209005251644_s1_p0/103519/30_962_CCS;m150105_224135_42173_c100766962550000001823169107221500_s1_p0/35379/990_35_CCS;m150107_002342_42173_c100766962550000001823169107221506_s1_p0/6999/0_966_CCS;m16…	Region-993
PB.fusion_nfl.1533	Inter-chromosome	Chr02K	64441851-64442032	Chr05K	39265261-39265434	1	m160209_124516_42271_c100929752550000001823209005251610_s1_p0/146488/0_382_CCS	Region-997
PB.fusion_nfl.798	Inter-chromosome	Chr06K	61188816-61188876	Chr06N	71206197-71206518	1	m140627_000924_00123_c100625492550000001823118408061406_s1_p0/89644/482_55_CCS	Region-992
PB.fusion_nfl.1660	Inter-chromosome	Chr01K	62993114-62996255	scaffold_240	9135-9580	1	m140701_195627_42173_c100625722550000001823118408061486_s1_p0/90897/29_1528_CCS	Region-988
PB.fusion_nfl.2246	Inter-chromosome	Chr02K	41590260-41590712	Chr09K	73121953-73122000	1	m150109_041318_00123_c100767012550000001823169107221511_s1_p0/121669/0_502_CCS	Region-995
PB.fusion_nfl.2249	Inter-chromosome	Chr04N	7942178-7942531	scaffold_11718	853-1628	1	m160206_073619_42271_c100929922550000001823209005251687_s1_p0/151522/631_52_CCS	Region-986
PB.fusion_nfl.983	Inter-chromosome	Chr04K	2384439-2401634	Chr04N	31450494-31451245	1	m160206_160855_42271_c100929962550000001823209005251641_s1_p0/69433/1755_0_CCS	Region-994
PB.fusion_nfl.1556	Inter-chromosome	Chr02K	41583424-41583619	Chr05K	25400907-25401064	1	m160207_004423_42271_c100929962550000001823209005251643_s1_p0/104848/0_352_CCS	Region-1001
PB.fusion_nfl.548	Inter-chromosome	scaffold_1646	16299-19136	scaffold_783	19000-24326	1	m160212_031610_42271_c100936882550000001823207905251604_s1_p0/70400/6228_0_CCS	Region-241
PB.fusion_nfl.1486	Inter-chromosome	Chr03K	2101915-2102681	Chr09K	11832773-11832826	1	m160209_124516_42271_c100929752550000001823209005251610_s1_p0/68239/0_823_CCS	Region-1000
PB.fusion_nfl.2213	Inter-chromosome	Chr05K	10195937-10196456	scaffold_5843	5540-5721	1	m160207_050544_42271_c100929962550000001823209005251644_s1_p0/96660/762_60_CCS	Region-996
PB.fusion_nfl.2111	Inter-chromosome	Chr04K	9150525-9160389	Chr04N	14555157-14556414	1	m160212_073305_42271_c100936882550000001823207905251605_s1_p0/78760/30_2824_CCS	Region-998
PB.fusion_nfl.182	Inter-chromosome	Chr03N	51083461-51086943	Chr08N	8261009-8261215	2	m150106_071347_42173_c100766962550000001823169107221502_s1_p0/11047/25_2369_CCS;m150106_113009_42173_c100766962550000001823169107221503_s1_p0/117574/2201_57_CCS	Region-999
PB.fusion_nfl.643	Inter-chromosome	Chr02N	101772800-101776046	Chr06K	52070160-52073431	1	m160209_170232_42271_c100929752550000001823209005251611_s1_p0/87953/1889_0_CCS	Region-1003
PB.fusion_nfl.1878	Inter-chromosome	Chr08N	52990737-52990839	Chr09N	107198965-107199256	1	m160206_073619_42271_c100929922550000001823209005251687_s1_p0/149137/0_397_CCS	Region-1882
PB.fusion_nfl.820	Inter-chromosome	Chr01K	56661865-56661996	Chr09K	12100621-12102169	9	m160209_124516_42271_c100929752550000001823209005251610_s1_p0/124939/30_481_CCS;m160209_082855_42271_c100929962550000001823209005251647_s1_p0/30617/25_1021_CCS;m160209_212138_42271_c100929752550000001823209005251612_s1_p0/10273/25_1045_CCS;m160209_212138_42271_c100929752550000001823209005251612_s1_p0/12102/636_0_CCS;m160206_115235_42271_c100929962550000001823209005251640_s1_p0/51832/1111_55_CCS;m…	Region-1005
PB.fusion_nfl.1562	Inter-chromosome	Chr02K	67855518-67858148	Chr07N	43904246-43904938	1	m160209_124516_42271_c100929752550000001823209005251610_s1_p0/145207/0_1736_CCS	Region-1004
PB.fusion_nfl.1466	Inter-chromosome	Chr07N	62596198-62600859	Chr09N	16940335-16940854	1	m160212_215811_42271_c100936882550000001823207905251606_s1_p0/134266/30_1736_CCS	Region-1008
PB.fusion_nfl.1735	Inter-chromosome	Chr08K	24051804-24052694	scaffold_4589	8633-9778	1	m160209_082855_42271_c100929962550000001823209005251647_s1_p0/85865/30_1599_CCS	Region-1002
PB.fusion_nfl.1648	Inter-chromosome	Chr01K	58864784-58866416	Chr06K	59353722-59355649	1	m140621_095612_00123_c100625492550000001823118408061400_s1_p0/20911/3663_0_CCS	Region-1006
PB.fusion_nfl.1162	Inter-chromosome	Chr01N	11237253-11237816	Chr08N	40369493-40370998	1	m160212_031610_42271_c100936882550000001823207905251604_s1_p0/92687/0_2115_CCS	Region-1010
PB.fusion_nfl.267	Inter-chromosome	Chr02K	41584148-41584334	Chr02N	75108955-75109194	1	m140624_021659_00123_c100625492550000001823118408061402_s1_p0/31317/428_25_CCS	Region-1013
PB.fusion_nfl.551	Inter-chromosome	Chr02K	41583423-41583650	Chr05N	53980997-53981073	1	m140627_032544_00123_c100625492550000001823118408061407_s1_p0/76817/0_312_CCS	Region-1014
PB.fusion_nfl.2030	Inter-chromosome	Chr01N	48420505-48420768	scaffold_1091	25112-26389	1	m160212_073305_42271_c100936882550000001823207905251605_s1_p0/137395/0_899_CCS	Region-1007
PB.fusion_nfl.350	Inter-chromosome	Chr04N	12944528-12944882	Chr06N	52856760-52856852	1	m150106_071347_42173_c100766962550000001823169107221502_s1_p0/109955/0_442_CCS	Region-1009
PB.fusion_nfl.1910	Inter-chromosome	Chr04N	28152745-28152910	Chr06N	39399991-39400128	1	m160206_202527_42271_c100929962550000001823209005251642_s1_p0/87063/0_305_CCS	Region-1011
PB.fusion_nfl.288	Inter-chromosome	Chr01K	78186232-78186641	Chr03K	14602180-14602691	2	m160209_124516_42271_c100929752550000001823209005251610_s1_p0/70861/831_0_CCS;m160208_235258_42271_c100929962550000001823209005251645_s1_p0/99970/0_927_CCS	Region-1015
PB.fusion_nfl.1211	Inter-chromosome	Chr01K	37797416-37797909	Chr02K	1813448-1814640	1	m140702_001214_42173_c100625722550000001823118408061487_s1_p0/32021/1353_48_CCS	Region-1017
PB.fusion_nfl.1283	Inter-chromosome	Chr02N	82990627-82991470	Chr03K	35252691-35252783	1	m160209_212138_42271_c100929752550000001823209005251612_s1_p0/86323/30_959_CCS	Region-1018
PB.fusion_nfl.1355	Inter-chromosome	Chr08N	36985950-36986431	scaffold_15947	455-766	4	m160208_235258_42271_c100929962550000001823209005251645_s1_p0/50037/30_594_CCS;m160209_040851_42271_c100929962550000001823209005251646_s1_p0/72997/29_783_CCS;m140702_001214_42173_c100625722550000001823118408061487_s1_p0/85845/0_614_CCS;m150107_002342_42173_c100766962550000001823169107221506_s1_p0/120293/0_508_CCS	Region-776
PB.fusion_nfl.895	Inter-chromosome	Chr02N	30227788-30229989	scaffold_15600	1217-1539	1	m160206_202527_42271_c100929962550000001823209005251642_s1_p0/90905/1673_55_CCS	Region-1012
PB.fusion_nfl.401	Inter-chromosome	Chr05K	4258508-4262492	Chr05N	29322917-29326881	4	m160212_073305_42271_c100936882550000001823207905251605_s1_p0/16607/0_4581_CCS;m160212_031610_42271_c100936882550000001823207905251604_s1_p0/84217/0_3479_CCS;m150106_111317_00123_c100767062550000001823169107221565_s1_p0/99144/30_5133_CCS;m150106_175143_00123_c100767062550000001823169107221567_s1_p0/1202/0_5522_CCS	Region-283
PB.fusion_nfl.1774	Inter-chromosome	Chr01K	58714144-58714816	Chr03K	27147545-27148701	1	m160209_170232_42271_c100929752550000001823209005251611_s1_p0/96192/1339_0_CCS	Region-1020
PB.fusion_nfl.451	Inter-chromosome	Chr03K	35252695-35252816	scaffold_4823	2187-3056	1	m150107_002342_42173_c100766962550000001823169107221506_s1_p0/103621/1028_19_CCS	Region-1016
PB.fusion_nfl.847	Inter-chromosome	Chr09N	113948779-113949299	scaffold_7939	4677-5251	2	m160207_050544_42271_c100929962550000001823209005251644_s1_p0/62845/0_902_CCS;m150106_071347_42173_c100766962550000001823169107221502_s1_p0/55942/0_748_CCS	Region-1019
PB.fusion_nfl.559	Inter-chromosome	Chr01N	96861579-96863870	Chr02N	97173139-97176755	1	m160206_160855_42271_c100929962550000001823209005251641_s1_p0/150727/31_1939_CCS	Region-1022
PB.fusion_nfl.1827	Inter-chromosome	Chr02N	38595371-38596377	Chr04N	40034072-40035655	2	m160212_031610_42271_c100936882550000001823207905251604_s1_p0/152794/0_2883_CCS;m160212_215811_42271_c100936882550000001823207905251606_s1_p0/20003/0_2300_CCS	Region-1023
PB.fusion_nfl.1314	Inter-chromosome	Chr01K	62261837-62263255	Chr05N	32731856-32735397	1	m160206_115235_42271_c100929962550000001823209005251640_s1_p0/130091/0_1672_CCS	Region-1025
PB.fusion_nfl.2186	Inter-chromosome	Chr02N	2268624-2268998	scaffold_722	15234-15438	1	m150107_002342_42173_c100766962550000001823169107221506_s1_p0/50855/64_699_CCS	Region-1021
PB.fusion_nfl.600	Inter-chromosome	Chr03N	34937730-34938950	Chr05K	67582313-67582507	1	m160213_021713_42271_c100936882550000001823207905251607_s1_p0/117464/0_1510_CCS	Region-1024
PB.fusion_nfl.1871	Inter-chromosome	Chr06K	12058264-12059047	Chr06N	64976499-64976834	1	m150105_224135_42173_c100766962550000001823169107221500_s1_p0/69588/1214_55_CCS	Region-231
PB.fusion_nfl.870	Inter-chromosome	Chr02K	82922903-82922995	Chr09K	12467181-12467399	1	m160207_004423_42271_c100929962550000001823209005251643_s1_p0/143186/0_310_CCS	Region-1028
PB.fusion_nfl.487	Inter-chromosome	Chr08K	3828415-3832335	Chr09K	23353402-23356629	1	m160209_040851_42271_c100929962550000001823209005251646_s1_p0/649/1388_0_CCS	Region-434
PB.fusion_nfl.217	Inter-chromosome	Chr05K	4258508-4265838	scaffold_1484	13515-14387	17	m160212_031610_42271_c100936882550000001823207905251604_s1_p0/33755/0_2016_CCS;m150106_111317_00123_c100767062550000001823169107221565_s1_p0/29843/4980_0_CCS;m160212_073305_42271_c100936882550000001823207905251605_s1_p0/73383/30_4853_CCS;m160213_021713_42271_c100936882550000001823207905251607_s1_p0/123134/4590_0_CCS;m160208_235258_42271_c100929962550000001823209005251645_s1_p0/73859/30_2330_CCS;m…	Region-503
PB.fusion_nfl.315	Inter-chromosome	Chr06N	16118247-16118886	scaffold_840	27518-29556	1	m140621_053953_00123_c100629332550000001823105008061437_s1_p0/39242/0_834_CCS	Region-1026
PB.fusion_nfl.1634	Inter-chromosome	Chr02N	15022819-15024900	Chr08N	7742137-7744522	1	m160209_040851_42271_c100929962550000001823209005251646_s1_p0/58847/1153_0_CCS	Region-1032
PB.fusion_nfl.1951	Inter-chromosome	Chr08K	2322072-2322500	scaffold_828	6591-7483	2	m160206_160855_42271_c100929962550000001823209005251641_s1_p0/49677/0_1317_CCS;m160206_202527_42271_c100929962550000001823209005251642_s1_p0/100420/1077_0_CCS	Region-414
PB.fusion_nfl.2002	Inter-chromosome	Chr05K	35520128-35520216	scaffold_6747	436-902	1	m160206_202527_42271_c100929962550000001823209005251642_s1_p0/37528/0_615_CCS	Region-1030
PB.fusion_nfl.2134	Inter-chromosome	Chr09K	25061617-25062410	Chr09N	38041056-38041167	1	m140701_062029_42173_c100625722550000001823118408061485_s1_p0/73112/0_938_CCS	Region-1038
PB.fusion_nfl.1307	Inter-chromosome	Chr06N	65048550-65050288	scaffold_21833	1103-1214	1	m160207_004423_42271_c100929962550000001823209005251643_s1_p0/45038/0_1165_CCS	Region-384
PB.fusion_nfl.2038	Inter-chromosome	Chr05K	97729504-97730139	Chr06K	13821762-13821939	1	m160207_050544_42271_c100929962550000001823209005251644_s1_p0/152538/736_57_CCS	Region-1036
PB.fusion_nfl.2013	Inter-chromosome	Chr01K	79208657-79208975	scaffold_7473	782-6181	1	m160209_082855_42271_c100929962550000001823209005251647_s1_p0/62850/2550_60_CCS	Region-1031
PB.fusion_nfl.898	Inter-chromosome	scaffold_1090	21231-21743	scaffold_9757	3675-4593	1	m160206_073619_42271_c100929922550000001823209005251687_s1_p0/20105/1229_0_CCS	Region-1027
PB.fusion_nfl.1057	Inter-chromosome	Chr01K	35076118-35076208	Chr07K	66809914-66810988	1	m150106_200247_42173_c100766962550000001823169107221505_s1_p0/16550/30_839_CCS	Region-1037
PB.fusion_nfl.658	Inter-chromosome	Chr04K	21360519-21360607	Chr06N	49617566-49617844	1	m140627_032544_00123_c100625492550000001823118408061407_s1_p0/144731/27_401_CCS	Region-228
PB.fusion_nfl.720	Inter-chromosome	scaffold_16071	927-1422	scaffold_2906	13832-14706	1	m160206_073619_42271_c100929922550000001823209005251687_s1_p0/148864/0_1137_CCS	Region-1029
PB.fusion_nfl.690	Inter-chromosome	Chr04N	55460506-55460573	Chr07K	28469316-28471730	1	m150106_200247_42173_c100766962550000001823169107221505_s1_p0/83506/29_1123_CCS	Region-1035
PB.fusion_nfl.1385	Inter-chromosome	Chr03K	65026573-65027044	scaffold_137	264-1166	1	m160209_124516_42271_c100929752550000001823209005251610_s1_p0/6559/1528_54_CCS	Region-1033
PB.fusion_nfl.1950	Inter-chromosome	Chr09K	81686746-81686969	scaffold_5699	1-4457	2	m150106_071347_42173_c100766962550000001823169107221502_s1_p0/17798/2294_97_CCS;m150103_122407_42173_c100766932550000001823169107221532_s1_p0/21231/0_2322_CCS	Region-1034
PB.fusion_nfl.2074	Inter-chromosome	Chr01K	35075439-35075478	Chr01N	74901883-74902196	1	m160207_004423_42271_c100929962550000001823209005251643_s1_p0/142316/30_385_CCS	Region-1039
PB.fusion_nfl.1225	Inter-chromosome	Chr04K	41368963-41375713	scaffold_263	24691-25174	16	m150106_175143_00123_c100767062550000001823169107221567_s1_p0/111142/0_3079_CCS;m150106_175143_00123_c100767062550000001823169107221567_s1_p0/133873/3296_27_CCS;m140621_095612_00123_c100625492550000001823118408061400_s1_p0/64943/3130_56_CCS;m150106_175143_00123_c100767062550000001823169107221567_s1_p0/14291/0_3151_CCS;m160213_021713_42271_c100936882550000001823207905251607_s1_p0/121515/30_3322_CC…	Region-226
PB.fusion_nfl.501	Inter-chromosome	Chr05K	100510401-100510459	Chr08K	57177381-57180846	1	m160210_014237_42271_c100929752550000001823209005251613_s1_p0/115408/0_478_CCS	Region-1041
PB.fusion_nfl.252	Inter-chromosome	Chr02N	74900656-74904671	Chr05K	88806578-88810628	1	m150106_175143_00123_c100767062550000001823169107221567_s1_p0/107688/5428_26_CCS	Region-1042
PB.fusion_nfl.533	Inter-chromosome	Chr07N	20626851-20638619	scaffold_2471	14584-15232	1	m150106_025727_42173_c100766962550000001823169107221501_s1_p0/90854/0_2068_CCS	Region-1040
PB.fusion_nfl.1342	Inter-chromosome	Chr09K	35991639-35992300	Chr09N	8019880-8020277	1	m160209_212138_42271_c100929752550000001823209005251612_s1_p0/99142/0_989_CCS	Region-1052
PB.fusion_nfl.2302	Inter-chromosome	Chr05K	109818938-109820435	Chr08N	9566080-9566529	1	m160208_235258_42271_c100929962550000001823209005251645_s1_p0/48238/0_1265_CCS	Region-493
PB.fusion_nfl.1901	Inter-chromosome	Chr05K	19601410-19602549	Chr05N	19738658-19738926	1	m160212_073305_42271_c100936882550000001823207905251605_s1_p0/119996/0_592_CCS	Region-1047
PB.fusion_nfl.825	Inter-chromosome	Chr03N	5231264-5233980	Chr08K	21498369-21498565	1	m160206_073619_42271_c100929922550000001823209005251687_s1_p0/123108/1126_27_CCS	Region-1044
PB.fusion_nfl.1083	Inter-chromosome	Chr03N	56800309-56802114	Chr08N	25093639-25093919	1	m160210_014237_42271_c100929752550000001823209005251613_s1_p0/24222/0_807_CCS	Region-1045
PB.fusion_nfl.1591	Inter-chromosome	Chr01N	77335597-77335643	Chr09N	107672231-107672496	1	m160209_124516_42271_c100929752550000001823209005251610_s1_p0/50499/0_357_CCS	Region-1050
PB.fusion_nfl.136	Inter-chromosome	Chr03K	71231180-71231729	Chr09N	89026757-89030769	1	m150106_200247_42173_c100766962550000001823169107221505_s1_p0/132950/0_1159_CCS	Region-1048
PB.fusion_nfl.1154	Inter-chromosome	Chr03N	42610146-42610308	scaffold_1341	14091-14187	1	m160208_235258_42271_c100929962550000001823209005251645_s1_p0/98942/300_0_CCS	Region-1043
PB.fusion_nfl.444	Inter-chromosome	Chr02K	36204660-36206171	scaffold_90	53355-53734	1	m150103_210207_42173_c100766932550000001823169107221534_s1_p0/85154/0_1181_CCS	Region-1046
PB.fusion_nfl.359	Inter-chromosome	Chr03K	1875774-1879213	Chr07N	47545476-47546327	1	m150106_200247_42173_c100766962550000001823169107221505_s1_p0/147451/0_1960_CCS	Region-1051
PB.fusion_nfl.1628	Inter-chromosome	Chr07K	60898579-60902663	scaffold_10764	1789-1945	1	m160209_040851_42271_c100929962550000001823209005251646_s1_p0/14682/2173_0_CCS	Region-429
PB.fusion_nfl.476	Inter-chromosome	Chr07N	26708309-26718497	scaffold_13735	1242-1538	1	m160209_082855_42271_c100929962550000001823209005251647_s1_p0/114529/0_2272_CCS	Region-1049
PB.fusion_nfl.248	Inter-chromosome	Chr03K	34055247-34055387	Chr06K	67990336-67991194	1	m150107_002342_42173_c100766962550000001823169107221506_s1_p0/100627/822_26_CCS	Region-1054
PB.fusion_nfl.791	Inter-chromosome	Chr01K	61192687-61194807	Chr01N	72651396-72651467	1	m150103_210207_42173_c100766932550000001823169107221534_s1_p0/106214/0_1007_CCS	Region-1055
PB.fusion_nfl.1922	Inter-chromosome	Chr02N	92996392-92997673	Chr07N	5438401-5438667	1	m140701_062029_42173_c100625722550000001823118408061485_s1_p0/97485/1431_57_CCS	Region-1058
PB.fusion_nfl.919	Inter-chromosome	Chr05K	79013941-79013994	Chr05N	75019650-75020609	1	m140701_195627_42173_c100625722550000001823118408061486_s1_p0/126060/1085_57_CCS	Region-1061
PB.fusion_nfl.2264	Inter-chromosome	Chr01K	79598075-79601208	Chr01N	96423130-96426333	1	m160209_040851_42271_c100929962550000001823209005251646_s1_p0/140827/0_6535_CCS	Region-1056
PB.fusion_nfl.1416	Inter-chromosome	Chr03K	68905064-68908492	Chr04N	30935162-30935302	1	m160206_160855_42271_c100929962550000001823209005251641_s1_p0/73354/2174_44_CCS	Region-1057
PB.fusion_nfl.236	Inter-chromosome	Chr08K	75273766-75274478	Chr08N	7064181-7064902	1	m160209_082855_42271_c100929962550000001823209005251647_s1_p0/61997/0_835_CCS	Region-1060
PB.fusion_nfl.987	Inter-chromosome	Chr01N	23946431-23947057	Chr04N	20825593-20830753	1	m160212_215811_42271_c100936882550000001823207905251606_s1_p0/131467/40_2444_CCS	Region-1062
PB.fusion_nfl.1137	Inter-chromosome	Chr04K	33773335-33773472	scaffold_2953	1751-6851	2	m160212_073305_42271_c100936882550000001823207905251605_s1_p0/71829/807_112_CCS;m160207_050544_42271_c100929962550000001823209005251644_s1_p0/52352/29_680_CCS	Region-1053
PB.fusion_nfl.2230	Inter-chromosome	Chr01N	14702143-14702319	Chr07N	12259383-12259531	1	m160209_040851_42271_c100929962550000001823209005251646_s1_p0/96986/336_0_CCS	Region-1064
PB.fusion_nfl.1549	Inter-chromosome	Chr07N	24935578-24935625	Chr09K	8101102-8101599	1	m140627_032544_00123_c100625492550000001823118408061407_s1_p0/118709/30_593_CCS	Region-1066
PB.fusion_nfl.699	Inter-chromosome	Chr07K	44268417-44268660	scaffold_200	32090-33400	1	m150107_002342_42173_c100766962550000001823169107221506_s1_p0/91675/0_800_CCS	Region-1059
PB.fusion_nfl.646	Inter-chromosome	Chr09K	57800322-57800696	scaffold_7376	4887-5446	1	m160209_082855_42271_c100929962550000001823209005251647_s1_p0/103941/26_792_CCS	Region-1063
PB.fusion_nfl.1729	Inter-chromosome	Chr07K	60901433-60905942	scaffold_10764	1789-2026	1	m150103_034550_42173_c100766932550000001823169107221530_s1_p0/113987/0_1766_CCS	Region-429
PB.fusion_nfl.1835	Inter-chromosome	Chr02K	18300175-18300307	scaffold_1341	13834-14187	5	m160206_032001_42271_c100929922550000001823209005251686_s1_p0/61898/0_340_CCS;m160208_235258_42271_c100929962550000001823209005251645_s1_p0/5279/0_422_CCS;m150106_154636_42173_c100766962550000001823169107221504_s1_p0/58298/32_463_CCS;m140701_195627_42173_c100625722550000001823118408061486_s1_p0/33854/0_341_CCS;m160208_235258_42271_c100929962550000001823209005251645_s1_p0/32683/0_450_CCS	Region-1068
PB.fusion_nfl.2148	Inter-chromosome	Chr04N	28152479-28152724	Chr09K	21309334-21309536	3	m150109_041318_00123_c100767012550000001823169107221511_s1_p0/161259/495_58_CCS;m160210_014237_42271_c100929752550000001823209005251613_s1_p0/135907/423_55_CCS;m160206_202527_42271_c100929962550000001823209005251642_s1_p0/125211/0_456_CCS	Region-1069
PB.fusion_nfl.334	Inter-chromosome	Chr05N	81970215-81971955	scaffold_542	16936-16998	1	m150109_041318_00123_c100767012550000001823169107221511_s1_p0/149835/462_56_CCS	Region-1067
PB.fusion_nfl.407	Inter-chromosome	Chr04N	12944724-12945190	scaffold_90	44639-46074	1	m150103_080444_42173_c100766932550000001823169107221531_s1_p0/31288/1213_0_CCS	Region-1065
PB.fusion_nfl.2103	Inter-chromosome	Chr07N	2600494-2600705	Chr09K	7815751-7815850	1	m150109_005658_00123_c100767012550000001823169107221510_s1_p0/42302/30_379_CCS	Region-1073
PB.fusion_nfl.1114	Inter-chromosome	Chr05K	52713819-52722491	Chr06N	78827134-78827850	1	m160212_031610_42271_c100936882550000001823207905251604_s1_p0/44600/0_1591_CCS	Region-1075
PB.fusion_nfl.582	Inter-chromosome	Chr06N	15662816-15663149	Chr08N	27437737-27437934	1	m160209_212138_42271_c100929752550000001823209005251612_s1_p0/63786/0_545_CCS	Region-1072
PB.fusion_nfl.1198	Inter-chromosome	scaffold_1646	15518-18947	scaffold_783	21131-21752	1	m150104_100436_42173_c100766932550000001823169107221537_s1_p0/77518/4074_0_CCS	Region-989
PB.fusion_nfl.19	Inter-chromosome	Chr02N	13561370-13561476	scaffold_2855	1544-4354	1	m160206_202527_42271_c100929962550000001823209005251642_s1_p0/71797/29_797_CCS	Region-1070
PB.fusion_nfl.1481	Inter-chromosome	Chr08K	22297513-22297743	Chr08N	37834576-37834649	1	m160209_082855_42271_c100929962550000001823209005251647_s1_p0/105463/0_306_CCS	Region-1074
PB.fusion_nfl.541	Inter-chromosome	Chr05K	44961625-44962185	Chr08K	2990425-2997085	1	m160206_160855_42271_c100929962550000001823209005251641_s1_p0/111419/0_1776_CCS	Region-1076
PB.fusion_nfl.2089	Inter-chromosome	Chr03K	11546334-11548510	Chr09K	65111805-65113660	1	m160206_160855_42271_c100929962550000001823209005251641_s1_p0/102704/0_2190_CCS	Region-1077
PB.fusion_nfl.57	Inter-chromosome	Chr08K	19145623-19147380	scaffold_828	6591-6772	3	m160206_160855_42271_c100929962550000001823209005251641_s1_p0/52011/1421_0_CCS;m160206_202527_42271_c100929962550000001823209005251642_s1_p0/151097/1580_58_CCS;m140701_195627_42173_c100625722550000001823118408061486_s1_p0/97984/0_1544_CCS	Region-465
PB.fusion_nfl.1143	Inter-chromosome	Chr01K	70256080-70256631	Chr06K	13905505-13909497	1	m160213_021713_42271_c100936882550000001823207905251607_s1_p0/146645/30_4877_CCS	Region-1872
PB.fusion_nfl.784	Inter-chromosome	Chr08K	67583084-67584406	scaffold_1812	10504-11152	1	m140621_053953_00123_c100629332550000001823105008061437_s1_p0/70063/1743_0_CCS	Region-1071
PB.fusion_nfl.343	Inter-chromosome	Chr08N	46014983-46015564	Chr09N	57417020-57419447	1	m150106_200247_42173_c100766962550000001823169107221505_s1_p0/55268/1155_59_CCS	Region-1079
PB.fusion_nfl.2145	Inter-chromosome	Chr06K	3991141-3993270	scaffold_11733	2184-2567	2	m160213_021713_42271_c100936882550000001823207905251607_s1_p0/49750/991_92_CCS;m160209_124516_42271_c100929752550000001823209005251610_s1_p0/44301/1985_135_CCS	Region-870
PB.fusion_nfl.1153	Inter-chromosome	Chr06K	2936847-2937234	scaffold_1341	13897-14187	1	m150103_164254_42173_c100766932550000001823169107221533_s1_p0/43380/30_729_CCS	Region-1078
PB.fusion_nfl.1811	Inter-chromosome	Chr03N	7805696-7806170	Chr04K	23723463-23726710	2	m150106_071347_42173_c100766962550000001823169107221502_s1_p0/32745/2457_27_CCS;m160209_082855_42271_c100929962550000001823209005251647_s1_p0/26362/2365_0_CCS	Region-941
PB.fusion_nfl.283	Inter-chromosome	Chr05K	78703656-78709991	Chr05N	91496453-91503420	1	m160212_073305_42271_c100936882550000001823207905251605_s1_p0/127053/4207_23_CCS	Region-1083
PB.fusion_nfl.1994	Inter-chromosome	Chr01N	68536516-68536790	Chr03N	47573925-47574934	1	m150105_224135_42173_c100766962550000001823169107221500_s1_p0/23518/1256_0_CCS	Region-1081
PB.fusion_nfl.1501	Inter-chromosome	scaffold_7454	5635-6869	scaffold_9666	170-1088	1	m160209_040851_42271_c100929962550000001823209005251646_s1_p0/74417/2107_0_CCS	Region-761
PB.fusion_nfl.1929	Inter-chromosome	Chr09N	117910655-117911584	scaffold_741	12025-13176	12	m160208_235258_42271_c100929962550000001823209005251645_s1_p0/72952/613_0_CCS;m160213_021713_42271_c100936882550000001823207905251607_s1_p0/136871/0_610_CCS;m160208_235258_42271_c100929962550000001823209005251645_s1_p0/93299/678_0_CCS;m160212_215811_42271_c100936882550000001823207905251606_s1_p0/112282/0_1073_CCS;m150103_034550_42173_c100766932550000001823169107221530_s1_p0/34411/42_781_CCS;m1501…	Region-1080
PB.fusion_nfl.2218	Inter-chromosome	Chr01N	59538794-59538880	Chr05K	74104905-74107061	1	m160212_031610_42271_c100936882550000001823207905251604_s1_p0/40447/0_547_CCS	Region-1085
PB.fusion_nfl.2126	Inter-chromosome	Chr04K	57966621-57966774	Chr04N	2935482-2936291	1	m150104_012120_42173_c100766932550000001823169107221535_s1_p0/129434/810_48_CCS	Region-1084
PB.fusion_nfl.2295	Inter-chromosome	Chr02N	94867425-94867937	scaffold_2094	11056-16316	1	m160209_170232_42271_c100929752550000001823209005251611_s1_p0/133357/1187_0_CCS	Region-1082
PB.fusion_nfl.1047	Inter-chromosome	Chr01N	71173557-71173691	Chr09N	108437149-108437494	1	m160207_050544_42271_c100929962550000001823209005251644_s1_p0/7621/0_526_CCS	Region-1088
PB.fusion_nfl.1919	Inter-chromosome	Chr02K	24294728-24305647	Chr02N	20078491-20079125	6	m160209_170232_42271_c100929752550000001823209005251611_s1_p0/17798/30_1279_CCS;m150106_111317_00123_c100767062550000001823169107221565_s1_p0/11202/1920_59_CCS;m150106_175143_00123_c100767062550000001823169107221567_s1_p0/136017/3796_0_CCS;m150103_122407_42173_c100766932550000001823169107221532_s1_p0/67288/2281_59_CCS;m150106_111317_00123_c100767062550000001823169107221565_s1_p0/90197/0_4445_CCS;…	Region-341
PB.fusion_nfl.130	Inter-chromosome	Chr01K	75251383-75256035	Chr01N	81650508-81651348	3	m160209_124516_42271_c100929752550000001823209005251610_s1_p0/60227/30_2076_CCS;m160206_160855_42271_c100929962550000001823209005251641_s1_p0/2572/1981_0_CCS;m160206_115235_42271_c100929962550000001823209005251640_s1_p0/137611/0_2959_CCS	Region-1087
PB.fusion_nfl.1395	Inter-chromosome	Chr04K	2233625-2235924	Chr04N	3820915-3821586	1	m140621_053953_00123_c100629332550000001823105008061437_s1_p0/81323/0_2285_CCS	Region-1086
PB.fusion_nfl.1544	Inter-chromosome	Chr07N	66412105-66412345	Chr09N	10455254-10456681	1	m150106_154636_42173_c100766962550000001823169107221504_s1_p0/16842/29_1386_CCS	Region-1091
PB.fusion_nfl.1173	Inter-chromosome	Chr01K	39834936-39839769	Chr03K	60076819-60080640	2	m150107_043541_42173_c100766962550000001823169107221507_s1_p0/54073/5963_0_CCS;m150107_043541_42173_c100766962550000001823169107221507_s1_p0/27997/28_5842_CCS	Region-670
PB.fusion_nfl.107	Inter-chromosome	Chr08K	46031375-46043307	Chr09K	42738286-42740101	4	m160212_073305_42271_c100936882550000001823207905251605_s1_p0/45127/29_4667_CCS;m160213_021713_42271_c100936882550000001823207905251607_s1_p0/132788/30_5381_CCS;m160212_073305_42271_c100936882550000001823207905251605_s1_p0/105552/34_5133_CCS;m160213_021713_42271_c100936882550000001823207905251607_s1_p0/136880/5074_74_CCS	Region-1089
PB.fusion_nfl.46	Inter-chromosome	Chr04K	43179887-43180584	Chr09N	1376964-1377255	1	m150105_224135_42173_c100766962550000001823169107221500_s1_p0/7401/951_58_CCS	Region-1093
PB.fusion_nfl.940	Inter-chromosome	Chr03N	57525220-57525411	Chr07K	55164055-55165973	1	m160209_124516_42271_c100929752550000001823209005251610_s1_p0/150092/30_2151_CCS	Region-1090
PB.fusion_nfl.1457	Inter-chromosome	Chr04K	181428-185279	Chr07K	59553293-59553448	1	m160206_032001_42271_c100929922550000001823209005251686_s1_p0/131591/60_2230_CCS	Region-1092
PB.fusion_nfl.1429	Inter-chromosome	Chr02N	39096127-39098423	Chr05K	25877328-25878357	1	m160209_170232_42271_c100929752550000001823209005251611_s1_p0/127155/30_1776_CCS	Region-1098
PB.fusion_nfl.1285	Inter-chromosome	Chr01K	6676849-6677282	Chr01N	5888247-5888303	1	m150107_002342_42173_c100766962550000001823169107221506_s1_p0/75506/0_484_CCS	Region-1099
PB.fusion_nfl.1209	Inter-chromosome	Chr01K	42315399-42316629	Chr01N	75294554-75294664	1	m160212_215811_42271_c100936882550000001823207905251606_s1_p0/114108/644_0_CCS	Region-1097
PB.fusion_nfl.1977	Inter-chromosome	Chr01K	998011-1002670	Chr01N	451772-457327	1	m160212_073305_42271_c100936882550000001823207905251605_s1_p0/27350/8066_28_CCS	Region-1100
PB.fusion_nfl.1367	Inter-chromosome	Chr09N	117911078-117911584	scaffold_741	12639-12771	3	m160208_235258_42271_c100929962550000001823209005251645_s1_p0/80798/30_675_CCS;m160208_235258_42271_c100929962550000001823209005251645_s1_p0/109430/565_0_CCS;m160206_032001_42271_c100929922550000001823209005251686_s1_p0/81969/30_656_CCS	Region-1080
PB.fusion_nfl.901	Inter-chromosome	Chr05K	77933908-77935434	scaffold_14801	1407-1841	1	m160212_073305_42271_c100936882550000001823207905251605_s1_p0/53005/0_1998_CCS	Region-1094
PB.fusion_nfl.886	Inter-chromosome	Chr04N	55758273-55760436	Chr05N	3393987-3394312	2	m160206_202527_42271_c100929962550000001823209005251642_s1_p0/140002/1506_57_CCS;m160209_170232_42271_c100929752550000001823209005251611_s1_p0/155800/1378_0_CCS	Region-1101
PB.fusion_nfl.1240	Inter-chromosome	Chr02N	86811459-86811646	scaffold_68	50008-50203	1	m140627_000924_00123_c100625492550000001823118408061406_s1_p0/22239/384_0_CCS	Region-1096
PB.fusion_nfl.69	Inter-chromosome	Chr05K	110976919-110979550	Chr06N	70532379-70532536	1	m160209_124516_42271_c100929752550000001823209005251610_s1_p0/5340/2074_104_CCS	Region-1102
PB.fusion_nfl.1241	Inter-chromosome	Chr05K	112468400-112468625	Chr06K	1396659-1400778	5	m150106_025727_42173_c100766962550000001823169107221501_s1_p0/137284/2026_0_CCS;m160213_021713_42271_c100936882550000001823207905251607_s1_p0/123973/2523_0_CCS;m150106_025727_42173_c100766962550000001823169107221501_s1_p0/161642/1716_0_CCS;m140701_195627_42173_c100625722550000001823118408061486_s1_p0/39137/29_1326_CCS;m140621_141232_00123_c100625492550000001823118408061401_s1_p0/32535/2620_0_CCS	Region-443
PB.fusion_nfl.1373	Inter-chromosome	Chr07N	61620269-61623209	scaffold_13592	773-1528	1	m160206_032001_42271_c100929922550000001823209005251686_s1_p0/12698/2305_0_CCS	Region-1095
PB.fusion_nfl.2052	Inter-chromosome	Chr09K	10372117-10372449	scaffold_3259	12146-14605	1	m160212_073305_42271_c100936882550000001823207905251605_s1_p0/122050/0_2760_CCS	Region-1104
PB.fusion_nfl.124	Inter-chromosome	Chr02K	52669529-52669630	Chr04K	55697087-55697582	1	m160207_050544_42271_c100929962550000001823209005251644_s1_p0/70026/0_594_CCS	Region-1106
PB.fusion_nfl.1577	Inter-chromosome	Chr02K	13612623-13612826	Chr02N	100243801-100263892	2	m160208_235258_42271_c100929962550000001823209005251645_s1_p0/153/0_4021_CCS;m160212_215811_42271_c100936882550000001823207905251606_s1_p0/117063/30_2360_CCS	Region-1108
PB.fusion_nfl.1795	Inter-chromosome	Chr02N	22987690-22988917	scaffold_15475	151-240	1	m160207_004423_42271_c100929962550000001823209005251643_s1_p0/63751/0_537_CCS	Region-1105
PB.fusion_nfl.1358	Inter-chromosome	Chr04N	6005399-6005607	Chr09K	2266684-2266777	1	m160206_032001_42271_c100929922550000001823209005251686_s1_p0/75531/0_332_CCS	Region-1110
PB.fusion_nfl.1119	Inter-chromosome	Chr08N	65879746-65891162	scaffold_2623	7277-8749	2	m160206_160855_42271_c100929962550000001823209005251641_s1_p0/126866/30_1937_CCS;m160206_202527_42271_c100929962550000001823209005251642_s1_p0/92429/1680_93_CCS	Region-1103
PB.fusion_nfl.1447	Inter-chromosome	Chr09K	79231121-79233227	Chr09N	110547741-110547846	4	m150106_154636_42173_c100766962550000001823169107221504_s1_p0/44306/28_916_CCS;m160209_124516_42271_c100929752550000001823209005251610_s1_p0/72698/29_1071_CCS;m160209_170232_42271_c100929752550000001823209005251611_s1_p0/7122/1048_0_CCS;m160206_073619_42271_c100929922550000001823209005251687_s1_p0/76470/1078_0_CCS	Region-78
PB.fusion_nfl.54	Inter-chromosome	Chr05K	25398962-25399011	Chr08K	5901039-5901419	1	m150104_012120_42173_c100766932550000001823169107221535_s1_p0/48924/0_439_CCS	Region-138
PB.fusion_nfl.1090	Inter-chromosome	Chr01K	52277077-52278831	Chr05K	89578693-89579286	1	m160209_212138_42271_c100929752550000001823209005251612_s1_p0/46454/995_58_CCS	Region-1111
PB.fusion_nfl.373	Inter-chromosome	Chr04K	50565553-50565610	Chr07K	72084980-72087674	1	m160207_004423_42271_c100929962550000001823209005251643_s1_p0/67230/0_997_CCS	Region-1109
PB.fusion_nfl.420	Inter-chromosome	Chr01K	74417856-74419491	Chr05K	5775227-5776245	1	m150106_071347_42173_c100766962550000001823169107221502_s1_p0/66222/30_2064_CCS	Region-1114
PB.fusion_nfl.375	Inter-chromosome	Chr03K	29611240-29614262	scaffold_6766	457-1011	1	m160206_160855_42271_c100929962550000001823209005251641_s1_p0/141839/2044_25_CCS	Region-1107
PB.fusion_nfl.1600	Inter-chromosome	Chr08K	29126858-29128491	Chr08N	53955002-53955181	1	m160209_124516_42271_c100929752550000001823209005251610_s1_p0/93590/1494_58_CCS	Region-1112
PB.fusion_nfl.797	Inter-chromosome	Chr06K	11512270-11514762	Chr09N	70922037-70924564	1	m160209_040851_42271_c100929962550000001823209005251646_s1_p0/140996/0_2015_CCS	Region-1117
PB.fusion_nfl.1364	Inter-chromosome	Chr08K	72776199-72776425	Chr08N	70290125-70302909	1	m150106_113009_42173_c100766962550000001823169107221503_s1_p0/6290/0_1975_CCS	Region-1113
PB.fusion_nfl.1332	Inter-chromosome	Chr01N	28797944-28800751	Chr03N	57060553-57063475	1	m160206_115235_42271_c100929962550000001823209005251640_s1_p0/147735/0_2835_CCS	Region-1118
PB.fusion_nfl.1669	Inter-chromosome	Chr01K	9411255-9411459	Chr07K	53091667-53091819	2	m160206_032001_42271_c100929922550000001823209005251686_s1_p0/44494/0_314_CCS;m160212_073305_42271_c100936882550000001823207905251605_s1_p0/87922/0_356_CCS	Region-1119
PB.fusion_nfl.619	Inter-chromosome	Chr05N	850259-853098	scaffold_4200	6665-6807	1	m160213_021713_42271_c100936882550000001823207905251607_s1_p0/123033/0_565_CCS	Region-1115
PB.fusion_nfl.814	Inter-chromosome	Chr01K	8392379-8394457	scaffold_2537	1085-1755	1	m150103_122407_42173_c100766932550000001823169107221532_s1_p0/30737/2754_80_CCS	Region-545
PB.fusion_nfl.274	Inter-chromosome	Chr04K	23925853-23927980	scaffold_969	22584-23494	2	m150103_080444_42173_c100766932550000001823169107221531_s1_p0/101796/0_3255_CCS;m160209_124516_42271_c100929752550000001823209005251610_s1_p0/126005/0_1047_CCS	Region-325
PB.fusion_nfl.1236	Inter-chromosome	Chr07K	11084729-11084833	scaffold_15947	331-834	2	m140702_001214_42173_c100625722550000001823118408061487_s1_p0/50371/0_435_CCS;m160207_050544_42271_c100929962550000001823209005251644_s1_p0/97283/0_594_CCS	Region-1116
PB.fusion_nfl.1755	Inter-chromosome	Chr05N	11886059-11886517	Chr07N	29972456-29972659	1	m160209_040851_42271_c100929962550000001823209005251646_s1_p0/27940/0_699_CCS	Region-1122
PB.fusion_nfl.1072	Inter-chromosome	Chr01N	14702234-14702312	Chr07N	12259295-12259539	1	m160209_124516_42271_c100929752550000001823209005251610_s1_p0/134626/0_318_CCS	Region-1064
PB.fusion_nfl.363	Inter-chromosome	Chr05K	104385956-104388590	scaffold_4236	14-1296	3	m150106_175143_00123_c100767062550000001823169107221567_s1_p0/125540/3079_0_CCS;m150106_111317_00123_c100767062550000001823169107221565_s1_p0/48020/0_3332_CCS;m150103_080444_42173_c100766932550000001823169107221531_s1_p0/72524/0_1438_CCS	Region-1120
PB.fusion_nfl.592	Inter-chromosome	Chr01N	14584786-14586717	Chr02N	20853667-20854838	1	m150106_025727_42173_c100766962550000001823169107221501_s1_p0/30223/0_2356_CCS	Region-1127
PB.fusion_nfl.575	Inter-chromosome	Chr06N	50082639-50085060	Chr08K	25119606-25119791	1	m160209_212138_42271_c100929752550000001823209005251612_s1_p0/154406/30_662_CCS	Region-160
PB.fusion_nfl.396	Inter-chromosome	Chr05N	20576802-20579812	Chr06N	3397860-3398221	1	m160209_040851_42271_c100929962550000001823209005251646_s1_p0/85863/3090_33_CCS	Region-1125
PB.fusion_nfl.1247	Inter-chromosome	Chr01N	48801847-48801876	Chr04K	2197661-2198135	1	m160209_170232_42271_c100929752550000001823209005251611_s1_p0/2732/0_558_CCS	Region-1126
PB.fusion_nfl.1586	Inter-chromosome	Chr01K	23076039-23078526	scaffold_58	74356-74515	1	m150103_080444_42173_c100766932550000001823169107221531_s1_p0/126497/0_2359_CCS	Region-1121
PB.fusion_nfl.1140	Inter-chromosome	Chr05N	33907322-33908512	Chr09N	108445057-108446209	1	m160206_115235_42271_c100929962550000001823209005251640_s1_p0/115074/30_2432_CCS	Region-1129
PB.fusion_nfl.584	Inter-chromosome	Chr09K	19099671-19099748	scaffold_11228	2257-2590	1	m140627_032544_00123_c100625492550000001823118408061407_s1_p0/40416/439_0_CCS	Region-1123
PB.fusion_nfl.1567	Inter-chromosome	Chr09K	5461451-5462356	scaffold_1341	13932-14184	1	m150103_122407_42173_c100766932550000001823169107221532_s1_p0/68315/1211_0_CCS	Region-1124
PB.fusion_nfl.157	Inter-chromosome	Chr06N	22676238-22677583	Chr09N	12191628-12195086	1	m160206_160855_42271_c100929962550000001823209005251641_s1_p0/52478/0_2174_CCS	Region-1133
PB.fusion_nfl.62	Inter-chromosome	Chr09K	38391993-38392056	scaffold_8513	995-1407	7	m150106_154636_42173_c100766962550000001823169107221504_s1_p0/129068/0_321_CCS;m150107_002342_42173_c100766962550000001823169107221506_s1_p0/105676/0_337_CCS;m150105_224135_42173_c100766962550000001823169107221500_s1_p0/11755/0_313_CCS;m160206_202527_42271_c100929962550000001823209005251642_s1_p0/147147/0_513_CCS;m160209_212138_42271_c100929752550000001823209005251612_s1_p0/67854/0_481_CCS;m16020…	Region-1128
PB.fusion_nfl.387	Inter-chromosome	Chr02K	52669384-52669615	Chr08K	48318213-48318298	1	m140627_032544_00123_c100625492550000001823118408061407_s1_p0/75228/0_368_CCS	Region-1131
PB.fusion_nfl.1407	Inter-chromosome	Chr04K	32945910-32946588	Chr05K	85366173-85366379	1	m140701_195627_42173_c100625722550000001823118408061486_s1_p0/142467/0_772_CCS	Region-1135
PB.fusion_nfl.995	Inter-chromosome	Chr01K	27827445-27827644	Chr03N	42610338-42610930	1	m160209_124516_42271_c100929752550000001823209005251610_s1_p0/26701/0_880_CCS	Region-1132
PB.fusion_nfl.631	Inter-chromosome	Chr01K	73122975-73128742	Chr01N	87759996-87760227	1	m160209_170232_42271_c100929752550000001823209005251611_s1_p0/60607/1673_0_CCS	Region-1134
PB.fusion_nfl.2183	Inter-chromosome	Chr03K	31406365-31406549	scaffold_8028	5941-6419	2	m150103_210207_42173_c100766932550000001823169107221534_s1_p0/49875/608_54_CCS;m160210_014237_42271_c100929752550000001823209005251613_s1_p0/124525/0_554_CCS	Region-967
PB.fusion_nfl.1551	Inter-chromosome	Chr08N	60250529-60251600	scaffold_2544	7944-10610	1	m140621_095612_00123_c100625492550000001823118408061400_s1_p0/80015/1566_0_CCS	Region-1130
PB.fusion_nfl.1520	Inter-chromosome	Chr01N	15139199-15140113	Chr02N	36813227-36814209	1	m160208_235258_42271_c100929962550000001823209005251645_s1_p0/35282/1565_0_CCS	Region-1141
PB.fusion_nfl.206	Inter-chromosome	Chr01N	4818593-4819275	Chr03N	50123267-50126417	1	m160206_032001_42271_c100929922550000001823209005251686_s1_p0/42422/0_1882_CCS	Region-1139
PB.fusion_nfl.914	Inter-chromosome	Chr01N	54843396-54843482	scaffold_8513	973-1361	3	m160206_202527_42271_c100929962550000001823209005251642_s1_p0/113872/0_369_CCS;m160206_202527_42271_c100929962550000001823209005251642_s1_p0/151263/0_384_CCS;m160206_160855_42271_c100929962550000001823209005251641_s1_p0/91137/0_531_CCS	Region-1136
PB.fusion_nfl.34	Inter-chromosome	Chr05K	94391632-94392498	Chr06N	60039757-60044326	1	m160206_160855_42271_c100929962550000001823209005251641_s1_p0/10461/0_2763_CCS	Region-1140
PB.fusion_nfl.1966	Inter-chromosome	Chr05N	85894359-85895035	Chr07N	64068756-64072699	1	m150103_080444_42173_c100766932550000001823169107221531_s1_p0/110015/0_2288_CCS	Region-1142
PB.fusion_nfl.929	Inter-chromosome	Chr09K	22939691-22943305	scaffold_22551	826-1048	1	m150103_122407_42173_c100766932550000001823169107221532_s1_p0/151862/30_3096_CCS	Region-1137
PB.fusion_nfl.729	Inter-chromosome	Chr04K	35554729-35554810	scaffold_1428	14833-15297	1	m150107_002342_42173_c100766962550000001823169107221506_s1_p0/5595/0_565_CCS	Region-13
PB.fusion_nfl.1601	Inter-chromosome	Chr06K	8695933-8696053	scaffold_491	19730-20294	1	m150109_005658_00123_c100767012550000001823169107221510_s1_p0/140984/718_26_CCS	Region-1138
PB.fusion_nfl.423	Inter-chromosome	Chr05N	32322490-32322801	Chr07N	63924236-63930011	1	m160212_073305_42271_c100936882550000001823207905251605_s1_p0/16759/30_2399_CCS	Region-466
PB.fusion_nfl.1218	Inter-chromosome	Chr02N	12894181-12895978	Chr03K	13364689-13364950	1	m150106_154636_42173_c100766962550000001823169107221504_s1_p0/151609/0_1422_CCS	Region-1146
PB.fusion_nfl.1178	Inter-chromosome	Chr04K	35987902-35988383	Chr04N	17260210-17260454	1	m150107_002342_42173_c100766962550000001823169107221506_s1_p0/69387/0_829_CCS	Region-1143
PB.fusion_nfl.458	Inter-chromosome	Chr01K	72350370-72357241	Chr01N	86916773-86925221	1	m160206_160855_42271_c100929962550000001823209005251641_s1_p0/43513/0_2998_CCS	Region-1144
PB.fusion_nfl.2166	Inter-chromosome	Chr01K	41155206-41157573	Chr01N	28726671-28726826	1	m160207_004423_42271_c100929962550000001823209005251643_s1_p0/48664/0_1086_CCS	Region-1149
PB.fusion_nfl.1039	Inter-chromosome	Chr02K	92315034-92319246	Chr02N	102569646-102569822	1	m160208_235258_42271_c100929962550000001823209005251645_s1_p0/12548/30_2188_CCS	Region-1152
PB.fusion_nfl.1040	Inter-chromosome	Chr06K	69130406-69132091	Chr07N	58865763-58868100	1	m160209_040851_42271_c100929962550000001823209005251646_s1_p0/45834/2071_25_CCS	Region-1145
PB.fusion_nfl.80	Inter-chromosome	Chr03N	16183285-16185103	Chr04N	12944264-12944465	1	m160206_115235_42271_c100929962550000001823209005251640_s1_p0/80311/1393_55_CCS	Region-1147
PB.fusion_nfl.426	Inter-chromosome	Chr04N	35889785-35890009	Chr09K	38392825-38397548	1	m150106_154636_42173_c100766962550000001823169107221504_s1_p0/15895/1569_0_CCS	Region-1148
PB.fusion_nfl.664	Inter-chromosome	Chr05K	52248005-52249831	Chr08K	22653500-22656426	2	m160206_073619_42271_c100929922550000001823209005251687_s1_p0/103510/30_3055_CCS;m160212_215811_42271_c100936882550000001823207905251606_s1_p0/63183/0_2884_CCS	Region-1153
PB.fusion_nfl.241	Inter-chromosome	Chr02N	58402273-58402687	scaffold_3247	14137-14181	1	m150109_041318_00123_c100767012550000001823169107221511_s1_p0/96758/0_340_CCS	Region-1151
PB.fusion_nfl.2198	Inter-chromosome	Chr02K	10565248-10565931	Chr02N	103256283-103256442	1	m160210_014237_42271_c100929752550000001823209005251613_s1_p0/54879/30_881_CCS	Region-1155
PB.fusion_nfl.696	Inter-chromosome	Chr05N	90420069-90421402	Chr08K	18165450-18166509	1	m150106_154636_42173_c100766962550000001823169107221504_s1_p0/144489/60_905_CCS	Region-1156
PB.fusion_nfl.1825	Inter-chromosome	Chr01K	37701787-37702043	Chr08N	29592061-29593504	1	m160208_235258_42271_c100929962550000001823209005251645_s1_p0/61263/30_1731_CCS	Region-1154
PB.fusion_nfl.612	Inter-chromosome	Chr08K	72775473-72776421	Chr08N	70290988-70291071	2	m160209_170232_42271_c100929752550000001823209005251611_s1_p0/55151/0_687_CCS;m150106_154636_42173_c100766962550000001823169107221504_s1_p0/22749/0_654_CCS	Region-1113
PB.fusion_nfl.912	Inter-chromosome	Chr07N	18171915-18182559	scaffold_5268	10026-10134	1	m150107_043541_42173_c100766962550000001823169107221507_s1_p0/96216/0_1095_CCS	Region-315
PB.fusion_nfl.1475	Inter-chromosome	Chr07N	36194460-36194834	Chr09N	104260637-104261225	1	m150104_012120_42173_c100766932550000001823169107221535_s1_p0/145403/994_25_CCS	Region-1160
PB.fusion_nfl.1310	Inter-chromosome	Chr09K	36488191-36488402	Chr09N	117911078-117911573	1	m160206_032001_42271_c100929922550000001823209005251686_s1_p0/91986/748_0_CCS	Region-1163
PB.fusion_nfl.63	Inter-chromosome	scaffold_5201	9253-10874	scaffold_9618	216-1016	1	m160209_040851_42271_c100929962550000001823209005251646_s1_p0/35800/0_2481_CCS	Region-1150
PB.fusion_nfl.1008	Inter-chromosome	Chr03N	49697726-49698297	Chr09K	29526242-29530626	1	m150103_122407_42173_c100766932550000001823169107221532_s1_p0/46735/2928_16_CCS	Region-1158
PB.fusion_nfl.676	Inter-chromosome	Chr03K	63143393-63145056	Chr04K	52821723-52824811	1	m140620_024217_00123_c100629332550000001823105008061431_s1_p0/116940/0_1907_CCS	Region-1157
PB.fusion_nfl.668	Inter-chromosome	Chr01K	50672698-50676524	Chr01N	57117080-57117450	1	m150106_175143_00123_c100767062550000001823169107221567_s1_p0/133414/0_3261_CCS	Region-1162
PB.fusion_nfl.1847	Inter-chromosome	Chr04K	9167248-9167871	Chr04N	14562487-14563754	2	m160212_215811_42271_c100936882550000001823207905251606_s1_p0/147581/1520_57_CCS;m160212_215811_42271_c100936882550000001823207905251606_s1_p0/31549/0_1099_CCS	Region-1159
PB.fusion_nfl.2224	Inter-chromosome	Chr04N	45336302-45337312	Chr09K	63844471-63844734	1	m160209_212138_42271_c100929752550000001823209005251612_s1_p0/46205/1182_55_CCS	Region-1161
PB.fusion_nfl.1961	Inter-chromosome	Chr01N	30058661-30058883	Chr08N	40332037-40334177	1	m160209_212138_42271_c100929752550000001823209005251612_s1_p0/158271/0_1267_CCS	Region-1164
PB.fusion_nfl.222	Inter-chromosome	Chr01K	64537168-64537692	Chr08K	8241063-8244266	1	m160212_031610_42271_c100936882550000001823207905251604_s1_p0/45463/0_3773_CCS	Region-1166
PB.fusion_nfl.810	Inter-chromosome	Chr09K	38391979-38392056	scaffold_8513	995-1412	9	m160209_170232_42271_c100929752550000001823209005251611_s1_p0/152380/0_534_CCS;m160207_050544_42271_c100929962550000001823209005251644_s1_p0/12355/0_425_CCS;m160207_004423_42271_c100929962550000001823209005251643_s1_p0/73351/0_404_CCS;m150105_224135_42173_c100766962550000001823169107221500_s1_p0/25780/0_372_CCS;m160206_202527_42271_c100929962550000001823209005251642_s1_p0/147278/0_363_CCS;m160206…	Region-1128
PB.fusion_nfl.1020	Inter-chromosome	Chr03K	10264111-10266407	Chr07N	41835022-41835157	1	m150104_012120_42173_c100766932550000001823169107221535_s1_p0/103518/1343_56_CCS	Region-1165
PB.fusion_nfl.528	Inter-chromosome	Chr01K	26055042-26056383	Chr07K	63639239-63642019	1	m160212_215811_42271_c100936882550000001823207905251606_s1_p0/163026/0_3946_CCS	Region-1168
PB.fusion_nfl.1580	Inter-chromosome	Chr07N	18195117-18205895	scaffold_244	42716-42873	1	m140620_065840_00123_c100629332550000001823105008061432_s1_p0/32347/0_2872_CCS	Region-612
PB.fusion_nfl.774	Inter-chromosome	Chr04K	41368965-41369606	scaffold_263	24693-25174	2	m150106_025727_42173_c100766962550000001823169107221501_s1_p0/67834/798_0_CCS;m160206_073619_42271_c100929922550000001823209005251687_s1_p0/66950/28_774_CCS	Region-226
PB.fusion_nfl.4	Inter-chromosome	Chr04N	4416871-4418955	Chr09N	108436647-108437247	1	m140621_141232_00123_c100625492550000001823118408061401_s1_p0/63351/1658_0_CCS	Region-1169
PB.fusion_nfl.515	Inter-chromosome	Chr02K	31177637-31178827	Chr02N	40638245-40642171	2	m150106_025727_42173_c100766962550000001823169107221501_s1_p0/21168/2937_57_CCS;m150106_175143_00123_c100767062550000001823169107221567_s1_p0/44997/2890_50_CCS	Region-1170
PB.fusion_nfl.316	Inter-chromosome	Chr01K	6677103-6677900	scaffold_10552	3531-3747	1	m160207_004423_42271_c100929962550000001823209005251643_s1_p0/133332/0_1004_CCS	Region-793
PB.fusion_nfl.9	Inter-chromosome	Chr07N	2601103-2601391	scaffold_6976	4512-4699	1	m160212_073305_42271_c100936882550000001823207905251605_s1_p0/27257/0_483_CCS	Region-1167
PB.fusion_nfl.498	Inter-chromosome	Chr01N	94698926-94699116	Chr09K	11470431-11472035	1	m150106_200247_42173_c100766962550000001823169107221505_s1_p0/98811/0_867_CCS	Region-982
PB.fusion_nfl.1104	Inter-chromosome	Chr02N	102503799-102510831	scaffold_16929	878-1349	1	m160213_021713_42271_c100936882550000001823207905251607_s1_p0/157484/57_3485_CCS	Region-728
PB.fusion_nfl.320	Inter-chromosome	Chr01N	85063529-85066069	Chr03K	64956129-64956573	1	m160206_032001_42271_c100929922550000001823209005251686_s1_p0/19843/0_2998_CCS	Region-194
PB.fusion_nfl.197	Inter-chromosome	Chr04K	3806312-3807019	Chr06K	71147151-71149390	1	m160207_004423_42271_c100929962550000001823209005251643_s1_p0/138006/1652_127_CCS	Region-1171
PB.fusion_nfl.958	Inter-chromosome	Chr01K	63535069-63535120	Chr09N	38334607-38334995	1	m140627_000924_00123_c100625492550000001823118408061406_s1_p0/17162/0_437_CCS	Region-1175
PB.fusion_nfl.1328	Inter-chromosome	Chr07K	24700205-24700841	Chr07N	28415488-28416923	1	m160209_124516_42271_c100929752550000001823209005251610_s1_p0/141788/1319_0_CCS	Region-1173
PB.fusion_nfl.1608	Inter-chromosome	Chr03N	40967776-40969872	Chr08K	9753506-9759945	1	m160212_031610_42271_c100936882550000001823207905251604_s1_p0/111821/0_6479_CCS	Region-1172
PB.fusion_nfl.1987	Inter-chromosome	Chr02K	46811846-46813416	Chr02N	56130507-56133735	1	m160206_073619_42271_c100929922550000001823209005251687_s1_p0/142501/1157_0_CCS	Region-1177
PB.fusion_nfl.1775	Inter-chromosome	Chr06K	13888258-13888843	Chr09N	108445666-108446231	2	m160207_004423_42271_c100929962550000001823209005251643_s1_p0/162033/0_1136_CCS;m140702_001214_42173_c100625722550000001823118408061487_s1_p0/94902/0_348_CCS	Region-1881
PB.fusion_nfl.843	Inter-chromosome	Chr01K	62801920-62805375	Chr06K	11603807-11605496	1	m160206_115235_42271_c100929962550000001823209005251640_s1_p0/122389/3101_23_CCS	Region-1174
PB.fusion_nfl.1325	Inter-chromosome	Chr02K	52669384-52669528	Chr04N	110017-110628	1	m160210_014237_42271_c100929752550000001823209005251613_s1_p0/88433/790_50_CCS	Region-1176
PB.fusion_nfl.1341	Inter-chromosome	Chr09K	58837089-58837801	Chr09N	82690628-82692291	1	m160207_050544_42271_c100929962550000001823209005251644_s1_p0/40796/1003_0_CCS	Region-343
PB.fusion_nfl.1487	Inter-chromosome	Chr04K	41368964-41371622	scaffold_263	24693-25174	1	m150106_025727_42173_c100766962550000001823169107221501_s1_p0/156642/0_1424_CCS	Region-226
PB.fusion_nfl.432	Inter-chromosome	Chr04N	345572-347156	Chr08K	3811951-3832657	1	m160209_082855_42271_c100929962550000001823209005251647_s1_p0/135754/0_2574_CCS	Region-140
PB.fusion_nfl.338	Inter-chromosome	Chr02K	72793632-72795404	Chr02N	16460375-16460727	1	m160209_212138_42271_c100929752550000001823209005251612_s1_p0/146038/0_1191_CCS	Region-272
PB.fusion_nfl.730	Inter-chromosome	Chr02K	18300168-18300229	Chr08K	5900931-5901373	1	m140624_053330_00123_c100625492550000001823118408061403_s1_p0/66884/593_26_CCS	Region-1178
PB.fusion_nfl.1017	Inter-chromosome	Chr01K	76785671-76785730	Chr09N	120107495-120108053	1	m160207_004423_42271_c100929962550000001823209005251643_s1_p0/20555/0_434_CCS	Region-1179
PB.fusion_nfl.1623	Inter-chromosome	Chr05K	7197961-7198384	Chr05N	6741440-6742398	1	m160209_170232_42271_c100929752550000001823209005251611_s1_p0/59004/1601_27_CCS	Region-1185
PB.fusion_nfl.2122	Inter-chromosome	Chr02K	88761203-88764509	Chr02N	97802621-97803016	1	m150106_071347_42173_c100766962550000001823169107221502_s1_p0/36413/0_1985_CCS	Region-1182
PB.fusion_nfl.2281	Inter-chromosome	Chr03K	72308262-72311451	Chr06K	10037884-10038311	1	m160206_202527_42271_c100929962550000001823209005251642_s1_p0/72274/1265_55_CCS	Region-1180
PB.fusion_nfl.2116	Inter-chromosome	Chr06K	13538462-13538713	Chr06N	14237572-14238368	1	m160206_073619_42271_c100929922550000001823209005251687_s1_p0/158388/0_1149_CCS	Region-1181
PB.fusion_nfl.671	Inter-chromosome	Chr08K	46032099-46043308	Chr09K	42739300-42740101	1	m160206_032001_42271_c100929922550000001823209005251686_s1_p0/103644/4447_51_CCS	Region-1089
PB.fusion_nfl.1721	Inter-chromosome	Chr05N	84706876-84709923	scaffold_592	12484-12889	2	m160209_082855_42271_c100929962550000001823209005251647_s1_p0/1881/0_2965_CCS;m150103_122407_42173_c100766932550000001823169107221532_s1_p0/126704/0_2844_CCS	Region-1184
PB.fusion_nfl.1908	Inter-chromosome	Chr05K	83725384-83727080	scaffold_3039	11-1377	1	m160207_050544_42271_c100929962550000001823209005251644_s1_p0/149170/0_1239_CCS	Region-1186
PB.fusion_nfl.1589	Inter-chromosome	Chr09K	3989053-3989218	scaffold_21590	4-1233	1	m160209_170232_42271_c100929752550000001823209005251611_s1_p0/89590/1522_90_CCS	Region-1187
PB.fusion_nfl.399	Inter-chromosome	Chr08N	65866793-65887281	scaffold_2623	7277-8648	3	m150106_025727_42173_c100766962550000001823169107221501_s1_p0/99683/0_838_CCS;m160206_160855_42271_c100929962550000001823209005251641_s1_p0/38617/0_779_CCS;m160206_160855_42271_c100929962550000001823209005251641_s1_p0/73834/0_717_CCS	Region-1103
PB.fusion_nfl.199	Inter-chromosome	Chr05N	47504159-47504692	scaffold_196	45353-45881	5	m150106_113009_42173_c100766962550000001823169107221503_s1_p0/44387/768_0_CCS;m160206_073619_42271_c100929922550000001823209005251687_s1_p0/37555/0_498_CCS;m160206_160855_42271_c100929962550000001823209005251641_s1_p0/138127/0_662_CCS;m160212_073305_42271_c100936882550000001823207905251605_s1_p0/125987/0_788_CCS;m160206_202527_42271_c100929962550000001823209005251642_s1_p0/139300/0_783_CCS	Region-1188
PB.fusion_nfl.2250	Inter-chromosome	Chr05K	38830357-38830516	Chr08N	12325694-12326722	1	m140701_195627_42173_c100625722550000001823118408061486_s1_p0/34203/0_1189_CCS	Region-1193
PB.fusion_nfl.1292	Inter-chromosome	Chr01K	79208614-79208975	scaffold_7473	893-6182	1	m150106_111317_00123_c100767062550000001823169107221565_s1_p0/63408/3217_0_CCS	Region-1031
PB.fusion_nfl.266	Inter-chromosome	Chr07K	73629668-73630313	Chr07N	63703914-63704117	1	m150107_002342_42173_c100766962550000001823169107221506_s1_p0/61634/0_852_CCS	Region-1191
PB.fusion_nfl.87	Inter-chromosome	Chr03N	1082054-1083707	scaffold_8555	4748-5109	4	m140701_062029_42173_c100625722550000001823118408061485_s1_p0/142090/1239_57_CCS;m160206_202527_42271_c100929962550000001823209005251642_s1_p0/70463/0_850_CCS;m160209_212138_42271_c100929752550000001823209005251612_s1_p0/131724/1069_56_CCS;m150106_200247_42173_c100766962550000001823169107221505_s1_p0/21513/0_1374_CCS	Region-1189
PB.fusion_nfl.1742	Inter-chromosome	Chr02K	87027640-87030878	Chr09N	16940381-16940854	1	m150103_080444_42173_c100766932550000001823169107221531_s1_p0/28247/1103_0_CCS	Region-1197
PB.fusion_nfl.224	Inter-chromosome	Chr06K	13789687-13790105	Chr08N	64817101-64817545	1	m160206_073619_42271_c100929922550000001823209005251687_s1_p0/6664/0_845_CCS	Region-1192
PB.fusion_nfl.934	Inter-chromosome	Chr06N	15662905-15662936	Chr08N	27437641-27438014	1	m150104_012120_42173_c100766932550000001823169107221535_s1_p0/121838/0_408_CCS	Region-1072
PB.fusion_nfl.1251	Inter-chromosome	Chr07N	67774298-67775830	Chr09K	1650286-1651058	1	m150103_122407_42173_c100766932550000001823169107221532_s1_p0/32867/1509_0_CCS	Region-1194
PB.fusion_nfl.1019	Inter-chromosome	Chr08K	22703807-22704713	scaffold_3725	227-768	1	m150103_210207_42173_c100766932550000001823169107221534_s1_p0/147196/29_1415_CCS	Region-1190
PB.fusion_nfl.1412	Inter-chromosome	Chr07K	47351163-47360993	scaffold_1680	19546-19857	1	m160208_235258_42271_c100929962550000001823209005251645_s1_p0/143317/5321_53_CCS	Region-951
PB.fusion_nfl.1598	Inter-chromosome	Chr04K	36331429-36341748	Chr04N	9244574-9254789	1	m150106_111317_00123_c100767062550000001823169107221565_s1_p0/101100/0_10819_CCS	Region-588
PB.fusion_nfl.2314	Inter-chromosome	Chr04N	27040232-27069027	Chr06K	25512688-25513695	1	m150106_111317_00123_c100767062550000001823169107221565_s1_p0/62781/30_3484_CCS	Region-833
PB.fusion_nfl.567	Inter-chromosome	Chr03K	48047809-48051828	Chr03N	40965194-40969171	1	m150106_111317_00123_c100767062550000001823169107221565_s1_p0/137129/7074_0_CCS	Region-1196
PB.fusion_nfl.1809	Inter-chromosome	Chr03N	16183257-16186254	Chr06N	52857597-52857858	4	m160208_235258_42271_c100929962550000001823209005251645_s1_p0/124020/0_1758_CCS;m160209_124516_42271_c100929752550000001823209005251610_s1_p0/115842/1716_51_CCS;m160206_160855_42271_c100929962550000001823209005251641_s1_p0/48328/1993_55_CCS;m160206_032001_42271_c100929922550000001823209005251686_s1_p0/142244/0_1661_CCS	Region-1199
PB.fusion_nfl.745	Inter-chromosome	Chr01K	74624917-74627871	scaffold_7999	1-1300	1	m160212_073305_42271_c100936882550000001823207905251605_s1_p0/95432/0_4628_CCS	Region-1195
PB.fusion_nfl.684	Inter-chromosome	Chr03K	39666406-39666696	Chr09N	72019829-72022223	1	m160206_073619_42271_c100929922550000001823209005251687_s1_p0/43353/2763_53_CCS	Region-1203
PB.fusion_nfl.1096	Inter-chromosome	Chr01N	2260785-2263006	Chr02N	88983587-88983743	1	m140702_001214_42173_c100625722550000001823118408061487_s1_p0/32909/985_113_CCS	Region-1205
PB.fusion_nfl.393	Inter-chromosome	Chr01K	67366720-67368405	scaffold_9666	628-1554	1	m150103_080444_42173_c100766932550000001823169107221531_s1_p0/133728/30_2349_CCS	Region-1198
PB.fusion_nfl.2100	Inter-chromosome	Chr05K	96517117-96517415	scaffold_3771	12439-12809	1	m160209_170232_42271_c100929752550000001823209005251611_s1_p0/59375/0_495_CCS	Region-1200
PB.fusion_nfl.1933	Inter-chromosome	Chr04K	15988087-15994170	Chr04N	11315616-11315682	1	m160206_115235_42271_c100929962550000001823209005251640_s1_p0/24852/0_1094_CCS	Region-1202
PB.fusion_nfl.2298	Inter-chromosome	Chr02K	50403698-50403900	Chr02N	59116324-59122320	1	m160212_073305_42271_c100936882550000001823207905251605_s1_p0/126870/79_3283_CCS	Region-1206
PB.fusion_nfl.1214	Inter-chromosome	Chr07K	71338690-71340556	Chr08N	40332414-40334112	1	m150107_002342_42173_c100766962550000001823169107221506_s1_p0/44925/1423_27_CCS	Region-1204
PB.fusion_nfl.1913	Inter-chromosome	Chr02K	18300168-18300228	Chr05K	25398833-25399129	1	m140627_032544_00123_c100625492550000001823118408061407_s1_p0/13620/440_26_CCS	Region-1209
PB.fusion_nfl.613	Inter-chromosome	Chr06K	68496146-68496230	scaffold_196	45328-45898	1	m160207_004423_42271_c100929962550000001823209005251643_s1_p0/134904/636_0_CCS	Region-1201
PB.fusion_nfl.1229	Inter-chromosome	Chr02K	86490272-86495110	Chr09K	31470773-31473189	1	m160212_031610_42271_c100936882550000001823207905251604_s1_p0/149821/7178_0_CCS	Region-1208
PB.fusion_nfl.1761	Inter-chromosome	Chr02N	12387465-12387547	Chr08N	904753-905644	1	m160206_032001_42271_c100929922550000001823209005251686_s1_p0/33332/403_0_CCS	Region-1211
PB.fusion_nfl.1056	Inter-chromosome	Chr09K	22051652-22052646	Chr09N	29837072-29837729	1	m160212_215811_42271_c100936882550000001823207905251606_s1_p0/44107/1689_0_CCS	Region-290
PB.fusion_nfl.521	Inter-chromosome	Chr01K	70201535-70201689	Chr01N	83722203-83724024	1	m160206_032001_42271_c100929922550000001823209005251686_s1_p0/59209/0_936_CCS	Region-1210
PB.fusion_nfl.865	Inter-chromosome	Chr01K	62088942-62089421	Chr02K	52669384-52669626	1	m160206_073619_42271_c100929922550000001823209005251687_s1_p0/34172/715_0_CCS	Region-1212
PB.fusion_nfl.1638	Inter-chromosome	Chr01N	51427397-51427722	Chr05N	60228243-60228281	1	m160206_202527_42271_c100929962550000001823209005251642_s1_p0/87690/0_378_CCS	Region-1880
PB.fusion_nfl.214	Inter-chromosome	Chr02N	56648600-56648754	scaffold_19014	317-1004	1	m160207_050544_42271_c100929962550000001823209005251644_s1_p0/84594/715_59_CCS	Region-1207
PB.fusion_nfl.162	Inter-chromosome	Chr03K	34716364-34716702	Chr09K	73732634-73733134	1	m160207_050544_42271_c100929962550000001823209005251644_s1_p0/112552/0_811_CCS	Region-1215
PB.fusion_nfl.1887	Inter-chromosome	Chr03K	63688371-63692355	Chr09N	109727343-109729829	2	m160212_073305_42271_c100936882550000001823207905251605_s1_p0/63381/0_5218_CCS;m160212_073305_42271_c100936882550000001823207905251605_s1_p0/27364/29_4183_CCS	Region-536
PB.fusion_nfl.1822	Inter-chromosome	Chr01N	23947709-23947844	Chr05K	109773489-109776303	1	m150104_100436_42173_c100766932550000001823169107221537_s1_p0/12098/1378_0_CCS	Region-639
PB.fusion_nfl.681	Inter-chromosome	Chr01K	41383235-41384580	scaffold_2245	11399-12576	1	m160208_235258_42271_c100929962550000001823209005251645_s1_p0/121998/1699_60_CCS	Region-1213
PB.fusion_nfl.1433	Inter-chromosome	Chr04K	51151758-51152124	Chr07K	70593590-70597017	1	m160212_031610_42271_c100936882550000001823207905251604_s1_p0/24491/2157_0_CCS	Region-1216
PB.fusion_nfl.2199	Inter-chromosome	Chr02N	38588930-38591678	Chr06N	75047051-75049845	1	m150103_034550_42173_c100766932550000001823169107221530_s1_p0/50419/3874_76_CCS	Region-1217
PB.fusion_nfl.411	Inter-chromosome	Chr08K	70963494-70963974	scaffold_1130	6562-7510	1	m160206_202527_42271_c100929962550000001823209005251642_s1_p0/71708/0_1202_CCS	Region-1214
PB.fusion_nfl.1335	Inter-chromosome	Chr04N	45552517-45553681	Chr09N	44204866-44205246	1	m160209_040851_42271_c100929962550000001823209005251646_s1_p0/122580/0_1606_CCS	Region-1218
PB.fusion_nfl.1346	Inter-chromosome	Chr02K	18025278-18025596	Chr09K	57509392-57510928	4	m160206_160855_42271_c100929962550000001823209005251641_s1_p0/5612/1865_56_CCS;m150106_154636_42173_c100766962550000001823169107221504_s1_p0/75981/30_1552_CCS;m150103_080444_42173_c100766932550000001823169107221531_s1_p0/132507/1649_0_CCS;m140621_095612_00123_c100625492550000001823118408061400_s1_p0/84497/1739_0_CCS	Region-1220
PB.fusion_nfl.2260	Inter-chromosome	Chr04K	59019313-59021343	Chr06K	26217186-26217502	1	m160212_215811_42271_c100936882550000001823207905251606_s1_p0/5297/1689_0_CCS	Region-1219
PB.fusion_nfl.1087	Inter-chromosome	Chr03K	18751243-18752606	Chr03N	593711-600150	1	m160212_073305_42271_c100936882550000001823207905251605_s1_p0/107713/0_987_CCS	Region-1222
PB.fusion_nfl.2219	Inter-chromosome	Chr05K	573880-574746	Chr07N	44791766-44791868	4	m160209_212138_42271_c100929752550000001823209005251612_s1_p0/146386/1127_59_CCS;m150106_175143_00123_c100767062550000001823169107221567_s1_p0/41847/1176_56_CCS;m160209_082855_42271_c100929962550000001823209005251647_s1_p0/74496/0_1025_CCS;m150104_012120_42173_c100766932550000001823169107221535_s1_p0/154172/0_1032_CCS	Region-1225
PB.fusion_nfl.1839	Inter-chromosome	Chr04K	43176006-43176327	Chr06N	49617587-49617691	1	m160206_032001_42271_c100929922550000001823209005251686_s1_p0/145316/0_371_CCS	Region-1223
PB.fusion_nfl.1079	Inter-chromosome	Chr01K	58745325-58748614	Chr09K	66620126-66620820	1	m150107_043541_42173_c100766962550000001823169107221507_s1_p0/154299/0_4016_CCS	Region-1224
PB.fusion_nfl.749	Inter-chromosome	Chr07N	24912934-24913385	scaffold_183	45128-46929	1	m150106_111317_00123_c100767062550000001823169107221565_s1_p0/143523/0_1682_CCS	Region-1221
PB.fusion_nfl.139	Inter-chromosome	Chr08N	15275103-15276483	Chr09N	11208846-11210607	1	m160212_031610_42271_c100936882550000001823207905251604_s1_p0/126560/3513_0_CCS	Region-1232
PB.fusion_nfl.1261	Inter-chromosome	Chr03N	2311258-2312629	Chr09K	82547796-82547882	1	m160206_202527_42271_c100929962550000001823209005251642_s1_p0/35982/1448_58_CCS	Region-1226
PB.fusion_nfl.1962	Inter-chromosome	Chr04K	181455-185215	Chr06K	693841-693941	1	m150103_164254_42173_c100766932550000001823169107221533_s1_p0/30171/0_1895_CCS	Region-1230
PB.fusion_nfl.1331	Inter-chromosome	Chr04K	3934040-3934392	Chr07K	46790515-46791408	1	m150103_080444_42173_c100766932550000001823169107221531_s1_p0/47388/0_1349_CCS	Region-1233
PB.fusion_nfl.1552	Inter-chromosome	Chr07K	24639599-24643644	scaffold_27294	636-1011	1	m150106_111317_00123_c100767062550000001823169107221565_s1_p0/42620/0_3661_CCS	Region-179
PB.fusion_nfl.2163	Inter-chromosome	Chr06K	47445115-47445589	scaffold_9853	279-1027	2	m160212_031610_42271_c100936882550000001823207905251604_s1_p0/10495/28_1156_CCS;m150106_111317_00123_c100767062550000001823169107221565_s1_p0/7586/30_1253_CCS	Region-1227
PB.fusion_nfl.144	Inter-chromosome	Chr02K	5330455-5332908	scaffold_86	50753-52508	14	m150103_080444_42173_c100766932550000001823169107221531_s1_p0/115158/28_3752_CCS;m160213_021713_42271_c100936882550000001823207905251607_s1_p0/74406/29_3683_CCS;m160208_235258_42271_c100929962550000001823209005251645_s1_p0/129207/0_3009_CCS;m160206_073619_42271_c100929922550000001823209005251687_s1_p0/157615/0_1552_CCS;m160206_073619_42271_c100929922550000001823209005251687_s1_p0/4597/3217_0_CCS;…	Region-1229
PB.fusion_nfl.284	Inter-chromosome	Chr04K	48319232-48321397	Chr09N	16939948-16940159	1	m160206_073619_42271_c100929922550000001823209005251687_s1_p0/68861/0_1692_CCS	Region-1236
PB.fusion_nfl.655	Inter-chromosome	Chr07N	7200668-7200703	Chr08N	36985985-36986431	1	m150106_025727_42173_c100766962550000001823169107221501_s1_p0/67979/0_498_CCS	Region-1862
PB.fusion_nfl.257	Inter-chromosome	Chr04K	38229350-38229893	scaffold_1497	21894-22185	1	m160212_031610_42271_c100936882550000001823207905251604_s1_p0/36467/31_863_CCS	Region-1228
PB.fusion_nfl.947	Inter-chromosome	Chr02K	90019066-90019129	scaffold_7899	10-2399	1	m150105_224135_42173_c100766962550000001823169107221500_s1_p0/139197/30_1199_CCS	Region-1234
PB.fusion_nfl.844	Inter-chromosome	Chr01K	34025445-34025508	Chr05K	43124613-43125653	1	m160207_050544_42271_c100929962550000001823209005251644_s1_p0/132593/1030_0_CCS	Region-1238
PB.fusion_nfl.2022	Inter-chromosome	Chr03K	31406349-31406488	scaffold_8028	5933-6302	1	m160209_170232_42271_c100929752550000001823209005251611_s1_p0/40294/585_87_CCS	Region-967
PB.fusion_nfl.1670	Inter-chromosome	Chr01K	65210289-65216750	Chr05N	10659725-10669513	1	m160206_115235_42271_c100929962550000001823209005251640_s1_p0/70865/5214_53_CCS	Region-1239
PB.fusion_nfl.187	Inter-chromosome	scaffold_129	31488-31818	scaffold_16514	1-1730	3	m160206_115235_42271_c100929962550000001823209005251640_s1_p0/21392/0_322_CCS;m150103_122407_42173_c100766932550000001823169107221532_s1_p0/11216/689_0_CCS;m160213_021713_42271_c100936882550000001823207905251607_s1_p0/20284/0_838_CCS	Region-1231
PB.fusion_nfl.1805	Inter-chromosome	Chr02N	94600092-94601240	scaffold_123	35264-36455	1	m150106_111317_00123_c100767062550000001823169107221565_s1_p0/115204/2717_57_CCS	Region-1237
PB.fusion_nfl.1392	Inter-chromosome	Chr03K	31406694-31406935	Chr06N	68401953-68402649	1	m160210_014237_42271_c100929752550000001823209005251613_s1_p0/27070/0_860_CCS	Region-633
PB.fusion_nfl.824	Inter-chromosome	Chr02K	55236213-55239354	Chr09N	52202693-52203406	1	m160212_215811_42271_c100936882550000001823207905251606_s1_p0/54145/4050_0_CCS	Region-1242
PB.fusion_nfl.1352	Inter-chromosome	Chr05N	37225912-37225992	Chr09K	19099617-19099882	1	m160206_073619_42271_c100929922550000001823209005251687_s1_p0/52349/0_347_CCS	Region-1244
PB.fusion_nfl.1767	Inter-chromosome	Chr04K	47012766-47013188	scaffold_154	26856-26983	1	m160208_235258_42271_c100929962550000001823209005251645_s1_p0/132004/0_623_CCS	Region-1235
PB.fusion_nfl.72	Inter-chromosome	Chr05K	4258507-4265768	scaffold_1484	11508-14386	1	m160212_031610_42271_c100936882550000001823207905251604_s1_p0/24188/5735_0_CCS	Region-503
PB.fusion_nfl.2267	Inter-chromosome	Chr06K	10824868-10824950	Chr06N	14337855-14341535	1	m160209_170232_42271_c100929752550000001823209005251611_s1_p0/33928/0_1104_CCS	Region-1243
PB.fusion_nfl.1463	Inter-chromosome	Chr05K	104378165-104378414	scaffold_45	5-1447	1	m140701_195627_42173_c100625722550000001823118408061486_s1_p0/36711/0_1204_CCS	Region-1240
PB.fusion_nfl.2215	Inter-chromosome	Chr03K	68423749-68423847	Chr08N	3025346-3026106	1	m160207_050544_42271_c100929962550000001823209005251644_s1_p0/4178/824_55_CCS	Region-1245
PB.fusion_nfl.1297	Inter-chromosome	Chr01K	76736730-76737162	Chr05K	25400847-25401135	1	m160207_004423_42271_c100929962550000001823209005251643_s1_p0/103209/810_54_CCS	Region-1247
PB.fusion_nfl.2125	Inter-chromosome	Chr06N	12509792-12510673	scaffold_5527	565-1034	4	m140702_001214_42173_c100625722550000001823118408061487_s1_p0/96985/0_1009_CCS;m160206_032001_42271_c100929922550000001823209005251686_s1_p0/121028/0_1425_CCS;m150106_154636_42173_c100766962550000001823169107221504_s1_p0/47297/1101_60_CCS;m140701_062029_42173_c100625722550000001823118408061485_s1_p0/122075/1404_29_CCS	Region-1241
PB.fusion_nfl.1170	Inter-chromosome	Chr02K	60787739-60787852	Chr02N	38590000-38591965	1	m160212_031610_42271_c100936882550000001823207905251604_s1_p0/150724/0_2078_CCS	Region-1251
PB.fusion_nfl.378	Inter-chromosome	Chr01N	73788051-73788339	Chr08N	30275870-30278853	1	m150106_175143_00123_c100767062550000001823169107221567_s1_p0/155130/0_2539_CCS	Region-842
PB.fusion_nfl.890	Inter-chromosome	Chr09K	78824862-78826058	scaffold_171	36296-37732	3	m160209_082855_42271_c100929962550000001823209005251647_s1_p0/99565/30_808_CCS;m140621_053953_00123_c100629332550000001823105008061437_s1_p0/142080/30_1429_CCS;m150106_113009_42173_c100766962550000001823169107221503_s1_p0/127621/0_1887_CCS	Region-1246
PB.fusion_nfl.960	Inter-chromosome	Chr08K	26119619-26121754	Chr08N	19670630-19670720	1	m160206_160855_42271_c100929962550000001823209005251641_s1_p0/6601/913_0_CCS	Region-1250
PB.fusion_nfl.1479	Inter-chromosome	Chr02K	41583424-41583584	Chr08K	5900479-5900612	1	m160207_050544_42271_c100929962550000001823209005251644_s1_p0/736/0_303_CCS	Region-1252
PB.fusion_nfl.1857	Inter-chromosome	Chr02N	77013941-77015643	scaffold_896	15543-15926	1	m160209_040851_42271_c100929962550000001823209005251646_s1_p0/70761/2121_58_CCS	Region-1248
PB.fusion_nfl.2242	Inter-chromosome	Chr01K	46132330-46132369	Chr08N	70073142-70073581	1	m150107_002342_42173_c100766962550000001823169107221506_s1_p0/61432/566_83_CCS	Region-1254
PB.fusion_nfl.1118	Inter-chromosome	Chr03K	44864815-44865280	Chr07N	2600736-2600854	2	m150106_113009_42173_c100766962550000001823169107221503_s1_p0/142628/0_656_CCS;m160206_202527_42271_c100929962550000001823209005251642_s1_p0/124400/0_467_CCS	Region-1255
PB.fusion_nfl.518	Inter-chromosome	Chr03K	29614633-29614769	scaffold_6766	458-842	2	m160209_124516_42271_c100929752550000001823209005251610_s1_p0/76456/30_460_CCS;m160209_124516_42271_c100929752550000001823209005251610_s1_p0/38068/515_0_CCS	Region-1249
PB.fusion_nfl.1684	Inter-chromosome	Chr05K	11752970-11753696	Chr05N	11291969-11292087	1	m160210_014237_42271_c100929752550000001823209005251613_s1_p0/149098/868_0_CCS	Region-1259
PB.fusion_nfl.2280	Inter-chromosome	Chr06K	2936865-2937221	scaffold_1011	8290-8653	1	m150103_034550_42173_c100766932550000001823169107221530_s1_p0/41843/0_816_CCS	Region-1253
PB.fusion_nfl.1126	Inter-chromosome	Chr02K	52669384-52669614	Chr08N	52990702-52990823	2	m140624_053330_00123_c100625492550000001823118408061403_s1_p0/42583/336_22_CCS;m140624_021659_00123_c100625492550000001823118408061402_s1_p0/59839/379_26_CCS	Region-1871
PB.fusion_nfl.212	Inter-chromosome	Chr04K	31985655-31985873	Chr08K	32274122-32275359	1	m160209_170232_42271_c100929752550000001823209005251611_s1_p0/8642/0_1487_CCS	Region-1257
PB.fusion_nfl.1167	Inter-chromosome	Chr04N	39418914-39419914	Chr08N	20640846-20640931	1	m150103_122407_42173_c100766932550000001823169107221532_s1_p0/67824/0_1102_CCS	Region-1258
PB.fusion_nfl.1273	Inter-chromosome	Chr09K	82050998-82053359	Chr09N	109688097-109688236	2	m150105_224135_42173_c100766962550000001823169107221500_s1_p0/65302/0_1506_CCS;m150103_080444_42173_c100766932550000001823169107221531_s1_p0/46206/0_2284_CCS	Region-1261
PB.fusion_nfl.622	Inter-chromosome	Chr08K	32274753-32275879	scaffold_6720	180-934	1	m160206_160855_42271_c100929962550000001823209005251641_s1_p0/146577/2055_136_CCS	Region-1256
PB.fusion_nfl.1506	Inter-chromosome	Chr02K	62071270-62071597	Chr09N	112443613-112451138	1	m160209_082855_42271_c100929962550000001823209005251647_s1_p0/140825/2470_64_CCS	Region-1262
PB.fusion_nfl.1749	Inter-chromosome	Chr03K	63688371-63688801	Chr09N	109727942-109729829	1	m160206_032001_42271_c100929922550000001823209005251686_s1_p0/6607/2375_0_CCS	Region-536
PB.fusion_nfl.712	Inter-chromosome	Chr01N	86861218-86861300	Chr07K	73544428-73545636	1	m160212_031610_42271_c100936882550000001823207905251604_s1_p0/96616/0_1293_CCS	Region-1260
PB.fusion_nfl.2107	Inter-chromosome	Chr04K	36326966-36332648	Chr04N	9249135-9254782	5	m150106_111317_00123_c100767062550000001823169107221565_s1_p0/70763/4465_39_CCS;m160212_031610_42271_c100936882550000001823207905251604_s1_p0/71386/0_1065_CCS;m160212_215811_42271_c100936882550000001823207905251606_s1_p0/134564/24_6090_CCS;m150107_043541_42173_c100766962550000001823169107221507_s1_p0/69475/0_1306_CCS;m160209_082855_42271_c100929962550000001823209005251647_s1_p0/101631/0_5638_CCS	Region-588
PB.fusion_nfl.1453	Inter-chromosome	Chr01K	6677091-6677716	Chr01N	5887920-5888318	1	m160206_202527_42271_c100929962550000001823209005251642_s1_p0/132347/1067_55_CCS	Region-693
PB.fusion_nfl.849	Inter-chromosome	Chr03N	9442926-9444556	Chr05N	33496058-33497056	1	m160209_040851_42271_c100929962550000001823209005251646_s1_p0/77157/0_2191_CCS	Region-1263
PB.fusion_nfl.770	Inter-chromosome	Chr06N	54068252-54071436	Chr07N	24108574-24108688	1	m160206_160855_42271_c100929962550000001823209005251641_s1_p0/81066/28_1500_CCS	Region-836
PB.fusion_nfl.1705	Inter-chromosome	Chr03K	25653884-25654881	Chr09N	108442799-108443154	1	m140621_141232_00123_c100625492550000001823118408061401_s1_p0/131743/1447_0_CCS	Region-1267
PB.fusion_nfl.607	Inter-chromosome	Chr03N	54280562-54280957	Chr07K	58032223-58035765	1	m160209_040851_42271_c100929962550000001823209005251646_s1_p0/79132/0_1235_CCS	Region-1264
PB.fusion_nfl.2007	Inter-chromosome	Chr07K	24639736-24639921	scaffold_27294	175-1150	1	m160206_073619_42271_c100929922550000001823209005251687_s1_p0/144577/0_1224_CCS	Region-179
PB.fusion_nfl.2129	Inter-chromosome	Chr05N	93426679-93429900	Chr09K	86991451-86991769	1	m150103_210207_42173_c100766932550000001823169107221534_s1_p0/63848/1455_56_CCS	Region-1270
PB.fusion_nfl.1537	Inter-chromosome	Chr04N	17023793-17024195	Chr09N	117910932-117911587	32	m160212_073305_42271_c100936882550000001823207905251605_s1_p0/23746/773_0_CCS;m160209_212138_42271_c100929752550000001823209005251612_s1_p0/85600/0_735_CCS;m150106_111317_00123_c100767062550000001823169107221565_s1_p0/79714/753_0_CCS;m160208_235258_42271_c100929962550000001823209005251645_s1_p0/64371/30_826_CCS;m150106_111317_00123_c100767062550000001823169107221565_s1_p0/152068/742_0_CCS;m160208…	Region-1271
PB.fusion_nfl.2018	Inter-chromosome	Chr05K	60495344-60505921	scaffold_9947	799-1588	4	m150103_034550_42173_c100766932550000001823169107221530_s1_p0/13135/2456_0_CCS;m160212_073305_42271_c100936882550000001823207905251605_s1_p0/115929/30_3445_CCS;m150105_224135_42173_c100766962550000001823169107221500_s1_p0/107401/30_2328_CCS;m160212_073305_42271_c100936882550000001823207905251605_s1_p0/91627/4715_26_CCS	Region-1265
PB.fusion_nfl.478	Inter-chromosome	Chr04K	1951362-1951465	Chr04N	15934363-15934664	3	m150109_041318_00123_c100767012550000001823169107221511_s1_p0/131368/582_116_CCS;m140627_000924_00123_c100625492550000001823118408061406_s1_p0/10644/0_409_CCS;m150109_041318_00123_c100767012550000001823169107221511_s1_p0/148118/0_404_CCS	Region-1269
PB.fusion_nfl.530	Inter-chromosome	Chr02K	76562511-76563661	Chr05K	20670754-20670949	1	m150109_005658_00123_c100767012550000001823169107221510_s1_p0/15438/0_724_CCS	Region-1274
PB.fusion_nfl.1133	Inter-chromosome	Chr03K	35399394-35403080	scaffold_2684	205-344	2	m160209_040851_42271_c100929962550000001823209005251646_s1_p0/75816/32_1683_CCS;m160209_170232_42271_c100929752550000001823209005251611_s1_p0/108297/0_669_CCS	Region-1266
PB.fusion_nfl.192	Inter-chromosome	Chr03K	11640106-11640372	scaffold_264	5382-7294	1	m150104_054601_42173_c100766932550000001823169107221536_s1_p0/93134/844_58_CCS	Region-1268
PB.fusion_nfl.894	Inter-chromosome	Chr02K	91303270-91303488	Chr03N	43803013-43805431	1	m160208_235258_42271_c100929962550000001823209005251645_s1_p0/42871/0_1163_CCS	Region-1272
PB.fusion_nfl.2046	Inter-chromosome	Chr07K	33647109-33648240	Chr07N	14082737-14091257	1	m160212_031610_42271_c100936882550000001823207905251604_s1_p0/126202/2155_0_CCS	Region-1273
PB.fusion_nfl.1205	Inter-chromosome	Chr05K	56867261-56871615	Chr09N	99377798-99377938	1	m140621_053953_00123_c100629332550000001823105008061437_s1_p0/33776/0_1793_CCS	Region-1280
PB.fusion_nfl.564	Inter-chromosome	Chr04N	53449033-53449086	Chr09N	75992045-75993143	1	m160207_050544_42271_c100929962550000001823209005251644_s1_p0/14296/853_145_CCS	Region-1278
PB.fusion_nfl.1304	Inter-chromosome	Chr03K	292542-292622	Chr06N	16594815-16597946	1	m160209_040851_42271_c100929962550000001823209005251646_s1_p0/67823/0_1042_CCS	Region-1277
PB.fusion_nfl.1359	Inter-chromosome	Chr03K	39240028-39240720	scaffold_16424	178-223	1	m160209_212138_42271_c100929752550000001823209005251612_s1_p0/28829/839_51_CCS	Region-710
PB.fusion_nfl.1644	Inter-chromosome	Chr02K	37964287-37966232	scaffold_1228	13213-14958	1	m150106_175143_00123_c100767062550000001823169107221567_s1_p0/66071/2728_0_CCS	Region-1275
PB.fusion_nfl.1025	Inter-chromosome	Chr01K	68320223-68320706	Chr05K	20516753-20516880	1	m160210_014237_42271_c100929752550000001823209005251613_s1_p0/105047/681_55_CCS	Region-1283
PB.fusion_nfl.629	Inter-chromosome	Chr05N	22184313-22185101	Chr08K	7727774-7727989	1	m160206_202527_42271_c100929962550000001823209005251642_s1_p0/152580/1066_61_CCS	Region-1285
PB.fusion_nfl.852	Inter-chromosome	Chr07N	12259282-12259469	scaffold_196	45315-45778	1	m160209_170232_42271_c100929752550000001823209005251611_s1_p0/146936/0_652_CCS	Region-33
PB.fusion_nfl.2173	Inter-chromosome	Chr06K	2252952-2253019	Chr06N	2438991-2441699	1	m150103_210207_42173_c100766932550000001823169107221534_s1_p0/81653/1255_0_CCS	Region-1284
PB.fusion_nfl.298	Inter-chromosome	Chr02K	37070544-37070619	Chr05N	22184079-22185101	11	m150104_012120_42173_c100766932550000001823169107221535_s1_p0/57791/0_1111_CCS;m160209_082855_42271_c100929962550000001823209005251647_s1_p0/85213/1172_59_CCS;m160209_082855_42271_c100929962550000001823209005251647_s1_p0/76876/0_600_CCS;m160209_124516_42271_c100929752550000001823209005251610_s1_p0/97885/0_1114_CCS;m160213_021713_42271_c100936882550000001823207905251607_s1_p0/51528/0_1125_CCS;m150…	Region-1288
PB.fusion_nfl.1399	Inter-chromosome	Chr02K	5330521-5332908	scaffold_86	50749-51513	7	m160212_073305_42271_c100936882550000001823207905251605_s1_p0/46863/2937_58_CCS;m140621_141232_00123_c100625492550000001823118408061401_s1_p0/63528/0_2824_CCS;m160209_170232_42271_c100929752550000001823209005251611_s1_p0/160199/1667_0_CCS;m160206_032001_42271_c100929922550000001823209005251686_s1_p0/101059/0_841_CCS;m160209_040851_42271_c100929962550000001823209005251646_s1_p0/36377/0_1883_CCS;m1…	Region-1229
PB.fusion_nfl.382	Inter-chromosome	Chr04K	16164375-16164870	scaffold_25925	151-1214	1	m140702_001214_42173_c100625722550000001823118408061487_s1_p0/54233/29_1577_CCS	Region-1276
PB.fusion_nfl.571	Inter-chromosome	Chr01N	37493041-37493611	Chr05K	3246952-3247065	1	m150103_080444_42173_c100766932550000001823169107221531_s1_p0/146602/30_820_CCS	Region-1290
PB.fusion_nfl.1295	Inter-chromosome	Chr08K	5148568-5149052	scaffold_2202	5003-7188	1	m150106_111317_00123_c100767062550000001823169107221565_s1_p0/140306/0_2773_CCS	Region-1282
PB.fusion_nfl.505	Inter-chromosome	Chr01K	9411247-9411499	Chr08K	7931612-7931701	1	m150103_034550_42173_c100766932550000001823169107221530_s1_p0/72095/0_338_CCS	Region-1289
PB.fusion_nfl.1317	Inter-chromosome	scaffold_1319	22315-24225	scaffold_2116	971-1172	1	m150104_100436_42173_c100766932550000001823169107221537_s1_p0/128503/0_1780_CCS	Region-1279
PB.fusion_nfl.441	Inter-chromosome	Chr01N	91114686-91114819	scaffold_15595	188-1560	1	m160209_124516_42271_c100929752550000001823209005251610_s1_p0/97425/1479_0_CCS	Region-1286
PB.fusion_nfl.1402	Inter-chromosome	Chr05K	46005214-46005297	Chr07N	62065107-62065457	1	m150109_041318_00123_c100767012550000001823169107221511_s1_p0/125859/0_453_CCS	Region-1292
PB.fusion_nfl.900	Inter-chromosome	Chr04K	36327018-36338893	Chr04N	9247642-9254733	1	m160212_073305_42271_c100936882550000001823207905251605_s1_p0/14318/50_7347_CCS	Region-588
PB.fusion_nfl.330	Inter-chromosome	scaffold_17301	658-972	scaffold_7454	6782-6865	1	m160210_014237_42271_c100929752550000001823209005251613_s1_p0/129606/30_426_CCS	Region-1281
PB.fusion_nfl.651	Inter-chromosome	Chr04K	45603717-45605975	scaffold_2128	3779-4272	1	m160209_212138_42271_c100929752550000001823209005251612_s1_p0/99717/0_1343_CCS	Region-1287
PB.fusion_nfl.1790	Inter-chromosome	Chr02K	75929131-75929485	Chr03N	42610206-42610410	1	m150107_002342_42173_c100766962550000001823169107221506_s1_p0/46554/31_594_CCS	Region-1293
PB.fusion_nfl.1419	Inter-chromosome	Chr05K	14517829-14517872	scaffold_15773	7-498	1	m150109_041318_00123_c100767012550000001823169107221511_s1_p0/19801/596_58_CCS	Region-1892
PB.fusion_nfl.875	Inter-chromosome	Chr01N	51186039-51186167	Chr06K	976429-977089	1	m160209_082855_42271_c100929962550000001823209005251647_s1_p0/27820/661_0_CCS	Region-1296
PB.fusion_nfl.244	Inter-chromosome	Chr02K	39759241-39759568	Chr06K	2936852-2936900	1	m160209_040851_42271_c100929962550000001823209005251646_s1_p0/113440/30_435_CCS	Region-1295
PB.fusion_nfl.2178	Inter-chromosome	Chr08N	16773896-16774396	scaffold_9072	4435-5416	1	m160206_202527_42271_c100929962550000001823209005251642_s1_p0/109492/1379_0_CCS	Region-1291
PB.fusion_nfl.125	Inter-chromosome	Chr05K	9960393-9960783	Chr08N	26483709-26485438	1	m160213_021713_42271_c100936882550000001823207905251607_s1_p0/105440/2167_59_CCS	Region-1300
PB.fusion_nfl.1990	Inter-chromosome	Chr03K	28489751-28490214	Chr05K	100436079-100436618	1	m160209_040851_42271_c100929962550000001823209005251646_s1_p0/84186/0_712_CCS	Region-1298
PB.fusion_nfl.1157	Inter-chromosome	Chr07K	12434410-12438571	Chr07N	5337889-5341777	1	m150106_111317_00123_c100767062550000001823169107221565_s1_p0/116045/0_6939_CCS	Region-1302
PB.fusion_nfl.93	Inter-chromosome	Chr06N	12853099-12855298	scaffold_491	19730-19976	1	m160208_235258_42271_c100929962550000001823209005251645_s1_p0/116581/30_1940_CCS	Region-1294
PB.fusion_nfl.999	Inter-chromosome	Chr07K	65420057-65420371	Chr07N	65580510-65586129	3	m160213_021713_42271_c100936882550000001823207905251607_s1_p0/47402/1733_60_CCS;m150106_175143_00123_c100767062550000001823169107221567_s1_p0/139452/3484_62_CCS;m150106_111317_00123_c100767062550000001823169107221565_s1_p0/27406/3462_23_CCS	Region-1301
PB.fusion_nfl.436	Inter-chromosome	Chr04N	2613687-2613749	Chr05N	723735-724624	1	m160209_170232_42271_c100929752550000001823209005251611_s1_p0/144011/0_510_CCS	Region-1303
PB.fusion_nfl.1080	Inter-chromosome	Chr02K	52669384-52669615	Chr05K	25399138-25399224	1	m140626_205304_00123_c100625492550000001823118408061405_s1_p0/35555/22_362_CCS	Region-785
PB.fusion_nfl.1578	Inter-chromosome	Chr01N	61279710-61280581	scaffold_315	38276-38596	1	m160207_050544_42271_c100929962550000001823209005251644_s1_p0/121757/0_846_CCS	Region-1297
PB.fusion_nfl.179	Inter-chromosome	Chr02K	21981765-21981949	scaffold_1341	13834-14187	1	m160208_235258_42271_c100929962550000001823209005251645_s1_p0/17093/532_0_CCS	Region-1299
PB.fusion_nfl.1786	Inter-chromosome	Chr03K	21102098-21103525	scaffold_195	29625-32600	1	m150103_122407_42173_c100766932550000001823169107221532_s1_p0/140406/43_2524_CCS	Region-1304
PB.fusion_nfl.355	Inter-chromosome	Chr08N	26220664-26221291	scaffold_58	64747-64972	3	m150104_054601_42173_c100766932550000001823169107221536_s1_p0/129954/0_424_CCS;m150104_054601_42173_c100766932550000001823169107221536_s1_p0/152283/675_55_CCS;m150109_041318_00123_c100767012550000001823169107221511_s1_p0/163155/705_75_CCS	Region-48
PB.fusion_nfl.1122	Inter-chromosome	Chr09K	31192927-31200570	Chr09N	54362860-54363227	4	m160209_082855_42271_c100929962550000001823209005251647_s1_p0/67553/0_2391_CCS;m160209_082855_42271_c100929962550000001823209005251647_s1_p0/37868/2321_0_CCS;m160206_115235_42271_c100929962550000001823209005251640_s1_p0/115573/2356_54_CCS;m160209_124516_42271_c100929752550000001823209005251610_s1_p0/20105/30_1968_CCS	Region-712
PB.fusion_nfl.2141	Inter-chromosome	Chr06K	35671699-35675821	Chr06N	48961842-48963116	1	m150106_071347_42173_c100766962550000001823169107221502_s1_p0/39115/0_2889_CCS	Region-1305
PB.fusion_nfl.1059	Inter-chromosome	Chr01K	11329103-11329325	Chr05N	90337266-90338136	1	m150104_012120_42173_c100766932550000001823169107221535_s1_p0/102170/30_1137_CCS	Region-1306
PB.fusion_nfl.1430	Inter-chromosome	Chr07N	31493511-31493753	Chr09K	19197365-19197417	1	m160206_202527_42271_c100929962550000001823209005251642_s1_p0/43238/0_326_CCS	Region-1307
PB.fusion_nfl.2273	Inter-chromosome	Chr05K	25400847-25401227	Chr08N	52990702-52990851	1	m160210_014237_42271_c100929752550000001823209005251613_s1_p0/145022/636_26_CCS	Region-1886
PB.fusion_nfl.2308	Inter-chromosome	Chr02K	49844635-49844980	Chr02N	58361513-58368766	1	m160209_212138_42271_c100929752550000001823209005251612_s1_p0/17511/30_825_CCS	Region-1309
PB.fusion_nfl.3	Inter-chromosome	Chr09K	79231079-79233684	scaffold_17018	1536-1740	3	m160206_073619_42271_c100929922550000001823209005251687_s1_p0/89924/1719_55_CCS;m150106_113009_42173_c100766962550000001823169107221503_s1_p0/130766/0_1798_CCS;m160206_202527_42271_c100929962550000001823209005251642_s1_p0/86201/25_1717_CCS	Region-730
PB.fusion_nfl.467	Inter-chromosome	Chr02N	36816509-36816555	Chr09K	43192288-43193068	1	m160207_050544_42271_c100929962550000001823209005251644_s1_p0/116535/880_52_CCS	Region-1310
PB.fusion_nfl.829	Inter-chromosome	Chr05K	25822613-25825083	Chr07K	66277824-66278777	1	m160209_124516_42271_c100929752550000001823209005251610_s1_p0/143600/1959_136_CCS	Region-1308
PB.fusion_nfl.555	Inter-chromosome	Chr09K	74643634-74643942	Chr09N	90642026-90646074	1	m150107_043541_42173_c100766962550000001823169107221507_s1_p0/141278/4345_0_CCS	Region-1311
PB.fusion_nfl.1915	Inter-chromosome	Chr02K	78457188-78463089	Chr05K	84800699-84801198	1	m160206_032001_42271_c100929922550000001823209005251686_s1_p0/7091/3635_0_CCS	Region-1314
PB.fusion_nfl.2305	Inter-chromosome	Chr06K	13860884-13861070	Chr09N	108428962-108430307	1	m150106_175143_00123_c100767062550000001823169107221567_s1_p0/133410/1587_0_CCS	Region-1887
PB.fusion_nfl.293	Inter-chromosome	Chr07N	19757139-19760677	scaffold_4177	390-862	6	m150104_012120_42173_c100766932550000001823169107221535_s1_p0/52491/0_959_CCS;m160206_115235_42271_c100929962550000001823209005251640_s1_p0/27862/0_1015_CCS;m160206_115235_42271_c100929962550000001823209005251640_s1_p0/38803/2497_130_CCS;m160207_050544_42271_c100929962550000001823209005251644_s1_p0/22468/717_54_CCS;m160206_115235_42271_c100929962550000001823209005251640_s1_p0/157348/2591_98_CCS;m…	Region-654
PB.fusion_nfl.1363	Inter-chromosome	Chr07K	49276904-49277149	scaffold_2175	7125-7926	2	m150106_113009_42173_c100766962550000001823169107221503_s1_p0/116914/30_869_CCS;m160210_014237_42271_c100929752550000001823209005251613_s1_p0/70859/0_707_CCS	Region-715
PB.fusion_nfl.1760	Inter-chromosome	Chr09K	15615120-15616963	scaffold_871	24058-24133	1	m160208_235258_42271_c100929962550000001823209005251645_s1_p0/29921/0_786_CCS	Region-1316
PB.fusion_nfl.1725	Inter-chromosome	Chr03K	71231179-71231298	scaffold_966	14383-16252	1	m160209_170232_42271_c100929752550000001823209005251611_s1_p0/16071/29_1369_CCS	Region-1312
PB.fusion_nfl.1053	Inter-chromosome	Chr01K	60771253-60772004	scaffold_17252	288-1761	1	m140620_065840_00123_c100629332550000001823105008061432_s1_p0/125208/2024_0_CCS	Region-1313
PB.fusion_nfl.308	Inter-chromosome	Chr01N	33946414-33946552	Chr03K	10267058-10269076	1	m150103_164254_42173_c100766932550000001823169107221533_s1_p0/144525/24_2303_CCS	Region-695
PB.fusion_nfl.1519	Inter-chromosome	Chr03N	593597-623485	Chr08N	3272655-3290745	1	m160213_021713_42271_c100936882550000001823207905251607_s1_p0/56581/10294_27_CCS	Region-1317
PB.fusion_nfl.90	Inter-chromosome	Chr02K	20842111-20844930	Chr05N	54565005-54566245	1	m160209_124516_42271_c100929752550000001823209005251610_s1_p0/90124/2016_0_CCS	Region-1318
PB.fusion_nfl.66	Inter-chromosome	Chr08K	76195177-76195853	Chr08N	67677627-67677674	1	m160206_160855_42271_c100929962550000001823209005251641_s1_p0/39434/0_405_CCS	Region-122
PB.fusion_nfl.1254	Inter-chromosome	Chr07K	54896041-54908768	scaffold_1538	10011-10151	1	m160209_170232_42271_c100929752550000001823209005251611_s1_p0/54644/30_1356_CCS	Region-1315
PB.fusion_nfl.1061	Inter-chromosome	Chr04K	42319889-42319958	Chr05N	12016902-12017640	2	m160209_170232_42271_c100929752550000001823209005251611_s1_p0/52110/0_847_CCS;m160209_124516_42271_c100929752550000001823209005251610_s1_p0/135878/0_391_CCS	Region-5
PB.fusion_nfl.1627	Inter-chromosome	Chr03K	36523977-36524175	Chr09N	96888445-96891536	1	m160212_031610_42271_c100936882550000001823207905251604_s1_p0/15117/0_3415_CCS	Region-1320
PB.fusion_nfl.42	Inter-chromosome	Chr05K	24886220-24886274	Chr05N	28380010-28380941	1	m160209_124516_42271_c100929752550000001823209005251610_s1_p0/146258/0_1030_CCS	Region-1322
PB.fusion_nfl.803	Inter-chromosome	Chr01K	30119533-30119830	Chr08K	65010315-65010805	3	m160207_050544_42271_c100929962550000001823209005251644_s1_p0/101110/0_548_CCS;m140627_000924_00123_c100625492550000001823118408061406_s1_p0/156131/851_61_CCS;m160207_050544_42271_c100929962550000001823209005251644_s1_p0/107736/30_610_CCS	Region-403
PB.fusion_nfl.1491	Inter-chromosome	Chr05N	4350342-4350694	scaffold_276	71-208	1	m160206_160855_42271_c100929962550000001823209005251641_s1_p0/87723/0_469_CCS	Region-1319
PB.fusion_nfl.312	Inter-chromosome	Chr05K	75523058-75523955	Chr09K	16858892-16858944	1	m160206_202527_42271_c100929962550000001823209005251642_s1_p0/149181/0_860_CCS	Region-1321
PB.fusion_nfl.811	Inter-chromosome	Chr02N	55300966-55301051	Chr09N	22464981-22465484	1	m150106_200247_42173_c100766962550000001823169107221505_s1_p0/64898/678_0_CCS	Region-1325
PB.fusion_nfl.1343	Inter-chromosome	Chr01K	75378557-75389563	Chr01N	81764718-81779913	1	m160212_073305_42271_c100936882550000001823207905251605_s1_p0/60717/6317_24_CCS	Region-1324
PB.fusion_nfl.863	Inter-chromosome	Chr08K	67766466-67768202	Chr08N	61774757-61775525	1	m160209_040851_42271_c100929962550000001823209005251646_s1_p0/44274/2667_127_CCS	Region-1323
PB.fusion_nfl.32	Inter-chromosome	Chr09K	30501822-30502143	Chr09N	93623402-93624049	1	m150105_224135_42173_c100766962550000001823169107221500_s1_p0/138910/0_621_CCS	Region-1326
PB.fusion_nfl.818	Inter-chromosome	Chr07K	47596058-47598612	Chr09K	27425521-27427516	1	m160209_170232_42271_c100929752550000001823209005251611_s1_p0/65912/1617_56_CCS	Region-1327
PB.fusion_nfl.1797	Inter-chromosome	Chr05N	99556329-99556782	Chr09K	51158589-51160052	1	m150106_200247_42173_c100766962550000001823169107221505_s1_p0/64316/0_1264_CCS	Region-1330
PB.fusion_nfl.175	Inter-chromosome	Chr09K	3021751-3022246	Chr09N	13925926-13926327	1	m160207_050544_42271_c100929962550000001823209005251644_s1_p0/150823/0_747_CCS	Region-1335
PB.fusion_nfl.2095	Inter-chromosome	Chr04N	12317703-12318295	Chr08N	72789251-72789794	1	m160213_021713_42271_c100936882550000001823207905251607_s1_p0/78110/1306_0_CCS	Region-1328
PB.fusion_nfl.1388	Inter-chromosome	Chr04N	47827624-47828764	Chr09N	83368937-83369008	1	m160208_235258_42271_c100929962550000001823209005251645_s1_p0/131167/0_1304_CCS	Region-1331
PB.fusion_nfl.1107	Inter-chromosome	Chr02K	39759349-39759529	scaffold_15947	324-834	11	m160209_212138_42271_c100929752550000001823209005251612_s1_p0/12354/0_559_CCS;m140627_000924_00123_c100625492550000001823118408061406_s1_p0/149659/563_41_CCS;m160207_004423_42271_c100929962550000001823209005251643_s1_p0/74316/0_597_CCS;m140701_195627_42173_c100625722550000001823118408061486_s1_p0/112007/28_509_CCS;m140702_001214_42173_c100625722550000001823118408061487_s1_p0/154949/633_0_CCS;m160…	Region-1329
PB.fusion_nfl.691	Inter-chromosome	Chr03K	39558451-39558716	Chr06K	67982444-67982652	1	m160207_050544_42271_c100929962550000001823209005251644_s1_p0/160061/0_497_CCS	Region-1332
PB.fusion_nfl.538	Inter-chromosome	Chr09N	117910415-117911137	scaffold_962	12087-12566	1	m160213_021713_42271_c100936882550000001823207905251607_s1_p0/129712/1405_0_CCS	Region-1333
PB.fusion_nfl.1656	Inter-chromosome	Chr04N	345572-347156	Chr08K	3818017-3833656	1	m160206_073619_42271_c100929922550000001823209005251687_s1_p0/146445/1777_0_CCS	Region-140
PB.fusion_nfl.113	Inter-chromosome	Chr04K	41365351-41365870	Chr09K	61762164-61763326	1	m140701_195627_42173_c100625722550000001823118408061486_s1_p0/29390/1163_76_CCS	Region-1334
PB.fusion_nfl.418	Inter-chromosome	Chr05N	46795133-46796002	Chr09N	31027433-31027586	1	m150106_200247_42173_c100766962550000001823169107221505_s1_p0/68435/0_1008_CCS	Region-1342
PB.fusion_nfl.128	Inter-chromosome	Chr03K	30938143-30938301	Chr05N	3367781-3369521	1	m150106_154636_42173_c100766962550000001823169107221504_s1_p0/127043/1176_58_CCS	Region-1338
PB.fusion_nfl.950	Inter-chromosome	Chr04K	31384715-31384797	Chr08K	18498828-18499484	1	m160207_004423_42271_c100929962550000001823209005251643_s1_p0/36506/0_370_CCS	Region-1336
PB.fusion_nfl.1711	Inter-chromosome	Chr01N	97603601-97604274	Chr05K	98547319-98547630	1	m160206_160855_42271_c100929962550000001823209005251641_s1_p0/102891/0_954_CCS	Region-804
PB.fusion_nfl.1597	Inter-chromosome	Chr03K	72733472-72734544	scaffold_27966	58-415	1	m140701_195627_42173_c100625722550000001823118408061486_s1_p0/142750/29_1451_CCS	Region-1337
PB.fusion_nfl.79	Inter-chromosome	Chr01K	24641724-24641833	Chr02K	84236783-84239451	1	m160206_073619_42271_c100929922550000001823209005251687_s1_p0/20563/971_57_CCS	Region-1340
PB.fusion_nfl.153	Inter-chromosome	Chr05N	79845675-79847537	Chr06K	70172946-70176883	1	m160206_073619_42271_c100929922550000001823209005251687_s1_p0/18538/2329_0_CCS	Region-1341
PB.fusion_nfl.1091	Inter-chromosome	Chr09K	24230507-24232100	scaffold_4181	927-11678	1	m160212_031610_42271_c100936882550000001823207905251604_s1_p0/108732/0_7046_CCS	Region-1339
PB.fusion_nfl.578	Inter-chromosome	Chr09K	56833526-56834267	Chr09N	49689125-49702129	1	m160212_215811_42271_c100936882550000001823207905251606_s1_p0/108605/41_7678_CCS	Region-354
PB.fusion_nfl.1743	Inter-chromosome	Chr01K	34025229-34025281	Chr01N	60496002-60496781	1	m150107_002342_42173_c100766962550000001823169107221506_s1_p0/30984/891_58_CCS	Region-1345
PB.fusion_nfl.1840	Inter-chromosome	Chr04N	53705973-53706668	Chr08N	65594646-65594844	1	m160206_202527_42271_c100929962550000001823209005251642_s1_p0/103087/0_708_CCS	Region-1344
PB.fusion_nfl.1470	Inter-chromosome	Chr03K	28493556-28501041	scaffold_263	25001-25069	1	m150106_111317_00123_c100767062550000001823169107221565_s1_p0/103307/0_526_CCS	Region-819
PB.fusion_nfl.58	Inter-chromosome	Chr02N	64256926-64257604	Chr09K	64793077-64793256	1	m160207_004423_42271_c100929962550000001823209005251643_s1_p0/65280/855_0_CCS	Region-1347
PB.fusion_nfl.1360	Inter-chromosome	Chr04K	61221870-61226012	scaffold_1571	12862-13087	1	m150106_025727_42173_c100766962550000001823169107221501_s1_p0/9289/2439_59_CCS	Region-1343
PB.fusion_nfl.1652	Inter-chromosome	Chr06K	41266934-41267483	Chr07N	7200721-7200848	1	m160207_004423_42271_c100929962550000001823209005251643_s1_p0/113801/0_699_CCS	Region-1348
PB.fusion_nfl.1322	Inter-chromosome	Chr02N	69635432-69637746	scaffold_173	10320-10538	1	m160209_212138_42271_c100929752550000001823209005251612_s1_p0/26986/30_974_CCS	Region-1346
PB.fusion_nfl.171	Inter-chromosome	Chr01N	23572173-23572496	Chr09K	57511433-57517531	1	m150104_012120_42173_c100766932550000001823169107221535_s1_p0/149245/0_861_CCS	Region-1352
PB.fusion_nfl.367	Inter-chromosome	Chr07K	38454310-38455930	Chr07N	19706316-19710172	1	m160206_032001_42271_c100929922550000001823209005251686_s1_p0/145754/0_2810_CCS	Region-1350
PB.fusion_nfl.1044	Inter-chromosome	Chr05K	93484644-93485109	scaffold_2989	5149-7493	1	m150105_224135_42173_c100766962550000001823169107221500_s1_p0/154148/0_2359_CCS	Region-1349
PB.fusion_nfl.511	Inter-chromosome	Chr09K	84109540-84110249	Chr09N	113514625-113515338	1	m140627_000924_00123_c100625492550000001823118408061406_s1_p0/125329/0_1521_CCS	Region-1355
PB.fusion_nfl.2223	Inter-chromosome	Chr09N	22464623-22465600	scaffold_6621	4318-4389	1	m160207_004423_42271_c100929962550000001823209005251643_s1_p0/45147/30_1070_CCS	Region-1351
PB.fusion_nfl.856	Inter-chromosome	Chr04K	57033176-57041777	Chr05K	101479247-101480734	1	m160212_215811_42271_c100936882550000001823207905251606_s1_p0/114741/7748_58_CCS	Region-1353
PB.fusion_nfl.463	Inter-chromosome	Chr01N	23947692-23947801	Chr05K	109773866-109776305	1	m160208_235258_42271_c100929962550000001823209005251645_s1_p0/105706/1089_0_CCS	Region-639
PB.fusion_nfl.832	Inter-chromosome	Chr04N	15081784-15081910	Chr07K	33421839-33423438	1	m160206_160855_42271_c100929962550000001823209005251641_s1_p0/88833/1529_53_CCS	Region-1354
PB.fusion_nfl.1527	Inter-chromosome	Chr03K	49236402-49236745	Chr05K	38532094-38535675	2	m160212_073305_42271_c100936882550000001823207905251605_s1_p0/21241/28_3801_CCS;m150106_111317_00123_c100767062550000001823169107221565_s1_p0/39706/0_3404_CCS	Region-1358
PB.fusion_nfl.1266	Inter-chromosome	Chr02K	18300219-18300286	Chr03N	42610032-42610414	20	m160206_202527_42271_c100929962550000001823209005251642_s1_p0/29217/0_416_CCS;m150106_175143_00123_c100767062550000001823169107221567_s1_p0/146516/0_400_CCS;m160209_040851_42271_c100929962550000001823209005251646_s1_p0/131703/0_413_CCS;m160209_212138_42271_c100929752550000001823209005251612_s1_p0/23649/0_303_CCS;m160206_160855_42271_c100929962550000001823209005251641_s1_p0/24387/0_388_CCS;m160207…	Region-916
PB.fusion_nfl.1850	Inter-chromosome	Chr02K	41590494-41590845	Chr05N	22184918-22185021	1	m160207_050544_42271_c100929962550000001823209005251644_s1_p0/128948/0_456_CCS	Region-1359
PB.fusion_nfl.1182	Inter-chromosome	Chr04K	26072038-26072167	Chr07N	31493517-31493684	3	m160206_202527_42271_c100929962550000001823209005251642_s1_p0/84562/29_365_CCS;m160206_160855_42271_c100929962550000001823209005251641_s1_p0/67149/310_0_CCS;m160206_202527_42271_c100929962550000001823209005251642_s1_p0/146929/0_330_CCS	Region-1357
PB.fusion_nfl.262	Inter-chromosome	Chr03K	71753959-71754530	Chr03N	49546899-49547370	1	m160206_073619_42271_c100929922550000001823209005251687_s1_p0/125622/0_763_CCS	Region-970
PB.fusion_nfl.815	Inter-chromosome	Chr04N	49481106-49481324	scaffold_622	14261-14510	1	m160209_124516_42271_c100929752550000001823209005251610_s1_p0/50737/0_519_CCS	Region-1356
PB.fusion_nfl.1973	Inter-chromosome	Chr07N	69431486-69431604	Chr09K	66620309-66624222	1	m160209_212138_42271_c100929752550000001823209005251612_s1_p0/84835/1224_0_CCS	Region-1360
PB.fusion_nfl.725	Inter-chromosome	Chr07N	60118812-60119470	Chr09K	5628174-5630842	1	m150106_175143_00123_c100767062550000001823169107221567_s1_p0/144189/0_3192_CCS	Region-1361
PB.fusion_nfl.877	Inter-chromosome	Chr05K	25398814-25399044	Chr06N	49617547-49617618	1	m160209_170232_42271_c100929752550000001823209005251611_s1_p0/117288/0_305_CCS	Region-1363
PB.fusion_nfl.77	Inter-chromosome	Chr07K	40948408-40948738	Chr07N	26708309-26718497	1	m160209_082855_42271_c100929962550000001823209005251647_s1_p0/18313/0_2326_CCS	Region-207
PB.fusion_nfl.1528	Inter-chromosome	Chr07K	29495789-29496445	Chr09K	1201343-1201628	1	m160209_124516_42271_c100929752550000001823209005251610_s1_p0/157436/795_58_CCS	Region-1364
PB.fusion_nfl.833	Inter-chromosome	Chr01K	37482597-37482942	Chr04K	4894975-4895005	1	m150109_041318_00123_c100767012550000001823169107221511_s1_p0/114194/425_53_CCS	Region-1366
PB.fusion_nfl.1194	Inter-chromosome	Chr01N	52013428-52016870	Chr02K	14112856-14113098	1	m160209_124516_42271_c100929752550000001823209005251610_s1_p0/45462/1170_74_CCS	Region-1369
PB.fusion_nfl.2068	Inter-chromosome	Chr01N	77261881-77261976	Chr03N	44874514-44880537	1	m160209_170232_42271_c100929752550000001823209005251611_s1_p0/95293/1065_68_CCS	Region-1365
PB.fusion_nfl.104	Inter-chromosome	Chr05K	56183612-56183691	Chr09N	6864086-6864846	1	m140701_195627_42173_c100625722550000001823118408061486_s1_p0/82136/0_746_CCS	Region-1372
PB.fusion_nfl.457	Inter-chromosome	Chr01K	51355756-51355813	scaffold_12046	81-1034	1	m160210_014237_42271_c100929752550000001823209005251613_s1_p0/56738/1027_60_CCS	Region-1362
PB.fusion_nfl.869	Inter-chromosome	Chr03N	42610106-42610410	Chr08N	36985954-36986439	13	m160210_014237_42271_c100929752550000001823209005251613_s1_p0/6616/0_636_CCS;m160210_014237_42271_c100929752550000001823209005251613_s1_p0/666/695_0_CCS;m160209_124516_42271_c100929752550000001823209005251610_s1_p0/126372/30_721_CCS;m160209_124516_42271_c100929752550000001823209005251610_s1_p0/32276/0_593_CCS;m150105_224135_42173_c100766962550000001823169107221500_s1_p0/143465/26_740_CCS;m140701_…	Region-1367
PB.fusion_nfl.454	Inter-chromosome	Chr02K	66177007-66177058	Chr04N	17233635-17234156	1	m150109_041318_00123_c100767012550000001823169107221511_s1_p0/137438/518_169_CCS	Region-1370
PB.fusion_nfl.1177	Inter-chromosome	Chr03N	27002710-27003910	scaffold_17294	681-831	1	m160209_124516_42271_c100929752550000001823209005251610_s1_p0/50936/30_1376_CCS	Region-1368
PB.fusion_nfl.167	Inter-chromosome	Chr09K	13565101-13565925	Chr09N	26275084-26276413	1	m160206_115235_42271_c100929962550000001823209005251640_s1_p0/44028/0_1569_CCS	Region-1377
PB.fusion_nfl.2045	Inter-chromosome	Chr05N	95788571-95789078	scaffold_59	14506-16208	1	m160206_032001_42271_c100929922550000001823209005251686_s1_p0/140265/2451_0_CCS	Region-1371
PB.fusion_nfl.270	Inter-chromosome	Chr07K	45060598-45061102	Chr07N	50418622-50418767	1	m150103_080444_42173_c100766932550000001823169107221531_s1_p0/74803/716_55_CCS	Region-556
PB.fusion_nfl.1702	Inter-chromosome	Chr08N	60245337-60251600	scaffold_2544	7941-10611	3	m150107_043541_42173_c100766962550000001823169107221507_s1_p0/91202/0_3651_CCS;m160209_040851_42271_c100929962550000001823209005251646_s1_p0/65053/3736_0_CCS;m150105_224135_42173_c100766962550000001823169107221500_s1_p0/125667/4090_56_CCS	Region-1130
PB.fusion_nfl.1068	Inter-chromosome	Chr09N	121151830-121153015	scaffold_11907	404-662	1	m160209_170232_42271_c100929752550000001823209005251611_s1_p0/147760/1611_49_CCS	Region-1375
PB.fusion_nfl.945	Inter-chromosome	Chr06K	6120557-6121365	Chr08K	62416260-62418774	2	m150103_080444_42173_c100766932550000001823169107221531_s1_p0/70703/0_3574_CCS;m160206_073619_42271_c100929922550000001823209005251687_s1_p0/44346/0_1051_CCS	Region-1376
PB.fusion_nfl.1014	Inter-chromosome	Chr05N	72529331-72533638	scaffold_202	15669-19144	1	m160212_031610_42271_c100936882550000001823207905251604_s1_p0/124991/0_5758_CCS	Region-1374
PB.fusion_nfl.1426	Inter-chromosome	Chr04K	42966040-42966448	Chr06N	39398356-39398660	3	m160207_050544_42271_c100929962550000001823209005251644_s1_p0/135961/601_59_CCS;m160209_212138_42271_c100929752550000001823209005251612_s1_p0/161847/0_433_CCS;m150106_175143_00123_c100767062550000001823169107221567_s1_p0/76927/464_0_CCS	Region-1378
PB.fusion_nfl.560	Inter-chromosome	Chr02N	102656466-102657339	Chr03K	15583001-15583526	1	m160209_170232_42271_c100929752550000001823209005251611_s1_p0/37238/1573_57_CCS	Region-1379
PB.fusion_nfl.30	Inter-chromosome	Chr06N	63723845-63724403	scaffold_6621	4282-4389	1	m150103_164254_42173_c100766932550000001823169107221533_s1_p0/146491/30_767_CCS	Region-1373
PB.fusion_nfl.708	Inter-chromosome	Chr01K	8532492-8539859	Chr03N	12426296-12427302	1	m150106_071347_42173_c100766962550000001823169107221502_s1_p0/34747/0_3071_CCS	Region-1380
PB.fusion_nfl.1035	Inter-chromosome	Chr02N	39995688-39996045	Chr04N	45997349-45997493	1	m160207_004423_42271_c100929962550000001823209005251643_s1_p0/145256/0_579_CCS	Region-574
PB.fusion_nfl.301	Inter-chromosome	Chr02N	74854623-74854815	scaffold_1760	9230-9876	1	m160209_170232_42271_c100929752550000001823209005251611_s1_p0/55636/26_868_CCS	Region-74
PB.fusion_nfl.974	Inter-chromosome	Chr04N	537862-539764	Chr09K	44581601-44582290	1	m150106_071347_42173_c100766962550000001823169107221502_s1_p0/54084/1824_44_CCS	Region-1381
PB.fusion_nfl.750	Inter-chromosome	Chr05K	115306515-115306748	Chr05N	99396225-99396900	1	m160206_202527_42271_c100929962550000001823209005251642_s1_p0/108225/0_993_CCS	Region-1382
PB.fusion_nfl.2245	Inter-chromosome	Chr05N	6741462-6741829	Chr06N	79452510-79454977	1	m160207_004423_42271_c100929962550000001823209005251643_s1_p0/144149/0_1594_CCS	Region-1383
PB.fusion_nfl.1523	Inter-chromosome	Chr02K	39759146-39759263	Chr08N	36985950-36986431	3	m160206_202527_42271_c100929962550000001823209005251642_s1_p0/59881/0_643_CCS;m150106_025727_42173_c100766962550000001823169107221501_s1_p0/52502/0_617_CCS;m160206_032001_42271_c100929922550000001823209005251686_s1_p0/53319/0_579_CCS	Region-4
PB.fusion_nfl.672	Inter-chromosome	Chr05K	20458307-20458775	Chr08N	52990702-52990838	1	m150109_005658_00123_c100767012550000001823169107221510_s1_p0/2657/640_26_CCS	Region-1863
PB.fusion_nfl.765	Inter-chromosome	Chr02N	36148402-36150716	Chr09K	72734246-72738370	1	m160209_040851_42271_c100929962550000001823209005251646_s1_p0/107353/3496_0_CCS	Region-1386
PB.fusion_nfl.23	Inter-chromosome	Chr07K	3315997-3319760	Chr09N	55871879-55871986	1	m160207_004423_42271_c100929962550000001823209005251643_s1_p0/6742/30_799_CCS	Region-1387
PB.fusion_nfl.1874	Inter-chromosome	Chr01N	91795877-91797002	Chr07N	54460500-54460909	1	m160207_050544_42271_c100929962550000001823209005251644_s1_p0/109147/30_612_CCS	Region-1384
PB.fusion_nfl.688	Inter-chromosome	Chr08N	26220794-26221277	scaffold_58	64747-64921	1	m160210_014237_42271_c100929752550000001823209005251613_s1_p0/63623/0_560_CCS	Region-48
PB.fusion_nfl.51	Inter-chromosome	Chr05K	79094812-79095856	Chr06N	14998204-14999045	1	m160206_115235_42271_c100929962550000001823209005251640_s1_p0/81598/31_1428_CCS	Region-1388
PB.fusion_nfl.15	Inter-chromosome	Chr03K	28491929-28501196	scaffold_263	24693-25174	2	m150106_025727_42173_c100766962550000001823169107221501_s1_p0/93314/1202_0_CCS;m160209_040851_42271_c100929962550000001823209005251646_s1_p0/90898/979_0_CCS	Region-168
PB.fusion_nfl.100	Inter-chromosome	Chr01K	56866438-56866511	scaffold_519	30161-30976	1	m150107_002342_42173_c100766962550000001823169107221506_s1_p0/11620/827_26_CCS	Region-1385
PB.fusion_nfl.2157	Inter-chromosome	Chr03N	49697762-49698297	Chr07N	49492535-49493732	1	m150106_071347_42173_c100766962550000001823169107221502_s1_p0/29346/1537_0_CCS	Region-1389
PB.fusion_nfl.233	Inter-chromosome	Chr02N	36816338-36816553	Chr04K	60492416-60493319	1	m140621_141232_00123_c100625492550000001823118408061401_s1_p0/22561/0_1200_CCS	Region-1394
PB.fusion_nfl.2138	Inter-chromosome	Chr02N	39995720-39996029	Chr04N	20938257-20938712	5	m150107_002342_42173_c100766962550000001823169107221506_s1_p0/108534/667_0_CCS;m150104_054601_42173_c100766932550000001823169107221536_s1_p0/83488/0_800_CCS;m160207_050544_42271_c100929962550000001823209005251644_s1_p0/4739/571_0_CCS;m160206_202527_42271_c100929962550000001823209005251642_s1_p0/8794/0_717_CCS;m160210_014237_42271_c100929752550000001823209005251613_s1_p0/128194/818_58_CCS	Region-1395
PB.fusion_nfl.1100	Inter-chromosome	Chr06N	69755319-69760458	Chr07N	9362478-9362842	1	m160209_124516_42271_c100929752550000001823209005251610_s1_p0/25268/2196_31_CCS	Region-1392
PB.fusion_nfl.1377	Inter-chromosome	Chr01K	76876465-76877153	Chr07N	45228598-45228871	1	m160209_124516_42271_c100929752550000001823209005251610_s1_p0/115258/0_574_CCS	Region-1396
PB.fusion_nfl.969	Inter-chromosome	Chr03K	2715322-2715653	scaffold_2963	9775-11241	1	m150106_071347_42173_c100766962550000001823169107221502_s1_p0/97904/0_1559_CCS	Region-1390
PB.fusion_nfl.1731	Inter-chromosome	Chr09K	20630915-20634981	scaffold_1402	23319-23496	1	m160209_170232_42271_c100929752550000001823209005251611_s1_p0/33063/29_1136_CCS	Region-1391
PB.fusion_nfl.1676	Inter-chromosome	Chr02K	22042434-22042608	Chr03N	42610032-42610555	93	m150109_041318_00123_c100767012550000001823169107221511_s1_p0/107050/552_56_CCS;m150104_054601_42173_c100766932550000001823169107221536_s1_p0/65046/60_682_CCS;m150109_005658_00123_c100767012550000001823169107221510_s1_p0/37413/502_32_CCS;m150109_005658_00123_c100767012550000001823169107221510_s1_p0/44170/0_471_CCS;m150109_041318_00123_c100767012550000001823169107221511_s1_p0/142317/0_496_CCS;m150…	Region-327
PB.fusion_nfl.235	Inter-chromosome	Chr06K	65088946-65090362	Chr06N	69711524-69713837	1	m150106_111317_00123_c100767062550000001823169107221565_s1_p0/137599/2527_26_CCS	Region-1397
PB.fusion_nfl.1222	Inter-chromosome	Chr03K	64919006-64919436	scaffold_3425	13489-13732	1	m160207_050544_42271_c100929962550000001823209005251644_s1_p0/9462/0_637_CCS	Region-1393
PB.fusion_nfl.1842	Inter-chromosome	Chr03K	72307075-72309300	Chr04K	55869944-55870857	1	m160206_073619_42271_c100929922550000001823209005251687_s1_p0/43502/2755_0_CCS	Region-1398
PB.fusion_nfl.544	Inter-chromosome	Chr08K	71518814-71518882	scaffold_74	16822-18688	1	m150105_224135_42173_c100766962550000001823169107221500_s1_p0/154716/1268_0_CCS	Region-133
PB.fusion_nfl.1573	Inter-chromosome	Chr08K	32483840-32484993	scaffold_2110	1140-3033	1	m150103_122407_42173_c100766932550000001823169107221532_s1_p0/11651/30_2487_CCS	Region-1
PB.fusion_nfl.1753	Inter-chromosome	Chr03K	54049256-54051744	Chr03N	38481523-38485422	1	m160206_032001_42271_c100929922550000001823209005251686_s1_p0/114284/0_2404_CCS	Region-1401
PB.fusion_nfl.8	Inter-chromosome	Chr03N	11824332-11824525	Chr06K	32117223-32118427	2	m160206_115235_42271_c100929962550000001823209005251640_s1_p0/86600/30_1409_CCS;m160209_040851_42271_c100929962550000001823209005251646_s1_p0/108910/0_1264_CCS	Region-1402
PB.fusion_nfl.1121	Inter-chromosome	Chr07N	64131078-64132402	Chr09N	108436692-108437094	1	m150103_210207_42173_c100766932550000001823169107221534_s1_p0/41144/0_1759_CCS	Region-1405
PB.fusion_nfl.1696	Inter-chromosome	Chr01N	1293404-1296595	Chr04N	49529417-49529638	1	m160209_040851_42271_c100929962550000001823209005251646_s1_p0/3367/29_1926_CCS	Region-1404
PB.fusion_nfl.962	Inter-chromosome	Chr09N	35322874-35323420	scaffold_6621	3783-3973	1	m160210_014237_42271_c100929752550000001823209005251613_s1_p0/134529/841_62_CCS	Region-1403
PB.fusion_nfl.427	Inter-chromosome	Chr03K	14602319-14603323	Chr09N	2612842-2612982	1	m160209_212138_42271_c100929752550000001823209005251612_s1_p0/108023/1202_57_CCS	Region-1410
PB.fusion_nfl.1329	Inter-chromosome	Chr04K	43176334-43177912	scaffold_7506	1056-2257	1	m160206_073619_42271_c100929922550000001823209005251687_s1_p0/72901/0_1353_CCS	Region-1399
PB.fusion_nfl.1738	Inter-chromosome	Chr05K	100777751-100777912	Chr05N	93954862-93957484	1	m160209_124516_42271_c100929752550000001823209005251610_s1_p0/41416/1222_0_CCS	Region-1409
PB.fusion_nfl.588	Inter-chromosome	Chr02K	22467391-22470335	Chr04N	40966386-40966579	1	m160207_050544_42271_c100929962550000001823209005251644_s1_p0/111474/28_661_CCS	Region-1406
PB.fusion_nfl.49	Inter-chromosome	Chr02N	30227720-30229445	Chr04K	3287966-3288426	1	m160206_160855_42271_c100929962550000001823209005251641_s1_p0/156722/1880_0_CCS	Region-1407
PB.fusion_nfl.904	Inter-chromosome	Chr09K	79231298-79232795	Chr09N	110547713-110547845	1	m150103_034550_42173_c100766932550000001823169107221530_s1_p0/110064/38_881_CCS	Region-78
PB.fusion_nfl.2202	Inter-chromosome	scaffold_1283	6811-9383	scaffold_3322	3192-4691	1	m150103_080444_42173_c100766932550000001823169107221531_s1_p0/26915/30_2367_CCS	Region-1400
PB.fusion_nfl.859	Inter-chromosome	Chr05K	14657629-14658353	scaffold_591	28166-28581	1	m160206_115235_42271_c100929962550000001823209005251640_s1_p0/33314/0_1163_CCS	Region-1408
PB.fusion_nfl.1381	Inter-chromosome	Chr07K	30708097-30708334	Chr09N	69065797-69067611	1	m160209_040851_42271_c100929962550000001823209005251646_s1_p0/25959/0_1781_CCS	Region-1413
PB.fusion_nfl.978	Inter-chromosome	Chr01K	75611436-75611936	Chr09K	6724209-6724711	1	m160207_004423_42271_c100929962550000001823209005251643_s1_p0/26143/982_25_CCS	Region-1412
PB.fusion_nfl.228	Inter-chromosome	Chr01N	93570506-93573461	Chr07K	46867911-46868140	1	m140701_195627_42173_c100625722550000001823118408061486_s1_p0/150856/0_1110_CCS	Region-1414
PB.fusion_nfl.1200	Inter-chromosome	Chr01K	73122910-73128582	Chr07K	66278397-66278819	2	m160206_202527_42271_c100929962550000001823209005251642_s1_p0/119137/0_1437_CCS;m160206_160855_42271_c100929962550000001823209005251641_s1_p0/133224/0_1536_CCS	Region-409
PB.fusion_nfl.1148	Inter-chromosome	Chr01N	70599020-70601596	scaffold_847	28761-28833	1	m160206_032001_42271_c100929922550000001823209005251686_s1_p0/77793/0_1360_CCS	Region-628
PB.fusion_nfl.83	Inter-chromosome	Chr06K	15985598-15986282	Chr09N	94346340-94347897	1	m150104_012120_42173_c100766932550000001823169107221535_s1_p0/57374/30_1336_CCS	Region-1417
PB.fusion_nfl.2284	Inter-chromosome	Chr03K	28492076-28501356	Chr04K	41369285-41371391	1	m160209_082855_42271_c100929962550000001823209005251647_s1_p0/17746/28_1766_CCS	Region-340
PB.fusion_nfl.925	Inter-chromosome	Chr02K	41583518-41583627	Chr08K	5900405-5900633	1	m160206_202527_42271_c100929962550000001823209005251642_s1_p0/64092/0_333_CCS	Region-1252
PB.fusion_nfl.882	Inter-chromosome	Chr03N	51123734-51126021	scaffold_7264	6489-6615	2	m160209_124516_42271_c100929752550000001823209005251610_s1_p0/61422/1811_210_CCS;m160206_202527_42271_c100929962550000001823209005251642_s1_p0/60715/802_109_CCS	Region-1411
PB.fusion_nfl.1815	Inter-chromosome	Chr06K	15985525-15986282	scaffold_7200	4004-4586	2	m150104_012120_42173_c100766932550000001823169107221535_s1_p0/57016/1293_55_CCS;m150106_154636_42173_c100766962550000001823169107221504_s1_p0/101079/0_1181_CCS	Region-1415
PB.fusion_nfl.616	Inter-chromosome	Chr03K	22696216-22700866	Chr09N	76270296-76274427	1	m160212_073305_42271_c100936882550000001823207905251605_s1_p0/26343/6416_68_CCS	Region-1422
PB.fusion_nfl.2180	Inter-chromosome	Chr08N	68137417-68137586	Chr09K	2187330-2189558	1	m150105_224135_42173_c100766962550000001823169107221500_s1_p0/95976/0_1969_CCS	Region-1420
PB.fusion_nfl.1006	Inter-chromosome	Chr01N	74401958-74402015	Chr08N	3025351-3026101	1	m160207_050544_42271_c100929962550000001823209005251644_s1_p0/102713/770_58_CCS	Region-1419
PB.fusion_nfl.759	Inter-chromosome	Chr04N	17023810-17024210	Chr05K	42910917-42910962	1	m160206_073619_42271_c100929922550000001823209005251687_s1_p0/8275/0_447_CCS	Region-885
PB.fusion_nfl.2086	Inter-chromosome	Chr09K	57509395-57510932	scaffold_196	45320-45782	6	m160206_073619_42271_c100929922550000001823209005251687_s1_p0/133471/29_2327_CCS;m150106_111317_00123_c100767062550000001823169107221565_s1_p0/42729/2226_0_CCS;m160206_160855_42271_c100929962550000001823209005251641_s1_p0/77282/30_1204_CCS;m160206_032001_42271_c100929922550000001823209005251686_s1_p0/44017/1637_0_CCS;m160209_124516_42271_c100929752550000001823209005251610_s1_p0/37173/1523_0_CCS;m…	Region-857
PB.fusion_nfl.1779	Inter-chromosome	Chr06K	8459904-8460232	Chr06N	12514848-12517201	1	m150106_175143_00123_c100767062550000001823169107221567_s1_p0/121654/0_2442_CCS	Region-1421
PB.fusion_nfl.830	Inter-chromosome	Chr05K	110978152-110979304	Chr09N	17615437-17619264	1	m160206_160855_42271_c100929962550000001823209005251641_s1_p0/140048/0_3065_CCS	Region-1426
PB.fusion_nfl.1036	Inter-chromosome	Chr08N	67219573-67223882	scaffold_6289	8072-9585	2	m150106_111317_00123_c100767062550000001823169107221565_s1_p0/120481/3994_0_CCS;m160206_032001_42271_c100929922550000001823209005251686_s1_p0/162537/3371_0_CCS	Region-1416
PB.fusion_nfl.952	Inter-chromosome	Chr07N	56429926-56430906	scaffold_1903	18898-19376	1	m150106_175143_00123_c100767062550000001823169107221567_s1_p0/142048/1357_0_CCS	Region-1418
PB.fusion_nfl.599	Inter-chromosome	Chr05K	52927440-52927825	scaffold_15462	1585-2010	1	m140621_141232_00123_c100625492550000001823118408061401_s1_p0/49551/0_952_CCS	Region-1423
PB.fusion_nfl.1142	Inter-chromosome	Chr05K	4258508-4259470	scaffold_1484	11749-14387	1	m160212_031610_42271_c100936882550000001823207905251604_s1_p0/132030/0_2996_CCS	Region-503
PB.fusion_nfl.665	Inter-chromosome	Chr06N	23449487-23453130	scaffold_639	3426-3746	1	m160212_073305_42271_c100936882550000001823207905251605_s1_p0/80767/0_3389_CCS	Region-711
PB.fusion_nfl.1541	Inter-chromosome	Chr02K	51215958-51220818	Chr07K	65245741-65246678	1	m150106_175143_00123_c100767062550000001823169107221567_s1_p0/25072/5452_0_CCS	Region-629
PB.fusion_nfl.697	Inter-chromosome	Chr09K	75551825-75552057	scaffold_1892	7781-8673	1	m150104_012120_42173_c100766932550000001823169107221535_s1_p0/27825/1162_53_CCS	Region-1424
PB.fusion_nfl.1969	Inter-chromosome	Chr06K	8959821-8962507	Chr06N	13175835-13176060	1	m150103_210207_42173_c100766932550000001823169107221534_s1_p0/29879/1795_58_CCS	Region-1429
PB.fusion_nfl.460	Inter-chromosome	Chr02K	11048291-11050470	Chr03N	49697807-49698297	1	m160206_032001_42271_c100929922550000001823209005251686_s1_p0/133362/30_1611_CCS	Region-1430
PB.fusion_nfl.2301	Inter-chromosome	Chr07K	3040334-3041843	scaffold_31449	462-552	1	m140620_024217_00123_c100629332550000001823105008061431_s1_p0/45467/1677_0_CCS	Region-1425
PB.fusion_nfl.2210	Inter-chromosome	Chr06K	45126290-45128994	Chr06N	27844826-27848534	1	m150105_224135_42173_c100766962550000001823169107221500_s1_p0/143565/4875_62_CCS	Region-1427
PB.fusion_nfl.1801	Inter-chromosome	Chr05K	10195937-10196482	scaffold_5843	5540-5690	2	m160210_014237_42271_c100929752550000001823209005251613_s1_p0/94206/845_149_CCS;m160210_014237_42271_c100929752550000001823209005251613_s1_p0/10283/0_691_CCS	Region-996
PB.fusion_nfl.1408	Inter-chromosome	Chr04N	29773958-29774031	Chr05K	72144816-72155788	1	m150103_164254_42173_c100766932550000001823169107221533_s1_p0/94537/0_1470_CCS	Region-1432
PB.fusion_nfl.1417	Inter-chromosome	Chr01K	70579264-70582022	Chr05K	23559756-23561101	1	m160209_040851_42271_c100929962550000001823209005251646_s1_p0/134883/0_2421_CCS	Region-1434
PB.fusion_nfl.2231	Inter-chromosome	Chr09K	52305539-52306384	scaffold_12515	1678-2609	1	m160206_160855_42271_c100929962550000001823209005251641_s1_p0/119978/0_1385_CCS	Region-1428
PB.fusion_nfl.1568	Inter-chromosome	Chr06K	48409304-48409929	Chr06N	54068194-54069903	1	m160209_124516_42271_c100929752550000001823209005251610_s1_p0/110088/0_1023_CCS	Region-1433
PB.fusion_nfl.626	Inter-chromosome	Chr02K	57364643-57365800	scaffold_4513	3155-3245	1	m150106_113009_42173_c100766962550000001823169107221503_s1_p0/138641/29_1285_CCS	Region-1431
PB.fusion_nfl.433	Inter-chromosome	Chr02N	52823478-52825298	scaffold_7506	986-5640	1	m160212_073305_42271_c100936882550000001823207905251605_s1_p0/84139/0_2846_CCS	Region-59
PB.fusion_nfl.563	Inter-chromosome	Chr07K	11919426-11932109	Chr09N	101198648-101200025	1	m160206_073619_42271_c100929922550000001823209005251687_s1_p0/133871/30_2017_CCS	Region-1436
PB.fusion_nfl.45	Inter-chromosome	Chr09K	23098173-23100076	Chr09N	34945961-34946031	1	m140702_001214_42173_c100625722550000001823118408061487_s1_p0/129630/970_55_CCS	Region-1441
PB.fusion_nfl.443	Inter-chromosome	Chr08N	12835125-12839435	scaffold_10591	1042-1287	4	m150106_175143_00123_c100767062550000001823169107221567_s1_p0/63670/30_2709_CCS;m160209_040851_42271_c100929962550000001823209005251646_s1_p0/112313/2961_0_CCS;m160209_040851_42271_c100929962550000001823209005251646_s1_p0/11863/0_3546_CCS;m160213_021713_42271_c100936882550000001823207905251607_s1_p0/142037/0_2392_CCS	Region-533
PB.fusion_nfl.1748	Inter-chromosome	Chr05N	16303796-16304111	scaffold_10552	3535-3942	1	m160209_212138_42271_c100929752550000001823209005251612_s1_p0/1417/778_58_CCS	Region-1435
PB.fusion_nfl.988	Inter-chromosome	Chr05K	52927393-52928062	Chr09N	96580950-96581011	19	m160213_021713_42271_c100936882550000001823207905251607_s1_p0/27563/0_681_CCS;m140627_032544_00123_c100625492550000001823118408061407_s1_p0/109103/29_542_CCS;m160209_170232_42271_c100929752550000001823209005251611_s1_p0/52962/29_557_CCS;m160210_014237_42271_c100929752550000001823209005251613_s1_p0/31771/382_0_CCS;m160208_235258_42271_c100929962550000001823209005251645_s1_p0/91496/0_652_CCS;m16020…	Region-1443
PB.fusion_nfl.1052	Inter-chromosome	Chr04K	25512886-25513692	Chr07N	63702191-63704084	1	m150105_224135_42173_c100766962550000001823169107221500_s1_p0/30037/1097_56_CCS	Region-204
PB.fusion_nfl.2294	Inter-chromosome	Chr08K	8226530-8232829	Chr08N	5506084-5509175	1	m160213_021713_42271_c100936882550000001823207905251607_s1_p0/149872/30_3224_CCS	Region-1437
PB.fusion_nfl.397	Inter-chromosome	Chr06K	2220478-2222760	Chr06N	2386384-2390144	1	m150103_080444_42173_c100766932550000001823169107221531_s1_p0/111148/0_3597_CCS	Region-1438
PB.fusion_nfl.1612	Inter-chromosome	Chr06K	25151296-25160281	Chr06N	47181497-47196082	1	m160212_031610_42271_c100936882550000001823207905251604_s1_p0/143016/5284_0_CCS	Region-1439
PB.fusion_nfl.1709	Inter-chromosome	Chr07N	19757139-19760556	scaffold_4177	391-891	1	m150106_071347_42173_c100766962550000001823169107221502_s1_p0/31252/0_2977_CCS	Region-654
PB.fusion_nfl.200	Inter-chromosome	Chr04K	56171765-56172768	Chr06N	14833396-14837667	1	m160209_082855_42271_c100929962550000001823209005251647_s1_p0/42477/2490_0_CCS	Region-1442
PB.fusion_nfl.2188	Inter-chromosome	Chr02K	44259996-44260301	Chr05K	85119847-85121428	1	m160212_215811_42271_c100936882550000001823207905251606_s1_p0/153879/0_2140_CCS	Region-1445
PB.fusion_nfl.324	Inter-chromosome	Chr02N	100388318-100391831	scaffold_8119	4454-4820	1	m160208_235258_42271_c100929962550000001823209005251645_s1_p0/144584/0_772_CCS	Region-1440
PB.fusion_nfl.335	Inter-chromosome	Chr02K	78463310-78464241	Chr06K	951346-952830	1	m160209_124516_42271_c100929752550000001823209005251610_s1_p0/60867/0_1423_CCS	Region-1446
PB.fusion_nfl.647	Inter-chromosome	Chr02K	52669385-52669487	Chr06N	1033539-1034153	1	m150106_200247_42173_c100766962550000001823169107221505_s1_p0/10380/713_0_CCS	Region-1447
PB.fusion_nfl.986	Inter-chromosome	Chr09K	77702031-77702692	scaffold_19642	901-1144	1	m150107_002342_42173_c100766962550000001823169107221506_s1_p0/111587/843_0_CCS	Region-1444
PB.fusion_nfl.2168	Inter-chromosome	Chr07N	51429070-51429814	Chr09K	76855152-76856019	1	m150106_071347_42173_c100766962550000001823169107221502_s1_p0/93693/1483_0_CCS	Region-1448
PB.fusion_nfl.1458	Inter-chromosome	Chr06K	50738825-50739705	Chr09N	87614594-87614798	1	m160212_215811_42271_c100936882550000001823207905251606_s1_p0/140280/0_1065_CCS	Region-1454
PB.fusion_nfl.1932	Inter-chromosome	Chr05N	22184696-22185018	Chr09K	73121930-73122275	1	m160213_021713_42271_c100936882550000001823207905251607_s1_p0/19250/0_721_CCS	Region-1453
PB.fusion_nfl.1860	Inter-chromosome	Chr09N	97938405-97942097	scaffold_1565	11720-12809	1	m150106_111317_00123_c100767062550000001823169107221565_s1_p0/130441/0_4701_CCS	Region-1450
PB.fusion_nfl.2144	Inter-chromosome	Chr01N	78505675-78505870	Chr05N	98765793-98766695	1	m160209_212138_42271_c100929752550000001823209005251612_s1_p0/53785/0_1098_CCS	Region-1452
PB.fusion_nfl.1615	Inter-chromosome	Chr02N	82990729-82991722	Chr05N	46794928-46794992	1	m160209_212138_42271_c100929752550000001823209005251612_s1_p0/111504/1123_59_CCS	Region-1455
PB.fusion_nfl.1396	Inter-chromosome	Chr08K	42949110-42949692	scaffold_360	22148-24072	1	m150103_122407_42173_c100766932550000001823169107221532_s1_p0/126333/0_2691_CCS	Region-1449
PB.fusion_nfl.809	Inter-chromosome	Chr04K	62701405-62702436	Chr04N	49966167-49966367	1	m150106_113009_42173_c100766962550000001823169107221503_s1_p0/55369/1246_0_CCS	Region-920
PB.fusion_nfl.558	Inter-chromosome	Chr03N	102757-103425	Chr08N	4994527-4996470	1	m160209_124516_42271_c100929752550000001823209005251610_s1_p0/87534/0_1531_CCS	Region-797
PB.fusion_nfl.2044	Inter-chromosome	Chr08N	15228145-15228285	scaffold_529	3549-5398	1	m160209_082855_42271_c100929962550000001823209005251647_s1_p0/76238/0_1046_CCS	Region-1451
PB.fusion_nfl.790	Inter-chromosome	Chr06K	72206663-72206904	Chr06N	78929138-78934982	1	m150106_113009_42173_c100766962550000001823169107221503_s1_p0/137018/30_2389_CCS	Region-1456
PB.fusion_nfl.289	Inter-chromosome	Chr09K	59422090-59422172	Chr09N	82936278-82938337	1	m160207_004423_42271_c100929962550000001823209005251643_s1_p0/127514/1095_0_CCS	Region-1460
PB.fusion_nfl.108	Inter-chromosome	Chr01N	6489801-6490397	Chr04N	47055934-47056041	1	m160209_212138_42271_c100929752550000001823209005251612_s1_p0/54543/0_702_CCS	Region-1457
PB.fusion_nfl.2121	Inter-chromosome	Chr02N	37923602-37928043	Chr03N	323718-326045	1	m160212_031610_42271_c100936882550000001823207905251604_s1_p0/22792/0_6600_CCS	Region-1458
PB.fusion_nfl.1048	Inter-chromosome	Chr03N	20277521-20284521	Chr05K	453776-454136	1	m160213_021713_42271_c100936882550000001823207905251607_s1_p0/138564/0_1847_CCS	Region-1465
PB.fusion_nfl.1172	Inter-chromosome	Chr03K	72195507-72195795	Chr07K	20308012-20311650	1	m160213_021713_42271_c100936882550000001823207905251607_s1_p0/20807/0_3336_CCS	Region-1461
PB.fusion_nfl.135	Inter-chromosome	Chr02N	97802621-97802985	scaffold_784	77-3379	1	m150103_122407_42173_c100766932550000001823169107221532_s1_p0/150521/30_1994_CCS	Region-1459
PB.fusion_nfl.2216	Inter-chromosome	Chr07N	64375620-64384579	Chr09N	122611975-122613773	1	m160212_031610_42271_c100936882550000001823207905251604_s1_p0/98579/10018_0_CCS	Region-1466
PB.fusion_nfl.1291	Inter-chromosome	Chr05K	52713755-52717135	scaffold_2963	9776-11261	1	m150106_111317_00123_c100767062550000001823169107221565_s1_p0/96802/4967_99_CCS	Region-1463
PB.fusion_nfl.2156	Inter-chromosome	Chr03N	42610039-42610410	scaffold_4294	607-659	1	m160206_160855_42271_c100929962550000001823209005251641_s1_p0/33024/0_467_CCS	Region-193
PB.fusion_nfl.2128	Inter-chromosome	Chr02K	21885141-21887700	scaffold_768	3156-6653	2	m150106_113009_42173_c100766962550000001823169107221503_s1_p0/132214/0_1205_CCS;m160212_215811_42271_c100936882550000001823207905251606_s1_p0/47615/6016_0_CCS	Region-1462
PB.fusion_nfl.1152	Inter-chromosome	Chr02N	9356098-9356250	Chr05K	64330933-64331931	1	m160209_170232_42271_c100929752550000001823209005251611_s1_p0/26417/30_1177_CCS	Region-115
PB.fusion_nfl.755	Inter-chromosome	Chr05N	20854160-20854631	Chr09N	77653940-77661669	16	m160212_031610_42271_c100936882550000001823207905251604_s1_p0/20121/1350_64_CCS;m160209_082855_42271_c100929962550000001823209005251647_s1_p0/96385/60_1919_CCS;m150106_071347_42173_c100766962550000001823169107221502_s1_p0/11226/1727_57_CCS;m160212_031610_42271_c100936882550000001823207905251604_s1_p0/68580/0_3691_CCS;m150106_200247_42173_c100766962550000001823169107221505_s1_p0/8219/1012_53_CCS;m…	Region-567
PB.fusion_nfl.1199	Inter-chromosome	Chr01K	5042763-5043218	Chr01N	5888068-5888305	1	m160209_040851_42271_c100929962550000001823209005251646_s1_p0/109194/0_690_CCS	Region-1470
PB.fusion_nfl.342	Inter-chromosome	Chr05N	16297058-16297270	Chr07N	2601101-2601225	1	m160212_073305_42271_c100936882550000001823207905251605_s1_p0/96907/0_351_CCS	Region-1469
PB.fusion_nfl.358	Inter-chromosome	Chr04N	55170303-55172680	scaffold_363	30033-30117	1	m160209_040851_42271_c100929962550000001823209005251646_s1_p0/120824/0_1185_CCS	Region-1464
PB.fusion_nfl.785	Inter-chromosome	Chr02K	39759141-39759420	Chr07N	7200511-7200865	3	m160207_050544_42271_c100929962550000001823209005251644_s1_p0/53781/0_424_CCS;m160207_004423_42271_c100929962550000001823209005251643_s1_p0/157270/0_380_CCS;m140627_032544_00123_c100625492550000001823118408061407_s1_p0/64225/0_384_CCS	Region-1471
PB.fusion_nfl.1514	Inter-chromosome	Chr02N	100164998-100165168	Chr09N	25760632-25762705	1	m150106_154636_42173_c100766962550000001823169107221504_s1_p0/153525/0_1011_CCS	Region-1473
PB.fusion_nfl.1259	Inter-chromosome	Chr01K	10907840-10907921	scaffold_1696	8686-9269	1	m150104_012120_42173_c100766932550000001823169107221535_s1_p0/37872/0_681_CCS	Region-208
PB.fusion_nfl.972	Inter-chromosome	Chr04N	110273-110322	scaffold_315	37898-38222	1	m140627_000924_00123_c100625492550000001823118408061406_s1_p0/163251/493_100_CCS	Region-1467
PB.fusion_nfl.481	Inter-chromosome	Chr02N	93767748-93768257	scaffold_11124	6-355	1	m160209_212138_42271_c100929752550000001823209005251612_s1_p0/92919/25_1001_CCS	Region-1468
PB.fusion_nfl.540	Inter-chromosome	Chr03N	42610032-42610411	Chr07N	7201498-7201655	11	m160209_170232_42271_c100929752550000001823209005251611_s1_p0/135826/478_0_CCS;m160209_212138_42271_c100929752550000001823209005251612_s1_p0/48276/24_480_CCS;m160206_115235_42271_c100929962550000001823209005251640_s1_p0/138833/455_0_CCS;m140627_000924_00123_c100625492550000001823118408061406_s1_p0/122651/30_495_CCS;m160206_073619_42271_c100929922550000001823209005251687_s1_p0/133323/485_25_CCS;m1…	Region-392
PB.fusion_nfl.495	Inter-chromosome	Chr01N	22143587-22146455	Chr03K	11404487-11404627	2	m160209_124516_42271_c100929752550000001823209005251610_s1_p0/112492/0_1845_CCS;m150106_154636_42173_c100766962550000001823169107221504_s1_p0/111630/0_1741_CCS	Region-1476
PB.fusion_nfl.1320	Inter-chromosome	Chr03K	21102196-21103620	scaffold_195	30241-32014	1	m160209_082855_42271_c100929962550000001823209005251647_s1_p0/4638/0_2600_CCS	Region-1304
PB.fusion_nfl.618	Inter-chromosome	Chr07K	41731369-41736286	scaffold_2352	2715-5712	1	m160212_031610_42271_c100936882550000001823207905251604_s1_p0/63014/4061_0_CCS	Region-1472
PB.fusion_nfl.408	Inter-chromosome	Chr05K	70218066-70218100	Chr05N	77900491-77901783	1	m160209_124516_42271_c100929752550000001823209005251610_s1_p0/64777/570_0_CCS	Region-1481
PB.fusion_nfl.1783	Inter-chromosome	Chr02K	52669384-52669646	scaffold_4158	11610-12172	1	m150107_002342_42173_c100766962550000001823169107221506_s1_p0/74349/30_875_CCS	Region-1474
PB.fusion_nfl.1920	Inter-chromosome	Chr02K	37607517-37612246	Chr04K	34578152-34578429	2	m160206_160855_42271_c100929962550000001823209005251641_s1_p0/88208/1864_55_CCS;m160206_073619_42271_c100929922550000001823209005251687_s1_p0/124951/30_1463_CCS	Region-1480
PB.fusion_nfl.1937	Inter-chromosome	Chr03N	736646-738914	Chr08K	3280283-3281957	1	m160213_021713_42271_c100936882550000001823207905251607_s1_p0/77918/3035_56_CCS	Region-1477
PB.fusion_nfl.1028	Inter-chromosome	Chr07K	51507808-51509498	scaffold_3445	749-1361	1	m150107_043541_42173_c100766962550000001823169107221507_s1_p0/68573/0_2208_CCS	Region-1475
PB.fusion_nfl.1284	Inter-chromosome	Chr02K	39759020-39759328	Chr06N	20002726-20010849	1	m150106_071347_42173_c100766962550000001823169107221502_s1_p0/23704/3669_62_CCS	Region-1479
PB.fusion_nfl.1485	Inter-chromosome	Chr09K	79231351-79232570	Chr09N	110547530-110547592	1	m140701_195627_42173_c100625722550000001823118408061486_s1_p0/64090/0_564_CCS	Region-1482
PB.fusion_nfl.1532	Inter-chromosome	Chr04K	41368966-41373765	scaffold_263	24693-25173	1	m160209_040851_42271_c100929962550000001823209005251646_s1_p0/47840/2352_0_CCS	Region-226
PB.fusion_nfl.2035	Inter-chromosome	Chr02K	67225642-67226266	Chr08N	12840916-12841013	1	m160212_215811_42271_c100936882550000001823207905251606_s1_p0/44008/0_666_CCS	Region-1483
PB.fusion_nfl.1642	Inter-chromosome	Chr02K	67873696-67874112	Chr09N	9713010-9713442	1	m160207_004423_42271_c100929962550000001823209005251643_s1_p0/81274/30_912_CCS	Region-1488
PB.fusion_nfl.1911	Inter-chromosome	Chr03K	11612070-11612216	scaffold_1261	20479-24336	1	m160209_082855_42271_c100929962550000001823209005251647_s1_p0/137641/1485_0_CCS	Region-1478
PB.fusion_nfl.1555	Inter-chromosome	Chr01K	50681564-50683185	Chr03K	46018890-46020312	1	m150106_025727_42173_c100766962550000001823169107221501_s1_p0/85999/3254_0_CCS	Region-1484
PB.fusion_nfl.2057	Inter-chromosome	Chr04K	62704053-62704479	Chr04N	49968523-49971614	1	m150106_025727_42173_c100766962550000001823169107221501_s1_p0/149942/3309_24_CCS	Region-119
PB.fusion_nfl.1661	Inter-chromosome	Chr04K	35554729-35554814	scaffold_1428	14832-15557	14	m160207_050544_42271_c100929962550000001823209005251644_s1_p0/79072/0_810_CCS;m160210_014237_42271_c100929752550000001823209005251613_s1_p0/158638/854_103_CCS;m140701_195627_42173_c100625722550000001823118408061486_s1_p0/48879/0_734_CCS;m150104_054601_42173_c100766932550000001823169107221536_s1_p0/99367/799_45_CCS;m160210_014237_42271_c100929752550000001823209005251613_s1_p0/145815/30_442_CCS;m16…	Region-13
PB.fusion_nfl.39	Inter-chromosome	Chr05K	96075106-96075172	scaffold_10700	3106-3345	1	m140627_032544_00123_c100625492550000001823118408061407_s1_p0/54653/0_307_CCS	Region-1485
PB.fusion_nfl.1260	Inter-chromosome	Chr01N	63082621-63082803	scaffold_16834	883-1282	1	m150106_113009_42173_c100766962550000001823169107221503_s1_p0/72560/0_552_CCS	Region-1487
PB.fusion_nfl.804	Inter-chromosome	Chr02N	75109021-75109162	scaffold_10700	2975-3739	5	m160209_040851_42271_c100929962550000001823209005251646_s1_p0/24425/950_57_CCS;m150104_012120_42173_c100766932550000001823169107221535_s1_p0/146438/978_58_CCS;m160209_170232_42271_c100929752550000001823209005251611_s1_p0/10543/0_899_CCS;m160210_014237_42271_c100929752550000001823209005251613_s1_p0/161303/0_840_CCS;m140702_001214_42173_c100625722550000001823118408061487_s1_p0/5625/0_851_CCS	Region-323
PB.fusion_nfl.1437	Inter-chromosome	Chr01N	96203741-96204572	scaffold_6417	83-143	1	m150105_224135_42173_c100766962550000001823169107221500_s1_p0/90918/0_881_CCS	Region-1486
PB.fusion_nfl.1883	Inter-chromosome	Chr03K	3240998-3241067	Chr08K	498177-499090	1	m160206_115235_42271_c100929962550000001823209005251640_s1_p0/152667/0_1041_CCS	Region-1489
PB.fusion_nfl.700	Inter-chromosome	Chr05K	67957411-67959340	scaffold_6073	312-913	1	m160209_082855_42271_c100929962550000001823209005251647_s1_p0/143794/30_2566_CCS	Region-512
PB.fusion_nfl.402	Inter-chromosome	Chr02N	2249517-2249701	Chr03K	39281210-39283051	2	m160206_032001_42271_c100929922550000001823209005251686_s1_p0/21771/1118_53_CCS;m160207_004423_42271_c100929962550000001823209005251643_s1_p0/27352/1051_57_CCS	Region-1493
PB.fusion_nfl.2247	Inter-chromosome	Chr05N	47502196-47503333	Chr07N	10525787-10525958	3	m160209_170232_42271_c100929752550000001823209005251611_s1_p0/112586/30_1170_CCS;m160209_124516_42271_c100929752550000001823209005251610_s1_p0/109142/0_1401_CCS;m160208_235258_42271_c100929962550000001823209005251645_s1_p0/137641/1058_0_CCS	Region-1495
PB.fusion_nfl.2293	Inter-chromosome	Chr02K	60788048-60789437	Chr09K	11213750-11214391	1	m160212_031610_42271_c100936882550000001823207905251604_s1_p0/40111/0_1948_CCS	Region-1496
PB.fusion_nfl.2285	Inter-chromosome	Chr09K	58756052-58759385	Chr09N	82814122-82815398	2	m150106_111317_00123_c100767062550000001823169107221565_s1_p0/103766/0_1438_CCS;m160209_040851_42271_c100929962550000001823209005251646_s1_p0/82487/1320_65_CCS	Region-1498
PB.fusion_nfl.719	Inter-chromosome	Chr04K	947291-949709	Chr07K	50258307-50258568	1	m160213_021713_42271_c100936882550000001823207905251607_s1_p0/148744/0_2877_CCS	Region-1492
PB.fusion_nfl.482	Inter-chromosome	Chr02K	22042433-22042586	scaffold_15947	324-839	1	m150106_071347_42173_c100766962550000001823169107221502_s1_p0/130757/30_765_CCS	Region-1490
PB.fusion_nfl.2031	Inter-chromosome	Chr09K	12018725-12023697	scaffold_3036	1064-1613	1	m150103_122407_42173_c100766932550000001823169107221532_s1_p0/83541/1541_0_CCS	Region-1491
PB.fusion_nfl.1881	Inter-chromosome	Chr01K	72754825-72762505	Chr01N	87337407-87345862	1	m150103_122407_42173_c100766932550000001823169107221532_s1_p0/127350/0_5604_CCS	Region-1497
PB.fusion_nfl.1208	Inter-chromosome	Chr02N	45351626-45351779	scaffold_14826	1-514	1	m160207_050544_42271_c100929962550000001823209005251644_s1_p0/40391/674_0_CCS	Region-387
PB.fusion_nfl.2304	Inter-chromosome	Chr01K	27827368-27827442	scaffold_10700	3181-3759	1	m140627_000924_00123_c100625492550000001823118408061406_s1_p0/134078/30_688_CCS	Region-1494
PB.fusion_nfl.1631	Inter-chromosome	Chr01N	2358431-2361371	Chr07N	6871866-6872199	1	m150106_175143_00123_c100767062550000001823169107221567_s1_p0/157580/0_3675_CCS	Region-1501
PB.fusion_nfl.2012	Inter-chromosome	Chr02N	36812201-36814378	Chr03N	42610187-42610523	6	m160210_014237_42271_c100929752550000001823209005251613_s1_p0/59199/807_0_CCS;m160209_082855_42271_c100929962550000001823209005251647_s1_p0/40936/0_1409_CCS;m150103_122407_42173_c100766932550000001823169107221532_s1_p0/157733/31_2529_CCS;m160209_170232_42271_c100929752550000001823209005251611_s1_p0/126645/1693_26_CCS;m160206_032001_42271_c100929922550000001823209005251686_s1_p0/63692/0_2543_CCS;m…	Region-1502
PB.fusion_nfl.1327	Inter-chromosome	Chr04K	30853208-30853312	Chr04N	14694351-14695449	1	m150103_080444_42173_c100766932550000001823169107221531_s1_p0/117758/26_1073_CCS	Region-1499
PB.fusion_nfl.1939	Inter-chromosome	Chr01K	50681564-50685410	Chr03K	46018943-46020312	1	m160212_073305_42271_c100936882550000001823207905251605_s1_p0/61408/4265_74_CCS	Region-1484
PB.fusion_nfl.2062	Inter-chromosome	Chr01K	34566940-34568265	Chr03K	71231179-71231734	1	m150104_012120_42173_c100766932550000001823169107221535_s1_p0/29816/780_0_CCS	Region-1503
PB.fusion_nfl.13	Inter-chromosome	Chr01K	18738504-18739788	Chr02K	52669385-52669591	1	m160208_235258_42271_c100929962550000001823209005251645_s1_p0/14459/0_1230_CCS	Region-1505
PB.fusion_nfl.1446	Inter-chromosome	Chr01N	86857869-86864578	Chr05K	98759569-98760274	1	m150106_071347_42173_c100766962550000001823169107221502_s1_p0/62439/0_3305_CCS	Region-1508
PB.fusion_nfl.70	Inter-chromosome	Chr04K	62704300-62704510	Chr05K	14756596-14760846	1	m160206_160855_42271_c100929962550000001823209005251641_s1_p0/140697/1790_0_CCS	Region-1507
PB.fusion_nfl.1659	Inter-chromosome	Chr07K	73629404-73630313	scaffold_6555	4002-4181	1	m160209_212138_42271_c100929752550000001823209005251612_s1_p0/81727/29_1118_CCS	Region-962
PB.fusion_nfl.2077	Inter-chromosome	Chr01N	70719088-70719456	scaffold_21189	138-1150	1	m160209_040851_42271_c100929962550000001823209005251646_s1_p0/89533/0_1358_CCS	Region-1504
PB.fusion_nfl.721	Inter-chromosome	Chr09N	24426510-24426862	scaffold_2317	6-2081	1	m160212_031610_42271_c100936882550000001823207905251604_s1_p0/59660/2477_61_CCS	Region-1506
PB.fusion_nfl.1736	Inter-chromosome	scaffold_16834	197-1166	scaffold_2211	8503-9866	1	m160209_170232_42271_c100929752550000001823209005251611_s1_p0/37469/0_1462_CCS	Region-1500
PB.fusion_nfl.1587	Inter-chromosome	Chr01K	35076605-35076650	Chr04N	9250097-9250665	1	m150109_005658_00123_c100767012550000001823169107221510_s1_p0/119626/651_26_CCS	Region-1509
PB.fusion_nfl.218	Inter-chromosome	Chr09K	56833373-56834834	Chr09N	49692006-49702130	7	m150107_043541_42173_c100766962550000001823169107221507_s1_p0/65808/6761_25_CCS;m150107_043541_42173_c100766962550000001823169107221507_s1_p0/123023/0_6413_CCS;m160212_215811_42271_c100936882550000001823207905251606_s1_p0/35225/30_5371_CCS;m150107_043541_42173_c100766962550000001823169107221507_s1_p0/41861/0_5013_CCS;m160206_032001_42271_c100929922550000001823209005251686_s1_p0/34151/5355_39_CCS;…	Region-354
PB.fusion_nfl.489	Inter-chromosome	Chr01N	16259684-16260078	Chr07N	20808384-20808502	1	m150109_041318_00123_c100767012550000001823169107221511_s1_p0/129520/530_0_CCS	Region-1510
PB.fusion_nfl.143	Inter-chromosome	Chr02K	41590260-41591762	Chr05N	22184087-22186358	11	m150106_111317_00123_c100767062550000001823169107221565_s1_p0/108031/0_1660_CCS;m160212_073305_42271_c100936882550000001823207905251605_s1_p0/62111/0_870_CCS;m150103_122407_42173_c100766932550000001823169107221532_s1_p0/48620/0_1701_CCS;m160210_014237_42271_c100929752550000001823209005251613_s1_p0/94912/730_53_CCS;m160212_031610_42271_c100936882550000001823207905251604_s1_p0/37281/0_2517_CCS;m160…	Region-423
PB.fusion_nfl.2109	Inter-chromosome	Chr01N	8653646-8655234	Chr02K	76550349-76551106	1	m160209_082855_42271_c100929962550000001823209005251647_s1_p0/89745/0_2298_CCS	Region-1511
PB.fusion_nfl.97	Inter-chromosome	Chr07N	7544764-7547042	Chr09N	35954249-35954693	1	m160209_124516_42271_c100929752550000001823209005251610_s1_p0/25940/2032_26_CCS	Region-1512
PB.fusion_nfl.1952	Inter-chromosome	Chr01N	37677557-37677972	Chr05N	47502194-47503469	9	m160209_124516_42271_c100929752550000001823209005251610_s1_p0/144194/1226_0_CCS;m160206_160855_42271_c100929962550000001823209005251641_s1_p0/47367/1861_56_CCS;m160208_235258_42271_c100929962550000001823209005251645_s1_p0/107242/0_1321_CCS;m160209_124516_42271_c100929752550000001823209005251610_s1_p0/32300/0_1841_CCS;m150103_164254_42173_c100766932550000001823169107221533_s1_p0/51396/1836_0_CCS;m…	Region-1514
PB.fusion_nfl.346	Inter-chromosome	Chr05K	26936401-26937086	Chr06N	16063074-16063253	1	m150107_002342_42173_c100766962550000001823169107221506_s1_p0/55087/997_57_CCS	Region-1515
PB.fusion_nfl.2028	Inter-chromosome	Chr02N	39995723-39996011	Chr04N	20938257-20938712	1	m160208_235258_42271_c100929962550000001823209005251645_s1_p0/90962/0_752_CCS	Region-1395
PB.fusion_nfl.488	Inter-chromosome	Chr01K	63201228-63203079	Chr01N	72088777-72090085	1	m150106_175143_00123_c100767062550000001823169107221567_s1_p0/132900/0_3441_CCS	Region-1513
PB.fusion_nfl.92	Inter-chromosome	Chr05N	26445214-26445267	Chr07K	48912292-48913526	1	m150107_002342_42173_c100766962550000001823169107221506_s1_p0/91397/1045_150_CCS	Region-1516
PB.fusion_nfl.2131	Inter-chromosome	Chr09K	9935911-9936170	Chr09N	21112930-21114237	1	m160206_202527_42271_c100929962550000001823209005251642_s1_p0/28896/1615_59_CCS	Region-1519
PB.fusion_nfl.294	Inter-chromosome	Chr02K	92510173-92511472	Chr07N	7152403-7152679	1	m160209_170232_42271_c100929752550000001823209005251611_s1_p0/68603/0_1371_CCS	Region-1517
PB.fusion_nfl.657	Inter-chromosome	Chr02N	5053476-5054875	scaffold_2025	342-1150	1	m150106_111317_00123_c100767062550000001823169107221565_s1_p0/67676/0_2215_CCS	Region-1518
PB.fusion_nfl.891	Inter-chromosome	Chr06K	58311788-58315192	Chr09K	22045790-22046504	1	m160212_031610_42271_c100936882550000001823207905251604_s1_p0/134164/0_2444_CCS	Region-1522
PB.fusion_nfl.502	Inter-chromosome	Chr01K	61540491-61542681	Chr04K	7310717-7312175	1	m160209_040851_42271_c100929962550000001823209005251646_s1_p0/86609/2120_0_CCS	Region-1523
PB.fusion_nfl.1979	Inter-chromosome	Chr05N	4349889-4350577	scaffold_7087	351-2464	1	m160209_082855_42271_c100929962550000001823209005251647_s1_p0/42649/2572_47_CCS	Region-1520
PB.fusion_nfl.1011	Inter-chromosome	Chr02N	56977243-56977568	scaffold_11795	1306-2752	1	m160209_170232_42271_c100929752550000001823209005251611_s1_p0/73627/0_1598_CCS	Region-1521
PB.fusion_nfl.1308	Inter-chromosome	Chr01K	13409083-13409159	Chr09K	12100637-12102184	8	m160207_004423_42271_c100929962550000001823209005251643_s1_p0/151539/0_817_CCS;m160209_212138_42271_c100929752550000001823209005251612_s1_p0/160919/872_54_CCS;m150106_200247_42173_c100766962550000001823169107221505_s1_p0/136350/542_0_CCS;m160207_004423_42271_c100929962550000001823209005251643_s1_p0/159705/0_514_CCS;m160209_212138_42271_c100929752550000001823209005251612_s1_p0/71650/0_791_CCS;m160…	Region-1525
PB.fusion_nfl.1189	Inter-chromosome	Chr04K	17568378-17568731	Chr09K	75665733-75666899	1	m160212_031610_42271_c100936882550000001823207905251604_s1_p0/153789/0_1575_CCS	Region-1524
PB.fusion_nfl.1228	Inter-chromosome	Chr09K	79355578-79360297	Chr09N	103289805-103294517	1	m160212_031610_42271_c100936882550000001823207905251604_s1_p0/141538/0_4874_CCS	Region-1527
PB.fusion_nfl.2039	Inter-chromosome	Chr06K	2224783-2225132	Chr06N	2386383-2390598	1	m150106_111317_00123_c100767062550000001823169107221565_s1_p0/75991/3152_54_CCS	Region-1526
PB.fusion_nfl.1927	Inter-chromosome	Chr03N	42610032-42610410	Chr07N	7201498-7201581	5	m140627_032544_00123_c100625492550000001823118408061407_s1_p0/8522/455_0_CCS;m150109_041318_00123_c100767012550000001823169107221511_s1_p0/73019/456_0_CCS;m150109_005658_00123_c100767012550000001823169107221510_s1_p0/94236/30_492_CCS;m150107_002342_42173_c100766962550000001823169107221506_s1_p0/33562/465_0_CCS;m160207_050544_42271_c100929962550000001823209005251644_s1_p0/33463/465_0_CCS	Region-392
PB.fusion_nfl.1474	Inter-chromosome	Chr02N	87814730-87816819	Chr05K	98487237-98487598	1	m160209_040851_42271_c100929962550000001823209005251646_s1_p0/72797/1643_0_CCS	Region-1531
PB.fusion_nfl.1764	Inter-chromosome	Chr08K	30857444-30858436	Chr09N	110019380-110019491	1	m160212_073305_42271_c100936882550000001823207905251605_s1_p0/120428/0_1146_CCS	Region-1533
PB.fusion_nfl.913	Inter-chromosome	Chr02K	39759150-39759518	Chr05K	25398777-25399105	1	m140627_000924_00123_c100625492550000001823118408061406_s1_p0/50496/734_0_CCS	Region-1535
PB.fusion_nfl.1270	Inter-chromosome	Chr01K	58746022-58746538	Chr07N	32671759-32673253	1	m160206_032001_42271_c100929922550000001823209005251686_s1_p0/147109/2168_0_CCS	Region-1530
PB.fusion_nfl.760	Inter-chromosome	Chr09K	62371889-62372379	scaffold_3650	4-509	4	m160210_014237_42271_c100929752550000001823209005251613_s1_p0/63760/0_822_CCS;m160207_050544_42271_c100929962550000001823209005251644_s1_p0/78074/822_28_CCS;m160207_050544_42271_c100929962550000001823209005251644_s1_p0/117210/0_561_CCS;m150105_224135_42173_c100766962550000001823169107221500_s1_p0/405/0_763_CCS	Region-1528
PB.fusion_nfl.731	Inter-chromosome	Chr05N	95783887-95785137	scaffold_5699	3576-4402	1	m160206_115235_42271_c100929962550000001823209005251640_s1_p0/57430/0_2231_CCS	Region-421
PB.fusion_nfl.2003	Inter-chromosome	Chr05N	24469728-24472600	scaffold_17831	1158-1704	1	m160208_235258_42271_c100929962550000001823209005251645_s1_p0/18249/30_2199_CCS	Region-1532
PB.fusion_nfl.223	Inter-chromosome	Chr01N	85419679-85420024	Chr03K	49967631-49982001	1	m160206_073619_42271_c100929922550000001823209005251687_s1_p0/32359/2307_0_CCS	Region-1534
PB.fusion_nfl.1982	Inter-chromosome	Chr05K	85260030-85262739	Chr05N	79195807-79196251	1	m160207_004423_42271_c100929962550000001823209005251643_s1_p0/104482/1235_25_CCS	Region-1537
PB.fusion_nfl.2155	Inter-chromosome	scaffold_15595	69-1941	scaffold_21707	1194-1337	1	m140621_053953_00123_c100629332550000001823105008061437_s1_p0/9958/2250_0_CCS	Region-1529
PB.fusion_nfl.611	Inter-chromosome	Chr05K	5358751-5358843	Chr09N	92918466-92921698	1	m160209_170232_42271_c100929752550000001823209005251611_s1_p0/144808/0_1413_CCS	Region-1542
PB.fusion_nfl.1165	Inter-chromosome	Chr01N	15240946-15241393	Chr05K	1288558-1288607	1	m160210_014237_42271_c100929752550000001823209005251613_s1_p0/115271/557_58_CCS	Region-1543
PB.fusion_nfl.921	Inter-chromosome	Chr03N	44874471-44880535	Chr09K	73045764-73045830	1	m150104_012120_42173_c100766932550000001823169107221535_s1_p0/152994/980_0_CCS	Region-1536
PB.fusion_nfl.280	Inter-chromosome	Chr01K	62802925-62803686	Chr01N	74902930-74905421	1	m160209_170232_42271_c100929752550000001823209005251611_s1_p0/78081/29_2289_CCS	Region-1539
PB.fusion_nfl.269	Inter-chromosome	Chr03K	61990537-61990647	Chr05K	110380334-110384351	1	m160209_040851_42271_c100929962550000001823209005251646_s1_p0/114231/0_2003_CCS	Region-1540
PB.fusion_nfl.1592	Inter-chromosome	Chr01K	12149101-12149166	Chr05K	84801738-84802206	1	m160207_004423_42271_c100929962550000001823209005251643_s1_p0/114982/0_473_CCS	Region-1541
PB.fusion_nfl.321	Inter-chromosome	Chr09K	43947703-43949233	scaffold_2940	13501-13894	16	m160209_124516_42271_c100929752550000001823209005251610_s1_p0/131848/0_836_CCS;m160206_073619_42271_c100929922550000001823209005251687_s1_p0/25482/30_1919_CCS;m160209_124516_42271_c100929752550000001823209005251610_s1_p0/25181/0_829_CCS;m160209_124516_42271_c100929752550000001823209005251610_s1_p0/126523/28_1766_CCS;m150103_080444_42173_c100766932550000001823169107221531_s1_p0/47471/30_1910_CCS;m…	Region-388
PB.fusion_nfl.20	Inter-chromosome	Chr03K	18930149-18930782	Chr09K	12496682-12498174	1	m150106_025727_42173_c100766962550000001823169107221501_s1_p0/8567/843_0_CCS	Region-1545
PB.fusion_nfl.1066	Inter-chromosome	Chr01K	51309019-51309962	scaffold_21541	276-885	1	m140701_195627_42173_c100625722550000001823118408061486_s1_p0/12311/0_1588_CCS	Region-1538
PB.fusion_nfl.704	Inter-chromosome	Chr03N	4523316-4523594	Chr09N	110018284-110019462	1	m160213_021713_42271_c100936882550000001823207905251607_s1_p0/125438/0_1277_CCS	Region-1546
PB.fusion_nfl.1752	Inter-chromosome	Chr03N	51879489-51884343	Chr05N	84188033-84189183	1	m150104_100436_42173_c100766932550000001823169107221537_s1_p0/72303/62_6812_CCS	Region-1547
PB.fusion_nfl.225	Inter-chromosome	Chr03N	50474715-50482953	scaffold_6504	2678-4521	1	m150107_043541_42173_c100766962550000001823169107221507_s1_p0/104009/0_6615_CCS	Region-1544
PB.fusion_nfl.752	Inter-chromosome	Chr02K	41583557-41583606	Chr05N	90039561-90040119	1	m160209_124516_42271_c100929752550000001823209005251610_s1_p0/20818/0_545_CCS	Region-1550
PB.fusion_nfl.669	Inter-chromosome	Chr02K	90256531-90259859	Chr02N	55490802-55491418	1	m160212_031610_42271_c100936882550000001823207905251604_s1_p0/159820/0_3950_CCS	Region-1551
PB.fusion_nfl.1136	Inter-chromosome	Chr05N	9157623-9160302	Chr09K	79930754-79932301	1	m160209_124516_42271_c100929752550000001823209005251610_s1_p0/73396/2184_0_CCS	Region-1553
PB.fusion_nfl.1776	Inter-chromosome	Chr09K	29485386-29486193	Chr09N	60961715-60962148	1	m140701_195627_42173_c100625722550000001823118408061486_s1_p0/130710/1173_0_CCS	Region-1554
PB.fusion_nfl.1	Inter-chromosome	Chr01K	6684740-6685651	scaffold_10552	3535-3720	1	m150103_122407_42173_c100766932550000001823169107221532_s1_p0/39964/0_1184_CCS	Region-1548
PB.fusion_nfl.1495	Inter-chromosome	Chr05K	12659678-12660145	Chr05N	6115866-6115899	1	m160207_050544_42271_c100929962550000001823209005251644_s1_p0/22834/0_503_CCS	Region-1877
PB.fusion_nfl.1505	Inter-chromosome	Chr02N	92634565-92637083	scaffold_1930	11-1006	1	m160212_073305_42271_c100936882550000001823207905251605_s1_p0/125123/3584_0_CCS	Region-1549
PB.fusion_nfl.1993	Inter-chromosome	Chr05K	6027080-6027283	scaffold_7087	53-1820	1	m150103_122407_42173_c100766932550000001823169107221532_s1_p0/33838/1860_0_CCS	Region-1552
PB.fusion_nfl.1379	Inter-chromosome	Chr03K	28491363-28501224	scaffold_263	24626-24783	2	m160209_040851_42271_c100929962550000001823209005251646_s1_p0/19251/1300_0_CCS;m160209_040851_42271_c100929962550000001823209005251646_s1_p0/145303/1452_0_CCS	Region-168
PB.fusion_nfl.871	Inter-chromosome	Chr04N	313742-313827	Chr05K	4261970-4265478	1	m160208_235258_42271_c100929962550000001823209005251645_s1_p0/4292/1634_0_CCS	Region-1557
PB.fusion_nfl.1007	Inter-chromosome	Chr06K	8695931-8695998	Chr06N	16772596-16773166	1	m160206_073619_42271_c100929922550000001823209005251687_s1_p0/109894/0_689_CCS	Region-1556
PB.fusion_nfl.773	Inter-chromosome	Chr09K	67168421-67168459	Chr09N	95009920-95012221	1	m160206_160855_42271_c100929962550000001823209005251641_s1_p0/37587/0_467_CCS	Region-1562
PB.fusion_nfl.959	Inter-chromosome	Chr05K	25398798-25399266	scaffold_10700	2975-3570	1	m150104_012120_42173_c100766932550000001823169107221535_s1_p0/84101/26_1222_CCS	Region-1555
PB.fusion_nfl.679	Inter-chromosome	Chr01K	55897624-55898008	Chr05N	60160840-60160941	1	m160209_170232_42271_c100929752550000001823209005251611_s1_p0/80979/0_476_CCS	Region-1561
PB.fusion_nfl.196	Inter-chromosome	Chr09K	62394197-62394397	Chr09N	88953622-88954052	1	m160207_004423_42271_c100929962550000001823209005251643_s1_p0/135125/664_0_CCS	Region-1564
PB.fusion_nfl.1846	Inter-chromosome	Chr09K	59155252-59156837	scaffold_788	24364-30241	5	m160208_235258_42271_c100929962550000001823209005251645_s1_p0/111057/0_3540_CCS;m150103_034550_42173_c100766932550000001823169107221530_s1_p0/130449/0_3036_CCS;m150106_071347_42173_c100766962550000001823169107221502_s1_p0/54661/2411_0_CCS;m160213_021713_42271_c100936882550000001823207905251607_s1_p0/46696/0_3135_CCS;m150106_071347_42173_c100766962550000001823169107221502_s1_p0/121902/2648_50_CCS	Region-32
PB.fusion_nfl.1581	Inter-chromosome	Chr05N	56329826-56329921	Chr09N	107671767-107672467	1	m150106_071347_42173_c100766962550000001823169107221502_s1_p0/42789/0_878_CCS	Region-1566
PB.fusion_nfl.339	Inter-chromosome	Chr01N	44119752-44126032	scaffold_395	15404-16575	2	m150105_224135_42173_c100766962550000001823169107221500_s1_p0/106732/0_2798_CCS;m160209_082855_42271_c100929962550000001823209005251647_s1_p0/82617/0_2226_CCS	Region-1558
PB.fusion_nfl.1806	Inter-chromosome	Chr06K	17457614-17457997	scaffold_20457	881-1119	1	m160209_040851_42271_c100929962550000001823209005251646_s1_p0/54447/0_637_CCS	Region-1559
PB.fusion_nfl.965	Inter-chromosome	Chr05K	25398774-25399156	Chr06N	49617510-49617844	7	m140626_205304_00123_c100625492550000001823118408061405_s1_p0/115397/30_437_CCS;m140626_205304_00123_c100625492550000001823118408061405_s1_p0/40339/30_494_CCS;m140626_205304_00123_c100625492550000001823118408061405_s1_p0/75689/0_355_CCS;m140624_053330_00123_c100625492550000001823118408061403_s1_p0/97440/0_573_CCS;m140626_205304_00123_c100625492550000001823118408061405_s1_p0/152764/0_425_CCS;m1602…	Region-1363
PB.fusion_nfl.554	Inter-chromosome	Chr08N	10987942-10988029	scaffold_1137	14145-14773	1	m150106_175143_00123_c100767062550000001823169107221567_s1_p0/28014/0_689_CCS	Region-1560
PB.fusion_nfl.1666	Inter-chromosome	Chr07K	5402590-5415655	Chr07N	15326779-15333900	1	m160212_073305_42271_c100936882550000001823207905251605_s1_p0/74239/6785_0_CCS	Region-1565
PB.fusion_nfl.1715	Inter-chromosome	Chr03K	72517794-72528207	Chr03N	49324911-49325523	1	m150103_080444_42173_c100766932550000001823169107221531_s1_p0/54886/0_3504_CCS	Region-1567
PB.fusion_nfl.1190	Inter-chromosome	Chr07N	59689731-59690349	scaffold_6621	3408-3439	1	m150103_080444_42173_c100766932550000001823169107221531_s1_p0/92446/0_300_CCS	Region-1563
PB.fusion_nfl.909	Inter-chromosome	Chr05N	7183612-7183983	Chr06N	21028093-21028136	1	m160208_235258_42271_c100929962550000001823209005251645_s1_p0/99178/0_420_CCS	Region-1867
PB.fusion_nfl.198	Inter-chromosome	Chr06N	7046814-7046951	Chr07K	3315283-3319867	1	m160209_040851_42271_c100929962550000001823209005251646_s1_p0/62047/1460_55_CCS	Region-1568
PB.fusion_nfl.1812	Inter-chromosome	Chr05K	19606182-19606400	Chr05N	19742166-19744710	1	m160206_160855_42271_c100929962550000001823209005251641_s1_p0/86060/0_1831_CCS	Region-1573
PB.fusion_nfl.1018	Inter-chromosome	Chr03N	42326390-42330905	Chr08K	31770331-31771894	1	m160213_021713_42271_c100936882550000001823207905251607_s1_p0/41895/3815_0_CCS	Region-1569
PB.fusion_nfl.376	Inter-chromosome	Chr09N	23715736-23716130	scaffold_6628	6924-6971	1	m160209_170232_42271_c100929752550000001823209005251611_s1_p0/79178/434_0_CCS	Region-1570
PB.fusion_nfl.96	Inter-chromosome	scaffold_17018	174-1694	scaffold_28104	701-1009	2	m160206_160855_42271_c100929962550000001823209005251641_s1_p0/24681/1414_62_CCS;m160206_202527_42271_c100929962550000001823209005251642_s1_p0/156698/0_1340_CCS	Region-293
PB.fusion_nfl.850	Inter-chromosome	Chr01N	4355367-4357207	Chr02K	79688635-79689263	1	m150105_224135_42173_c100766962550000001823169107221500_s1_p0/125287/1500_0_CCS	Region-1574
PB.fusion_nfl.1465	Inter-chromosome	Chr09K	66267809-66268888	Chr09N	102841924-102842257	1	m160209_040851_42271_c100929962550000001823209005251646_s1_p0/83925/0_1254_CCS	Region-1576
PB.fusion_nfl.1518	Inter-chromosome	Chr01N	16256871-16257135	Chr07N	32771202-32771246	1	m160209_170232_42271_c100929752550000001823209005251611_s1_p0/61748/0_363_CCS	Region-1575
PB.fusion_nfl.935	Inter-chromosome	Chr06K	45125694-45128998	Chr07N	56250322-56251564	1	m150105_224135_42173_c100766962550000001823169107221500_s1_p0/102160/4515_55_CCS	Region-1572
PB.fusion_nfl.687	Inter-chromosome	Chr01N	23947709-23947786	Chr05K	109774352-109776304	1	m160212_215811_42271_c100936882550000001823207905251606_s1_p0/158833/864_0_CCS	Region-639
PB.fusion_nfl.1798	Inter-chromosome	Chr01N	72231943-72233089	Chr06K	70752986-70753091	1	m150103_122407_42173_c100766932550000001823169107221532_s1_p0/31355/0_1182_CCS	Region-1577
PB.fusion_nfl.2115	Inter-chromosome	Chr06N	49617545-49617664	scaffold_1011	8251-8433	1	m140624_021659_00123_c100625492550000001823118408061402_s1_p0/84014/303_0_CCS	Region-1571
PB.fusion_nfl.2311	Inter-chromosome	Chr01K	6677103-6677992	scaffold_10552	3535-3747	1	m160208_235258_42271_c100929962550000001823209005251645_s1_p0/122997/30_1272_CCS	Region-793
PB.fusion_nfl.1879	Inter-chromosome	Chr02K	53930943-53931108	Chr06K	41787184-41789187	1	m150103_164254_42173_c100766932550000001823169107221533_s1_p0/70209/0_708_CCS	Region-1578
PB.fusion_nfl.1824	Inter-chromosome	Chr05K	39265318-39265374	Chr07N	68065094-68065803	2	m150105_224135_42173_c100766962550000001823169107221500_s1_p0/134106/619_0_CCS;m160212_073305_42271_c100936882550000001823207905251605_s1_p0/112997/801_0_CCS	Region-1579
PB.fusion_nfl.512	Inter-chromosome	Chr05K	94628048-94632614	Chr05N	86136093-86139568	1	m150106_175143_00123_c100767062550000001823169107221567_s1_p0/69114/0_3934_CCS	Region-1585
PB.fusion_nfl.739	Inter-chromosome	Chr03N	8059940-8059990	Chr05K	64330868-64331612	1	m160213_021713_42271_c100936882550000001823207905251607_s1_p0/72038/0_875_CCS	Region-1583
PB.fusion_nfl.520	Inter-chromosome	Chr08N	2725003-2725743	Chr09N	101544898-101545381	1	m160212_031610_42271_c100936882550000001823207905251604_s1_p0/144341/0_1180_CCS	Region-1586
PB.fusion_nfl.1685	Inter-chromosome	Chr09N	5385354-5385481	scaffold_1194	2195-6567	1	m160209_040851_42271_c100929962550000001823209005251646_s1_p0/41912/2553_0_CCS	Region-1582
PB.fusion_nfl.566	Inter-chromosome	Chr03N	39157716-39158049	Chr07N	54913011-54913364	1	m160209_124516_42271_c100929752550000001823209005251610_s1_p0/144590/0_514_CCS	Region-1580
PB.fusion_nfl.302	Inter-chromosome	Chr07K	73953389-73953742	Chr07N	63642029-63648164	2	m150106_071347_42173_c100766962550000001823169107221502_s1_p0/70443/0_2518_CCS;m160209_082855_42271_c100929962550000001823209005251647_s1_p0/110262/30_2591_CCS	Region-1584
PB.fusion_nfl.570	Inter-chromosome	Chr02K	37610130-37612246	Chr04K	34578147-34578423	1	m150103_164254_42173_c100766932550000001823169107221533_s1_p0/72511/26_770_CCS	Region-1480
PB.fusion_nfl.1131	Inter-chromosome	Chr01K	74237632-74243774	Chr06N	25981811-25984385	2	m150106_111317_00123_c100767062550000001823169107221565_s1_p0/145340/3909_0_CCS;m150106_111317_00123_c100767062550000001823169107221565_s1_p0/108349/4407_0_CCS	Region-684
PB.fusion_nfl.1978	Inter-chromosome	Chr05K	93595958-93596749	scaffold_3432	5855-8199	1	m140620_024217_00123_c100629332550000001823105008061431_s1_p0/115711/0_3110_CCS	Region-1581
PB.fusion_nfl.1365	Inter-chromosome	Chr02K	50401281-50407153	Chr02N	59606035-59607225	1	m160206_032001_42271_c100929922550000001823209005251686_s1_p0/56098/0_4163_CCS	Region-1590
PB.fusion_nfl.1113	Inter-chromosome	Chr06K	46588212-46589974	Chr08K	59204930-59205394	1	m150103_080444_42173_c100766932550000001823169107221531_s1_p0/101234/1575_0_CCS	Region-1588
PB.fusion_nfl.2263	Inter-chromosome	Chr05K	11918750-11919120	Chr05N	11204183-11204504	1	m160207_004423_42271_c100929962550000001823209005251643_s1_p0/96703/751_52_CCS	Region-1592
PB.fusion_nfl.593	Inter-chromosome	Chr03N	42610029-42610484	scaffold_15947	319-842	317	m150106_071347_42173_c100766962550000001823169107221502_s1_p0/48245/1005_24_CCS;m150104_012120_42173_c100766932550000001823169107221535_s1_p0/13966/0_656_CCS;m150106_113009_42173_c100766962550000001823169107221503_s1_p0/146354/646_0_CCS;m160208_235258_42271_c100929962550000001823209005251645_s1_p0/61573/0_899_CCS;m150105_224135_42173_c100766962550000001823169107221500_s1_p0/37385/573_0_CCS;m16020…	Region-435
PB.fusion_nfl.2253	Inter-chromosome	Chr08K	22242342-22244140	scaffold_4481	7697-8149	2	m150106_113009_42173_c100766962550000001823169107221503_s1_p0/87335/28_1448_CCS;m160210_014237_42271_c100929752550000001823209005251613_s1_p0/127690/745_44_CCS	Region-1587
PB.fusion_nfl.55	Inter-chromosome	Chr09K	5635798-5636777	Chr09N	111159140-111159559	1	m160206_202527_42271_c100929962550000001823209005251642_s1_p0/149656/0_1433_CCS	Region-1596
PB.fusion_nfl.819	Inter-chromosome	Chr03K	3214189-3214661	scaffold_58	64742-64931	1	m150104_054601_42173_c100766932550000001823169107221536_s1_p0/88652/820_152_CCS	Region-280
PB.fusion_nfl.2084	Inter-chromosome	Chr09N	103090401-103090672	scaffold_1390	1415-1463	1	m150105_224135_42173_c100766962550000001823169107221500_s1_p0/24028/0_344_CCS	Region-1589
PB.fusion_nfl.2041	Inter-chromosome	Chr01N	63945829-63946033	Chr08K	7931642-7931726	1	m160213_021713_42271_c100936882550000001823207905251607_s1_p0/141281/0_336_CCS	Region-1595
PB.fusion_nfl.796	Inter-chromosome	Chr03K	72307343-72311451	Chr06N	11663689-11664280	1	m140621_095612_00123_c100625492550000001823118408061400_s1_p0/76060/0_2557_CCS	Region-1591
PB.fusion_nfl.2099	Inter-chromosome	Chr01K	18263434-18263642	Chr07N	47697082-47700309	1	m160206_032001_42271_c100929922550000001823209005251686_s1_p0/64093/3444_0_CCS	Region-1593
PB.fusion_nfl.1792	Inter-chromosome	Chr03K	28492351-28501229	scaffold_263	24694-24783	2	m150106_111317_00123_c100767062550000001823169107221565_s1_p0/8638/907_0_CCS;m160206_032001_42271_c100929922550000001823209005251686_s1_p0/124769/0_832_CCS	Region-168
PB.fusion_nfl.275	Inter-chromosome	Chr04K	2574057-2576724	Chr04N	3994381-3994508	1	m140702_001214_42173_c100625722550000001823118408061487_s1_p0/83125/0_1458_CCS	Region-1594
PB.fusion_nfl.438	Inter-chromosome	Chr07K	48083983-48084243	Chr08N	3025228-3026109	2	m150106_071347_42173_c100766962550000001823169107221502_s1_p0/21985/0_1108_CCS;m150104_012120_42173_c100766932550000001823169107221535_s1_p0/122693/1076_98_CCS	Region-887
PB.fusion_nfl.116	Inter-chromosome	Chr05K	95851622-95853516	Chr05N	88084041-88093878	2	m150106_175143_00123_c100767062550000001823169107221567_s1_p0/34450/0_2260_CCS;m150106_111317_00123_c100767062550000001823169107221565_s1_p0/98034/0_3644_CCS	Region-1597
PB.fusion_nfl.1246	Inter-chromosome	Chr06N	79631636-79634093	Chr07N	62686416-62686642	6	m160209_212138_42271_c100929752550000001823209005251612_s1_p0/101442/0_893_CCS;m160207_004423_42271_c100929962550000001823209005251643_s1_p0/121170/1197_54_CCS;m160209_040851_42271_c100929962550000001823209005251646_s1_p0/57654/1152_56_CCS;m160207_004423_42271_c100929962550000001823209005251643_s1_p0/15294/30_1122_CCS;m160207_004423_42271_c100929962550000001823209005251643_s1_p0/69155/1007_56_CCS…	Region-749
PB.fusion_nfl.709	Inter-chromosome	Chr01K	6689903-6690584	Chr09N	31026674-31026733	1	m160210_014237_42271_c100929752550000001823209005251613_s1_p0/5620/814_26_CCS	Region-1598
PB.fusion_nfl.1893	Inter-chromosome	Chr07N	61619698-61622314	scaffold_13592	1376-1575	2	m160207_004423_42271_c100929962550000001823209005251643_s1_p0/116290/0_924_CCS;m160209_124516_42271_c100929752550000001823209005251610_s1_p0/7156/0_1532_CCS	Region-1095
PB.fusion_nfl.1356	Inter-chromosome	Chr02K	52669384-52669614	Chr09N	107199039-107199167	1	m160207_004423_42271_c100929962550000001823209005251643_s1_p0/54967/30_389_CCS	Region-1600
PB.fusion_nfl.1482	Inter-chromosome	Chr03K	67891008-67891119	Chr09N	110342188-110345899	1	m160206_160855_42271_c100929962550000001823209005251641_s1_p0/66528/1742_51_CCS	Region-1602
PB.fusion_nfl.990	Inter-chromosome	Chr09N	77652809-77652854	scaffold_2693	9840-10915	1	m160207_050544_42271_c100929962550000001823209005251644_s1_p0/9006/0_533_CCS	Region-203
PB.fusion_nfl.650	Inter-chromosome	Chr06N	54069591-54071436	Chr07N	24108613-24108688	1	m160206_160855_42271_c100929962550000001823209005251641_s1_p0/93310/0_659_CCS	Region-836
PB.fusion_nfl.800	Inter-chromosome	Chr02K	18025278-18025594	Chr09K	57509392-57510931	4	m160209_040851_42271_c100929962550000001823209005251646_s1_p0/44337/1521_0_CCS;m160209_124516_42271_c100929752550000001823209005251610_s1_p0/100718/1900_26_CCS;m160213_021713_42271_c100936882550000001823207905251607_s1_p0/47009/2119_19_CCS;m160209_124516_42271_c100929752550000001823209005251610_s1_p0/91348/0_1872_CCS	Region-1220
PB.fusion_nfl.119	Inter-chromosome	Chr02N	36476572-36478564	Chr07N	64648111-64654408	1	m150103_122407_42173_c100766932550000001823169107221532_s1_p0/143082/0_2623_CCS	Region-1601
PB.fusion_nfl.2190	Inter-chromosome	Chr07K	13629734-13634950	Chr09N	87201801-87202072	1	m160213_021713_42271_c100936882550000001823207905251607_s1_p0/110393/3383_0_CCS	Region-1603
PB.fusion_nfl.1277	Inter-chromosome	Chr07K	11084725-11084807	scaffold_15947	343-839	1	m160209_212138_42271_c100929752550000001823209005251612_s1_p0/31055/0_593_CCS	Region-1116
PB.fusion_nfl.2207	Inter-chromosome	Chr08N	60575456-60575625	scaffold_3021	14531-15668	1	m160206_160855_42271_c100929962550000001823209005251641_s1_p0/33134/1125_53_CCS	Region-1599
PB.fusion_nfl.2171	Inter-chromosome	Chr07K	13705116-13705244	Chr09K	12100621-12101137	1	m160207_004423_42271_c100929962550000001823209005251643_s1_p0/68413/0_439_CCS	Region-993
PB.fusion_nfl.1235	Inter-chromosome	Chr06N	48951485-48953816	Chr07N	3070808-3070961	1	m140702_001214_42173_c100625722550000001823118408061487_s1_p0/8919/902_0_CCS	Region-1604
PB.fusion_nfl.1384	Inter-chromosome	Chr01K	10331299-10332082	Chr04K	1325645-1327041	1	m150106_071347_42173_c100766962550000001823169107221502_s1_p0/32428/0_1940_CCS	Region-1605
PB.fusion_nfl.173	Inter-chromosome	Chr02K	49842937-49845089	Chr02N	58361557-58361846	1	m160207_004423_42271_c100929962550000001823209005251643_s1_p0/135601/0_884_CCS	Region-1309
PB.fusion_nfl.1554	Inter-chromosome	Chr01K	27338510-27339765	Chr03K	7176445-7178287	1	m150106_111317_00123_c100767062550000001823169107221565_s1_p0/64682/0_3169_CCS	Region-1607
PB.fusion_nfl.181	Inter-chromosome	Chr02N	95892210-95893099	scaffold_28397	194-335	1	m160209_040851_42271_c100929962550000001823209005251646_s1_p0/136851/1097_0_CCS	Region-338
PB.fusion_nfl.915	Inter-chromosome	Chr06K	10824868-10825722	Chr06N	14337855-14341539	1	m160206_202527_42271_c100929962550000001823209005251642_s1_p0/100857/1526_33_CCS	Region-1243
PB.fusion_nfl.842	Inter-chromosome	Chr02K	72793632-72795404	Chr02N	16460489-16460761	1	m150106_200247_42173_c100766962550000001823169107221505_s1_p0/77186/0_1069_CCS	Region-272
PB.fusion_nfl.604	Inter-chromosome	Chr01N	63945684-63946028	Chr07N	2601105-2601388	3	m160213_021713_42271_c100936882550000001823207905251607_s1_p0/104334/0_416_CCS;m160213_021713_42271_c100936882550000001823207905251607_s1_p0/116596/0_674_CCS;m160206_032001_42271_c100929922550000001823209005251686_s1_p0/69175/0_448_CCS	Region-1609
PB.fusion_nfl.1171	Inter-chromosome	Chr02K	79709706-79710599	Chr05K	14669127-14670748	1	m160206_032001_42271_c100929922550000001823209005251686_s1_p0/150738/0_1943_CCS	Region-1611
PB.fusion_nfl.2176	Inter-chromosome	Chr09K	85234380-85242292	scaffold_257	25096-26350	1	m160213_021713_42271_c100936882550000001823207905251607_s1_p0/125621/0_5506_CCS	Region-1606
PB.fusion_nfl.1203	Inter-chromosome	Chr08N	60248610-60251600	scaffold_2544	8071-10610	1	m160206_073619_42271_c100929922550000001823209005251687_s1_p0/36424/0_1738_CCS	Region-1130
PB.fusion_nfl.1826	Inter-chromosome	Chr01N	85147159-85147224	Chr09N	87120972-87122358	1	m160207_050544_42271_c100929962550000001823209005251644_s1_p0/39693/308_0_CCS	Region-1615
PB.fusion_nfl.374	Inter-chromosome	Chr05N	22185809-22187599	Chr08K	7727737-7728076	14	m160212_031610_42271_c100936882550000001823207905251604_s1_p0/96390/0_2309_CCS;m160212_215811_42271_c100936882550000001823207905251606_s1_p0/50276/1749_60_CCS;m150107_002342_42173_c100766962550000001823169107221506_s1_p0/138236/706_58_CCS;m160206_073619_42271_c100929922550000001823209005251687_s1_p0/22178/0_641_CCS;m160206_160855_42271_c100929962550000001823209005251641_s1_p0/156466/2249_45_CCS;m…	Region-1612
PB.fusion_nfl.1071	Inter-chromosome	Chr08K	46953115-46953364	scaffold_1044	6471-7576	1	m150103_080444_42173_c100766932550000001823169107221531_s1_p0/34116/0_1102_CCS	Region-1610
PB.fusion_nfl.1590	Inter-chromosome	Chr07K	24639400-24643639	Chr07N	28320574-28320894	6	m160213_021713_42271_c100936882550000001823207905251607_s1_p0/105740/0_2067_CCS;m150106_175143_00123_c100767062550000001823169107221567_s1_p0/62710/0_2701_CCS;m160213_021713_42271_c100936882550000001823207905251607_s1_p0/116509/2729_61_CCS;m150106_111317_00123_c100767062550000001823169107221565_s1_p0/25008/0_3459_CCS;m150106_111317_00123_c100767062550000001823169107221565_s1_p0/39842/3545_57_CCS;…	Region-66
PB.fusion_nfl.583	Inter-chromosome	Chr07K	14859038-14861202	Chr07N	2156570-2156666	1	m150106_025727_42173_c100766962550000001823169107221501_s1_p0/29458/599_59_CCS	Region-1613
PB.fusion_nfl.1602	Inter-chromosome	Chr05N	69676725-69676872	scaffold_127	14096-17332	1	m160206_032001_42271_c100929922550000001823209005251686_s1_p0/49917/0_2459_CCS	Region-624
PB.fusion_nfl.1958	Inter-chromosome	scaffold_28404	184-286	scaffold_28882	223-453	1	m140701_195627_42173_c100625722550000001823118408061486_s1_p0/42210/0_335_CCS	Region-1608
PB.fusion_nfl.996	Inter-chromosome	Chr03K	8311674-8313701	Chr03N	42610194-42610409	1	m160206_160855_42271_c100929962550000001823209005251641_s1_p0/28437/2338_0_CCS	Region-1616
PB.fusion_nfl.240	Inter-chromosome	Chr01K	57124587-57125075	Chr02N	36447875-36448807	1	m160206_160855_42271_c100929962550000001823209005251641_s1_p0/86778/0_1314_CCS	Region-1618
PB.fusion_nfl.585	Inter-chromosome	Chr04K	14389360-14389476	Chr05K	77031079-77031801	1	m160209_082855_42271_c100929962550000001823209005251647_s1_p0/85378/0_860_CCS	Region-539
PB.fusion_nfl.472	Inter-chromosome	Chr02N	45688112-45688783	Chr08K	7726211-7726477	3	m150106_111317_00123_c100767062550000001823169107221565_s1_p0/142534/0_813_CCS;m160209_124516_42271_c100929752550000001823209005251610_s1_p0/79288/0_778_CCS;m160206_160855_42271_c100929962550000001823209005251641_s1_p0/97991/29_1053_CCS	Region-1619
[truncated: 290 more rows]

## Sheet: nFL_intra-fusion
Names	Type	left-chromosome	left-region	Right-chromosome	Right-region	#transcript number	transcript	unique region
[truncated: 662 more rows]
