# Supplementary material for: Revealing the transcriptomic complexity of switchgrass by PacBio long-read sequencing
Source: Biotechnol Biofuels. 2018 Jun 20;11:170. doi: 10.1186/s13068-018-1167-z (PMC6009963; doi:10.1186/s13068-018-1167-z)
Supplement: Supplementary file 3 — Additional file 3. CW-related transcript list and functional prediction. [file 13068_2018_1167_MOESM3_ESM.xlsx]

## Sheet: CW-related transcript
Transcript	Functional_categories
asmbl_35002	Substrate generation
asmbl_61022	Substrate generation
asmbl_62038	Substrate generation
asmbl_1769	Substrate generation
asmbl_100660	Substrate generation
asmbl_64207	Substrate generation
asmbl_5121	Substrate generation
asmbl_2115	Substrate generation
asmbl_77393	Substrate generation
asmbl_19871	Substrate generation
asmbl_53867	Substrate generation
asmbl_101565	Substrate generation
asmbl_1120	Substrate generation
asmbl_67297	Substrate generation
asmbl_53716	Substrate generation
asmbl_97389	Substrate generation
asmbl_24223	Substrate generation
asmbl_61610	Substrate generation
asmbl_57230	Substrate generation
asmbl_72191	Substrate generation
asmbl_60616	Substrate generation
asmbl_59996	Substrate generation
asmbl_27515	Substrate generation
asmbl_52872	Substrate generation
asmbl_55603	Substrate generation
asmbl_71912	Substrate generation
asmbl_80681	Substrate generation
asmbl_97842	Substrate generation
asmbl_30349	Substrate generation
asmbl_62523	Substrate generation
asmbl_100843	Substrate generation
asmbl_66772	Substrate generation
asmbl_4310	Substrate generation
asmbl_63737	Substrate generation
asmbl_66488	Substrate generation
asmbl_1053	Substrate generation
asmbl_93610	Substrate generation
asmbl_61235	Substrate generation
asmbl_88268	Substrate generation
asmbl_101419	Substrate generation
asmbl_92596	Substrate generation
asmbl_44067	Substrate generation
asmbl_66774	Substrate generation
asmbl_88265	Substrate generation
asmbl_80055	Substrate generation
asmbl_27514	Substrate generation
asmbl_13851	Substrate generation
asmbl_35003	Substrate generation
asmbl_65691	Substrate generation
asmbl_75862	Substrate generation
asmbl_104860	Substrate generation
asmbl_93609	Substrate generation
asmbl_65860	Substrate generation
asmbl_64208	Substrate generation
asmbl_72190	Substrate generation
asmbl_17161	Substrate generation
asmbl_61023	Substrate generation
asmbl_4313	Substrate generation
asmbl_40407	Substrate generation
asmbl_95907	Substrate generation
asmbl_4306	Substrate generation
asmbl_56249	Substrate generation
asmbl_68839	Substrate generation
asmbl_61362	Substrate generation
asmbl_100842	Substrate generation
asmbl_99970	Substrate generation
asmbl_66624	Substrate generation
asmbl_1768	Substrate generation
asmbl_106094	Substrate generation
asmbl_77543	Substrate generation
asmbl_86468	Substrate generation
asmbl_65700	Substrate generation
asmbl_67299	Substrate generation
asmbl_70910	Substrate generation
asmbl_100841	Substrate generation
asmbl_1054	Substrate generation
asmbl_72044	Substrate generation
asmbl_20267	Substrate generation
asmbl_12505	Substrate generation
asmbl_61731	Substrate generation
asmbl_67611	Substrate generation
asmbl_90699	Substrate generation
asmbl_66773	Substrate generation
asmbl_43800	Substrate generation
asmbl_106028	Substrate generation
asmbl_48413	Substrate generation
asmbl_4969	Substrate generation
asmbl_92595	Substrate generation
asmbl_7597	Substrate generation
asmbl_87228	Substrate generation
asmbl_47127	Substrate generation
asmbl_75861	Substrate generation
asmbl_64210	Substrate generation
asmbl_86238	Substrate generation
asmbl_65334	Substrate generation
asmbl_91633	Substrate generation
asmbl_6004	Substrate generation
asmbl_61361	Substrate generation
asmbl_20268	Substrate generation
asmbl_40707	Substrate generation
asmbl_6005	Substrate generation
asmbl_7661	Substrate generation
asmbl_86467	Substrate generation
asmbl_50653	Substrate generation
asmbl_51825	Substrate generation
asmbl_88267	Substrate generation
asmbl_40409	Substrate generation
asmbl_99967	Substrate generation
asmbl_8095	Substrate generation
asmbl_102960	Substrate generation
asmbl_97388	Substrate generation
asmbl_51565	Substrate generation
asmbl_34342	Substrate generation
asmbl_79879	Substrate generation
asmbl_83743	Substrate generation
asmbl_90700	Substrate generation
asmbl_61730	Substrate generation
asmbl_46598	Substrate generation
asmbl_84124	Substrate generation
asmbl_79524	Substrate generation
asmbl_100658	Substrate generation
asmbl_88337	Substrate generation
asmbl_90701	Substrate generation
asmbl_24220	Substrate generation
asmbl_24229	Substrate generation
asmbl_77397	Substrate generation
asmbl_106486	Substrate generation
asmbl_59995	Substrate generation
asmbl_37838	Substrate generation
asmbl_51870	Substrate generation
asmbl_40708	Substrate generation
asmbl_10681	Substrate generation
asmbl_33948	Substrate generation
asmbl_34111	Substrate generation
asmbl_91635	Substrate generation
asmbl_100159	Substrate generation
asmbl_95653	Substrate generation
asmbl_24539	Substrate generation
asmbl_95654	Substrate generation
asmbl_60340	Substrate generation
asmbl_8094	Substrate generation
asmbl_16805	Substrate generation
asmbl_20734	Substrate generation
asmbl_11664	Substrate generation
asmbl_4303	Substrate generation
asmbl_24406	Substrate generation
asmbl_48094	Substrate generation
asmbl_30001	Substrate generation
asmbl_37869	Substrate generation
asmbl_76821	Substrate generation
asmbl_64543	Substrate generation
asmbl_21430	Substrate generation
asmbl_65585	Substrate generation
asmbl_43650	Substrate generation
asmbl_10822	Substrate generation
asmbl_27071	Substrate generation
asmbl_49410	Substrate generation
asmbl_79153	Substrate generation
asmbl_103000	Substrate generation
asmbl_71036	Substrate generation
asmbl_17864	Substrate generation
asmbl_34112	Substrate generation
asmbl_86549	Substrate generation
asmbl_63186	Substrate generation
asmbl_4212	Substrate generation
asmbl_37524	Substrate generation
asmbl_90702	Substrate generation
asmbl_41723	Substrate generation
asmbl_24723	Substrate generation
asmbl_61729	Substrate generation
asmbl_95511	Substrate generation
asmbl_79154	Substrate generation
asmbl_52179	Substrate generation
asmbl_24225	Substrate generation
asmbl_8093	Substrate generation
asmbl_10812	Substrate generation
asmbl_6332	Substrate generation
asmbl_98006	Substrate generation
asmbl_95771	Substrate generation
asmbl_56248	Substrate generation
asmbl_37812	Substrate generation
asmbl_62079	Substrate generation
asmbl_62759	Substrate generation
asmbl_51811	Substrate generation
asmbl_87564	Substrate generation
asmbl_91634	Substrate generation
asmbl_6006	Substrate generation
asmbl_37910	Substrate generation
asmbl_104859	Substrate generation
asmbl_98007	Substrate generation
asmbl_44068	Substrate generation
asmbl_95906	Substrate generation
asmbl_37226	Substrate generation
asmbl_11511	Substrate generation
asmbl_64933	Substrate generation
asmbl_64211	Substrate generation
asmbl_65690	Substrate generation
asmbl_95651	Substrate generation
asmbl_37864	Substrate generation
asmbl_12570	Substrate generation
asmbl_91254	Substrate generation
asmbl_102962	Substrate generation
asmbl_79152	Substrate generation
asmbl_2117	Substrate generation
asmbl_37693	Substrate generation
asmbl_95652	Substrate generation
asmbl_51566	Substrate generation
asmbl_84122	Substrate generation
asmbl_1490	Substrate generation
asmbl_76824	Substrate generation
asmbl_24228	Substrate generation
asmbl_80699	Substrate generation
asmbl_10817	Substrate generation
asmbl_88266	Substrate generation
asmbl_91908	Substrate generation
asmbl_8092	Substrate generation
asmbl_20266	Substrate generation
asmbl_4213	Substrate generation
asmbl_67558	Substrate generation
asmbl_51708	Substrate generation
asmbl_24097	Substrate generation
asmbl_104858	Substrate generation
asmbl_51567	Substrate generation
asmbl_100845	Substrate generation
asmbl_71034	Substrate generation
asmbl_16431	Substrate generation
asmbl_10821	Substrate generation
asmbl_64212	Substrate generation
asmbl_48092	Substrate generation
asmbl_4752	Substrate generation
asmbl_97415	Substrate generation
asmbl_71996	Substrate generation
asmbl_44090	Substrate generation
asmbl_88269	Substrate generation
asmbl_96028	Substrate generation
asmbl_61360	Substrate generation
asmbl_63691	Substrate generation
asmbl_46585	Substrate generation
asmbl_27516	Substrate generation
asmbl_51867	Substrate generation
asmbl_61728	Substrate generation
asmbl_44705	Substrate generation
asmbl_24154	Substrate generation
asmbl_68564	Substrate generation
asmbl_100844	Substrate generation
asmbl_44066	Substrate generation
asmbl_72193	Substrate generation
asmbl_37909	Substrate generation
asmbl_2116	Substrate generation
asmbl_86242	Substrate generation
asmbl_22317	Substrate generation
asmbl_24096	Substrate generation
asmbl_29138	Polysaccharide syntheses and glycosyltransferase
asmbl_93767	Polysaccharide syntheses and glycosyltransferase
asmbl_91560	Polysaccharide syntheses and glycosyltransferase
asmbl_18535	Polysaccharide syntheses and glycosyltransferase
asmbl_32485	Polysaccharide syntheses and glycosyltransferase
asmbl_87316	Polysaccharide syntheses and glycosyltransferase
asmbl_13012	Polysaccharide syntheses and glycosyltransferase
asmbl_95658	Polysaccharide syntheses and glycosyltransferase
asmbl_32757	Polysaccharide syntheses and glycosyltransferase
asmbl_99961	Polysaccharide syntheses and glycosyltransferase
asmbl_42353	Polysaccharide syntheses and glycosyltransferase
asmbl_96126	Polysaccharide syntheses and glycosyltransferase
asmbl_3982	Polysaccharide syntheses and glycosyltransferase
asmbl_11287	Polysaccharide syntheses and glycosyltransferase
asmbl_29131	Polysaccharide syntheses and glycosyltransferase
asmbl_70600	Polysaccharide syntheses and glycosyltransferase
asmbl_63618	Polysaccharide syntheses and glycosyltransferase
asmbl_53316	Polysaccharide syntheses and glycosyltransferase
asmbl_59384	Polysaccharide syntheses and glycosyltransferase
asmbl_91553	Polysaccharide syntheses and glycosyltransferase
asmbl_50960	Polysaccharide syntheses and glycosyltransferase
asmbl_99614	Polysaccharide syntheses and glycosyltransferase
asmbl_101727	Polysaccharide syntheses and glycosyltransferase
asmbl_91556	Polysaccharide syntheses and glycosyltransferase
asmbl_76315	Polysaccharide syntheses and glycosyltransferase
asmbl_7648	Polysaccharide syntheses and glycosyltransferase
asmbl_37954	Polysaccharide syntheses and glycosyltransferase
asmbl_15732	Polysaccharide syntheses and glycosyltransferase
asmbl_48290	Polysaccharide syntheses and glycosyltransferase
asmbl_81853	Polysaccharide syntheses and glycosyltransferase
asmbl_52555	Polysaccharide syntheses and glycosyltransferase
asmbl_91874	Polysaccharide syntheses and glycosyltransferase
asmbl_15739	Polysaccharide syntheses and glycosyltransferase
asmbl_84133	Polysaccharide syntheses and glycosyltransferase
asmbl_92909	Polysaccharide syntheses and glycosyltransferase
asmbl_11977	Polysaccharide syntheses and glycosyltransferase
asmbl_59539	Polysaccharide syntheses and glycosyltransferase
asmbl_2538	Polysaccharide syntheses and glycosyltransferase
asmbl_2008	Polysaccharide syntheses and glycosyltransferase
asmbl_55607	Polysaccharide syntheses and glycosyltransferase
asmbl_76807	Polysaccharide syntheses and glycosyltransferase
asmbl_72891	Polysaccharide syntheses and glycosyltransferase
asmbl_37533	Polysaccharide syntheses and glycosyltransferase
asmbl_20501	Polysaccharide syntheses and glycosyltransferase
asmbl_7353	Polysaccharide syntheses and glycosyltransferase
asmbl_44842	Polysaccharide syntheses and glycosyltransferase
asmbl_29462	Polysaccharide syntheses and glycosyltransferase
asmbl_22848	Polysaccharide syntheses and glycosyltransferase
asmbl_58059	Polysaccharide syntheses and glycosyltransferase
asmbl_14984	Polysaccharide syntheses and glycosyltransferase
asmbl_29396	Polysaccharide syntheses and glycosyltransferase
asmbl_13009	Polysaccharide syntheses and glycosyltransferase
asmbl_2540	Polysaccharide syntheses and glycosyltransferase
asmbl_61359	Polysaccharide syntheses and glycosyltransferase
asmbl_6456	Polysaccharide syntheses and glycosyltransferase
asmbl_95356	Polysaccharide syntheses and glycosyltransferase
asmbl_44969	Polysaccharide syntheses and glycosyltransferase
asmbl_58054	Polysaccharide syntheses and glycosyltransferase
asmbl_52430	Polysaccharide syntheses and glycosyltransferase
asmbl_3983	Polysaccharide syntheses and glycosyltransferase
asmbl_52436	Polysaccharide syntheses and glycosyltransferase
asmbl_96127	Polysaccharide syntheses and glycosyltransferase
asmbl_2803	Polysaccharide syntheses and glycosyltransferase
asmbl_14979	Polysaccharide syntheses and glycosyltransferase
asmbl_88070	Polysaccharide syntheses and glycosyltransferase
asmbl_101772	Polysaccharide syntheses and glycosyltransferase
asmbl_91561	Polysaccharide syntheses and glycosyltransferase
asmbl_86271	Polysaccharide syntheses and glycosyltransferase
asmbl_50961	Polysaccharide syntheses and glycosyltransferase
asmbl_29460	Polysaccharide syntheses and glycosyltransferase
asmbl_3440	Polysaccharide syntheses and glycosyltransferase
asmbl_13013	Polysaccharide syntheses and glycosyltransferase
asmbl_65332	Polysaccharide syntheses and glycosyltransferase
asmbl_14985	Polysaccharide syntheses and glycosyltransferase
asmbl_29394	Polysaccharide syntheses and glycosyltransferase
asmbl_80114	Polysaccharide syntheses and glycosyltransferase
asmbl_52435	Polysaccharide syntheses and glycosyltransferase
asmbl_75286	Polysaccharide syntheses and glycosyltransferase
asmbl_2010	Polysaccharide syntheses and glycosyltransferase
asmbl_38859	Polysaccharide syntheses and glycosyltransferase
asmbl_15734	Polysaccharide syntheses and glycosyltransferase
asmbl_95351	Polysaccharide syntheses and glycosyltransferase
asmbl_99908	Polysaccharide syntheses and glycosyltransferase
asmbl_57576	Polysaccharide syntheses and glycosyltransferase
asmbl_27388	Polysaccharide syntheses and glycosyltransferase
asmbl_18493	Polysaccharide syntheses and glycosyltransferase
asmbl_91554	Polysaccharide syntheses and glycosyltransferase
asmbl_76641	Polysaccharide syntheses and glycosyltransferase
asmbl_13021	Polysaccharide syntheses and glycosyltransferase
asmbl_76259	Polysaccharide syntheses and glycosyltransferase
asmbl_78122	Polysaccharide syntheses and glycosyltransferase
asmbl_5741	Polysaccharide syntheses and glycosyltransferase
asmbl_29459	Polysaccharide syntheses and glycosyltransferase
asmbl_15731	Polysaccharide syntheses and glycosyltransferase
asmbl_48288	Polysaccharide syntheses and glycosyltransferase
asmbl_96534	Polysaccharide syntheses and glycosyltransferase
asmbl_14981	Polysaccharide syntheses and glycosyltransferase
asmbl_58498	Polysaccharide syntheses and glycosyltransferase
asmbl_19800	Polysaccharide syntheses and glycosyltransferase
asmbl_2539	Polysaccharide syntheses and glycosyltransferase
asmbl_13015	Polysaccharide syntheses and glycosyltransferase
asmbl_65626	Polysaccharide syntheses and glycosyltransferase
asmbl_29397	Polysaccharide syntheses and glycosyltransferase
asmbl_13008	Polysaccharide syntheses and glycosyltransferase
asmbl_55614	Polysaccharide syntheses and glycosyltransferase
asmbl_96531	Polysaccharide syntheses and glycosyltransferase
asmbl_55608	Polysaccharide syntheses and glycosyltransferase
asmbl_99767	Polysaccharide syntheses and glycosyltransferase
asmbl_22849	Polysaccharide syntheses and glycosyltransferase
asmbl_56799	Polysaccharide syntheses and glycosyltransferase
asmbl_18540	Polysaccharide syntheses and glycosyltransferase
asmbl_53451	Polysaccharide syntheses and glycosyltransferase
asmbl_19169	Polysaccharide syntheses and glycosyltransferase
asmbl_29393	Polysaccharide syntheses and glycosyltransferase
asmbl_10204	Polysaccharide syntheses and glycosyltransferase
asmbl_13023	Polysaccharide syntheses and glycosyltransferase
asmbl_92394	Polysaccharide syntheses and glycosyltransferase
asmbl_52437	Polysaccharide syntheses and glycosyltransferase
asmbl_29133	Polysaccharide syntheses and glycosyltransferase
asmbl_831	Polysaccharide syntheses and glycosyltransferase
asmbl_41716	Polysaccharide syntheses and glycosyltransferase
asmbl_52432	Polysaccharide syntheses and glycosyltransferase
asmbl_87139	Polysaccharide syntheses and glycosyltransferase
asmbl_17550	Polysaccharide syntheses and glycosyltransferase
asmbl_29452	Polysaccharide syntheses and glycosyltransferase
asmbl_91562	Polysaccharide syntheses and glycosyltransferase
asmbl_52556	Polysaccharide syntheses and glycosyltransferase
asmbl_52557	Polysaccharide syntheses and glycosyltransferase
asmbl_55609	Polysaccharide syntheses and glycosyltransferase
asmbl_11975	Polysaccharide syntheses and glycosyltransferase
asmbl_89806	Polysaccharide syntheses and glycosyltransferase
asmbl_75735	Polysaccharide syntheses and glycosyltransferase
asmbl_46897	Polysaccharide syntheses and glycosyltransferase
asmbl_27413	Polysaccharide syntheses and glycosyltransferase
asmbl_48297	Polysaccharide syntheses and glycosyltransferase
asmbl_6454	Polysaccharide syntheses and glycosyltransferase
asmbl_56800	Polysaccharide syntheses and glycosyltransferase
asmbl_21217	Polysaccharide syntheses and glycosyltransferase
asmbl_91668	Polysaccharide syntheses and glycosyltransferase
asmbl_18494	Polysaccharide syntheses and glycosyltransferase
asmbl_102368	Polysaccharide syntheses and glycosyltransferase
asmbl_93765	Polysaccharide syntheses and glycosyltransferase
asmbl_91558	Polysaccharide syntheses and glycosyltransferase
asmbl_14982	Polysaccharide syntheses and glycosyltransferase
asmbl_101850	Polysaccharide syntheses and glycosyltransferase
asmbl_63050	Polysaccharide syntheses and glycosyltransferase
asmbl_14677	Polysaccharide syntheses and glycosyltransferase
asmbl_48287	Polysaccharide syntheses and glycosyltransferase
asmbl_88074	Polysaccharide syntheses and glycosyltransferase
asmbl_95355	Polysaccharide syntheses and glycosyltransferase
asmbl_98425	Polysaccharide syntheses and glycosyltransferase
asmbl_91563	Polysaccharide syntheses and glycosyltransferase
asmbl_13020	Polysaccharide syntheses and glycosyltransferase
asmbl_96303	Polysaccharide syntheses and glycosyltransferase
asmbl_29565	Polysaccharide syntheses and glycosyltransferase
asmbl_92913	Polysaccharide syntheses and glycosyltransferase
asmbl_87140	Polysaccharide syntheses and glycosyltransferase
asmbl_100938	Polysaccharide syntheses and glycosyltransferase
asmbl_15737	Polysaccharide syntheses and glycosyltransferase
asmbl_5761	Polysaccharide syntheses and glycosyltransferase
asmbl_29398	Polysaccharide syntheses and glycosyltransferase
asmbl_53364	Polysaccharide syntheses and glycosyltransferase
asmbl_55611	Polysaccharide syntheses and glycosyltransferase
asmbl_96530	Polysaccharide syntheses and glycosyltransferase
asmbl_44933	Polysaccharide syntheses and glycosyltransferase
asmbl_90810	Polysaccharide syntheses and glycosyltransferase
asmbl_3477	Polysaccharide syntheses and glycosyltransferase
asmbl_85406	Polysaccharide syntheses and glycosyltransferase
asmbl_91492	Polysaccharide syntheses and glycosyltransferase
asmbl_44844	Polysaccharide syntheses and glycosyltransferase
asmbl_13010	Polysaccharide syntheses and glycosyltransferase
asmbl_91632	Polysaccharide syntheses and glycosyltransferase
asmbl_29132	Polysaccharide syntheses and glycosyltransferase
asmbl_91555	Polysaccharide syntheses and glycosyltransferase
asmbl_75737	Polysaccharide syntheses and glycosyltransferase
asmbl_44906	Polysaccharide syntheses and glycosyltransferase
asmbl_101852	Polysaccharide syntheses and glycosyltransferase
asmbl_53449	Polysaccharide syntheses and glycosyltransferase
asmbl_71803	Polysaccharide syntheses and glycosyltransferase
asmbl_44889	Polysaccharide syntheses and glycosyltransferase
asmbl_18497	Polysaccharide syntheses and glycosyltransferase
asmbl_52431	Polysaccharide syntheses and glycosyltransferase
asmbl_29454	Polysaccharide syntheses and glycosyltransferase
asmbl_87317	Polysaccharide syntheses and glycosyltransferase
asmbl_24905	Polysaccharide syntheses and glycosyltransferase
asmbl_13011	Polysaccharide syntheses and glycosyltransferase
asmbl_27612	Polysaccharide syntheses and glycosyltransferase
asmbl_29392	Polysaccharide syntheses and glycosyltransferase
asmbl_92910	Polysaccharide syntheses and glycosyltransferase
asmbl_6455	Polysaccharide syntheses and glycosyltransferase
asmbl_3509	Polysaccharide syntheses and glycosyltransferase
asmbl_87141	Polysaccharide syntheses and glycosyltransferase
asmbl_58055	Polysaccharide syntheses and glycosyltransferase
asmbl_14978	Polysaccharide syntheses and glycosyltransferase
asmbl_29453	Polysaccharide syntheses and glycosyltransferase
asmbl_10205	Polysaccharide syntheses and glycosyltransferase
asmbl_41227	Polysaccharide syntheses and glycosyltransferase
asmbl_60648	Polysaccharide syntheses and glycosyltransferase
asmbl_55610	Polysaccharide syntheses and glycosyltransferase
asmbl_58056	Polysaccharide syntheses and glycosyltransferase
asmbl_78193	Polysaccharide syntheses and glycosyltransferase
asmbl_13019	Polysaccharide syntheses and glycosyltransferase
asmbl_13018	Polysaccharide syntheses and glycosyltransferase
asmbl_60649	Polysaccharide syntheses and glycosyltransferase
asmbl_40425	Polysaccharide syntheses and glycosyltransferase
asmbl_95354	Polysaccharide syntheses and glycosyltransferase
asmbl_88073	Polysaccharide syntheses and glycosyltransferase
asmbl_92605	Polysaccharide syntheses and glycosyltransferase
asmbl_101730	Polysaccharide syntheses and glycosyltransferase
asmbl_14987	Polysaccharide syntheses and glycosyltransferase
asmbl_50958	Polysaccharide syntheses and glycosyltransferase
asmbl_52029	Polysaccharide syntheses and glycosyltransferase
asmbl_18537	Polysaccharide syntheses and glycosyltransferase
asmbl_29135	Polysaccharide syntheses and glycosyltransferase
asmbl_20729	Polysaccharide syntheses and glycosyltransferase
asmbl_2541	Polysaccharide syntheses and glycosyltransferase
asmbl_50897	Polysaccharide syntheses and glycosyltransferase
asmbl_74787	Polysaccharide syntheses and glycosyltransferase
asmbl_72640	Polysaccharide syntheses and glycosyltransferase
asmbl_44843	Polysaccharide syntheses and glycosyltransferase
asmbl_90811	Polysaccharide syntheses and glycosyltransferase
asmbl_73738	Polysaccharide syntheses and glycosyltransferase
asmbl_15738	Polysaccharide syntheses and glycosyltransferase
asmbl_46921	Polysaccharide syntheses and glycosyltransferase
asmbl_15735	Polysaccharide syntheses and glycosyltransferase
asmbl_48289	Polysaccharide syntheses and glycosyltransferase
asmbl_92047	Polysaccharide syntheses and glycosyltransferase
asmbl_29455	Polysaccharide syntheses and glycosyltransferase
asmbl_76316	Polysaccharide syntheses and glycosyltransferase
asmbl_64854	Polysaccharide syntheses and glycosyltransferase
asmbl_63049	Polysaccharide syntheses and glycosyltransferase
asmbl_96533	Polysaccharide syntheses and glycosyltransferase
asmbl_55612	Polysaccharide syntheses and glycosyltransferase
asmbl_88072	Polysaccharide syntheses and glycosyltransferase
asmbl_101522	Polysaccharide syntheses and glycosyltransferase
asmbl_95352	Polysaccharide syntheses and glycosyltransferase
asmbl_12092	Polysaccharide syntheses and glycosyltransferase
asmbl_50895	Polysaccharide syntheses and glycosyltransferase
asmbl_31338	Polysaccharide syntheses and glycosyltransferase
asmbl_86415	Polysaccharide syntheses and glycosyltransferase
asmbl_53452	Polysaccharide syntheses and glycosyltransferase
asmbl_78196	Polysaccharide syntheses and glycosyltransferase
asmbl_18495	Polysaccharide syntheses and glycosyltransferase
asmbl_21220	Polysaccharide syntheses and glycosyltransferase
asmbl_89382	Polysaccharide syntheses and glycosyltransferase
asmbl_96607	Polysaccharide syntheses and glycosyltransferase
asmbl_50959	Polysaccharide syntheses and glycosyltransferase
asmbl_52184	Polysaccharide syntheses and glycosyltransferase
asmbl_7320	Polysaccharide syntheses and glycosyltransferase
asmbl_88069	Polysaccharide syntheses and glycosyltransferase
asmbl_12093	Polysaccharide syntheses and glycosyltransferase
asmbl_27607	Polysaccharide syntheses and glycosyltransferase
asmbl_61298	Polysaccharide syntheses and glycosyltransferase
asmbl_17551	Polysaccharide syntheses and glycosyltransferase
asmbl_63048	Polysaccharide syntheses and glycosyltransferase
asmbl_49768	Polysaccharide syntheses and glycosyltransferase
asmbl_6457	Polysaccharide syntheses and glycosyltransferase
asmbl_30515	Polysaccharide syntheses and glycosyltransferase
asmbl_18492	Polysaccharide syntheses and glycosyltransferase
asmbl_41418	Polysaccharide syntheses and glycosyltransferase
asmbl_21219	Polysaccharide syntheses and glycosyltransferase
asmbl_65220	Polysaccharide syntheses and glycosyltransferase
asmbl_52434	Polysaccharide syntheses and glycosyltransferase
asmbl_60647	Polysaccharide syntheses and glycosyltransferase
asmbl_44854	Polysaccharide syntheses and glycosyltransferase
asmbl_87138	Polysaccharide syntheses and glycosyltransferase
asmbl_27267	Polysaccharide syntheses and glycosyltransferase
asmbl_26658	Polysaccharide syntheses and glycosyltransferase
asmbl_91557	Polysaccharide syntheses and glycosyltransferase
asmbl_6452	Polysaccharide syntheses and glycosyltransferase
asmbl_12260	Polysaccharide syntheses and glycosyltransferase
asmbl_58058	Polysaccharide syntheses and glycosyltransferase
asmbl_19799	Polysaccharide syntheses and glycosyltransferase
asmbl_11976	Polysaccharide syntheses and glycosyltransferase
asmbl_71262	Polysaccharide syntheses and glycosyltransferase
asmbl_21218	Polysaccharide syntheses and glycosyltransferase
asmbl_29134	Polysaccharide syntheses and glycosyltransferase
asmbl_63046	Polysaccharide syntheses and glycosyltransferase
asmbl_27605	Polysaccharide syntheses and glycosyltransferase
asmbl_53447	Polysaccharide syntheses and glycosyltransferase
asmbl_6453	Polysaccharide syntheses and glycosyltransferase
asmbl_102176	Polysaccharide syntheses and glycosyltransferase
asmbl_29391	Polysaccharide syntheses and glycosyltransferase
asmbl_105297	Polysaccharide syntheses and glycosyltransferase
asmbl_22019	Polysaccharide syntheses and glycosyltransferase
asmbl_36830	Polysaccharide syntheses and glycosyltransferase
asmbl_94898	Polysaccharide syntheses and glycosyltransferase
asmbl_25845	Polysaccharide syntheses and glycosyltransferase
asmbl_80109	Polysaccharide syntheses and glycosyltransferase
asmbl_29137	Polysaccharide syntheses and glycosyltransferase
asmbl_48292	Polysaccharide syntheses and glycosyltransferase
asmbl_88068	Polysaccharide syntheses and glycosyltransferase
asmbl_42298	Polysaccharide syntheses and glycosyltransferase
asmbl_50995	Polysaccharide syntheses and glycosyltransferase
asmbl_49769	Polysaccharide syntheses and glycosyltransferase
asmbl_96532	Polysaccharide syntheses and glycosyltransferase
asmbl_96305	Polysaccharide syntheses and glycosyltransferase
asmbl_27414	Polysaccharide syntheses and glycosyltransferase
asmbl_80709	Polysaccharide syntheses and glycosyltransferase
asmbl_22845	Polysaccharide syntheses and glycosyltransferase
asmbl_74935	Polysaccharide syntheses and glycosyltransferase
asmbl_52433	Polysaccharide syntheses and glycosyltransferase
asmbl_63051	Polysaccharide syntheses and glycosyltransferase
asmbl_62264	Polysaccharide syntheses and glycosyltransferase
asmbl_13016	Polysaccharide syntheses and glycosyltransferase
asmbl_92908	Polysaccharide syntheses and glycosyltransferase
asmbl_60646	Polysaccharide syntheses and glycosyltransferase
asmbl_25995	Polysaccharide syntheses and glycosyltransferase
asmbl_93766	Polysaccharide syntheses and glycosyltransferase
asmbl_27446	Polysaccharide syntheses and glycosyltransferase
asmbl_85153	Polysaccharide syntheses and glycosyltransferase
asmbl_100636	Polysaccharide syntheses and glycosyltransferase
asmbl_101853	Polysaccharide syntheses and glycosyltransferase
asmbl_88071	Polysaccharide syntheses and glycosyltransferase
asmbl_7647	Polysaccharide syntheses and glycosyltransferase
asmbl_42343	Polysaccharide syntheses and glycosyltransferase
asmbl_43809	Polysaccharide syntheses and glycosyltransferase
asmbl_96302	Polysaccharide syntheses and glycosyltransferase
asmbl_96124	Polysaccharide syntheses and glycosyltransferase
asmbl_830	Polysaccharide syntheses and glycosyltransferase
asmbl_52429	Polysaccharide syntheses and glycosyltransferase
asmbl_54709	Polysaccharide syntheses and glycosyltransferase
asmbl_98926	Polysaccharide syntheses and glycosyltransferase
asmbl_25843	Polysaccharide syntheses and glycosyltransferase
asmbl_8385	Polysaccharide syntheses and glycosyltransferase
asmbl_100161	Polysaccharide syntheses and glycosyltransferase
asmbl_15733	Polysaccharide syntheses and glycosyltransferase
asmbl_41416	Polysaccharide syntheses and glycosyltransferase
asmbl_26003	Polysaccharide syntheses and glycosyltransferase
asmbl_61964	Polysaccharide syntheses and glycosyltransferase
asmbl_16070	Polysaccharide syntheses and glycosyltransferase
asmbl_50718	Polysaccharide syntheses and glycosyltransferase
asmbl_94897	Polysaccharide syntheses and glycosyltransferase
asmbl_12094	Polysaccharide syntheses and glycosyltransferase
asmbl_77280	Polysaccharide syntheses and glycosyltransferase
asmbl_14983	Polysaccharide syntheses and glycosyltransferase
asmbl_61026	Polysaccharide syntheses and glycosyltransferase
asmbl_88788	Polysaccharide syntheses and glycosyltransferase
asmbl_75287	Polysaccharide syntheses and glycosyltransferase
asmbl_50996	Polysaccharide syntheses and glycosyltransferase
asmbl_100991	Polysaccharide syntheses and glycosyltransferase
asmbl_46928	Polysaccharide syntheses and glycosyltransferase
asmbl_80111	Polysaccharide syntheses and glycosyltransferase
asmbl_1112	Polysaccharide syntheses and glycosyltransferase
asmbl_98369	Polysaccharide syntheses and glycosyltransferase
asmbl_22018	Polysaccharide syntheses and glycosyltransferase
asmbl_29136	Polysaccharide syntheses and glycosyltransferase
asmbl_104072	Polysaccharide syntheses and glycosyltransferase
asmbl_29458	Polysaccharide syntheses and glycosyltransferase
asmbl_29463	Polysaccharide syntheses and glycosyltransferase
asmbl_27126	Polysaccharide syntheses and glycosyltransferase
asmbl_14986	Polysaccharide syntheses and glycosyltransferase
asmbl_29395	Polysaccharide syntheses and glycosyltransferase
asmbl_50997	Polysaccharide syntheses and glycosyltransferase
asmbl_27609	Polysaccharide syntheses and glycosyltransferase
asmbl_22846	Polysaccharide syntheses and glycosyltransferase
asmbl_18699	Polysaccharide syntheses and glycosyltransferase
asmbl_80112	Polysaccharide syntheses and glycosyltransferase
asmbl_106260	Polysaccharide syntheses and glycosyltransferase
asmbl_63045	Polysaccharide syntheses and glycosyltransferase
asmbl_27610	Polysaccharide syntheses and glycosyltransferase
asmbl_101729	Polysaccharide syntheses and glycosyltransferase
asmbl_2007	Polysaccharide syntheses and glycosyltransferase
asmbl_74757	Polysaccharide syntheses and glycosyltransferase
asmbl_11974	Polysaccharide syntheses and glycosyltransferase
asmbl_80113	Polysaccharide syntheses and glycosyltransferase
asmbl_39206	Polysaccharide syntheses and glycosyltransferase
asmbl_33742	Polysaccharide syntheses and glycosyltransferase
asmbl_22020	Polysaccharide syntheses and glycosyltransferase
asmbl_88067	Polysaccharide syntheses and glycosyltransferase
asmbl_29456	Polysaccharide syntheses and glycosyltransferase
asmbl_44987	Polysaccharide syntheses and glycosyltransferase
asmbl_44852	Polysaccharide syntheses and glycosyltransferase
asmbl_4929	Polysaccharide syntheses and glycosyltransferase
asmbl_39210	Polysaccharide syntheses and glycosyltransferase
asmbl_23913	Polysaccharide syntheses and glycosyltransferase
asmbl_58057	Polysaccharide syntheses and glycosyltransferase
asmbl_78192	Polysaccharide syntheses and glycosyltransferase
asmbl_30517	Polysaccharide syntheses and glycosyltransferase
asmbl_2009	Polysaccharide syntheses and glycosyltransferase
asmbl_81852	Polysaccharide syntheses and glycosyltransferase
asmbl_93764	Polysaccharide syntheses and glycosyltransferase
asmbl_44856	Polysaccharide syntheses and glycosyltransferase
asmbl_91875	Polysaccharide syntheses and glycosyltransferase
asmbl_87142	Polysaccharide syntheses and glycosyltransferase
asmbl_27127	Polysaccharide syntheses and glycosyltransferase
asmbl_50898	Polysaccharide syntheses and glycosyltransferase
asmbl_53450	Polysaccharide syntheses and glycosyltransferase
asmbl_94899	Polysaccharide syntheses and glycosyltransferase
asmbl_29461	Polysaccharide syntheses and glycosyltransferase
asmbl_50896	Polysaccharide syntheses and glycosyltransferase
asmbl_96125	Polysaccharide syntheses and glycosyltransferase
asmbl_44861	Polysaccharide syntheses and glycosyltransferase
asmbl_27606	Polysaccharide syntheses and glycosyltransferase
asmbl_33149	Polysaccharide syntheses and glycosyltransferase
asmbl_78191	Polysaccharide syntheses and glycosyltransferase
asmbl_45792	Polysaccharide syntheses and glycosyltransferase
asmbl_27445	Polysaccharide syntheses and glycosyltransferase
asmbl_3981	Polysaccharide syntheses and glycosyltransferase
asmbl_30596	Polysaccharide syntheses and glycosyltransferase
asmbl_29457	Polysaccharide syntheses and glycosyltransferase
asmbl_95353	Polysaccharide syntheses and glycosyltransferase
asmbl_93876	Polysaccharide syntheses and glycosyltransferase
asmbl_25993	Polysaccharide syntheses and glycosyltransferase
asmbl_42354	Polysaccharide syntheses and glycosyltransferase
asmbl_12095	Polysaccharide syntheses and glycosyltransferase
asmbl_80110	Polysaccharide syntheses and glycosyltransferase
asmbl_13014	Polysaccharide syntheses and glycosyltransferase
asmbl_29139	Polysaccharide syntheses and glycosyltransferase
asmbl_13017	Polysaccharide syntheses and glycosyltransferase
asmbl_22847	Polysaccharide syntheses and glycosyltransferase
asmbl_29140	Polysaccharide syntheses and glycosyltransferase
asmbl_92907	Polysaccharide syntheses and glycosyltransferase
asmbl_58065	Polysaccharide syntheses and glycosyltransferase
asmbl_17857	Polysaccharide syntheses and glycosyltransferase
asmbl_15736	Polysaccharide syntheses and glycosyltransferase
asmbl_90447	Polysaccharide syntheses and glycosyltransferase
asmbl_55606	Polysaccharide syntheses and glycosyltransferase
asmbl_96304	Polysaccharide syntheses and glycosyltransferase
asmbl_17833	Polysaccharide syntheses and glycosyltransferase
asmbl_18496	Polysaccharide syntheses and glycosyltransferase
asmbl_63047	Polysaccharide syntheses and glycosyltransferase
asmbl_71045	Polysaccharide syntheses and glycosyltransferase
asmbl_22021	Polysaccharide syntheses and glycosyltransferase
asmbl_30516	Polysaccharide syntheses and glycosyltransferase
asmbl_3843	Polysaccharide syntheses and glycosyltransferase
asmbl_24320	Polysaccharide syntheses and glycosyltransferase
asmbl_13007	Polysaccharide syntheses and glycosyltransferase
asmbl_2537	Polysaccharide syntheses and glycosyltransferase
asmbl_91559	Polysaccharide syntheses and glycosyltransferase
asmbl_41417	Polysaccharide syntheses and glycosyltransferase
asmbl_27415	Polysaccharide syntheses and glycosyltransferase
asmbl_46888	Polysaccharide syntheses and glycosyltransferase
asmbl_91552	Polysaccharide syntheses and glycosyltransferase
asmbl_26587	Polysaccharide syntheses and glycosyltransferase
asmbl_17165	Polysaccharide syntheses and glycosyltransferase
asmbl_91876	Polysaccharide syntheses and glycosyltransferase
asmbl_44885	Polysaccharide syntheses and glycosyltransferase
asmbl_17019	Polysaccharide syntheses and glycosyltransferase
asmbl_14980	Polysaccharide syntheses and glycosyltransferase
asmbl_6451	Polysaccharide syntheses and glycosyltransferase
asmbl_89384	Polysaccharide syntheses and glycosyltransferase
asmbl_12372	Secretion and targeting pathways
asmbl_50519	Secretion and targeting pathways
asmbl_36188	Secretion and targeting pathways
asmbl_81697	Secretion and targeting pathways
asmbl_81392	Secretion and targeting pathways
asmbl_92156	Secretion and targeting pathways
asmbl_32566	Secretion and targeting pathways
asmbl_33311	Secretion and targeting pathways
asmbl_71681	Secretion and targeting pathways
asmbl_87204	Secretion and targeting pathways
asmbl_78286	Secretion and targeting pathways
asmbl_85683	Secretion and targeting pathways
asmbl_26679	Secretion and targeting pathways
asmbl_76439	Secretion and targeting pathways
asmbl_12112	Secretion and targeting pathways
asmbl_96720	Secretion and targeting pathways
asmbl_26549	Secretion and targeting pathways
asmbl_102659	Secretion and targeting pathways
asmbl_47411	Secretion and targeting pathways
asmbl_6095	Secretion and targeting pathways
asmbl_101422	Secretion and targeting pathways
asmbl_81700	Secretion and targeting pathways
asmbl_4028	Secretion and targeting pathways
asmbl_42572	Secretion and targeting pathways
asmbl_36387	Secretion and targeting pathways
asmbl_78277	Secretion and targeting pathways
asmbl_58590	Secretion and targeting pathways
asmbl_57414	Secretion and targeting pathways
asmbl_81393	Secretion and targeting pathways
asmbl_96721	Secretion and targeting pathways
asmbl_90741	Secretion and targeting pathways
asmbl_68221	Secretion and targeting pathways
asmbl_76440	Secretion and targeting pathways
asmbl_78284	Secretion and targeting pathways
asmbl_4026	Secretion and targeting pathways
asmbl_15287	Secretion and targeting pathways
asmbl_100867	Secretion and targeting pathways
asmbl_83512	Secretion and targeting pathways
asmbl_20965	Secretion and targeting pathways
asmbl_36388	Secretion and targeting pathways
asmbl_19313	Secretion and targeting pathways
asmbl_64616	Secretion and targeting pathways
asmbl_78285	Secretion and targeting pathways
asmbl_81687	Secretion and targeting pathways
asmbl_81702	Secretion and targeting pathways
asmbl_95077	Secretion and targeting pathways
asmbl_47408	Secretion and targeting pathways
asmbl_102661	Secretion and targeting pathways
asmbl_44873	Secretion and targeting pathways
asmbl_79328	Secretion and targeting pathways
asmbl_71682	Secretion and targeting pathways
asmbl_19157	Secretion and targeting pathways
asmbl_18350	Secretion and targeting pathways
asmbl_47406	Secretion and targeting pathways
asmbl_6096	Secretion and targeting pathways
asmbl_100869	Secretion and targeting pathways
asmbl_12373	Secretion and targeting pathways
asmbl_81693	Secretion and targeting pathways
asmbl_4027	Secretion and targeting pathways
asmbl_78278	Secretion and targeting pathways
asmbl_32563	Secretion and targeting pathways
asmbl_81689	Secretion and targeting pathways
asmbl_40359	Secretion and targeting pathways
asmbl_36189	Secretion and targeting pathways
asmbl_38924	Secretion and targeting pathways
asmbl_2690	Secretion and targeting pathways
asmbl_50518	Secretion and targeting pathways
asmbl_100870	Secretion and targeting pathways
asmbl_100868	Secretion and targeting pathways
asmbl_2691	Secretion and targeting pathways
asmbl_43211	Secretion and targeting pathways
asmbl_81688	Secretion and targeting pathways
asmbl_78280	Secretion and targeting pathways
asmbl_12155	Secretion and targeting pathways
asmbl_56304	Secretion and targeting pathways
asmbl_50512	Secretion and targeting pathways
asmbl_93463	Secretion and targeting pathways
asmbl_71680	Secretion and targeting pathways
asmbl_71683	Secretion and targeting pathways
asmbl_12370	Secretion and targeting pathways
asmbl_90740	Secretion and targeting pathways
asmbl_103461	Assembly, architecture and growth
asmbl_74144	Assembly, architecture and growth
asmbl_10718	Assembly, architecture and growth
asmbl_39028	Assembly, architecture and growth
asmbl_57432	Assembly, architecture and growth
asmbl_62303	Assembly, architecture and growth
asmbl_61285	Assembly, architecture and growth
asmbl_99961	Assembly, architecture and growth
asmbl_91499	Assembly, architecture and growth
asmbl_11650	Assembly, architecture and growth
asmbl_67587	Assembly, architecture and growth
asmbl_69560	Assembly, architecture and growth
asmbl_96935	Assembly, architecture and growth
asmbl_31822	Assembly, architecture and growth
asmbl_48459	Assembly, architecture and growth
asmbl_26107	Assembly, architecture and growth
asmbl_73760	Assembly, architecture and growth
asmbl_5792	Assembly, architecture and growth
asmbl_21019	Assembly, architecture and growth
asmbl_49992	Assembly, architecture and growth
asmbl_64759	Assembly, architecture and growth
asmbl_6815	Assembly, architecture and growth
asmbl_22007	Assembly, architecture and growth
asmbl_44217	Assembly, architecture and growth
asmbl_69559	Assembly, architecture and growth
asmbl_43375	Assembly, architecture and growth
asmbl_59177	Assembly, architecture and growth
asmbl_106710	Assembly, architecture and growth
asmbl_99280	Assembly, architecture and growth
asmbl_105046	Assembly, architecture and growth
asmbl_88713	Assembly, architecture and growth
asmbl_71826	Assembly, architecture and growth
asmbl_42030	Assembly, architecture and growth
asmbl_56820	Assembly, architecture and growth
asmbl_26704	Assembly, architecture and growth
asmbl_72184	Assembly, architecture and growth
asmbl_41029	Assembly, architecture and growth
asmbl_51913	Assembly, architecture and growth
asmbl_104272	Assembly, architecture and growth
asmbl_31967	Assembly, architecture and growth
asmbl_59849	Assembly, architecture and growth
asmbl_40368	Assembly, architecture and growth
asmbl_41030	Assembly, architecture and growth
asmbl_58835	Assembly, architecture and growth
asmbl_91157	Assembly, architecture and growth
asmbl_31497	Assembly, architecture and growth
asmbl_660	Assembly, architecture and growth
asmbl_16826	Assembly, architecture and growth
asmbl_71946	Assembly, architecture and growth
asmbl_70192	Assembly, architecture and growth
asmbl_102573	Assembly, architecture and growth
asmbl_63872	Assembly, architecture and growth
asmbl_64819	Assembly, architecture and growth
asmbl_1665	Assembly, architecture and growth
asmbl_2669	Assembly, architecture and growth
asmbl_72499	Assembly, architecture and growth
asmbl_34349	Assembly, architecture and growth
asmbl_101554	Assembly, architecture and growth
asmbl_5595	Assembly, architecture and growth
asmbl_1663	Assembly, architecture and growth
asmbl_85171	Assembly, architecture and growth
asmbl_53590	Assembly, architecture and growth
asmbl_76276	Assembly, architecture and growth
asmbl_10719	Assembly, architecture and growth
asmbl_46717	Assembly, architecture and growth
asmbl_99278	Assembly, architecture and growth
asmbl_69150	Assembly, architecture and growth
asmbl_97089	Assembly, architecture and growth
asmbl_98366	Assembly, architecture and growth
asmbl_60795	Assembly, architecture and growth
asmbl_69207	Assembly, architecture and growth
asmbl_5791	Assembly, architecture and growth
asmbl_102521	Assembly, architecture and growth
asmbl_64760	Assembly, architecture and growth
asmbl_91214	Assembly, architecture and growth
asmbl_31827	Assembly, architecture and growth
asmbl_24130	Assembly, architecture and growth
asmbl_2362	Assembly, architecture and growth
asmbl_50462	Assembly, architecture and growth
asmbl_100038	Assembly, architecture and growth
asmbl_52674	Assembly, architecture and growth
asmbl_11128	Assembly, architecture and growth
asmbl_53588	Assembly, architecture and growth
asmbl_44216	Assembly, architecture and growth
asmbl_12029	Assembly, architecture and growth
asmbl_41352	Assembly, architecture and growth
asmbl_88708	Assembly, architecture and growth
asmbl_17596	Assembly, architecture and growth
asmbl_25776	Assembly, architecture and growth
asmbl_21814	Assembly, architecture and growth
asmbl_60796	Assembly, architecture and growth
asmbl_98265	Assembly, architecture and growth
asmbl_92462	Assembly, architecture and growth
asmbl_85172	Assembly, architecture and growth
asmbl_58485	Assembly, architecture and growth
asmbl_88523	Assembly, architecture and growth
asmbl_17974	Assembly, architecture and growth
asmbl_67141	Assembly, architecture and growth
asmbl_27942	Assembly, architecture and growth
asmbl_107024	Assembly, architecture and growth
asmbl_95066	Assembly, architecture and growth
asmbl_15822	Assembly, architecture and growth
asmbl_60802	Assembly, architecture and growth
asmbl_76262	Assembly, architecture and growth
asmbl_101402	Assembly, architecture and growth
asmbl_98264	Assembly, architecture and growth
asmbl_32748	Assembly, architecture and growth
asmbl_2209	Assembly, architecture and growth
asmbl_3040	Assembly, architecture and growth
asmbl_40299	Assembly, architecture and growth
asmbl_1253	Assembly, architecture and growth
asmbl_47093	Assembly, architecture and growth
asmbl_104179	Assembly, architecture and growth
asmbl_39715	Assembly, architecture and growth
asmbl_11495	Assembly, architecture and growth
asmbl_41031	Assembly, architecture and growth
asmbl_26705	Assembly, architecture and growth
asmbl_86912	Assembly, architecture and growth
asmbl_18089	Assembly, architecture and growth
asmbl_22750	Assembly, architecture and growth
asmbl_1664	Assembly, architecture and growth
asmbl_50450	Assembly, architecture and growth
asmbl_100044	Assembly, architecture and growth
asmbl_31823	Assembly, architecture and growth
asmbl_77047	Assembly, architecture and growth
asmbl_16183	Assembly, architecture and growth
asmbl_100039	Assembly, architecture and growth
asmbl_92304	Assembly, architecture and growth
asmbl_19119	Assembly, architecture and growth
asmbl_22749	Assembly, architecture and growth
asmbl_101027	Assembly, architecture and growth
asmbl_41017	Assembly, architecture and growth
asmbl_50788	Assembly, architecture and growth
asmbl_87716	Assembly, architecture and growth
asmbl_29418	Assembly, architecture and growth
asmbl_105048	Assembly, architecture and growth
asmbl_67017	Assembly, architecture and growth
asmbl_63738	Assembly, architecture and growth
asmbl_80484	Assembly, architecture and growth
asmbl_98365	Assembly, architecture and growth
asmbl_76495	Assembly, architecture and growth
asmbl_93450	Assembly, architecture and growth
asmbl_47091	Assembly, architecture and growth
asmbl_67926	Assembly, architecture and growth
asmbl_93295	Assembly, architecture and growth
asmbl_95976	Assembly, architecture and growth
asmbl_69557	Assembly, architecture and growth
asmbl_105293	Assembly, architecture and growth
asmbl_20245	Assembly, architecture and growth
asmbl_94579	Assembly, architecture and growth
asmbl_31748	Assembly, architecture and growth
asmbl_105623	Assembly, architecture and growth
asmbl_31821	Assembly, architecture and growth
asmbl_97327	Assembly, architecture and growth
asmbl_71914	Assembly, architecture and growth
asmbl_85904	Assembly, architecture and growth
asmbl_41682	Assembly, architecture and growth
asmbl_52441	Assembly, architecture and growth
asmbl_91460	Assembly, architecture and growth
asmbl_10717	Assembly, architecture and growth
asmbl_91461	Assembly, architecture and growth
asmbl_51915	Assembly, architecture and growth
asmbl_60792	Assembly, architecture and growth
asmbl_67018	Assembly, architecture and growth
asmbl_49933	Assembly, architecture and growth
asmbl_88235	Assembly, architecture and growth
asmbl_51914	Assembly, architecture and growth
asmbl_91109	Assembly, architecture and growth
asmbl_5106	Assembly, architecture and growth
asmbl_60391	Assembly, architecture and growth
asmbl_11147	Assembly, architecture and growth
asmbl_89374	Assembly, architecture and growth
asmbl_29853	Assembly, architecture and growth
asmbl_23630	Assembly, architecture and growth
asmbl_45901	Assembly, architecture and growth
asmbl_103858	Assembly, architecture and growth
asmbl_106858	Assembly, architecture and growth
asmbl_92305	Assembly, architecture and growth
asmbl_62133	Assembly, architecture and growth
asmbl_7487	Assembly, architecture and growth
asmbl_63204	Assembly, architecture and growth
asmbl_84393	Assembly, architecture and growth
asmbl_67925	Assembly, architecture and growth
asmbl_69209	Assembly, architecture and growth
asmbl_62825	Assembly, architecture and growth
asmbl_26106	Assembly, architecture and growth
asmbl_5729	Assembly, architecture and growth
asmbl_16429	Assembly, architecture and growth
asmbl_93657	Assembly, architecture and growth
asmbl_18395	Assembly, architecture and growth
asmbl_69214	Assembly, architecture and growth
asmbl_24132	Assembly, architecture and growth
asmbl_1659	Assembly, architecture and growth
asmbl_6357	Assembly, architecture and growth
asmbl_52516	Assembly, architecture and growth
asmbl_1682	Assembly, architecture and growth
asmbl_101289	Assembly, architecture and growth
asmbl_6941	Assembly, architecture and growth
asmbl_98885	Assembly, architecture and growth
asmbl_426	Assembly, architecture and growth
asmbl_28520	Assembly, architecture and growth
asmbl_73777	Assembly, architecture and growth
asmbl_20159	Assembly, architecture and growth
asmbl_34823	Assembly, architecture and growth
asmbl_94404	Assembly, architecture and growth
asmbl_45902	Assembly, architecture and growth
asmbl_60178	Assembly, architecture and growth
asmbl_99281	Assembly, architecture and growth
asmbl_61730	Assembly, architecture and growth
asmbl_54349	Assembly, architecture and growth
asmbl_52560	Assembly, architecture and growth
asmbl_98359	Assembly, architecture and growth
asmbl_58834	Assembly, architecture and growth
asmbl_47095	Assembly, architecture and growth
asmbl_21013	Assembly, architecture and growth
asmbl_75828	Assembly, architecture and growth
asmbl_12726	Assembly, architecture and growth
asmbl_30423	Assembly, architecture and growth
asmbl_99279	Assembly, architecture and growth
asmbl_26703	Assembly, architecture and growth
asmbl_21020	Assembly, architecture and growth
asmbl_101731	Assembly, architecture and growth
asmbl_47221	Assembly, architecture and growth
asmbl_71487	Assembly, architecture and growth
asmbl_51907	Assembly, architecture and growth
asmbl_87297	Assembly, architecture and growth
asmbl_85763	Assembly, architecture and growth
asmbl_69215	Assembly, architecture and growth
asmbl_46871	Assembly, architecture and growth
asmbl_97937	Assembly, architecture and growth
asmbl_64854	Assembly, architecture and growth
asmbl_91106	Assembly, architecture and growth
asmbl_54069	Assembly, architecture and growth
asmbl_36053	Assembly, architecture and growth
asmbl_105292	Assembly, architecture and growth
asmbl_37041	Assembly, architecture and growth
asmbl_98453	Assembly, architecture and growth
asmbl_62110	Assembly, architecture and growth
asmbl_88564	Assembly, architecture and growth
asmbl_44219	Assembly, architecture and growth
asmbl_7489	Assembly, architecture and growth
asmbl_87923	Assembly, architecture and growth
asmbl_34813	Assembly, architecture and growth
asmbl_25322	Assembly, architecture and growth
asmbl_69208	Assembly, architecture and growth
asmbl_29811	Assembly, architecture and growth
asmbl_73778	Assembly, architecture and growth
asmbl_105596	Assembly, architecture and growth
asmbl_67019	Assembly, architecture and growth
asmbl_67588	Assembly, architecture and growth
asmbl_102873	Assembly, architecture and growth
asmbl_19865	Assembly, architecture and growth
asmbl_105507	Assembly, architecture and growth
asmbl_91906	Assembly, architecture and growth
asmbl_105045	Assembly, architecture and growth
asmbl_62843	Assembly, architecture and growth
asmbl_93566	Assembly, architecture and growth
asmbl_18091	Assembly, architecture and growth
asmbl_476	Assembly, architecture and growth
asmbl_52270	Assembly, architecture and growth
asmbl_5652	Assembly, architecture and growth
asmbl_578	Assembly, architecture and growth
asmbl_96601	Assembly, architecture and growth
asmbl_75829	Assembly, architecture and growth
asmbl_79125	Assembly, architecture and growth
asmbl_103323	Assembly, architecture and growth
asmbl_74142	Assembly, architecture and growth
asmbl_74961	Assembly, architecture and growth
asmbl_98357	Assembly, architecture and growth
asmbl_30810	Assembly, architecture and growth
asmbl_34822	Assembly, architecture and growth
asmbl_21016	Assembly, architecture and growth
asmbl_27365	Assembly, architecture and growth
asmbl_8295	Assembly, architecture and growth
asmbl_71248	Assembly, architecture and growth
asmbl_20158	Assembly, architecture and growth
asmbl_18008	Assembly, architecture and growth
asmbl_44022	Assembly, architecture and growth
asmbl_103081	Assembly, architecture and growth
asmbl_4538	Assembly, architecture and growth
asmbl_71488	Assembly, architecture and growth
asmbl_58871	Assembly, architecture and growth
asmbl_55799	Assembly, architecture and growth
asmbl_577	Assembly, architecture and growth
asmbl_94405	Assembly, architecture and growth
asmbl_87298	Assembly, architecture and growth
asmbl_96603	Assembly, architecture and growth
asmbl_76023	Assembly, architecture and growth
asmbl_95829	Assembly, architecture and growth
asmbl_67022	Assembly, architecture and growth
asmbl_61729	Assembly, architecture and growth
asmbl_65202	Assembly, architecture and growth
asmbl_88707	Assembly, architecture and growth
asmbl_76345	Assembly, architecture and growth
asmbl_60368	Assembly, architecture and growth
asmbl_66274	Assembly, architecture and growth
asmbl_31824	Assembly, architecture and growth
asmbl_102872	Assembly, architecture and growth
asmbl_54068	Assembly, architecture and growth
asmbl_12857	Assembly, architecture and growth
asmbl_62840	Assembly, architecture and growth
asmbl_88563	Assembly, architecture and growth
asmbl_87924	Assembly, architecture and growth
asmbl_83708	Assembly, architecture and growth
asmbl_105291	Assembly, architecture and growth
asmbl_34497	Assembly, architecture and growth
asmbl_52267	Assembly, architecture and growth
asmbl_73779	Assembly, architecture and growth
asmbl_69558	Assembly, architecture and growth
asmbl_74141	Assembly, architecture and growth
asmbl_14739	Assembly, architecture and growth
asmbl_96936	Assembly, architecture and growth
asmbl_43374	Assembly, architecture and growth
asmbl_62848	Assembly, architecture and growth
asmbl_30749	Assembly, architecture and growth
asmbl_59976	Assembly, architecture and growth
asmbl_40484	Assembly, architecture and growth
asmbl_78021	Assembly, architecture and growth
asmbl_31179	Assembly, architecture and growth
asmbl_66958	Assembly, architecture and growth
asmbl_13114	Assembly, architecture and growth
asmbl_85762	Assembly, architecture and growth
asmbl_4797	Assembly, architecture and growth
asmbl_41351	Assembly, architecture and growth
asmbl_12247	Assembly, architecture and growth
asmbl_19444	Assembly, architecture and growth
asmbl_42516	Assembly, architecture and growth
asmbl_20157	Assembly, architecture and growth
asmbl_35805	Assembly, architecture and growth
asmbl_88711	Assembly, architecture and growth
asmbl_91343	Assembly, architecture and growth
asmbl_70864	Assembly, architecture and growth
asmbl_23169	Assembly, architecture and growth
asmbl_62176	Assembly, architecture and growth
asmbl_34824	Assembly, architecture and growth
asmbl_31825	Assembly, architecture and growth
asmbl_105154	Assembly, architecture and growth
asmbl_46423	Assembly, architecture and growth
asmbl_1662	Assembly, architecture and growth
asmbl_103357	Assembly, architecture and growth
asmbl_31163	Assembly, architecture and growth
asmbl_52271	Assembly, architecture and growth
asmbl_81538	Assembly, architecture and growth
asmbl_22926	Assembly, architecture and growth
asmbl_91551	Assembly, architecture and growth
asmbl_91108	Assembly, architecture and growth
asmbl_95222	Assembly, architecture and growth
asmbl_76477	Assembly, architecture and growth
asmbl_11391	Assembly, architecture and growth
asmbl_11737	Assembly, architecture and growth
asmbl_25466	Assembly, architecture and growth
asmbl_11143	Assembly, architecture and growth
asmbl_50999	Assembly, architecture and growth
asmbl_90486	Assembly, architecture and growth
asmbl_94581	Assembly, architecture and growth
asmbl_76496	Assembly, architecture and growth
asmbl_75217	Assembly, architecture and growth
asmbl_35804	Assembly, architecture and growth
asmbl_30226	Assembly, architecture and growth
asmbl_52677	Assembly, architecture and growth
asmbl_71485	Assembly, architecture and growth
asmbl_50451	Assembly, architecture and growth
asmbl_81536	Assembly, architecture and growth
asmbl_17535	Assembly, architecture and growth
asmbl_17076	Assembly, architecture and growth
asmbl_50789	Assembly, architecture and growth
asmbl_29854	Assembly, architecture and growth
asmbl_2358	Assembly, architecture and growth
asmbl_25654	Assembly, architecture and growth
asmbl_29813	Assembly, architecture and growth
asmbl_23017	Assembly, architecture and growth
asmbl_72989	Assembly, architecture and growth
asmbl_55919	Assembly, architecture and growth
asmbl_34811	Assembly, architecture and growth
asmbl_74147	Assembly, architecture and growth
asmbl_90730	Assembly, architecture and growth
asmbl_47094	Assembly, architecture and growth
asmbl_104180	Assembly, architecture and growth
asmbl_93442	Assembly, architecture and growth
asmbl_12856	Assembly, architecture and growth
asmbl_45370	Assembly, architecture and growth
asmbl_59385	Assembly, architecture and growth
asmbl_13934	Assembly, architecture and growth
asmbl_63203	Assembly, architecture and growth
asmbl_67020	Assembly, architecture and growth
asmbl_61198	Assembly, architecture and growth
asmbl_99624	Assembly, architecture and growth
asmbl_71725	Assembly, architecture and growth
asmbl_71486	Assembly, architecture and growth
asmbl_88938	Assembly, architecture and growth
asmbl_40300	Assembly, architecture and growth
asmbl_101564	Assembly, architecture and growth
asmbl_36862	Assembly, architecture and growth
asmbl_56695	Assembly, architecture and growth
asmbl_91105	Assembly, architecture and growth
asmbl_90706	Assembly, architecture and growth
asmbl_98204	Assembly, architecture and growth
asmbl_105047	Assembly, architecture and growth
asmbl_93297	Assembly, architecture and growth
asmbl_26108	Assembly, architecture and growth
asmbl_32598	Assembly, architecture and growth
asmbl_2472	Assembly, architecture and growth
asmbl_17635	Assembly, architecture and growth
asmbl_76534	Assembly, architecture and growth
asmbl_83705	Assembly, architecture and growth
asmbl_62111	Assembly, architecture and growth
asmbl_69210	Assembly, architecture and growth
asmbl_81537	Assembly, architecture and growth
asmbl_23774	Assembly, architecture and growth
asmbl_35803	Assembly, architecture and growth
asmbl_89915	Assembly, architecture and growth
asmbl_43376	Assembly, architecture and growth
asmbl_66193	Assembly, architecture and growth
asmbl_99047	Assembly, architecture and growth
asmbl_89469	Assembly, architecture and growth
asmbl_100852	Assembly, architecture and growth
asmbl_40043	Assembly, architecture and growth
asmbl_76630	Assembly, architecture and growth
asmbl_92461	Assembly, architecture and growth
asmbl_105306	Assembly, architecture and growth
asmbl_61728	Assembly, architecture and growth
asmbl_15824	Assembly, architecture and growth
asmbl_47896	Assembly, architecture and growth
asmbl_24131	Assembly, architecture and growth
asmbl_81379	Assembly, architecture and growth
asmbl_91110	Assembly, architecture and growth
asmbl_45371	Assembly, architecture and growth
asmbl_91158	Assembly, architecture and growth
asmbl_7788	Assembly, architecture and growth
asmbl_82836	Assembly, architecture and growth
asmbl_34812	Assembly, architecture and growth
asmbl_88648	Assembly, architecture and growth
asmbl_2211	Assembly, architecture and growth
asmbl_11151	Assembly, architecture and growth
asmbl_98351	Assembly, architecture and growth
asmbl_52272	Assembly, architecture and growth
asmbl_13541	Differentiation and secondary wall formation
asmbl_57432	Differentiation and secondary wall formation
asmbl_83947	Differentiation and secondary wall formation
asmbl_47847	Differentiation and secondary wall formation
asmbl_55783	Differentiation and secondary wall formation
asmbl_47618	Differentiation and secondary wall formation
asmbl_44360	Differentiation and secondary wall formation
asmbl_73177	Differentiation and secondary wall formation
asmbl_73861	Differentiation and secondary wall formation
asmbl_93559	Differentiation and secondary wall formation
asmbl_84513	Differentiation and secondary wall formation
asmbl_101010	Differentiation and secondary wall formation
asmbl_24571	Differentiation and secondary wall formation
asmbl_72385	Differentiation and secondary wall formation
asmbl_93561	Differentiation and secondary wall formation
asmbl_47843	Differentiation and secondary wall formation
asmbl_31473	Differentiation and secondary wall formation
asmbl_56134	Differentiation and secondary wall formation
asmbl_19863	Differentiation and secondary wall formation
asmbl_19944	Differentiation and secondary wall formation
asmbl_27335	Differentiation and secondary wall formation
asmbl_2669	Differentiation and secondary wall formation
asmbl_9201	Differentiation and secondary wall formation
asmbl_98035	Differentiation and secondary wall formation
asmbl_46717	Differentiation and secondary wall formation
asmbl_51932	Differentiation and secondary wall formation
asmbl_51479	Differentiation and secondary wall formation
asmbl_69846	Differentiation and secondary wall formation
asmbl_19864	Differentiation and secondary wall formation
asmbl_46864	Differentiation and secondary wall formation
asmbl_103304	Differentiation and secondary wall formation
asmbl_69576	Differentiation and secondary wall formation
asmbl_41202	Differentiation and secondary wall formation
asmbl_19088	Differentiation and secondary wall formation
asmbl_17782	Differentiation and secondary wall formation
asmbl_20083	Differentiation and secondary wall formation
asmbl_27934	Differentiation and secondary wall formation
asmbl_102542	Differentiation and secondary wall formation
asmbl_18895	Differentiation and secondary wall formation
asmbl_51939	Differentiation and secondary wall formation
asmbl_22350	Differentiation and secondary wall formation
asmbl_98034	Differentiation and secondary wall formation
asmbl_20086	Differentiation and secondary wall formation
asmbl_31474	Differentiation and secondary wall formation
asmbl_11495	Differentiation and secondary wall formation
asmbl_84512	Differentiation and secondary wall formation
asmbl_100711	Differentiation and secondary wall formation
asmbl_14466	Differentiation and secondary wall formation
asmbl_101832	Differentiation and secondary wall formation
asmbl_2025	Differentiation and secondary wall formation
asmbl_13519	Differentiation and secondary wall formation
asmbl_89980	Differentiation and secondary wall formation
asmbl_75851	Differentiation and secondary wall formation
asmbl_27189	Differentiation and secondary wall formation
asmbl_104646	Differentiation and secondary wall formation
asmbl_34988	Differentiation and secondary wall formation
asmbl_64817	Differentiation and secondary wall formation
asmbl_46970	Differentiation and secondary wall formation
asmbl_90768	Differentiation and secondary wall formation
asmbl_64816	Differentiation and secondary wall formation
asmbl_60400	Differentiation and secondary wall formation
asmbl_8167	Differentiation and secondary wall formation
asmbl_28842	Differentiation and secondary wall formation
asmbl_20852	Differentiation and secondary wall formation
asmbl_60211	Differentiation and secondary wall formation
asmbl_91784	Differentiation and secondary wall formation
asmbl_41056	Differentiation and secondary wall formation
asmbl_105623	Differentiation and secondary wall formation
asmbl_60404	Differentiation and secondary wall formation
asmbl_47852	Differentiation and secondary wall formation
asmbl_48984	Differentiation and secondary wall formation
asmbl_52072	Differentiation and secondary wall formation
asmbl_55862	Differentiation and secondary wall formation
asmbl_35063	Differentiation and secondary wall formation
asmbl_90767	Differentiation and secondary wall formation
asmbl_41043	Differentiation and secondary wall formation
asmbl_51934	Differentiation and secondary wall formation
asmbl_74933	Differentiation and secondary wall formation
asmbl_806	Differentiation and secondary wall formation
asmbl_51940	Differentiation and secondary wall formation
asmbl_57553	Differentiation and secondary wall formation
asmbl_28850	Differentiation and secondary wall formation
asmbl_77311	Differentiation and secondary wall formation
asmbl_77000	Differentiation and secondary wall formation
asmbl_60178	Differentiation and secondary wall formation
asmbl_44232	Differentiation and secondary wall formation
asmbl_24614	Differentiation and secondary wall formation
asmbl_53811	Differentiation and secondary wall formation
asmbl_29916	Differentiation and secondary wall formation
asmbl_89171	Differentiation and secondary wall formation
asmbl_99519	Differentiation and secondary wall formation
asmbl_72386	Differentiation and secondary wall formation
asmbl_87673	Differentiation and secondary wall formation
asmbl_14464	Differentiation and secondary wall formation
asmbl_68466	Differentiation and secondary wall formation
asmbl_27181	Differentiation and secondary wall formation
asmbl_90585	Differentiation and secondary wall formation
asmbl_79614	Differentiation and secondary wall formation
asmbl_24572	Differentiation and secondary wall formation
asmbl_93651	Differentiation and secondary wall formation
asmbl_35062	Differentiation and secondary wall formation
asmbl_51929	Differentiation and secondary wall formation
asmbl_68212	Differentiation and secondary wall formation
asmbl_79029	Differentiation and secondary wall formation
asmbl_45372	Differentiation and secondary wall formation
asmbl_24616	Differentiation and secondary wall formation
asmbl_44234	Differentiation and secondary wall formation
asmbl_39969	Differentiation and secondary wall formation
asmbl_105507	Differentiation and secondary wall formation
asmbl_88492	Differentiation and secondary wall formation
asmbl_51805	Differentiation and secondary wall formation
asmbl_98508	Differentiation and secondary wall formation
asmbl_34987	Differentiation and secondary wall formation
asmbl_35495	Differentiation and secondary wall formation
asmbl_72383	Differentiation and secondary wall formation
asmbl_98716	Differentiation and secondary wall formation
asmbl_42932	Differentiation and secondary wall formation
asmbl_19860	Differentiation and secondary wall formation
asmbl_82670	Differentiation and secondary wall formation
asmbl_38763	Differentiation and secondary wall formation
asmbl_70550	Differentiation and secondary wall formation
asmbl_103855	Differentiation and secondary wall formation
asmbl_100894	Differentiation and secondary wall formation
asmbl_91319	Differentiation and secondary wall formation
asmbl_79764	Differentiation and secondary wall formation
asmbl_68930	Differentiation and secondary wall formation
asmbl_29317	Differentiation and secondary wall formation
asmbl_43278	Differentiation and secondary wall formation
asmbl_79785	Differentiation and secondary wall formation
asmbl_86312	Differentiation and secondary wall formation
asmbl_58474	Differentiation and secondary wall formation
asmbl_46860	Differentiation and secondary wall formation
asmbl_41044	Differentiation and secondary wall formation
asmbl_77679	Differentiation and secondary wall formation
asmbl_19967	Differentiation and secondary wall formation
asmbl_30352	Differentiation and secondary wall formation
asmbl_2024	Differentiation and secondary wall formation
asmbl_93652	Differentiation and secondary wall formation
asmbl_13518	Differentiation and secondary wall formation
asmbl_55632	Differentiation and secondary wall formation
asmbl_89688	Differentiation and secondary wall formation
asmbl_10401	Differentiation and secondary wall formation
asmbl_47848	Differentiation and secondary wall formation
asmbl_24574	Differentiation and secondary wall formation
asmbl_97201	Differentiation and secondary wall formation
asmbl_93442	Differentiation and secondary wall formation
asmbl_64613	Differentiation and secondary wall formation
asmbl_28027	Differentiation and secondary wall formation
asmbl_81314	Differentiation and secondary wall formation
asmbl_29341	Differentiation and secondary wall formation
asmbl_39617	Differentiation and secondary wall formation
asmbl_57557	Differentiation and secondary wall formation
asmbl_86793	Differentiation and secondary wall formation
asmbl_14463	Differentiation and secondary wall formation
asmbl_56569	Differentiation and secondary wall formation
asmbl_70889	Differentiation and secondary wall formation
asmbl_8263	Differentiation and secondary wall formation
asmbl_60409	Differentiation and secondary wall formation
asmbl_59821	Differentiation and secondary wall formation
asmbl_79024	Differentiation and secondary wall formation
asmbl_47844	Differentiation and secondary wall formation
asmbl_43274	Differentiation and secondary wall formation
asmbl_2023	Differentiation and secondary wall formation
asmbl_24362	Differentiation and secondary wall formation
asmbl_55784	Differentiation and secondary wall formation
asmbl_79631	Differentiation and secondary wall formation
asmbl_15646	Signaling and response mechanisms
asmbl_18095	Signaling and response mechanisms
asmbl_77200	Signaling and response mechanisms
asmbl_33431	Signaling and response mechanisms
asmbl_75412	Signaling and response mechanisms
asmbl_64239	Signaling and response mechanisms
asmbl_38364	Signaling and response mechanisms
asmbl_18387	Signaling and response mechanisms
asmbl_18398	Signaling and response mechanisms
asmbl_73326	Signaling and response mechanisms
asmbl_77872	Signaling and response mechanisms
asmbl_13767	Signaling and response mechanisms
asmbl_73111	Signaling and response mechanisms
asmbl_68638	Signaling and response mechanisms
asmbl_64569	Signaling and response mechanisms
asmbl_73110	Signaling and response mechanisms
asmbl_32932	Signaling and response mechanisms
asmbl_55506	Signaling and response mechanisms
asmbl_94171	Signaling and response mechanisms
asmbl_63070	Signaling and response mechanisms
asmbl_84164	Signaling and response mechanisms
asmbl_38267	Signaling and response mechanisms
asmbl_72650	Signaling and response mechanisms
asmbl_57923	Signaling and response mechanisms
asmbl_99337	Signaling and response mechanisms
asmbl_63069	Signaling and response mechanisms
asmbl_98963	Signaling and response mechanisms
asmbl_32911	Signaling and response mechanisms
asmbl_73327	Signaling and response mechanisms
asmbl_17660	Signaling and response mechanisms
asmbl_49321	Signaling and response mechanisms
asmbl_94187	Signaling and response mechanisms
asmbl_38899	Signaling and response mechanisms
asmbl_43907	Signaling and response mechanisms
asmbl_96667	Signaling and response mechanisms
asmbl_73115	Signaling and response mechanisms
asmbl_64244	Signaling and response mechanisms
asmbl_72376	Signaling and response mechanisms
asmbl_43909	Signaling and response mechanisms
asmbl_4101	Signaling and response mechanisms
asmbl_17394	Signaling and response mechanisms
asmbl_43908	Signaling and response mechanisms
asmbl_21688	Signaling and response mechanisms
asmbl_99334	Signaling and response mechanisms
asmbl_2531	Signaling and response mechanisms
asmbl_38268	Signaling and response mechanisms
asmbl_99401	Signaling and response mechanisms
asmbl_44774	Signaling and response mechanisms
asmbl_88670	Signaling and response mechanisms
asmbl_76501	Signaling and response mechanisms
asmbl_38898	Signaling and response mechanisms
asmbl_103110	Signaling and response mechanisms
asmbl_89349	Signaling and response mechanisms
asmbl_87686	Signaling and response mechanisms
asmbl_44464	Signaling and response mechanisms
asmbl_30007	Signaling and response mechanisms
asmbl_5673	Signaling and response mechanisms
asmbl_71171	Signaling and response mechanisms
asmbl_23883	Signaling and response mechanisms
asmbl_30008	Signaling and response mechanisms
asmbl_31090	Signaling and response mechanisms
asmbl_10618	Signaling and response mechanisms
asmbl_28475	Signaling and response mechanisms
asmbl_93430	Signaling and response mechanisms
asmbl_64247	Signaling and response mechanisms
asmbl_63599	Signaling and response mechanisms
asmbl_64325	Signaling and response mechanisms
asmbl_13768	Signaling and response mechanisms
asmbl_44282	Signaling and response mechanisms
asmbl_38408	Signaling and response mechanisms
asmbl_98338	Signaling and response mechanisms
asmbl_75716	Signaling and response mechanisms
asmbl_91937	Signaling and response mechanisms
asmbl_89348	Signaling and response mechanisms
asmbl_48022	Signaling and response mechanisms
asmbl_77197	Signaling and response mechanisms
asmbl_73109	Signaling and response mechanisms
asmbl_11909	Signaling and response mechanisms
asmbl_99333	Signaling and response mechanisms
asmbl_64242	Signaling and response mechanisms
asmbl_90203	Signaling and response mechanisms
asmbl_76502	Signaling and response mechanisms
asmbl_77201	Signaling and response mechanisms
asmbl_98337	Signaling and response mechanisms
asmbl_87708	Signaling and response mechanisms
asmbl_25082	Signaling and response mechanisms
asmbl_32914	Signaling and response mechanisms
asmbl_38266	Signaling and response mechanisms
asmbl_38263	Signaling and response mechanisms
asmbl_9525	Signaling and response mechanisms
asmbl_30009	Signaling and response mechanisms
asmbl_64238	Signaling and response mechanisms
asmbl_64326	Signaling and response mechanisms
asmbl_19883	Signaling and response mechanisms
asmbl_55502	Signaling and response mechanisms
asmbl_12957	Signaling and response mechanisms
asmbl_18390	Signaling and response mechanisms
asmbl_73114	Signaling and response mechanisms
asmbl_11397	Signaling and response mechanisms
asmbl_77196	Signaling and response mechanisms
asmbl_18388	Signaling and response mechanisms
asmbl_57919	Signaling and response mechanisms
asmbl_43910	Signaling and response mechanisms
asmbl_512	Signaling and response mechanisms
asmbl_64886	Signaling and response mechanisms
asmbl_36338	Signaling and response mechanisms
asmbl_12190	Signaling and response mechanisms
asmbl_99336	Signaling and response mechanisms
asmbl_36339	Signaling and response mechanisms
asmbl_37076	Signaling and response mechanisms
asmbl_41376	Signaling and response mechanisms
asmbl_75411	Signaling and response mechanisms
asmbl_19081	Signaling and response mechanisms
asmbl_89350	Signaling and response mechanisms
asmbl_74473	Signaling and response mechanisms
asmbl_62577	Signaling and response mechanisms
asmbl_58985	Signaling and response mechanisms
asmbl_68148	Signaling and response mechanisms
asmbl_17517	Signaling and response mechanisms
asmbl_26357	Signaling and response mechanisms
asmbl_51390	Signaling and response mechanisms
asmbl_18389	Signaling and response mechanisms
asmbl_20007	Signaling and response mechanisms
asmbl_47731	Signaling and response mechanisms
asmbl_100657	Signaling and response mechanisms
asmbl_83641	Signaling and response mechanisms
asmbl_38265	Signaling and response mechanisms
asmbl_46501	Signaling and response mechanisms
asmbl_77199	Signaling and response mechanisms
asmbl_24752	Signaling and response mechanisms
asmbl_31394	Signaling and response mechanisms
asmbl_52118	Signaling and response mechanisms
asmbl_42594	Signaling and response mechanisms
asmbl_18394	Signaling and response mechanisms
asmbl_12891	Signaling and response mechanisms
asmbl_10345	Signaling and response mechanisms
asmbl_99335	Signaling and response mechanisms
asmbl_15645	Signaling and response mechanisms
asmbl_17516	Signaling and response mechanisms
asmbl_18581	Signaling and response mechanisms
asmbl_77198	Signaling and response mechanisms
asmbl_21616	Signaling and response mechanisms
asmbl_27064	Signaling and response mechanisms
asmbl_64006	Signaling and response mechanisms
asmbl_20883	Signaling and response mechanisms
asmbl_77202	Signaling and response mechanisms
asmbl_20236	Signaling and response mechanisms
asmbl_24751	Signaling and response mechanisms
asmbl_43876	Signaling and response mechanisms
asmbl_7040	Signaling and response mechanisms
asmbl_25030	Signaling and response mechanisms
asmbl_12191	Signaling and response mechanisms
asmbl_32909	Signaling and response mechanisms
asmbl_72377	Signaling and response mechanisms
asmbl_84160	Signaling and response mechanisms
asmbl_64243	Signaling and response mechanisms
asmbl_73113	Signaling and response mechanisms
asmbl_19083	Signaling and response mechanisms
asmbl_32913	Signaling and response mechanisms
asmbl_7039	Signaling and response mechanisms
asmbl_96669	Signaling and response mechanisms
asmbl_64327	Signaling and response mechanisms
asmbl_21615	Signaling and response mechanisms
asmbl_68463	Signaling and response mechanisms
asmbl_3853	Signaling and response mechanisms
asmbl_12166	Signaling and response mechanisms
asmbl_74470	Signaling and response mechanisms
asmbl_75413	Signaling and response mechanisms
asmbl_28512	Signaling and response mechanisms
asmbl_56913	Signaling and response mechanisms
asmbl_33430	Signaling and response mechanisms
asmbl_3925	Signaling and response mechanisms
asmbl_55505	Signaling and response mechanisms
asmbl_41229	Signaling and response mechanisms
asmbl_38264	Signaling and response mechanisms
asmbl_32908	Signaling and response mechanisms
asmbl_91637	Signaling and response mechanisms
asmbl_10316	Signaling and response mechanisms
asmbl_97341	Signaling and response mechanisms
asmbl_1655	Signaling and response mechanisms
asmbl_72323	Signaling and response mechanisms
asmbl_26356	Signaling and response mechanisms
asmbl_46500	Signaling and response mechanisms
asmbl_64324	Signaling and response mechanisms
asmbl_14005	Signaling and response mechanisms
