# Supplementary material for: Revealing the transcriptomic complexity of switchgrass by PacBio long-read sequencing
Source: Biotechnol Biofuels. 2018 Jun 20;11:170. doi: 10.1186/s13068-018-1167-z (PMC6009963; doi:10.1186/s13068-018-1167-z)
Supplement: Supplementary file 4 — Additional file 4. Genomic coordinates of the predicted lncRNA transcripts. [file 13068_2018_1167_MOESM4_ESM.xlsx]

## Sheet: lncRNA transcript
Transcript name	Chromosome	Start	end	Strand	Region
asmbl_64319	Chr06K	67135490	67136253	+	Sense
asmbl_81417	Chr08K	74980234	74981720	+	Sense
asmbl_16092	Chr02K	48555226	48556287	+	Intergenic
asmbl_66751	Chr06N	40502812	40503404	+	Sense
asmbl_80026	Chr08K	37534429	37536195	+	Intergenic
asmbl_85318	Chr09K	2781342	2782301	+	Intron
asmbl_106818	scaffold_7537	5416	6950	+	Intergenic
asmbl_80733	Chr08K	63662374	63663187	-	Antisense
asmbl_93357	Chr09N	2126739	2128348	+	Sense
asmbl_18033	Chr02K	77545069	77549077	-	Antisense
asmbl_106917	scaffold_7939	4689	5142	+	Sense
asmbl_65421	Chr06N	6388782	6389762	+	Sense
asmbl_66852	Chr06N	45398892	45401466	+	Sense
asmbl_57457	Chr05N	57697113	57698895	+	Sense
asmbl_54276	Chr05N	3454913	3455902	+	Intron
asmbl_63825	Chr06K	59425082	59427235	+	Intergenic
asmbl_80861	Chr08K	65235555	65237419	+	Intergenic
asmbl_107290	scaffold_986	303	832	+	Sense
asmbl_23355	Chr02N	58925614	58926916	+	Sense
asmbl_23410	Chr02N	60277395	60280667	+	Sense
asmbl_82262	Chr08N	8017983	8019094	+	Intergenic
asmbl_74329	Chr07N	28136491	28138836	+	Intergenic
asmbl_38125	Chr04K	10005059	10006063	-	Intergenic
asmbl_72116	Chr07K	66067222	66067661	+	Intron
asmbl_29501	Chr03K	16996593	16997718	+	Sense
asmbl_66271	Chr06N	24470773	24471794	-	Antisense
asmbl_102901	scaffold_1098	18095	19136	+	Sense
asmbl_101807	Chr09N	111665064	111665909	+	Intron
asmbl_59034	Chr05N	84331193	84335859	+	Sense
asmbl_90758	Chr09K	73491773	73496064	-	Antisense
asmbl_106660	scaffold_7140	4040	5113	+	Sense
asmbl_106126	scaffold_535	27505	28030	+	Sense
asmbl_48247	Chr05K	52713548	52717212	+	Sense
asmbl_39918	Chr04K	47109403	47110857	+	Sense
asmbl_52682	Chr05K	107105945	107108214	+	Sense
asmbl_39887	Chr04K	46672252	46672895	+	Intergenic
asmbl_56647	Chr05N	37234739	37241311	-	Antisense
asmbl_74539	Chr07N	35972517	35973448	+	Intergenic
asmbl_14078	Chr02K	8470459	8471558	+	Sense
asmbl_68715	Chr07K	1533161	1534003	-	Intergenic
asmbl_3297	Chr01K	50263874	50265334	+	Intergenic
asmbl_16795	Chr02K	59447755	59449737	+	Intergenic
asmbl_97792	Chr09N	70920708	70924950	+	Sense
asmbl_80649	Chr08K	61501272	61502698	-	Intergenic
asmbl_66918	Chr06N	46896700	46897650	+	Intergenic
asmbl_49242	Chr05K	74288469	74289701	+	Intron
asmbl_47356	Chr05K	28587356	28588566	-	Antisense
asmbl_80515	Chr08K	57728454	57729394	+	Intron
asmbl_42620	Chr04N	15914000	15915323	+	Intron
asmbl_43604	Chr04N	35638763	35641618	+	Intergenic
asmbl_15527	Chr02K	40569303	40572930	-	Antisense
asmbl_101725	Chr09N	111190055	111191013	+	Sense
asmbl_54454	Chr05N	5560083	5561319	+	Intron
asmbl_36982	Chr04K	374704	375395	+	Intron
asmbl_69634	Chr07K	33839089	33841140	+	Sense
asmbl_58558	Chr05N	77926362	77927183	+	Intergenic
asmbl_24036	Chr02N	73349065	73349523	+	Intergenic
asmbl_83230	Chr08N	27715890	27716587	+	Sense
asmbl_37151	Chr04K	1840885	1841801	+	Sense
asmbl_89970	Chr09K	66051984	66053252	+	Sense
asmbl_15987	Chr02K	44880960	44881528	+	Sense
asmbl_48617	Chr05K	61045308	61046217	+	Intergenic
asmbl_17566	Chr02K	72399940	72401730	+	Intergenic
asmbl_22622	Chr02N	48175581	48177004	-	Intergenic
asmbl_4746	Chr01K	67429363	67430253	+	Intergenic
asmbl_62249	Chr06K	17905698	17906673	+	Intergenic
asmbl_39125	Chr04K	31734618	31736119	+	Intron
asmbl_41659	Chr04N	3442015	3442551	+	Intron
asmbl_66057	Chr06N	17916074	17916434	+	Intergenic
asmbl_105199	scaffold_3292	14274	14624	+	Sense
asmbl_154	Chr01K	1233492	1234286	+	Intergenic
asmbl_69141	Chr07K	15662596	15664973	-	Antisense
asmbl_31057	Chr03K	37077946	37078346	+	Sense
asmbl_69944	Chr07K	42019384	42019859	+	Sense
asmbl_73348	Chr07N	2199813	2200749	+	Intergenic
asmbl_35983	Chr03N	43099548	43101078	+	Intergenic
asmbl_45659	Chr05K	8123318	8123931	+	Intergenic
asmbl_85789	Chr09K	6994788	6999006	+	Sense
asmbl_68713	Chr07K	1469503	1471121	+	Intron
asmbl_69325	Chr07K	22037004	22038056	+	Intergenic
asmbl_39493	Chr04K	40118422	40118833	+	Intergenic
asmbl_61783	Chr06K	9685930	9686353	-	Antisense
asmbl_102729	scaffold_10185	3745	4450	-	Intergenic
asmbl_9588	Chr01N	52378337	52379560	+	Sense
asmbl_80	Chr01K	948198	952418	+	Sense
asmbl_80898	Chr08K	65919823	65920733	+	Intergenic
asmbl_66664	Chr06N	39070081	39070522	+	Sense
asmbl_69257	Chr07K	20084255	20085154	+	Intergenic
asmbl_48724	Chr05K	64156513	64157924	+	Intergenic
asmbl_31842	Chr03K	48078657	48079530	+	Intron
asmbl_97166	Chr09N	53722585	53724627	+	Intergenic
asmbl_23384	Chr02N	59785254	59787124	+	Intergenic
asmbl_4368	Chr01K	63213594	63215839	-	Antisense
asmbl_34635	Chr03N	12022098	12023287	+	Sense
asmbl_29172	Chr03K	14494434	14496149	+	Sense
asmbl_21522	Chr02N	26509382	26510024	+	Intergenic
asmbl_79604	Chr08K	28098132	28100175	+	Intergenic
asmbl_10876	Chr01N	75486377	75486798	-	Antisense
asmbl_83046	Chr08N	24443195	24446179	+	Sense
asmbl_66658	Chr06N	37066416	37068768	+	Intergenic
asmbl_1612	Chr01K	15661870	15664237	-	Antisense
asmbl_24444	Chr02N	77134092	77134839	+	Sense
asmbl_97548	Chr09N	62631701	62632676	-	Intergenic
asmbl_100984	Chr09N	105468221	105468854	+	Sense
asmbl_29067	Chr03K	13877746	13878588	+	Sense
asmbl_66942	Chr06N	47215714	47216453	+	Intergenic
asmbl_17982	Chr02K	77050398	77053413	+	Sense
asmbl_99526	Chr09N	94816213	94820526	+	Sense
asmbl_69136	Chr07K	15591414	15591892	+	Sense
asmbl_41148	Chr04K	61511449	61512553	-	Intergenic
asmbl_106298	scaffold_59	28970	29731	+	Intron
asmbl_21713	Chr02N	33199016	33199570	+	Intergenic
asmbl_31681	Chr03K	44950207	44954122	-	Antisense
asmbl_35242	Chr03N	23189181	23197993	-	Intergenic
asmbl_33124	Chr03K	69336795	69337365	+	Sense
asmbl_42012	Chr04N	7522924	7523287	+	Sense
asmbl_58075	Chr05N	71210985	71212030	+	Intergenic
asmbl_103443	scaffold_14707	4	2093	+	Intergenic
asmbl_62635	Chr06K	29375532	29376876	+	Intergenic
asmbl_9261	Chr01N	47675632	47676263	+	Intergenic
asmbl_103256	scaffold_13013	0	1776	+	Intergenic
asmbl_21034	Chr02N	16669621	16671454	-	Antisense
asmbl_73419	Chr07N	3353766	3354931	-	Antisense
asmbl_58166	Chr05N	73496832	73497325	+	Sense
asmbl_50468	Chr05K	85091553	85091982	+	Intron
asmbl_94569	Chr09N	12011894	12012249	+	Sense
asmbl_61694	Chr06K	9108417	9109347	+	Sense
asmbl_42361	Chr04N	13377772	13381458	+	Sense
asmbl_96704	Chr09N	35833049	35834210	+	Intergenic
asmbl_13922	Chr02K	7158445	7158796	-	Antisense
asmbl_8429	Chr01N	23479649	23480273	+	Intergenic
asmbl_80248	Chr08K	48577945	48578470	-	Intergenic
asmbl_105461	scaffold_3818	10964	12107	+	Intergenic
asmbl_104264	scaffold_21758	4	599	+	Intergenic
asmbl_3441	Chr01K	55343533	55344102	+	Sense
asmbl_32950	Chr03K	67895253	67899001	-	Antisense
asmbl_20231	Chr02N	4648636	4649327	+	Intron
asmbl_15314	Chr02K	33883133	33886359	-	Antisense
asmbl_28178	Chr03K	5959841	5960594	+	Intron
asmbl_61921	Chr06K	11325798	11326399	+	Sense
asmbl_44696	Chr04N	54078313	54078690	+	Sense
asmbl_88874	Chr09K	53148926	53150670	+	Intron
asmbl_14487	Chr02K	14045228	14046196	+	Intergenic
asmbl_104448	scaffold_2317	8585	10067	+	Intergenic
asmbl_97489	Chr09N	60834899	60837424	-	Antisense
asmbl_13001	Chr01N	96133592	96134460	+	Intergenic
asmbl_21984	Chr02N	36553388	36554035	-	Antisense
asmbl_87658	Chr09K	30721985	30724523	+	Sense
asmbl_8750	Chr01N	31528444	31528886	+	Intron
asmbl_80873	Chr08K	65465785	65467155	+	Intron
asmbl_48411	Chr05K	58619443	58622429	+	Intergenic
asmbl_41172	Chr04K	62168733	62171529	+	Sense
asmbl_64170	Chr06K	64525275	64527592	+	Sense
asmbl_40139	Chr04K	51112900	51113574	+	Sense
asmbl_27666	Chr03K	1858496	1859174	+	Intergenic
asmbl_69969	Chr07K	42590505	42593145	+	Sense
asmbl_4602	Chr01K	65013307	65014033	-	Intergenic
asmbl_102339	Chr09N	118625824	118627031	+	Intron
asmbl_106620	scaffold_7011	629	1348	+	Intergenic
asmbl_73310	Chr07N	1728326	1729581	+	Sense
asmbl_28338	Chr03K	7186648	7187122	+	Intergenic
asmbl_29548	Chr03K	17351070	17351605	+	Intergenic
asmbl_16505	Chr02K	55232675	55233957	+	Intron
asmbl_1966	Chr01K	23286022	23287035	+	Intergenic
asmbl_14604	Chr02K	15314383	15315042	-	Intergenic
asmbl_76976	Chr07N	62935000	62938576	+	Sense
asmbl_83403	Chr08N	36809577	36812064	-	Intergenic
asmbl_32290	Chr03K	58403345	58404384	+	Sense
asmbl_8062	Chr01N	15400275	15406022	-	Antisense
asmbl_34637	Chr03N	12041480	12041963	+	Intron
asmbl_104460	scaffold_2333	7735	8423	+	Intergenic
asmbl_95798	Chr09N	24742480	24745644	-	Antisense
asmbl_86720	Chr09K	15249982	15250486	+	Sense
asmbl_105076	scaffold_3039	9106	10622	+	Intergenic
asmbl_104583	scaffold_24662	202	559	+	Intergenic
asmbl_1774	Chr01K	19133240	19133745	+	Intron
asmbl_44971	Chr04N	55385707	55386081	+	Sense
asmbl_92262	Chr09K	82935291	82935659	+	Sense
asmbl_101502	Chr09N	109791459	109793216	+	Intergenic
asmbl_80981	Chr08K	68271805	68273384	+	Intron
asmbl_15005	Chr02K	23133907	23134451	-	Intergenic
asmbl_55746	Chr05N	21634960	21637537	+	Sense
asmbl_36309	Chr03N	49358651	49360449	+	Intergenic
asmbl_83659	Chr08N	46013345	46014387	+	Sense
asmbl_88422	Chr09K	49148520	49151897	+	Intergenic
asmbl_9757	Chr01N	59333477	59333915	+	Intergenic
asmbl_13805	Chr02K	6147832	6148538	+	Sense
asmbl_95278	Chr09N	19189150	19191617	+	Sense
asmbl_44013	Chr04N	46157686	46159942	-	Antisense
asmbl_30408	Chr03K	31016908	31019986	-	Intergenic
asmbl_14962	Chr02K	22636912	22640642	+	Sense
asmbl_87850	Chr09K	35099832	35100345	+	Sense
asmbl_21396	Chr02N	25113380	25114194	+	Intron
asmbl_18289	Chr02K	79307527	79308043	+	Sense
asmbl_102520	Chr09N	121471618	121473193	+	Sense
asmbl_77589	Chr07N	66962359	66963756	+	Intergenic
asmbl_81092	Chr08K	71548531	71550408	+	Sense
asmbl_35656	Chr03N	38214646	38217256	+	Intergenic
asmbl_22548	Chr02N	47563358	47566488	+	Sense
asmbl_84382	Chr08N	66432734	66435308	-	Antisense
asmbl_78898	Chr08K	9705218	9706816	-	Antisense
asmbl_104347	scaffold_2245	17967	18866	+	Intergenic
asmbl_69689	Chr07K	36431264	36432519	+	Intergenic
asmbl_39674	Chr04K	43227988	43228941	+	Intron
asmbl_50658	Chr05K	88667242	88667865	+	Intergenic
asmbl_103980	scaffold_19119	678	1623	+	Intergenic
asmbl_36050	Chr03N	44232689	44233196	-	Antisense
asmbl_13082	Chr01N	96439166	96440775	+	Sense
asmbl_106053	scaffold_516	10649	11476	+	Intergenic
asmbl_93122	Chr09N	633660	636710	-	Antisense
asmbl_62123	Chr06K	13299687	13300747	+	Sense
asmbl_26686	Chr02N	98445267	98447555	+	Intergenic
asmbl_105346	scaffold_360	31014	33630	+	Intergenic
asmbl_48626	Chr05K	61685344	61685854	+	Intergenic
asmbl_60656	Chr05N	97219100	97220536	+	Intron
asmbl_78177	Chr08K	1053045	1053409	+	Intron
asmbl_79208	Chr08K	19248497	19248895	+	Intergenic
asmbl_73891	Chr07N	15519439	15520410	+	Sense
asmbl_84130	Chr08N	61524070	61525054	+	Intergenic
asmbl_55546	Chr05N	20022343	20023209	-	Intergenic
asmbl_91812	Chr09K	80327692	80328829	+	Intergenic
asmbl_84743	Chr08N	72071497	72072915	+	Intergenic
asmbl_80311	Chr08K	51994250	51994670	+	Sense
asmbl_104797	scaffold_2722	3915	5614	+	Intergenic
asmbl_75294	Chr07N	46080141	46080609	+	Intergenic
asmbl_100652	Chr09N	103555715	103556297	+	Sense
asmbl_103505	scaffold_15257	54	430	+	Intergenic
asmbl_102728	scaffold_1018	342	1524	-	Intergenic
asmbl_82869	Chr08N	19286036	19291627	+	Sense
asmbl_49003	Chr05K	68116693	68117323	+	Intergenic
asmbl_32834	Chr03K	65569585	65570420	+	Sense
asmbl_19856	Chr02K	92899873	92903861	-	Antisense
asmbl_104682	scaffold_25950	0	1001	+	Intergenic
asmbl_49684	Chr05K	77918097	77927271	-	Antisense
asmbl_40912	Chr04K	58891305	58892519	+	Intergenic
asmbl_67273	Chr06N	56849638	56850091	+	Sense
asmbl_57805	Chr05N	66475615	66476247	+	Sense
asmbl_1722	Chr01K	18373519	18373958	+	Sense
asmbl_85219	Chr09K	2264269	2264664	+	Sense
asmbl_77826	Chr07N	68656375	68657433	+	Intron
asmbl_12413	Chr01N	91678001	91679862	-	Antisense
asmbl_45479	Chr05K	6605944	6607499	-	Intergenic
asmbl_4984	Chr01K	70406408	70408730	+	Intergenic
asmbl_12039	Chr01N	88337742	88338665	+	Intergenic
asmbl_62403	Chr06K	25000401	25000883	+	Sense
asmbl_106775	scaffold_7417	6826	7289	+	Intergenic
asmbl_100913	Chr09N	105055987	105056688	+	Sense
asmbl_81054	Chr08K	69260509	69261283	+	Sense
asmbl_84355	Chr08N	65888946	65889408	+	Sense
asmbl_85584	Chr09K	4215475	4216202	+	Sense
asmbl_40541	Chr04K	56020140	56021384	+	Intergenic
asmbl_11741	Chr01N	85675145	85677600	+	Intergenic
asmbl_69662	Chr07K	35574983	35578412	+	Sense
asmbl_47229	Chr05K	27145191	27146097	+	Sense
asmbl_8264	Chr01N	18123305	18125039	+	Sense
asmbl_103575	scaffold_1584	8715	10789	-	Antisense
asmbl_40603	Chr04K	56374666	56375510	+	Sense
asmbl_76705	Chr07N	61294149	61299655	+	Sense
asmbl_62258	Chr06K	18263340	18264611	-	Antisense
asmbl_41374	Chr04N	570438	572489	+	Sense
asmbl_57595	Chr05N	61642800	61644169	+	Intergenic
asmbl_9566	Chr01N	51836823	51838125	+	Sense
asmbl_97789	Chr09N	70920628	70924950	+	Sense
asmbl_75038	Chr07N	44181387	44182956	-	Antisense
asmbl_39378	Chr04K	37500850	37501362	+	Intron
asmbl_73536	Chr07N	5443182	5443959	+	Intergenic
asmbl_13574	Chr02K	1704725	1705451	+	Intergenic
asmbl_62168	Chr06K	13894133	13894710	+	Sense
asmbl_65042	Chr06N	137263	137857	+	Intergenic
asmbl_57080	Chr05N	45375045	45375858	-	Intergenic
asmbl_104310	scaffold_220	20357	21492	+	Intergenic
asmbl_43203	Chr04N	29270985	29272490	+	Sense
asmbl_67188	Chr06N	53663777	53666122	+	Intergenic
asmbl_32082	Chr03K	54500324	54503685	+	Intergenic
asmbl_7977	Chr01N	14263512	14264376	+	Intergenic
asmbl_20513	Chr02N	6733900	6734614	+	Intergenic
asmbl_35369	Chr03N	27953013	27954261	+	Intergenic
asmbl_96441	Chr09N	32499968	32501442	+	Sense
asmbl_81795	Chr08N	1655506	1656106	+	Intergenic
asmbl_102725	scaffold_10143	3870	4603	+	Intergenic
asmbl_8809	Chr01N	32437004	32437540	-	Antisense
asmbl_8176	Chr01N	16458192	16458754	+	Sense
asmbl_12670	Chr01N	93107466	93108618	-	Intergenic
asmbl_35756	Chr03N	40002204	40004683	-	Antisense
asmbl_104277	scaffold_21967	620	1054	+	Intergenic
asmbl_23554	Chr02N	66426379	66430830	-	Antisense
asmbl_42080	Chr04N	7993649	7994295	+	Sense
asmbl_73408	Chr07N	3161953	3163365	+	Intergenic
asmbl_39932	Chr04K	47460987	47463057	+	Sense
asmbl_62517	Chr06K	26147996	26150746	+	Intergenic
asmbl_41021	Chr04K	60384424	60388653	+	Sense
asmbl_104019	scaffold_195	31437	31989	-	Intergenic
asmbl_65919	Chr06N	16038551	16039420	+	Sense
asmbl_24034	Chr02N	73342254	73350368	+	Sense
asmbl_59004	Chr05N	82639739	82640467	-	Intergenic
asmbl_34653	Chr03N	12178646	12179076	+	Intergenic
asmbl_22435	Chr02N	46647190	46648066	+	Intergenic
asmbl_47163	Chr05K	25219945	25221437	+	Sense
asmbl_36247	Chr03N	47998475	47999569	+	Intergenic
asmbl_84822	Chr08N	73813999	73814611	+	Intergenic
asmbl_24719	Chr02N	80172169	80174534	-	Antisense
asmbl_57275	Chr05N	53850193	53850693	+	Intergenic
asmbl_32621	Chr03K	63604730	63605204	-	Antisense
asmbl_62562	Chr06K	26675684	26676414	-	Antisense
asmbl_63698	Chr06K	56863108	56864448	+	Intergenic
asmbl_79355	Chr08K	22653495	22657993	+	Sense
asmbl_41788	Chr04N	4538035	4540961	-	Antisense
asmbl_22375	Chr02N	45575162	45575764	+	Intergenic
asmbl_102897	scaffold_1095	4760	6756	-	Intergenic
asmbl_57833	Chr05N	67247304	67257261	-	Intergenic
asmbl_30559	Chr03K	33353671	33354188	+	Intergenic
asmbl_56997	Chr05N	41758934	41760095	+	Intergenic
asmbl_66724	Chr06N	40138131	40140776	+	Sense
asmbl_36168	Chr03N	45305793	45306583	+	Intergenic
asmbl_31347	Chr03K	39643954	39658332	+	Sense
asmbl_26941	Chr02N	100945839	100947204	+	Sense
asmbl_18013	Chr02K	77347357	77348518	+	Intergenic
asmbl_103121	scaffold_1228	21311	21689	+	Sense
asmbl_27373	Chr02N	103906897	103907904	+	Intergenic
asmbl_86971	Chr09K	20175736	20177169	+	Intergenic
asmbl_4723	Chr01K	65956965	65959153	-	Intergenic
asmbl_97827	Chr09N	71954527	71954974	+	Sense
asmbl_698	Chr01K	4838537	4839359	+	Intergenic
asmbl_98852	Chr09N	87500773	87501812	+	Intergenic
asmbl_4389	Chr01K	63275005	63276443	+	Sense
asmbl_105999	scaffold_5024	892	1345	+	Sense
asmbl_19749	Chr02K	92369924	92371335	-	Intergenic
asmbl_62088	Chr06K	12974038	12975009	+	Intergenic
asmbl_74197	Chr07N	22990191	22990762	+	Intergenic
asmbl_25107	Chr02N	82980767	82981163	+	Intergenic
asmbl_67557	Chr06N	66858980	66860792	-	Intron
asmbl_97168	Chr09N	53722695	53724624	-	Intergenic
asmbl_46111	Chr05K	11467420	11468320	+	Sense
asmbl_68568	Chr06N	78983826	78989080	-	Antisense
asmbl_103433	scaffold_14649	1172	1844	+	Intergenic
asmbl_96677	Chr09N	35589759	35590253	+	Sense
asmbl_33291	Chr03K	70909520	70910874	-	Antisense
asmbl_14926	Chr02K	22467318	22470337	+	Intergenic
asmbl_31648	Chr03K	44286850	44288132	+	Intergenic
asmbl_50829	Chr05K	93264889	93265714	+	Intergenic
asmbl_2285	Chr01K	27547469	27548195	+	Sense
asmbl_57175	Chr05N	48459441	48461539	-	Antisense
asmbl_16998	Chr02K	61393631	61394057	+	Sense
asmbl_28739	Chr03K	10459891	10460300	+	Intergenic
asmbl_15315	Chr02K	33883183	33886319	-	Antisense
asmbl_57217	Chr05N	52875151	52875559	+	Intergenic
asmbl_82816	Chr08N	18465163	18465734	+	Intergenic
asmbl_258	Chr01K	1916892	1919024	+	Intergenic
asmbl_98890	Chr09N	87739082	87740577	+	Intergenic
asmbl_89317	Chr09K	61685446	61691864	+	Intergenic
asmbl_3519	Chr01K	56406688	56407600	+	Intergenic
asmbl_79965	Chr08K	34670867	34673250	-	Antisense
asmbl_16724	Chr02K	58873604	58874165	+	Sense
asmbl_43506	Chr04N	32175325	32176093	-	Intergenic
asmbl_106456	scaffold_6526	0	1624	+	Intergenic
asmbl_57630	Chr05N	63124324	63125711	+	Intergenic
asmbl_79912	Chr08K	31731545	31732618	+	Intergenic
asmbl_34745	Chr03N	14459201	14461847	+	Sense
asmbl_104648	scaffold_2543	4872	7050	+	Sense
asmbl_69509	Chr07K	28306000	28307296	+	Sense
asmbl_96070	Chr09N	27253623	27255072	+	Intergenic
asmbl_98377	Chr09N	79842821	79844183	+	Intergenic
asmbl_103599	scaffold_161	9949	10360	+	Intron
asmbl_78705	Chr08K	7443063	7443780	+	Intergenic
asmbl_59026	Chr05N	84239656	84243448	-	Antisense
asmbl_53134	Chr05K	110443744	110444438	+	Intron
asmbl_760	Chr01K	6510499	6511612	+	Intron
asmbl_4674	Chr01K	65496611	65498704	+	Sense
asmbl_31977	Chr03K	52500132	52502032	+	Intergenic
asmbl_83430	Chr08N	37241219	37241639	+	Sense
asmbl_9774	Chr01N	59579892	59581077	-	Antisense
asmbl_86622	Chr09K	13609314	13609998	+	Sense
asmbl_73849	Chr07N	14523997	14524488	+	Intergenic
asmbl_43970	Chr04N	45882765	45884085	+	Intergenic
asmbl_38486	Chr04K	18193105	18194087	+	Intergenic
asmbl_99212	Chr09N	91010444	91011057	+	Sense
asmbl_43160	Chr04N	28983799	28984244	+	Sense
asmbl_103143	scaffold_1241	22388	24337	-	Intergenic
asmbl_84223	Chr08N	62604962	62609612	-	Antisense
asmbl_93920	Chr09N	7520758	7524786	-	Intergenic
asmbl_72560	Chr07K	70327172	70328164	+	Sense
asmbl_6930	Chr01N	3058944	3061118	+	Intergenic
asmbl_44213	Chr04N	48377252	48379441	+	Intergenic
asmbl_49022	Chr05K	68269313	68270633	-	Antisense
asmbl_15323	Chr02K	35682581	35683411	+	Intergenic
asmbl_74310	Chr07N	27637348	27637864	+	Intergenic
asmbl_69967	Chr07K	42590269	42593147	+	Sense
asmbl_104954	scaffold_2881	9673	10895	+	Sense
asmbl_13624	Chr02K	3818473	3820471	+	Intergenic
asmbl_79013	Chr08K	13372460	13373430	+	Intergenic
asmbl_19750	Chr02K	92370082	92371335	-	Intergenic
asmbl_36420	Chr03N	50028141	50028869	+	Sense
asmbl_105418	scaffold_375	20832	24848	+	Sense
asmbl_24491	Chr02N	77465239	77465722	+	Intron
asmbl_11206	Chr01N	79997945	79998341	+	Intergenic
asmbl_30066	Chr03K	24223708	24225690	+	Sense
asmbl_80787	Chr08K	64401118	64401648	+	Intergenic
asmbl_82574	Chr08N	12762656	12764860	+	Intergenic
asmbl_57233	Chr05N	53365163	53366940	-	Antisense
asmbl_55570	Chr05N	20254919	20269096	-	Intergenic
asmbl_89471	Chr09K	62721629	62722443	-	Antisense
asmbl_8553	Chr01N	28717028	28721711	+	Sense
asmbl_102883	scaffold_10906	1581	2214	+	Intergenic
asmbl_61029	Chr05N	99959466	99962013	-	Intergenic
asmbl_33037	Chr03K	68612894	68613767	+	Sense
asmbl_82636	Chr08N	14850781	14851709	+	Intergenic
asmbl_6033	Chr01K	77850131	77851042	+	Intron
asmbl_92670	Chr09K	85419906	85426812	-	Antisense
asmbl_65693	Chr06N	13381145	13383579	+	Intron
asmbl_48263	Chr05K	53320372	53321447	+	Sense
asmbl_104554	scaffold_2436	12963	13357	+	Sense
asmbl_74882	Chr07N	41173732	41174508	+	Intergenic
asmbl_84903	Chr09K	791208	793008	-	Antisense
asmbl_102708	scaffold_1008	7582	7963	+	Intergenic
asmbl_82878	Chr08N	19286114	19291617	+	Sense
asmbl_104675	scaffold_259	4319	6278	+	Intergenic
asmbl_67780	Chr06N	70794418	70796459	-	Intergenic
asmbl_83184	Chr08N	27349096	27350278	+	Intron
asmbl_18862	Chr02K	84578216	84579946	+	Sense
asmbl_98469	Chr09N	80866298	80867125	+	Sense
asmbl_23765	Chr02N	69265555	69267583	+	Sense
asmbl_31788	Chr03K	47548456	47549341	+	Sense
asmbl_8256	Chr01N	17715920	17716860	+	Intergenic
asmbl_41805	Chr04N	4642021	4643240	+	Sense
asmbl_46322	Chr05K	15414570	15414997	+	Intergenic
asmbl_102090	Chr09N	113616502	113618183	-	Antisense
asmbl_67181	Chr06N	53593619	53594053	+	Intron
asmbl_105353	scaffold_3620	13146	13671	+	Intergenic
asmbl_56252	Chr05N	28650342	28651092	+	Intergenic
asmbl_14273	Chr02K	11747557	11748905	+	Sense
asmbl_71670	Chr07K	61046406	61047517	-	Antisense
asmbl_40114	Chr04K	50853066	50853886	+	Intergenic
asmbl_83233	Chr08N	27736752	27737381	+	Intron
asmbl_63085	Chr06K	42800855	42801543	+	Intergenic
asmbl_41077	Chr04K	60949779	60950240	+	Intergenic
asmbl_30537	Chr03K	33267435	33269904	+	Intergenic
asmbl_61678	Chr06K	8946727	8947120	+	Intron
asmbl_57400	Chr05N	55609715	55610325	-	Antisense
asmbl_53971	Chr05N	401566	402000	+	Intergenic
asmbl_83951	Chr08N	54836667	54839072	+	Intergenic
asmbl_55196	Chr05N	14087559	14088037	+	Intergenic
asmbl_32833	Chr03K	65569116	65571353	+	Sense
asmbl_14285	Chr02K	11809815	11812637	+	Sense
asmbl_61004	Chr05N	99854330	99855778	+	Sense
asmbl_82988	Chr08N	21184778	21185252	+	Intron
asmbl_79880	Chr08K	31240931	31242276	+	Sense
asmbl_56511	Chr05N	34564642	34566598	+	Sense
asmbl_32763	Chr03K	64958827	64959504	+	Sense
asmbl_106444	scaffold_6500	5212	6345	+	Intergenic
asmbl_62720	Chr06K	32100837	32102449	+	Intergenic
asmbl_64430	Chr06K	67775219	67777563	-	Antisense
asmbl_25770	Chr02N	90009446	90009828	+	Sense
asmbl_8060	Chr01N	15400217	15406100	-	Antisense
asmbl_15810	Chr02K	43029678	43031107	+	Intergenic
asmbl_52395	Chr05K	105317166	105318709	+	Sense
asmbl_15298	Chr02K	32351373	32352405	-	Antisense
asmbl_83446	Chr08N	37439124	37440873	+	Sense
asmbl_22637	Chr02N	48481310	48483307	+	Intergenic
asmbl_12858	Chr01N	94393361	94395422	+	Sense
asmbl_106223	scaffold_5698	8859	9253	+	Intergenic
asmbl_74763	Chr07N	38348409	38349206	+	Sense
asmbl_51959	Chr05K	100752460	100754324	+	Sense
asmbl_19537	Chr02K	91268303	91269024	+	Intergenic
asmbl_96796	Chr09N	39680016	39680708	+	Sense
asmbl_2858	Chr01K	40989523	40991171	+	Sense
asmbl_36935	Chr04K	64921	65696	-	Intergenic
asmbl_106041	scaffold_513	3422	4430	+	Sense
asmbl_69222	Chr07K	18182246	18183440	+	Intergenic
asmbl_56548	Chr05N	35009945	35011118	+	Sense
asmbl_4952	Chr01K	69976671	69977177	+	Intergenic
asmbl_97165	Chr09N	53690213	53691323	-	Antisense
asmbl_83067	Chr08N	25546132	25547093	+	Intergenic
asmbl_16580	Chr02K	57385022	57386251	+	Intergenic
asmbl_36886	Chr03N	54871640	54872183	+	Sense
asmbl_47524	Chr05K	32884137	32885671	-	Antisense
asmbl_72855	Chr07K	72958770	72959431	+	Intron
asmbl_32018	Chr03K	52910401	52910813	+	Sense
asmbl_49221	Chr05K	74065193	74067628	+	Sense
asmbl_48010	Chr05K	43230525	43231034	+	Sense
asmbl_75111	Chr07N	44764531	44767148	-	Antisense
asmbl_31962	Chr03K	50857227	50858844	+	Intergenic
asmbl_89774	Chr09K	64774588	64775105	+	Sense
asmbl_47646	Chr05K	35124935	35125365	+	Intergenic
asmbl_18094	Chr02K	78134062	78136146	+	Intron
asmbl_84388	Chr08N	66637433	66638069	-	Antisense
asmbl_94321	Chr09N	10250179	10251002	+	Sense
asmbl_73313	Chr07N	1733449	1734325	+	Intron
asmbl_51571	Chr05K	97718974	97721454	+	Sense
asmbl_105834	scaffold_4496	4544	5436	+	Sense
asmbl_50683	Chr05K	91447923	91448302	+	Intergenic
asmbl_72852	Chr07K	72948488	72953468	+	Intergenic
asmbl_66152	Chr06N	21000555	21000918	+	Sense
asmbl_57593	Chr05N	61578635	61579128	+	Intergenic
asmbl_82880	Chr08N	19291931	19292718	+	Sense
asmbl_102314	Chr09N	118332149	118334085	+	Sense
asmbl_84960	Chr09K	1124141	1124583	+	Sense
asmbl_63614	Chr06K	56025555	56035178	-	Intergenic
asmbl_80475	Chr08K	56932028	56936313	+	Sense
asmbl_38126	Chr04K	10059124	10060027	+	Sense
asmbl_8251	Chr01N	17617022	17620003	-	Antisense
asmbl_29502	Chr03K	17031515	17031969	-	Antisense
asmbl_66270	Chr06N	24467991	24471790	-	Antisense
asmbl_55078	Chr05N	11709328	11714358	+	Sense
asmbl_40037	Chr04K	49573451	49576004	+	Sense
asmbl_89219	Chr09K	60763154	60763678	+	Sense
asmbl_20889	Chr02N	14198579	14200510	-	Antisense
asmbl_16663	Chr02K	58397454	58398320	+	Sense
asmbl_97330	Chr09N	56770546	56773048	+	Sense
asmbl_29070	Chr03K	13898884	13899950	+	Intron
asmbl_23453	Chr02N	63111035	63111745	+	Intergenic
asmbl_88512	Chr09K	50112448	50114287	-	Antisense
asmbl_38510	Chr04K	18386820	18387753	+	Intron
asmbl_21165	Chr02N	18230022	18230818	+	Intergenic
asmbl_19983	Chr02N	703892	704711	+	Intergenic
asmbl_48445	Chr05K	59129729	59131356	+	Sense
asmbl_44299	Chr04N	49252143	49252795	+	Sense
asmbl_56540	Chr05N	34936646	34937039	+	Intergenic
asmbl_36899	Chr03N	56028064	56028593	+	Intergenic
asmbl_12580	Chr01N	92469791	92470352	+	Sense
asmbl_84915	Chr09K	902883	903461	+	Intron
asmbl_3958	Chr01K	60612525	60613468	+	Sense
asmbl_61281	Chr06K	1832641	1833715	+	Sense
asmbl_57711	Chr05N	64461633	64463775	+	Sense
asmbl_12246	Chr01N	90088806	90091405	+	Sense
asmbl_40773	Chr04K	57537787	57543349	+	Sense
asmbl_2912	Chr01K	41873723	41876408	+	Sense
asmbl_87898	Chr09K	35902672	35903128	-	Antisense
asmbl_7706	Chr01N	8882578	8882934	+	Intergenic
asmbl_3334	Chr01K	50712434	50713539	-	Antisense
asmbl_69225	Chr07K	19371107	19371563	+	Intergenic
asmbl_84549	Chr08N	69109281	69111022	+	Sense
asmbl_80268	Chr08K	50648710	50649646	+	Intergenic
asmbl_70523	Chr07K	49592648	49593338	-	Antisense
asmbl_567	Chr01K	4099257	4100067	+	Intergenic
asmbl_60652	Chr05N	97180794	97182594	-	Antisense
asmbl_100020	Chr09N	99095167	99095579	+	Sense
asmbl_98167	Chr09N	78102587	78103438	+	Intergenic
asmbl_88966	Chr09K	55365285	55365864	-	Intergenic
asmbl_64696	Chr06K	70193572	70194113	+	Sense
asmbl_3337	Chr01K	50738523	50738958	+	Intergenic
asmbl_73712	Chr07N	8440262	8440829	+	Intergenic
asmbl_88381	Chr09K	47676906	47677496	+	Intron
asmbl_60682	Chr05N	97322578	97323237	+	Sense
asmbl_66043	Chr06N	17406467	17407003	+	Sense
asmbl_105294	scaffold_3485	52	718	+	Intergenic
asmbl_35615	Chr03N	36729483	36729994	+	Sense
asmbl_9157	Chr01N	44283855	44284242	+	Intergenic
asmbl_107019	scaffold_8436	3233	5975	+	Sense
asmbl_96834	Chr09N	44448353	44449435	+	Intergenic
asmbl_36058	Chr03N	44324443	44326138	-	Antisense
asmbl_84359	Chr08N	66155443	66156676	+	Intergenic
asmbl_3578	Chr01K	57105191	57105829	+	Sense
asmbl_7228	Chr01N	4211564	4212364	+	Intron
asmbl_101795	Chr09N	111635121	111636576	-	Intergenic
asmbl_29859	Chr03K	19525484	19525903	+	Sense
asmbl_32775	Chr03K	65034267	65034925	+	Intergenic
asmbl_16618	Chr02K	57970752	57972373	+	Intergenic
asmbl_104214	scaffold_2114	279	1174	+	Intergenic
asmbl_67404	Chr06N	63795776	63796235	+	Sense
asmbl_88972	Chr09K	55998780	55999701	+	Intergenic
asmbl_97494	Chr09N	60854115	60854714	+	Sense
asmbl_47718	Chr05K	35479444	35480077	+	Intron
asmbl_37110	Chr04K	1286037	1286574	+	Sense
asmbl_14884	Chr02K	21213369	21214254	-	Intron
asmbl_54355	Chr05N	4603991	4604603	+	Intergenic
asmbl_61582	Chr06K	8026883	8028431	+	Intron
asmbl_9635	Chr01N	56878027	56879896	+	Sense
asmbl_26147	Chr02N	93830346	93831269	+	Intergenic
asmbl_14819	Chr02K	19375676	19376497	+	Sense
asmbl_27119	Chr02N	101878252	101878616	+	Intergenic
asmbl_15827	Chr02K	43210294	43213776	-	Intergenic
asmbl_15553	Chr02K	41194886	41195378	+	Sense
asmbl_16349	Chr02K	52503533	52504027	+	Intergenic
asmbl_97293	Chr09N	56081628	56083621	+	Intergenic
asmbl_74501	Chr07N	33506539	33508475	+	Sense
asmbl_61336	Chr06K	2537869	2538869	-	Intergenic
asmbl_7567	Chr01N	7508606	7508987	+	Intron
asmbl_17376	Chr02K	68992718	68995287	+	Intergenic
asmbl_76431	Chr07N	58330916	58331365	+	Sense
asmbl_104487	scaffold_2366	12080	12514	+	Sense
asmbl_5321	Chr01K	72381469	72389800	-	Antisense
asmbl_92790	Chr09K	86209365	86210387	+	Sense
asmbl_17246	Chr02K	67753651	67754604	+	Intergenic
asmbl_6780	Chr01N	2349276	2349917	-	Intergenic
asmbl_100645	Chr09N	103485500	103486552	-	Antisense
asmbl_43503	Chr04N	32012877	32016209	-	Intergenic
asmbl_34468	Chr03N	8124563	8126685	+	Sense
asmbl_8388	Chr01N	20242023	20242474	+	Intergenic
asmbl_15126	Chr02K	28772636	28773214	+	Sense
asmbl_75898	Chr07N	51810512	51812267	+	Intergenic
asmbl_2797	Chr01K	39332025	39334043	+	Intergenic
asmbl_106138	scaffold_538	4732	7724	+	Sense
asmbl_102886	scaffold_1091	24522	26389	+	Intergenic
asmbl_20535	Chr02N	6988026	6989604	+	Sense
asmbl_75608	Chr07N	48514341	48515090	+	Intergenic
asmbl_86828	Chr09K	18252968	18253503	+	Intergenic
asmbl_18506	Chr02K	82015540	82016881	+	Sense
asmbl_15266	Chr02K	31528174	31530347	+	Intergenic
asmbl_40947	Chr04K	59277779	59278206	+	Intergenic
asmbl_74040	Chr07N	19125445	19129460	+	Intergenic
asmbl_62884	Chr06K	35952922	35954348	+	Sense
asmbl_90692	Chr09K	73049467	73051822	+	Intron
asmbl_38977	Chr04K	30679893	30680735	+	Intergenic
asmbl_74173	Chr07N	21269555	21269945	+	Intergenic
asmbl_83691	Chr08N	48563182	48564423	+	Sense
asmbl_92507	Chr09K	84775911	84777394	-	Antisense
asmbl_38006	Chr04K	8609018	8615486	+	Sense
asmbl_43986	Chr04N	45968324	45971023	+	Sense
asmbl_44425	Chr04N	50291495	50292883	+	Sense
asmbl_79601	Chr08K	27955964	27956539	+	Intergenic
asmbl_82223	Chr08N	7502128	7503956	-	Intergenic
asmbl_74176	Chr07N	21863313	21864111	+	Intergenic
asmbl_29758	Chr03K	18540506	18543133	+	Sense
asmbl_50352	Chr05K	84731838	84732226	+	Sense
asmbl_9560	Chr01N	51717875	51718650	+	Intergenic
asmbl_40149	Chr04K	51143862	51144999	+	Sense
asmbl_79704	Chr08K	29806732	29807742	+	Intergenic
asmbl_6841	Chr01N	2754224	2757611	-	Intron
asmbl_78971	Chr08K	11277740	11278171	-	Intergenic
asmbl_62650	Chr06K	29987894	29988848	-	Intergenic
asmbl_4359	Chr01K	63170448	63171266	+	Sense
asmbl_74812	Chr07N	38799408	38799949	+	Sense
asmbl_97407	Chr09N	58290472	58291127	-	Intergenic
asmbl_20953	Chr02N	15591192	15592766	+	Intergenic
asmbl_21782	Chr02N	34175080	34175459	+	Intergenic
asmbl_100481	Chr09N	102083574	102084321	+	Intergenic
asmbl_32482	Chr03K	61646119	61649218	+	Sense
asmbl_66814	Chr06N	44623158	44623885	-	Antisense
asmbl_97541	Chr09N	62390808	62393261	+	Sense
asmbl_28943	Chr03K	13314090	13316754	+	Sense
asmbl_7682	Chr01N	8635550	8636134	+	Sense
asmbl_47231	Chr05K	27174715	27178657	-	Antisense
asmbl_2851	Chr01K	40807817	40808288	-	Intergenic
asmbl_9272	Chr01N	47963606	47965317	+	Intergenic
asmbl_104099	scaffold_20	251418	253172	+	Sense
asmbl_102853	scaffold_10771	0	1813	+	Intergenic
asmbl_57255	Chr05N	53631314	53631775	-	Antisense
asmbl_51357	Chr05K	96365760	96366398	-	Intergenic
asmbl_313	Chr01K	2693645	2694158	+	Sense
asmbl_67709	Chr06N	70029564	70029942	+	Intron
asmbl_43610	Chr04N	35714950	35717029	+	Intergenic
asmbl_78242	Chr08K	1779443	1780051	+	Sense
asmbl_45937	Chr05K	10059236	10059614	+	Sense
asmbl_66330	Chr06N	27234060	27235288	+	Sense
asmbl_80492	Chr08K	56931742	56933057	+	Sense
asmbl_78825	Chr08K	8575015	8576071	-	Antisense
asmbl_30079	Chr03K	24733357	24734342	+	Sense
asmbl_64023	Chr06K	61466684	61467340	+	Intergenic
asmbl_65854	Chr06N	15039722	15051786	-	Antisense
asmbl_39242	Chr04K	33308785	33310911	+	Intergenic
asmbl_79340	Chr08K	22333829	22334696	+	Intergenic
asmbl_57067	Chr05N	44488502	44489889	+	Intergenic
asmbl_103510	scaffold_15279	81	1224	+	Intergenic
asmbl_68969	Chr07K	8197013	8198098	+	Intergenic
asmbl_86266	Chr09K	11295687	11296609	-	Antisense
asmbl_97446	Chr09N	60343424	60345362	+	Intergenic
asmbl_75836	Chr07N	50966041	50968105	+	Sense
asmbl_12608	Chr01N	92689875	92690510	+	Intergenic
asmbl_1900	Chr01K	22090209	22090806	+	Intergenic
asmbl_69609	Chr07K	33321665	33323005	+	Sense
asmbl_79091	Chr08K	15076893	15078277	+	Intergenic
asmbl_36893	Chr03N	55660083	55661408	+	Intergenic
asmbl_74681	Chr07N	37541304	37542249	+	Sense
asmbl_21371	Chr02N	23301189	23302222	+	Intergenic
asmbl_15771	Chr02K	42371776	42373454	+	Intergenic
asmbl_53254	Chr05K	111063075	111064070	+	Sense
asmbl_52668	Chr05K	107045074	107045548	+	Intergenic
asmbl_20880	Chr02N	13954298	13955025	+	Intergenic
asmbl_100015	Chr09N	99079218	99080385	+	Intergenic
asmbl_15243	Chr02K	30985258	30985745	+	Sense
asmbl_50433	Chr05K	85002973	85003784	+	Sense
asmbl_69314	Chr07K	21236398	21237007	-	Intron
asmbl_4588	Chr01K	64879482	64881434	+	Intergenic
asmbl_60247	Chr05N	92706098	92708636	+	Sense
asmbl_9306	Chr01N	48248292	48249761	-	Antisense
asmbl_57049	Chr05N	42886357	42887066	+	Sense
asmbl_34689	Chr03N	13841860	13843254	+	Intergenic
asmbl_31224	Chr03K	38584323	38585257	+	Sense
asmbl_60620	Chr05N	96205002	96206181	+	Sense
asmbl_83450	Chr08N	38199634	38201013	+	Intergenic
asmbl_33466	Chr03K	72428024	72428679	+	Intergenic
asmbl_94739	Chr09N	13282110	13282822	+	Intergenic
asmbl_24042	Chr02N	73363915	73368804	+	Sense
asmbl_65180	Chr06N	1516465	1519060	-	Antisense
asmbl_72818	Chr07K	72282983	72285010	-	Intergenic
asmbl_72272	Chr07K	68429324	68429824	+	Intergenic
asmbl_33838	Chr03N	1950304	1957895	-	Antisense
asmbl_98923	Chr09N	88176574	88177318	+	Intergenic
asmbl_62306	Chr06K	21082660	21083352	+	Intergenic
asmbl_48372	Chr05K	56510813	56514762	-	Antisense
asmbl_90872	Chr09K	74971488	74973936	-	Intergenic
asmbl_48659	Chr05K	63610387	63611120	+	Intergenic
asmbl_42241	Chr04N	10160146	10162615	+	Sense
asmbl_31223	Chr03K	38582976	38583920	-	Intergenic
asmbl_48377	Chr05K	56629891	56630261	+	Intergenic
asmbl_75815	Chr07N	50591793	50592820	+	Sense
asmbl_3858	Chr01K	59661666	59662228	+	Intron
asmbl_66081	Chr06N	18959644	18965229	-	Antisense
asmbl_97623	Chr09N	62979860	62980757	+	Intergenic
asmbl_32729	Chr03K	64573099	64573593	+	Sense
asmbl_96971	Chr09N	50587220	50587585	-	Intergenic
asmbl_21764	Chr02N	34007788	34008496	+	Intergenic
asmbl_102949	scaffold_1124	24284	25150	+	Intergenic
asmbl_80663	Chr08K	62528770	62529692	+	Sense
asmbl_23873	Chr02N	69951137	69952089	+	Sense
asmbl_56644	Chr05N	37232017	37234148	+	Sense
asmbl_102926	scaffold_11124	0	355	+	Intergenic
asmbl_8059	Chr01N	15400275	15406060	-	Antisense
asmbl_102589	Chr09N	121903321	121905263	+	Sense
asmbl_8755	Chr01N	31622405	31623721	-	Antisense
asmbl_21690	Chr02N	32896707	32897294	+	Intron
asmbl_107086	scaffold_874	18944	19399	+	Sense
asmbl_57057	Chr05N	43251837	43252848	+	Sense
asmbl_83204	Chr08N	27407740	27408493	-	Antisense
asmbl_1327	Chr01K	11803857	11805954	+	Sense
asmbl_42999	Chr04N	26132156	26133878	+	Sense
asmbl_1843	Chr01K	20869929	20871142	-	Intergenic
asmbl_61644	Chr06K	8660863	8662918	+	Sense
asmbl_1885	Chr01K	21726954	21728378	+	Intergenic
asmbl_76706	Chr07N	61297716	61299655	+	Sense
asmbl_33113	Chr03K	69176724	69178716	+	Intergenic
asmbl_65229	Chr06N	2046336	2047035	+	Sense
asmbl_48354	Chr05K	56211462	56213545	+	Sense
asmbl_61482	Chr06K	4999363	5000771	-	Antisense
asmbl_8534	Chr01N	28013019	28014307	+	Intergenic
asmbl_30730	Chr03K	34420189	34420912	+	Sense
asmbl_16597	Chr02K	57836558	57838997	+	Sense
asmbl_48434	Chr05K	59005102	59008070	+	Sense
asmbl_41951	Chr04N	5658749	5664233	+	Intergenic
asmbl_60545	Chr05N	95458535	95461390	+	Sense
asmbl_49165	Chr05K	72897804	72898541	+	Sense
asmbl_66352	Chr06N	27418437	27420638	+	Sense
asmbl_53308	Chr05K	111524919	111525337	+	Sense
asmbl_44816	Chr04N	54822105	54822565	+	Intron
asmbl_82594	Chr08N	13121441	13122312	+	Sense
asmbl_14354	Chr02K	12597530	12597913	+	Sense
asmbl_97785	Chr09N	70920709	70924950	+	Sense
asmbl_82638	Chr08N	15115702	15116246	+	Intergenic
asmbl_35966	Chr03N	42921681	42923866	+	Sense
asmbl_96810	Chr09N	40767617	40768747	+	Intergenic
asmbl_79944	Chr08K	33117608	33118560	+	Intergenic
asmbl_84410	Chr08N	67465678	67466411	+	Sense
asmbl_96136	Chr09N	28775219	28776880	+	Sense
asmbl_104927	scaffold_286	11316	12776	-	Antisense
asmbl_41551	Chr04N	2457911	2458271	+	Intron
asmbl_88709	Chr09K	51573782	51574243	+	Sense
asmbl_14406	Chr02K	13269408	13269858	+	Sense
asmbl_21375	Chr02N	24734540	24735678	+	Sense
asmbl_4215	Chr01K	62140012	62140655	+	Intron
asmbl_30680	Chr03K	34099611	34106476	+	Sense
asmbl_101501	Chr09N	109789798	109793719	+	Intergenic
asmbl_103802	scaffold_17694	153	1745	+	Intergenic
asmbl_69201	Chr07K	16957693	16960239	+	Intergenic
asmbl_103780	scaffold_17460	145	974	+	Intergenic
asmbl_106245	scaffold_5719	1644	2217	+	Intergenic
asmbl_2371	Chr01K	29759705	29760082	+	Intergenic
asmbl_76205	Chr07N	56196613	56197168	+	Sense
asmbl_82376	Chr08N	9415367	9415825	+	Intergenic
asmbl_42874	Chr04N	23048748	23050791	+	Intergenic
asmbl_77871	Chr07N	68958270	68958805	+	Sense
asmbl_10594	Chr01N	73039751	73040332	+	Sense
asmbl_105804	scaffold_4437	0	805	+	Intergenic
asmbl_68695	Chr07K	1098888	1099553	-	Intergenic
asmbl_98691	Chr09N	83435341	83436185	+	Sense
asmbl_82872	Chr08N	19285973	19291616	+	Sense
asmbl_6481	Chr01K	79866056	79869884	-	Intergenic
asmbl_41841	Chr04N	5170482	5171174	-	Antisense
asmbl_105749	scaffold_4302	10375	12234	-	Antisense
asmbl_31960	Chr03K	50852403	50854149	-	Intergenic
asmbl_49072	Chr05K	70207416	70208229	+	Intergenic
asmbl_22349	Chr02N	44532273	44532662	+	Intergenic
asmbl_18320	Chr02K	79709456	79711780	+	Intergenic
asmbl_30700	Chr03K	34229810	34231615	+	Sense
asmbl_67074	Chr06N	49601410	49603724	+	Intron
asmbl_95877	Chr09N	25459858	25460820	+	Sense
asmbl_91496	Chr09K	78825391	78825944	-	Intergenic
asmbl_104343	scaffold_224	10166	17077	+	Sense
asmbl_104118	scaffold_20140	107	1536	+	Intergenic
asmbl_76600	Chr07N	60153136	60153679	+	Sense
asmbl_38273	Chr04K	14621072	14621867	+	Intergenic
asmbl_35936	Chr03N	42828800	42829336	+	Sense
asmbl_80439	Chr08K	56556177	56556637	+	Intergenic
asmbl_83293	Chr08N	29632733	29633091	+	Sense
asmbl_62150	Chr06K	13818841	13820483	-	Antisense
asmbl_36778	Chr03N	53038663	53039543	+	Sense
asmbl_98044	Chr09N	76561128	76563799	+	Intergenic
asmbl_106481	scaffold_6589	1159	2351	+	Sense
asmbl_31880	Chr03K	49535924	49537855	+	Sense
asmbl_85504	Chr09K	3713551	3715251	+	Intron
asmbl_80335	Chr08K	52786943	52788558	+	Sense
asmbl_42641	Chr04N	16354234	16355557	+	Intergenic
asmbl_706	Chr01K	4945210	4949988	+	Sense
asmbl_11538	Chr01N	83878551	83880559	+	Sense
asmbl_14954	Chr02K	22606378	22608004	-	Antisense
asmbl_101794	Chr09N	111635145	111636564	-	Intergenic
asmbl_44037	Chr04N	46547870	46550663	+	Intergenic
asmbl_78794	Chr08K	8241239	8243784	+	Sense
asmbl_13804	Chr02K	6144580	6146656	+	Sense
asmbl_55337	Chr05N	16486700	16488958	-	Antisense
asmbl_54370	Chr05N	4770633	4771296	+	Sense
asmbl_106141	scaffold_538	25273	25862	+	Sense
asmbl_55682	Chr05N	20959986	20960347	+	Intergenic
asmbl_19984	Chr02N	729316	729670	-	Intergenic
asmbl_20836	Chr02N	12957339	12957821	-	Antisense
asmbl_39060	Chr04K	31274133	31276159	+	Sense
asmbl_87685	Chr09K	31041396	31043987	+	Sense
asmbl_39492	Chr04K	40113840	40114623	+	Sense
asmbl_75575	Chr07N	48409169	48411028	+	Sense
asmbl_76657	Chr07N	60611107	60612320	-	Antisense
asmbl_34655	Chr03N	12192807	12193641	+	Sense
asmbl_7723	Chr01N	9025799	9027448	+	Intergenic
asmbl_36797	Chr03N	53243388	53245802	-	Antisense
asmbl_42025	Chr04N	7611510	7612966	+	Sense
asmbl_105914	scaffold_4801	7201	10547	+	Intergenic
asmbl_36499	Chr03N	50848840	50866655	+	Sense
asmbl_106210	scaffold_56	66189	67046	+	Intergenic
asmbl_17402	Chr02K	69500859	69503435	+	Intergenic
asmbl_66913	Chr06N	46803671	46804183	+	Intron
asmbl_98558	Chr09N	81657186	81657807	+	Intron
asmbl_103348	scaffold_13912	724	2270	+	Intergenic
asmbl_71677	Chr07K	61092351	61094921	-	Intergenic
asmbl_97791	Chr09N	70920717	70924953	+	Sense
asmbl_18178	Chr02K	78666657	78667168	+	Intron
asmbl_106900	scaffold_7868	415	1534	+	Intergenic
asmbl_38582	Chr04K	19167519	19167931	+	Sense
asmbl_40064	Chr04K	49832342	49834539	+	Sense
asmbl_59045	Chr05N	84392630	84393269	+	Intergenic
asmbl_38304	Chr04K	15448729	15450168	+	Intergenic
asmbl_75704	Chr07N	49334302	49339186	+	Sense
asmbl_21610	Chr02N	30227581	30229766	+	Sense
asmbl_85585	Chr09K	4217183	4218485	+	Sense
asmbl_86659	Chr09K	13899061	13899624	+	Intron
asmbl_9085	Chr01N	41371820	41372328	+	Intergenic
asmbl_16027	Chr02K	45272514	45273038	+	Intergenic
asmbl_29877	Chr03K	20743079	20746358	+	Sense
asmbl_105123	scaffold_3102	6141	6934	+	Sense
asmbl_81252	Chr08K	73281643	73282045	+	Sense
asmbl_2484	Chr01K	35724164	35725147	+	Intergenic
asmbl_13412	Chr02K	241920	243142	+	Sense
asmbl_59010	Chr05N	82646925	82647802	+	Intergenic
asmbl_3670	Chr01K	58129495	58130242	-	Antisense
asmbl_30010	Chr03K	22830630	22831681	+	Sense
asmbl_104249	scaffold_2153	9555	10265	+	Intergenic
asmbl_106412	scaffold_637	24170	24684	+	Intergenic
asmbl_72841	Chr07K	72768324	72768887	+	Intergenic
asmbl_16008	Chr02K	45097411	45097808	+	Sense
asmbl_11535	Chr01N	83859150	83862567	+	Intergenic
asmbl_48230	Chr05K	52523009	52523832	-	Antisense
asmbl_1119	Chr01K	9189155	9189510	+	Sense
asmbl_105945	scaffold_49	43803	44381	-	Intergenic
asmbl_48740	Chr05K	64389586	64394085	-	Intergenic
asmbl_86850	Chr09K	18527739	18530159	+	Sense
asmbl_104758	scaffold_269	17658	18217	+	Intergenic
asmbl_98772	Chr09N	86812147	86812860	+	Intergenic
asmbl_10343	Chr01N	71718360	71720137	+	Intergenic
asmbl_20220	Chr02N	4361072	4361438	+	Intron
asmbl_96440	Chr09N	32499075	32499533	+	Sense
asmbl_21614	Chr02N	30252301	30252728	+	Intergenic
asmbl_103477	scaffold_15043	958	1378	+	Sense
asmbl_84750	Chr08N	72351054	72351728	-	Antisense
asmbl_55060	Chr05N	11331709	11336482	+	Sense
asmbl_78645	Chr08K	6720101	6721590	+	Sense
asmbl_20118	Chr02N	3491670	3494982	+	Intergenic
asmbl_8325	Chr01N	19405417	19409218	+	Sense
asmbl_97832	Chr09N	72295948	72298416	-	Intergenic
asmbl_31371	Chr03K	39900890	39901878	+	Intergenic
asmbl_67592	Chr06N	68557852	68559105	-	Antisense
asmbl_64750	Chr06K	70736535	70738119	+	Intron
asmbl_85707	Chr09K	6318022	6319038	+	Intergenic
asmbl_17645	Chr02K	72957842	72959627	+	Sense
asmbl_91024	Chr09K	75785338	75787245	+	Sense
asmbl_30011	Chr03K	22830667	22831689	+	Sense
asmbl_107236	scaffold_962	12019	12705	+	Intergenic
asmbl_52387	Chr05K	105313352	105313827	+	Intergenic
asmbl_48500	Chr05K	59579323	59579720	+	Sense
asmbl_80318	Chr08K	52076158	52078851	+	Intergenic
asmbl_67533	Chr06N	65629176	65630459	-	Antisense
asmbl_80019	Chr08K	37288526	37289192	+	Sense
asmbl_94214	Chr09N	9835309	9838612	-	Antisense
asmbl_5646	Chr01K	75158033	75160630	+	Intergenic
asmbl_101257	Chr09N	108379818	108380252	+	Sense
asmbl_58009	Chr05N	69470015	69472895	+	Intergenic
asmbl_70533	Chr07K	49855878	49858405	-	Antisense
asmbl_15073	Chr02K	24242422	24242959	-	Antisense
asmbl_62590	Chr06K	27665609	27668801	+	Sense
asmbl_38127	Chr04K	10059166	10060027	+	Sense
asmbl_5473	Chr01K	73280057	73282501	-	Antisense
asmbl_67747	Chr06N	70536336	70536723	+	Sense
asmbl_69567	Chr07K	29588763	29589578	+	Intergenic
asmbl_54446	Chr05N	5382886	5385741	+	Sense
asmbl_90171	Chr09K	67124652	67125526	+	Intron
asmbl_46086	Chr05K	11063418	11065143	-	Antisense
asmbl_63665	Chr06K	56521719	56522786	+	Intergenic
asmbl_62681	Chr06K	31192981	31195325	+	Sense
asmbl_106813	scaffold_7520	0	777	+	Intergenic
asmbl_106303	scaffold_5930	905	1689	-	Antisense
asmbl_31490	Chr03K	40721029	40721766	+	Intron
asmbl_79353	Chr08K	22653495	22658012	+	Sense
asmbl_41012	Chr04K	60005209	60007423	+	Sense
asmbl_74499	Chr07N	33454777	33455371	+	Intergenic
asmbl_107045	scaffold_852	27460	28386	+	Intergenic
asmbl_62262	Chr06K	18283025	18284142	+	Intergenic
asmbl_59233	Chr05N	85992917	85994638	+	Intergenic
asmbl_5161	Chr01K	71610346	71615560	+	Sense
asmbl_81160	Chr08K	72348731	72349628	+	Intergenic
asmbl_46461	Chr05K	19273742	19276263	+	Sense
asmbl_14074	Chr02K	8458119	8459128	+	Sense
asmbl_67169	Chr06N	52531479	52532341	+	Sense
asmbl_69058	Chr07K	12910628	12912173	+	Sense
asmbl_91889	Chr09K	80761339	80763423	+	Sense
asmbl_97313	Chr09N	56464999	56466983	+	Sense
asmbl_69633	Chr07K	33839086	33841142	+	Sense
asmbl_81149	Chr08K	72152385	72155480	-	Intergenic
asmbl_62903	Chr06K	36204212	36208783	-	Antisense
asmbl_83148	Chr08N	26927879	26928791	+	Intergenic
asmbl_19095	Chr02K	87915201	87917166	-	Antisense
asmbl_66537	Chr06N	33411352	33411947	+	Sense
asmbl_49717	Chr05K	78210356	78212720	-	Intergenic
asmbl_61975	Chr06K	12011552	12012256	-	Antisense
asmbl_6203	Chr01K	78942565	78943221	+	Sense
asmbl_66669	Chr06N	39140939	39141341	+	Intergenic
asmbl_42926	Chr04N	24311260	24312698	-	Intergenic
asmbl_32252	Chr03K	57913547	57917818	+	Sense
asmbl_65089	Chr06N	805736	807357	+	Intergenic
asmbl_52200	Chr05K	104286712	104292298	+	Intergenic
asmbl_9225	Chr01N	47428836	47429542	+	Intergenic
asmbl_30129	Chr03K	25716128	25716594	+	Intron
asmbl_26198	Chr02N	94261490	94262787	+	Intron
asmbl_46919	Chr05K	22569423	22569959	+	Sense
asmbl_82680	Chr08N	16244058	16246352	+	Intergenic
asmbl_84280	Chr08N	65003535	65005074	+	Sense
asmbl_713	Chr01K	5038007	5038511	+	Sense
asmbl_106531	scaffold_676	25080	25786	+	Intergenic
asmbl_32204	Chr03K	57401608	57403891	-	Antisense
asmbl_29566	Chr03K	17629234	17632368	-	Intergenic
asmbl_102840	scaffold_1070	9207	9871	-	Antisense
asmbl_104690	scaffold_26013	243	1211	+	Intergenic
asmbl_12100	Chr01N	88678719	88679072	+	Sense
asmbl_1723	Chr01K	18452427	18454467	+	Intergenic
asmbl_70519	Chr07K	49579218	49583989	+	Sense
asmbl_38766	Chr04K	27713149	27715480	-	Antisense
asmbl_87871	Chr09K	35345700	35347712	-	Antisense
asmbl_62244	Chr06K	16840076	16841896	-	Antisense
asmbl_66278	Chr06N	24776086	24778506	+	Sense
asmbl_35244	Chr03N	23222642	23224509	+	Intergenic
asmbl_15503	Chr02K	40198226	40199774	+	Intron
asmbl_57205	Chr05N	51546650	51547126	+	Intergenic
asmbl_77837	Chr07N	68803680	68804933	+	Intergenic
asmbl_80186	Chr08K	46080218	46081860	+	Intergenic
asmbl_58997	Chr05N	82185723	82187759	+	Intergenic
asmbl_7794	Chr01N	9539505	9540231	-	Intergenic
asmbl_106821	scaffold_754	6678	9430	+	Sense
asmbl_97442	Chr09N	59791883	59794607	-	Antisense
asmbl_73164	Chr07K	74807138	74809874	+	Intergenic
asmbl_34687	Chr03N	13410783	13411891	+	Sense
asmbl_79050	Chr08K	14154732	14156871	+	Intergenic
asmbl_18949	Chr02K	86181252	86182091	+	Sense
asmbl_64223	Chr06K	64977688	64978223	+	Intergenic
asmbl_26480	Chr02N	97206791	97207512	+	Intergenic
asmbl_84991	Chr09K	1290082	1290454	+	Intron
asmbl_71396	Chr07K	58773231	58773754	+	Intergenic
asmbl_70532	Chr07K	49855878	49859277	-	Antisense
asmbl_92191	Chr09K	82650197	82650563	+	Intron
asmbl_93503	Chr09N	3386960	3391134	+	Sense
asmbl_98771	Chr09N	86812024	86812718	+	Intergenic
asmbl_60548	Chr05N	95458535	95461179	+	Sense
asmbl_59003	Chr05N	82638352	82638822	+	Intergenic
asmbl_34312	Chr03N	6359526	6360859	+	Intron
asmbl_23359	Chr02N	58964479	58965559	+	Intergenic
asmbl_89211	Chr09K	60754271	60755400	+	Intergenic
asmbl_87592	Chr09K	29876847	29877416	-	Antisense
asmbl_61844	Chr06K	10537135	10538259	-	Intergenic
asmbl_64475	Chr06K	68022425	68022793	-	Antisense
asmbl_105550	scaffold_394	19406	21311	+	Intergenic
asmbl_44352	Chr04N	49750657	49752232	+	Intron
asmbl_28578	Chr03K	9563063	9565347	-	Antisense
asmbl_66880	Chr06N	46259092	46260743	+	Intergenic
asmbl_16929	Chr02K	60938156	60941413	-	Intergenic
asmbl_13086	Chr01N	96443897	96446988	+	Sense
asmbl_4991	Chr01K	70472633	70475180	+	Sense
asmbl_7959	Chr01N	12811841	12812315	+	Sense
asmbl_50348	Chr05K	84721350	84721897	+	Intergenic
asmbl_62611	Chr06K	28284571	28285318	-	Intergenic
asmbl_32100	Chr03K	55471252	55472238	+	Intergenic
asmbl_24857	Chr02N	81350082	81350825	+	Sense
asmbl_36060	Chr03N	44350756	44351107	-	Intergenic
asmbl_10644	Chr01N	73493908	73494812	-	Antisense
asmbl_94416	Chr09N	10815611	10816028	+	Sense
asmbl_90951	Chr09K	75519778	75522068	+	Sense
asmbl_5027	Chr01K	70832333	70833444	+	Intergenic
asmbl_107164	scaffold_915	24089	24718	+	Intron
asmbl_59109	Chr05N	84897213	84897963	-	Antisense
asmbl_8608	Chr01N	29950118	29951540	+	Sense
asmbl_79705	Chr08K	29831836	29832289	-	Antisense
asmbl_9996	Chr01N	68222893	68224065	+	Sense
asmbl_23190	Chr02N	57043067	57043514	-	Intergenic
asmbl_56369	Chr05N	32893328	32894232	+	Intergenic
asmbl_7960	Chr01N	12824291	12828128	+	Sense
asmbl_55867	Chr05N	22758406	22759696	+	Sense
asmbl_90186	Chr09K	67232159	67232562	+	Sense
asmbl_25896	Chr02N	91572068	91572867	+	Intergenic
asmbl_67442	Chr06N	64136726	64137076	+	Intergenic
asmbl_102930	scaffold_11144	767	2012	+	Intergenic
asmbl_12568	Chr01N	92353456	92354751	+	Intergenic
asmbl_42887	Chr04N	23473634	23475863	+	Intergenic
asmbl_6443	Chr01K	79731451	79733730	+	Sense
asmbl_97436	Chr09N	59055530	59055936	+	Sense
asmbl_103515	scaffold_1531	14617	14995	+	Sense
asmbl_55408	Chr05N	18909101	18909625	-	Antisense
asmbl_70185	Chr07K	46746676	46748954	+	Sense
asmbl_41563	Chr04N	2538130	2540034	+	Sense
asmbl_15261	Chr02K	31259699	31260658	+	Intergenic
asmbl_69320	Chr07K	21465535	21466013	+	Sense
asmbl_27683	Chr03K	1875641	1879213	-	Antisense
asmbl_3393	Chr01K	52556260	52556738	+	Intergenic
asmbl_4064	Chr01K	61500772	61501287	-	Antisense
asmbl_3489	Chr01K	55943162	55943634	+	Intron
asmbl_82687	Chr08N	16310439	16312102	+	Intergenic
asmbl_47499	Chr05K	32560752	32564709	-	Antisense
asmbl_64293	Chr06K	65763556	65764957	+	Sense
asmbl_8822	Chr01N	32581726	32583917	-	Intergenic
asmbl_42723	Chr04N	18539010	18539891	+	Intron
asmbl_4021	Chr01K	61302192	61305698	+	Sense
asmbl_28482	Chr03K	8860205	8861102	+	Sense
asmbl_70719	Chr07K	51846379	51847946	+	Sense
asmbl_4744	Chr01K	67381641	67382589	-	Antisense
asmbl_59176	Chr05N	85531497	85532163	+	Intergenic
asmbl_23280	Chr02N	57900577	57901302	+	Intergenic
asmbl_91702	Chr09K	79774308	79774683	+	Intron
asmbl_103532	scaffold_15491	1098	1590	+	Intergenic
asmbl_79508	Chr08K	26258568	26259021	+	Sense
asmbl_35685	Chr03N	39157711	39158582	+	Intergenic
asmbl_23523	Chr02N	66038249	66038785	+	Sense
asmbl_33384	Chr03K	71655064	71658126	+	Intergenic
asmbl_64655	Chr06K	69623290	69624768	+	Intergenic
asmbl_31974	Chr03K	52015923	52016282	+	Intergenic
asmbl_59898	Chr05N	90380707	90381078	+	Sense
asmbl_68763	Chr07K	2753566	2755105	+	Sense
asmbl_106563	scaffold_6833	47	579	-	Intergenic
asmbl_87809	Chr09K	34482361	34482881	+	Intergenic
asmbl_35917	Chr03N	42679043	42679439	+	Sense
asmbl_56433	Chr05N	33678243	33680690	+	Sense
asmbl_16287	Chr02K	51331151	51332968	+	Intergenic
asmbl_53589	Chr05K	114597677	114598617	+	Sense
asmbl_9576	Chr01N	52019088	52022208	+	Sense
asmbl_4905	Chr01K	69466719	69468780	+	Sense
asmbl_62716	Chr06K	31891606	31892020	-	Antisense
asmbl_21496	Chr02N	26259530	26259945	+	Intergenic
asmbl_40406	Chr04K	55060503	55061216	+	Intergenic
asmbl_101198	Chr09N	107925978	107927927	+	Sense
asmbl_103328	scaffold_1383	22684	23479	+	Intergenic
asmbl_11939	Chr01N	87363379	87364854	+	Sense
asmbl_8321	Chr01N	19405185	19407557	+	Sense
asmbl_47536	Chr05K	32977235	32978238	+	Sense
asmbl_67635	Chr06N	69153980	69161533	-	Antisense
asmbl_105211	scaffold_3322	1862	2662	-	Intron
asmbl_70539	Chr07K	50246420	50247408	+	Sense
asmbl_21197	Chr02N	18834066	18835157	+	Intron
asmbl_78982	Chr08K	11446105	11446996	+	Sense
asmbl_54188	Chr05N	2277096	2278520	+	Intron
asmbl_41421	Chr04N	1119272	1119940	+	Intron
asmbl_69254	Chr07K	20079263	20083741	-	Intergenic
asmbl_39635	Chr04K	43173626	43174288	-	Antisense
asmbl_30128	Chr03K	25709907	25710442	+	Intergenic
asmbl_94148	Chr09N	9485175	9485960	+	Intergenic
asmbl_29107	Chr03K	14188816	14190673	+	Sense
asmbl_104905	scaffold_283	29036	31287	-	Intergenic
asmbl_1704	Chr01K	18348465	18349877	+	Sense
asmbl_3712	Chr01K	58492514	58494063	+	Intron
asmbl_20678	Chr02N	8553595	8555968	+	Sense
asmbl_46160	Chr05K	12659672	12660172	+	Sense
asmbl_63835	Chr06K	59498568	59500398	-	Antisense
asmbl_48093	Chr05K	48027789	48028463	+	Intergenic
asmbl_66453	Chr06N	28271452	28271860	+	Intergenic
asmbl_60450	Chr05N	94067506	94068646	+	Intron
asmbl_53499	Chr05K	113686261	113690055	+	Sense
asmbl_95744	Chr09N	24134369	24134962	+	Intergenic
asmbl_84623	Chr08N	70120369	70121357	+	Intergenic
asmbl_82569	Chr08N	12337879	12338524	+	Intergenic
asmbl_62680	Chr06K	31167588	31168761	+	Intergenic
asmbl_56583	Chr05N	35798004	35799518	-	Intergenic
asmbl_67485	Chr06N	64740920	64741305	-	Antisense
asmbl_17547	Chr02K	72301726	72302983	+	Sense
asmbl_9020	Chr01N	36920153	36921521	+	Intron
asmbl_29322	Chr03K	15709985	15710522	-	Intergenic
asmbl_43765	Chr04N	44181010	44183578	-	Intergenic
asmbl_10322	Chr01N	71409717	71414182	-	Antisense
asmbl_51502	Chr05K	97171376	97176425	-	Antisense
asmbl_51886	Chr05K	100347663	100348163	-	Antisense
asmbl_43641	Chr04N	36321151	36324286	-	Antisense
asmbl_66190	Chr06N	21545861	21546436	-	Intron
asmbl_17748	Chr02K	73713681	73715788	+	Intergenic
asmbl_11448	Chr01N	82099976	82100726	+	Intergenic
asmbl_83976	Chr08N	55829330	55829818	+	Sense
asmbl_104569	scaffold_2451	0	1482	+	Sense
asmbl_50980	Chr05K	94226110	94228407	+	Sense
asmbl_56001	Chr05N	25797337	25798848	+	Intergenic
asmbl_68072	Chr06N	74992143	74993771	+	Sense
asmbl_69221	Chr07K	18182186	18183617	-	Intergenic
asmbl_38261	Chr04K	14166148	14167304	+	Sense
asmbl_17377	Chr02K	68992744	69001529	+	Intergenic
asmbl_41920	Chr04N	5528511	5528932	+	Intergenic
asmbl_96563	Chr09N	33758460	33759397	+	Intergenic
asmbl_8481	Chr01N	26691354	26692987	+	Sense
asmbl_3155	Chr01K	47559914	47562619	-	Antisense
asmbl_83329	Chr08N	32045240	32047927	-	Antisense
asmbl_72980	Chr07K	73560647	73561855	-	Antisense
asmbl_104307	scaffold_22	226142	229604	+	Sense
asmbl_8609	Chr01N	29949382	29950564	+	Sense
asmbl_38576	Chr04K	19090265	19093889	+	Intergenic
asmbl_2989	Chr01K	43572499	43576185	-	Antisense
asmbl_52329	Chr05K	105000046	105001696	+	Intergenic
asmbl_63545	Chr06K	55278820	55281672	+	Sense
asmbl_35750	Chr03N	40002202	40004720	-	Antisense
asmbl_98367	Chr09N	79662591	79664194	+	Intergenic
asmbl_87935	Chr09K	36770217	36770759	-	Intergenic
asmbl_11035	Chr01N	76650160	76652404	+	Sense
asmbl_101342	Chr09N	109002493	109003136	+	Sense
asmbl_98785	Chr09N	87066138	87066535	+	Intergenic
asmbl_80642	Chr08K	60873823	60876231	+	Sense
asmbl_103343	scaffold_1390	8176	8714	+	Intergenic
asmbl_96809	Chr09N	40752563	40755147	+	Intergenic
asmbl_44195	Chr04N	48248006	48248553	+	Intergenic
asmbl_76524	Chr07N	59316724	59318579	+	Intergenic
asmbl_24043	Chr02N	73363911	73368233	+	Sense
asmbl_31033	Chr03K	37008041	37010260	-	Antisense
asmbl_81941	Chr08N	3328762	3330621	-	Antisense
asmbl_38932	Chr04K	30200918	30206389	+	Sense
asmbl_27729	Chr03K	2305419	2306579	-	Intergenic
asmbl_74540	Chr07N	35985600	35986265	-	Intergenic
asmbl_103900	scaffold_18410	0	1023	+	Intergenic
asmbl_103832	scaffold_181	0	852	+	Intergenic
asmbl_31221	Chr03K	38579752	38584602	+	Sense
asmbl_78203	Chr08K	1349280	1349838	+	Intergenic
asmbl_21262	Chr02N	19896114	19897065	+	Intergenic
asmbl_10234	Chr01N	70611615	70612193	+	Sense
asmbl_51393	Chr05K	96494829	96495941	+	Intergenic
asmbl_58350	Chr05N	76153006	76153975	+	Sense
asmbl_105171	scaffold_3203	5628	8762	+	Intergenic
asmbl_15401	Chr02K	38015245	38016012	+	Sense
asmbl_68977	Chr07K	9460046	9460436	+	Intergenic
asmbl_93921	Chr09N	7522527	7524708	+	Intergenic
asmbl_15828	Chr02K	43211641	43213953	+	Intergenic
asmbl_74434	Chr07N	32094621	32095943	+	Sense
asmbl_57497	Chr05N	60519459	60521109	+	Intergenic
asmbl_81492	Chr08K	76117082	76117844	+	Intergenic
asmbl_1681	Chr01K	18115664	18116833	+	Sense
asmbl_47500	Chr05K	32560752	32564526	-	Antisense
asmbl_102741	scaffold_10204	197	1048	+	Intergenic
asmbl_97805	Chr09N	71115567	71115928	+	Sense
asmbl_80771	Chr08K	64068067	64069212	+	Intergenic
asmbl_24126	Chr02N	74420116	74421178	+	Intergenic
asmbl_63644	Chr06K	56308410	56309449	+	Intron
asmbl_104102	scaffold_20	297259	297805	-	Antisense
asmbl_82876	Chr08N	19285973	19291743	+	Sense
asmbl_60991	Chr05N	99819268	99821852	-	Antisense
asmbl_77094	Chr07N	63653312	63653669	-	Antisense
asmbl_12872	Chr01N	94792840	94795129	+	Sense
asmbl_75670	Chr07N	49056684	49057530	+	Intergenic
asmbl_30183	Chr03K	27154487	27156163	+	Sense
asmbl_92090	Chr09K	82049923	82050543	+	Sense
asmbl_86295	Chr09K	11744949	11745772	+	Intergenic
asmbl_51901	Chr05K	100459408	100461323	+	Sense
asmbl_47607	Chr05K	33973570	33974363	+	Intergenic
asmbl_90309	Chr09K	69268804	69271402	+	Sense
asmbl_11994	Chr01N	87611059	87613037	-	Antisense
asmbl_104759	scaffold_2692	12124	13040	+	Intergenic
asmbl_24492	Chr02N	77484265	77484939	+	Sense
asmbl_34579	Chr03N	9614847	9617672	-	Antisense
asmbl_66712	Chr06N	39623014	39623668	+	Intron
asmbl_68384	Chr06N	77633697	77634979	+	Sense
asmbl_30366	Chr03K	30049997	30050487	+	Intron
asmbl_67024	Chr06N	48905006	48905893	-	Antisense
asmbl_15800	Chr02K	42908327	42909065	+	Intergenic
asmbl_95554	Chr09N	22066547	22067300	+	Intergenic
asmbl_80773	Chr08K	64161384	64161736	+	Sense
asmbl_37391	Chr04K	3886504	3890604	-	Antisense
asmbl_16434	Chr02K	52922400	52923590	+	Sense
asmbl_63946	Chr06K	60843806	60845528	-	Antisense
asmbl_44237	Chr04N	48694264	48696325	+	Sense
asmbl_61084	Chr06K	234183	237776	+	Intergenic
asmbl_43985	Chr04N	45968324	45971010	+	Sense
asmbl_102307	Chr09N	118276863	118277573	+	Intergenic
asmbl_24251	Chr02N	75393134	75393552	+	Sense
asmbl_83625	Chr08N	43858119	43860222	+	Sense
asmbl_58268	Chr05N	75257981	75270020	+	Sense
asmbl_82224	Chr08N	7502231	7502606	+	Intergenic
asmbl_99963	Chr09N	98774121	98774693	-	Antisense
asmbl_5515	Chr01K	73594837	73595865	+	Intergenic
asmbl_29237	Chr03K	14993497	14995421	-	Intergenic
asmbl_19857	Chr02K	92899931	92903860	-	Antisense
asmbl_21314	Chr02N	22489764	22490465	+	Intergenic
asmbl_320	Chr01K	2886725	2888328	+	Intergenic
asmbl_35795	Chr03N	40761051	40762362	+	Intergenic
asmbl_61085	Chr06K	237170	237739	+	Intergenic
asmbl_90131	Chr09K	66933851	66934768	+	Intergenic
asmbl_82721	Chr08N	16963411	16965108	+	Sense
asmbl_52016	Chr05K	101051280	101051972	+	Sense
asmbl_27693	Chr03K	1915131	1915764	+	Sense
asmbl_106578	scaffold_6895	3981	4657	+	Intergenic
asmbl_98368	Chr09N	79664436	79665223	+	Intergenic
asmbl_105373	scaffold_365	27703	30534	+	Intron
asmbl_80133	Chr08K	43048822	43049852	+	Intergenic
asmbl_90952	Chr09K	75519778	75522015	+	Sense
asmbl_104430	scaffold_2303	8797	10085	+	Intergenic
asmbl_73801	Chr07N	13472831	13473670	+	Intergenic
asmbl_62280	Chr06K	20004107	20004823	+	Intergenic
asmbl_20772	Chr02N	9866911	9867887	+	Intergenic
asmbl_54652	Chr05N	7524360	7525194	+	Sense
asmbl_40342	Chr04K	52796495	52797064	+	Intergenic
asmbl_56581	Chr05N	35796400	35799537	-	Intergenic
asmbl_102053	Chr09N	112795897	112797133	+	Sense
asmbl_71903	Chr07K	63583038	63584228	+	Intergenic
asmbl_38160	Chr04K	11433994	11435571	+	Sense
asmbl_86767	Chr09K	15749656	15750110	+	Sense
asmbl_42902	Chr04N	23568716	23569605	+	Intron
asmbl_57470	Chr05N	59287602	59288131	+	Intergenic
asmbl_48202	Chr05K	52248002	52249680	+	Sense
asmbl_63410	Chr06K	51112408	51112780	-	Antisense
asmbl_1772	Chr01K	19049573	19051395	+	Intergenic
asmbl_13965	Chr02K	7405925	7406733	+	Intron
asmbl_24072	Chr02N	73941036	73941432	+	Sense
asmbl_96468	Chr09N	32950134	32951457	+	Intergenic
asmbl_56192	Chr05N	27845931	27848194	+	Intergenic
asmbl_79486	Chr08K	25773340	25774524	+	Intergenic
asmbl_65701	Chr06N	13441932	13442694	+	Sense
asmbl_60406	Chr05N	93689992	93690405	-	Intergenic
asmbl_46010	Chr05K	10529098	10530371	+	Intron
asmbl_91999	Chr09K	81625417	81626397	+	Intergenic
asmbl_45265	Chr05K	2975540	2978065	-	Intergenic
asmbl_74369	Chr07N	29025038	29025989	+	Intron
asmbl_102298	Chr09N	117892955	117893649	+	Intergenic
asmbl_91173	Chr09K	76526025	76526896	+	Intron
asmbl_83663	Chr08N	46108722	46110161	+	Sense
asmbl_106709	scaffold_721	26911	27574	+	Sense
asmbl_74438	Chr07N	32268155	32271292	-	Antisense
asmbl_70888	Chr07K	53134833	53136031	-	Intergenic
asmbl_36957	Chr04K	262638	263342	-	Antisense
asmbl_105966	scaffold_4960	8493	9535	+	Intergenic
asmbl_67134	Chr06N	51350245	51351991	+	Intron
asmbl_52673	Chr05K	107075516	107076119	+	Sense
asmbl_100632	Chr09N	103344955	103346392	+	Intergenic
asmbl_10741	Chr01N	74216873	74217343	-	Antisense
asmbl_36254	Chr03N	48417827	48418570	+	Sense
asmbl_26272	Chr02N	94923201	94924532	+	Intergenic
asmbl_84012	Chr08N	56773192	56774123	-	Intron
asmbl_75101	Chr07N	44571509	44573161	+	Intergenic
asmbl_103312	scaffold_1363	19212	20586	-	Intergenic
asmbl_73769	Chr07N	10294473	10294871	-	Intergenic
asmbl_16443	Chr02K	52999196	53000440	+	Intron
asmbl_55329	Chr05N	16439817	16446968	-	Intergenic
asmbl_106598	scaffold_6956	4599	5963	-	Intergenic
asmbl_44972	Chr04N	55575705	55576509	+	Intergenic
asmbl_6888	Chr01N	2885358	2886301	+	Sense
asmbl_31642	Chr03K	44208205	44210155	+	Sense
asmbl_23430	Chr02N	60739113	60740104	+	Intergenic
asmbl_80904	Chr08K	66657328	66658955	+	Sense
asmbl_42219	Chr04N	9875027	9875396	+	Intron
asmbl_56798	Chr05N	39732561	39733455	+	Intergenic
asmbl_40095	Chr04K	50631293	50632184	+	Sense
asmbl_83183	Chr08N	27357087	27357747	+	Intron
asmbl_4402	Chr01K	63432640	63433520	-	Intergenic
asmbl_18079	Chr02K	77996918	77998089	+	Sense
asmbl_104507	scaffold_2385	14010	15471	-	Intergenic
asmbl_73503	Chr07N	4961436	4962297	-	Antisense
asmbl_101268	Chr09N	108441836	108442218	+	Sense
asmbl_107090	scaffold_8788	133	616	+	Intergenic
asmbl_16553	Chr02K	56942273	56942688	+	Intergenic
asmbl_103384	scaffold_141	30486	30942	+	Sense
asmbl_102825	scaffold_1064	426	1742	+	Intergenic
asmbl_2416	Chr01K	33398486	33399257	-	Intergenic
asmbl_8515	Chr01N	27786655	27787827	+	Intergenic
asmbl_24052	Chr02N	73400009	73400460	-	Antisense
asmbl_76080	Chr07N	55148816	55151712	+	Intron
asmbl_37281	Chr04K	3163410	3166452	+	Sense
asmbl_98739	Chr09N	85049032	85050354	+	Sense
asmbl_48891	Chr05K	67051821	67052986	+	Intergenic
asmbl_105712	scaffold_4225	28	504	-	Antisense
asmbl_106899	scaffold_7856	346	841	+	Intergenic
asmbl_51347	Chr05K	96308205	96308670	+	Sense
asmbl_56643	Chr05N	37233185	37233863	+	Sense
asmbl_48262	Chr05K	53316311	53318926	+	Sense
asmbl_93619	Chr09N	4216247	4216929	+	Sense
asmbl_106944	scaffold_802	19969	21026	+	Intergenic
asmbl_12220	Chr01N	89883767	89892220	-	Antisense
asmbl_89421	Chr09K	62371747	62372682	+	Sense
asmbl_39153	Chr04K	31988555	31989344	+	Sense
asmbl_19319	Chr02K	89134505	89135591	-	Antisense
asmbl_102590	Chr09N	121909865	121911180	-	Intergenic
asmbl_37471	Chr04K	4155575	4156045	+	Intron
asmbl_80209	Chr08K	46594106	46596241	+	Sense
asmbl_64640	Chr06K	69488258	69488953	+	Sense
asmbl_18560	Chr02K	82727148	82728549	+	Intergenic
asmbl_9976	Chr01N	67879996	67880790	+	Sense
asmbl_67405	Chr06N	63800222	63801347	+	Intergenic
asmbl_15125	Chr02K	28659934	28660540	+	Intergenic
asmbl_81483	Chr08K	75966230	75966992	+	Intergenic
asmbl_101602	Chr09N	110539462	110540122	-	Antisense
asmbl_40289	Chr04K	52142527	52146025	-	Antisense
asmbl_65389	Chr06N	3909925	3910973	+	Intergenic
asmbl_102822	scaffold_1061	3967	4518	+	Intergenic
asmbl_17025	Chr02K	63992375	63993662	+	Intergenic
asmbl_77450	Chr07N	65480887	65484469	+	Intergenic
asmbl_14569	Chr02K	15034368	15034821	-	Intergenic
asmbl_39478	Chr04K	38572441	38573073	-	Antisense
asmbl_96788	Chr09N	38654936	38655298	+	Intergenic
asmbl_82163	Chr08N	6865288	6866439	+	Intergenic
asmbl_6001	Chr01K	77751898	77752390	-	Antisense
asmbl_97831	Chr09N	72295950	72298386	-	Intergenic
asmbl_99314	Chr09N	92612952	92613494	-	Antisense
asmbl_35785	Chr03N	40652572	40653628	+	Sense
asmbl_42086	Chr04N	8194676	8195265	+	Intergenic
asmbl_69911	Chr07K	41568943	41572596	-	Antisense
asmbl_21032	Chr02N	16545717	16550831	-	Antisense
asmbl_65625	Chr06N	12851644	12852543	+	Sense
asmbl_26041	Chr02N	92978306	92978658	-	Intergenic
asmbl_53285	Chr05K	111306168	111307318	+	Intergenic
asmbl_36167	Chr03N	45251814	45253301	+	Sense
asmbl_1638	Chr01K	17289436	17291486	+	Sense
asmbl_83131	Chr08N	26682006	26684685	+	Intergenic
asmbl_78881	Chr08K	9475963	9476753	+	Sense
asmbl_23914	Chr02N	70833995	70835588	+	Intergenic
asmbl_83452	Chr08N	38353778	38354627	+	Intergenic
asmbl_79019	Chr08K	13828716	13830060	+	Sense
asmbl_18543	Chr02K	82527674	82530679	+	Sense
asmbl_83820	Chr08N	52049131	52049585	+	Sense
asmbl_96025	Chr09N	26605966	26607066	+	Intergenic
asmbl_62608	Chr06K	27761250	27761659	+	Sense
asmbl_59021	Chr05N	84085812	84086262	+	Intergenic
asmbl_86580	Chr09K	13226817	13230207	-	Antisense
asmbl_58246	Chr05N	75139446	75141330	+	Sense
asmbl_76798	Chr07N	61919055	61920821	+	Sense
asmbl_62091	Chr06K	13045917	13047045	+	Intron
asmbl_85256	Chr09K	2556758	2557251	+	Sense
asmbl_71357	Chr07K	58441607	58442621	+	Intergenic
asmbl_60339	Chr05N	93318447	93319572	+	Intergenic
asmbl_69607	Chr07K	33273861	33274668	+	Sense
asmbl_36933	Chr03N	57743123	57743886	-	Intron
asmbl_20684	Chr02N	8657539	8657899	+	Intergenic
asmbl_47724	Chr05K	35640236	35640840	-	Intergenic
asmbl_6916	Chr01N	2971719	2972442	+	Intergenic
asmbl_42306	Chr04N	10955693	10957892	-	Antisense
asmbl_58563	Chr05N	78145699	78147781	+	Intergenic
asmbl_3063	Chr01K	45413268	45414694	+	Intergenic
asmbl_53319	Chr05K	111648277	111648766	+	Intergenic
asmbl_35753	Chr03N	40002401	40004731	-	Antisense
asmbl_100996	Chr09N	105589357	105590951	+	Sense
asmbl_8535	Chr01N	28198341	28199652	+	Intergenic
asmbl_82847	Chr08N	19170366	19172332	-	Antisense
asmbl_41774	Chr04N	4444483	4446133	+	Sense
asmbl_98673	Chr09N	83305050	83305731	-	Intergenic
asmbl_692	Chr01K	4825996	4826603	-	Antisense
asmbl_45406	Chr05K	6082993	6083352	+	Intergenic
asmbl_45186	Chr05K	1665206	1667385	+	Sense
asmbl_76866	Chr07N	62457786	62458876	+	Sense
asmbl_5576	Chr01K	74770879	74771626	+	Sense
asmbl_43743	Chr04N	41975415	41976142	+	Sense
asmbl_70520	Chr07K	49579673	49580501	+	Sense
asmbl_62410	Chr06K	25056913	25057863	+	Intergenic
asmbl_74846	Chr07N	39267944	39270005	+	Sense
asmbl_105366	scaffold_365	10779	11149	+	Sense
asmbl_45229	Chr05K	2645157	2645736	+	Intergenic
asmbl_97495	Chr09N	60868902	60869429	+	Sense
asmbl_35197	Chr03N	21641412	21644782	+	Intergenic
asmbl_68328	Chr06N	77160093	77161244	-	Antisense
asmbl_29173	Chr03K	14513160	14513806	+	Sense
asmbl_8474	Chr01N	26147824	26148456	+	Intergenic
asmbl_92799	Chr09K	86278283	86281351	+	Sense
asmbl_58141	Chr05N	72483374	72484034	-	Intergenic
asmbl_12675	Chr01N	93131649	93134074	+	Sense
asmbl_16089	Chr02K	48515892	48518099	+	Sense
asmbl_18693	Chr02K	83216517	83219556	+	Sense
asmbl_30627	Chr03K	33790787	33791662	+	Intergenic
asmbl_70057	Chr07K	45378077	45379300	+	Intergenic
asmbl_94759	Chr09N	13377871	13378779	-	Antisense
asmbl_63361	Chr06K	50478212	50478725	+	Intergenic
asmbl_96872	Chr09N	47481581	47482132	+	Intergenic
asmbl_16576	Chr02K	57364664	57367379	+	Sense
asmbl_61492	Chr06K	5357999	5360387	-	Antisense
asmbl_81310	Chr08K	73773579	73774230	+	Sense
asmbl_107150	scaffold_9104	349	904	+	Sense
asmbl_41518	Chr04N	2171196	2171713	+	Sense
asmbl_55417	Chr05N	18975979	18977024	+	Intergenic
asmbl_88910	Chr09K	53528694	53529117	+	Intergenic
asmbl_41508	Chr04N	2134744	2136492	+	Intergenic
asmbl_740	Chr01K	5370167	5371603	+	Intergenic
asmbl_10998	Chr01N	76299167	76300005	+	Intergenic
asmbl_17943	Chr02K	76596537	76597239	+	Sense
asmbl_65181	Chr06N	1573314	1576343	+	Sense
asmbl_106832	scaffold_762	7079	9083	+	Intergenic
asmbl_92979	Chr09K	87540487	87541843	+	Intergenic
asmbl_106150	scaffold_54	14237	16390	+	Sense
asmbl_5471	Chr01K	73280066	73282501	+	Sense
asmbl_82284	Chr08N	8312927	8316769	+	Intergenic
asmbl_50191	Chr05K	83785114	83788160	+	Intergenic
asmbl_38009	Chr04K	8624777	8626626	+	Intergenic
asmbl_46601	Chr05K	20177014	20177946	+	Intergenic
asmbl_35730	Chr03N	39824522	39824976	+	Sense
asmbl_8322	Chr01N	19405234	19407824	+	Sense
asmbl_105065	scaffold_30202	212	753	+	Intergenic
asmbl_35239	Chr03N	22856171	22857071	-	Antisense
asmbl_65744	Chr06N	13909645	13911354	+	Intergenic
asmbl_83628	Chr08N	44138670	44139640	+	Intergenic
asmbl_84961	Chr09K	1125729	1127054	+	Sense
asmbl_12693	Chr01N	93248696	93249873	+	Sense
asmbl_21413	Chr02N	25198018	25198967	+	Intergenic
asmbl_46755	Chr05K	21089718	21090461	+	Sense
asmbl_75260	Chr07N	45861609	45861990	+	Sense
asmbl_55923	Chr05N	23633777	23634440	+	Intergenic
asmbl_96094	Chr09N	28226998	28227545	+	Intergenic
asmbl_57884	Chr05N	68228023	68230243	+	Intergenic
asmbl_81522	Chr08K	76417597	76418395	+	Intergenic
asmbl_34529	Chr03N	8979825	8980712	+	Intergenic
asmbl_23677	Chr02N	67725408	67726033	+	Intergenic
asmbl_98988	Chr09N	88862839	88863883	+	Sense
asmbl_74089	Chr07N	19788255	19789226	+	Sense
asmbl_85228	Chr09K	2344811	2347627	+	Intergenic
asmbl_8946	Chr01N	35218543	35219964	+	Sense
asmbl_55665	Chr05N	20819464	20820127	+	Sense
asmbl_9634	Chr01N	56878023	56879896	+	Sense
asmbl_19179	Chr02K	88406311	88411859	-	Antisense
asmbl_46272	Chr05K	15176794	15179255	+	Intergenic
asmbl_33790	Chr03N	1623240	1625577	+	Sense
asmbl_56166	Chr05N	27622570	27624389	+	Intergenic
asmbl_35880	Chr03N	42407724	42410406	+	Sense
asmbl_1639	Chr01K	17289478	17291474	+	Sense
asmbl_82227	Chr08N	7555179	7556368	+	Sense
asmbl_69631	Chr07K	33839089	33841179	+	Sense
asmbl_62992	Chr06K	41210392	41218086	-	Intergenic
asmbl_80137	Chr08K	43497487	43498819	+	Intergenic
asmbl_76338	Chr07N	57476460	57479191	+	Sense
asmbl_50652	Chr05K	88156351	88156791	+	Intergenic
asmbl_31166	Chr03K	37951177	37954438	+	Sense
asmbl_2417	Chr01K	33428480	33428871	+	Sense
asmbl_69196	Chr07K	16954984	16955990	+	Intergenic
asmbl_18764	Chr02K	83890812	83891438	+	Intergenic
asmbl_13087	Chr01N	96444270	96445293	+	Sense
asmbl_96230	Chr09N	29794408	29795804	+	Sense
asmbl_16876	Chr02K	60321431	60324222	+	Sense
asmbl_69205	Chr07K	17667494	17668428	+	Intergenic
asmbl_87431	Chr09K	27208761	27209232	+	Sense
asmbl_3974	Chr01K	60745888	60747112	+	Sense
asmbl_48056	Chr05K	45006612	45007540	+	Sense
asmbl_98647	Chr09N	82880051	82880424	+	Intergenic
asmbl_46566	Chr05K	19973650	19974276	+	Intron
asmbl_98164	Chr09N	77972725	77974178	+	Intergenic
asmbl_90226	Chr09K	67506238	67506655	-	Antisense
asmbl_88522	Chr09K	50194125	50195784	-	Antisense
asmbl_12397	Chr01N	91599894	91602661	+	Sense
asmbl_35660	Chr03N	38332695	38335885	+	Sense
asmbl_100395	Chr09N	101510883	101511363	+	Sense
asmbl_21774	Chr02N	34120046	34120428	-	Antisense
asmbl_8265	Chr01N	18123330	18125039	+	Sense
asmbl_52334	Chr05K	104929277	104930059	+	Intergenic
asmbl_9284	Chr01N	48132000	48132552	+	Intergenic
asmbl_57281	Chr05N	54073769	54074248	-	Antisense
asmbl_79725	Chr08K	30102854	30103987	+	Intergenic
asmbl_34560	Chr03N	9419317	9420624	+	Intergenic
asmbl_20907	Chr02N	14643291	14644587	+	Sense
asmbl_104770	scaffold_27052	567	1089	+	Intergenic
asmbl_106402	scaffold_6359	2524	3231	+	Intergenic
asmbl_22636	Chr02N	48481282	48483330	+	Intergenic
asmbl_42382	Chr04N	13716823	13717845	-	Intergenic
asmbl_20648	Chr02N	8393032	8395445	+	Sense
asmbl_2337	Chr01K	28855774	28857461	+	Intergenic
asmbl_96890	Chr09N	49091805	49092788	+	Intergenic
asmbl_91026	Chr09K	75790666	75791759	+	Sense
asmbl_22855	Chr02N	53209866	53213003	+	Sense
asmbl_76780	Chr07N	61679984	61682505	+	Sense
asmbl_16151	Chr02K	49841487	49842787	+	Sense
asmbl_29894	Chr03K	21543659	21545312	+	Intergenic
asmbl_100653	Chr09N	103556630	103558616	-	Antisense
asmbl_41163	Chr04K	61755648	61757669	-	Antisense
asmbl_66916	Chr06N	46859540	46859985	+	Intergenic
asmbl_105212	scaffold_3322	4151	4922	+	Sense
asmbl_73924	Chr07N	17944733	17945375	+	Intergenic
asmbl_13446	Chr02K	718894	719539	+	Sense
asmbl_10586	Chr01N	73029190	73030080	+	Sense
asmbl_75375	Chr07N	46636633	46638095	+	Sense
asmbl_91196	Chr09K	76615724	76616241	+	Intergenic
asmbl_36466	Chr03N	50526721	50527113	+	Intergenic
asmbl_80785	Chr08K	64362881	64578963	-	Antisense
asmbl_57891	Chr05N	68271506	68273073	+	Intergenic
asmbl_105811	scaffold_446	20105	22869	+	Intergenic
asmbl_20818	Chr02N	12145869	12148600	+	Intergenic
asmbl_93504	Chr09N	3386992	3391114	-	Antisense
asmbl_60397	Chr05N	93670260	93674263	-	Antisense
asmbl_82557	Chr08N	11955451	11956908	+	Sense
asmbl_107106	scaffold_8883	3448	5679	-	Intergenic
asmbl_84016	Chr08N	57093103	57095471	+	Intergenic
asmbl_65178	Chr06N	1516452	1519352	-	Antisense
asmbl_49748	Chr05K	78335661	78336281	+	Intron
asmbl_103841	scaffold_18164	912	1382	+	Intergenic
asmbl_58573	Chr05N	78408097	78408667	+	Intergenic
asmbl_102070	Chr09N	113513749	113514126	+	Intron
asmbl_44563	Chr04N	53458098	53459630	-	Antisense
asmbl_83564	Chr08N	41039341	41041298	+	Intergenic
asmbl_73415	Chr07N	3265583	3268310	+	Intergenic
asmbl_32332	Chr03K	58686009	58686642	+	Sense
asmbl_102171	Chr09N	116840867	116844054	+	Sense
asmbl_106288	scaffold_5862	9104	9591	+	Sense
asmbl_23183	Chr02N	56911391	56914301	+	Sense
asmbl_104017	scaffold_19451	470	1299	+	Sense
asmbl_102764	scaffold_1031	16552	19091	+	Sense
asmbl_70007	Chr07K	44694862	44695770	+	Intergenic
asmbl_40220	Chr04K	51571538	51574281	-	Antisense
asmbl_76407	Chr07N	58032661	58034444	+	Intergenic
asmbl_63211	Chr06K	47228813	47229847	+	Sense
asmbl_40324	Chr04K	52578132	52581301	-	Antisense
asmbl_95208	Chr09N	18563543	18564224	+	Intron
asmbl_103611	scaffold_162	2467	9088	-	Antisense
asmbl_35466	Chr03N	32117692	32118110	+	Intergenic
asmbl_95531	Chr09N	21838804	21839807	-	Intergenic
asmbl_60542	Chr05N	95458532	95461515	+	Sense
asmbl_34031	Chr03N	4404555	4405147	+	Sense
asmbl_104449	scaffold_23173	845	1282	+	Sense
asmbl_15319	Chr02K	34619416	34620204	+	Intergenic
asmbl_91101	Chr09K	76149408	76151226	+	Intron
asmbl_15322	Chr02K	34994389	34995212	+	Intergenic
asmbl_46007	Chr05K	10516493	10517246	+	Sense
asmbl_67697	Chr06N	69757466	69758534	+	Intron
asmbl_82853	Chr08N	19265214	19266820	+	Intergenic
asmbl_104459	scaffold_2333	7365	8983	+	Intergenic
asmbl_45733	Chr05K	8481245	8481958	+	Intergenic
asmbl_36914	Chr03N	57088021	57089268	+	Sense
asmbl_56510	Chr05N	34549662	34550730	+	Sense
asmbl_44610	Chr04N	53772536	53773156	+	Intergenic
asmbl_61646	Chr06K	8694422	8694817	+	Sense
asmbl_101081	Chr09N	107283887	107284570	-	Antisense
asmbl_43657	Chr04N	38504963	38506895	+	Intergenic
asmbl_59166	Chr05N	85426336	85426839	+	Intergenic
asmbl_91873	Chr09K	80618888	80619305	+	Sense
asmbl_83594	Chr08N	41964466	41964972	+	Intergenic
asmbl_28057	Chr03K	5274093	5274455	+	Intergenic
asmbl_95799	Chr09N	24742503	24745644	-	Antisense
asmbl_74660	Chr07N	37497936	37498646	+	Intergenic
asmbl_70716	Chr07K	51846314	51848017	+	Sense
asmbl_74249	Chr07N	25096118	25097886	+	Sense
asmbl_62798	Chr06K	33584386	33585691	+	Intergenic
asmbl_66581	Chr06N	34854132	34854727	+	Intron
asmbl_103636	scaffold_1645	9682	10269	+	Sense
asmbl_89342	Chr09K	61812870	61813778	+	Intron
asmbl_46841	Chr05K	21947992	21948848	-	Antisense
asmbl_106319	scaffold_60	60977	63601	-	Antisense
asmbl_61058	Chr05N	100197330	100197809	-	Intron
asmbl_12552	Chr01N	92268167	92268670	+	Intron
asmbl_66282	Chr06N	24854004	24854543	-	Intergenic
asmbl_32417	Chr03K	60345659	60348320	+	Intergenic
asmbl_9046	Chr01N	37581980	37583770	+	Sense
asmbl_102151	Chr09N	115882067	115882558	+	Intergenic
asmbl_73219	Chr07K	75029749	75030382	+	Intron
asmbl_80146	Chr08K	44633629	44634145	+	Intergenic
asmbl_64460	Chr06K	67996894	67997961	+	Intergenic
asmbl_104211	scaffold_211	28028	28388	+	Intergenic
asmbl_105913	scaffold_4801	7158	10635	+	Intergenic
asmbl_90770	Chr09K	73584800	73587103	+	Intergenic
asmbl_57226	Chr05N	53252367	53254783	+	Intergenic
asmbl_82572	Chr08N	12762637	12764863	+	Intergenic
asmbl_105832	scaffold_4490	10830	11454	+	Intergenic
asmbl_82910	Chr08N	19746173	19746915	+	Intergenic
asmbl_71825	Chr07K	62890837	62891635	+	Intergenic
asmbl_35431	Chr03N	30486146	30489197	+	Sense
asmbl_1610	Chr01K	15661826	15664233	-	Antisense
asmbl_15029	Chr02K	23683354	23685717	+	Intergenic
asmbl_83473	Chr08N	39234750	39235488	+	Sense
asmbl_66668	Chr06N	39124245	39124976	+	Sense
asmbl_63917	Chr06K	60630098	60632427	+	Intergenic
asmbl_7559	Chr01N	7361298	7362656	+	Intergenic
asmbl_57371	Chr05N	55163735	55164596	+	Intron
asmbl_58517	Chr05N	77436937	77437438	+	Intergenic
asmbl_12253	Chr01N	90178500	90179918	+	Intergenic
asmbl_72157	Chr07K	66230072	66231256	+	Intron
asmbl_16055	Chr02K	46300350	46300797	+	Intergenic
asmbl_50013	Chr05K	81004271	81006070	+	Intergenic
asmbl_18765	Chr02K	83892459	83892817	+	Intergenic
asmbl_45038	Chr05K	110829	113022	+	Intergenic
asmbl_14665	Chr02K	17193430	17196859	+	Sense
asmbl_102648	Chr09N	122320596	122325530	-	Antisense
asmbl_2401	Chr01K	32727789	32732232	+	Intergenic
asmbl_96031	Chr09N	26710145	26717039	+	Sense
asmbl_19555	Chr02K	91435375	91436046	+	Sense
asmbl_53216	Chr05K	110811263	110812461	+	Sense
asmbl_32206	Chr03K	57410761	57413247	+	Sense
asmbl_16012	Chr02K	45143623	45145037	+	Intergenic
asmbl_72793	Chr07K	72236993	72238614	-	Intergenic
asmbl_79951	Chr08K	33853653	33854420	+	Sense
asmbl_106246	scaffold_573	27826	28859	+	Intergenic
asmbl_31662	Chr03K	44380150	44381001	+	Sense
asmbl_97894	Chr09N	74631093	74631791	+	Intergenic
asmbl_23374	Chr02N	59322892	59323798	+	Intron
asmbl_39204	Chr04K	32351584	32353189	-	Intergenic
asmbl_74072	Chr07N	19680814	19683254	+	Intergenic
asmbl_97787	Chr09N	70920709	70924964	+	Sense
asmbl_68722	Chr07K	1656623	1658133	-	Antisense
asmbl_67599	Chr06N	68666492	68666884	+	Intergenic
asmbl_96337	Chr09N	31848250	31850252	+	Sense
asmbl_9172	Chr01N	44727201	44728387	+	Sense
asmbl_103814	scaffold_17817	0	1729	+	Intergenic
asmbl_63023	Chr06K	41885637	41886612	+	Intergenic
asmbl_96623	Chr09N	34726178	34726720	+	Intergenic
asmbl_5874	Chr01K	77111514	77112552	+	Sense
asmbl_62467	Chr06K	25486447	25487772	+	Sense
asmbl_9018	Chr01N	36780489	36781271	+	Intergenic
asmbl_47735	Chr05K	36495454	36497269	-	Antisense
asmbl_15378	Chr02K	37134560	37135171	+	Sense
asmbl_85602	Chr09K	4486637	4487584	+	Intergenic
asmbl_62418	Chr06K	25072675	25074181	+	Sense
asmbl_65697	Chr06N	13404833	13405416	+	Sense
asmbl_89150	Chr09K	59210475	59211244	+	Intergenic
asmbl_79956	Chr08K	34073427	34073977	+	Intergenic
asmbl_57	Chr01K	784747	785194	+	Sense
asmbl_79455	Chr08K	25349676	25351085	+	Sense
asmbl_13917	Chr02K	7090886	7095775	-	Antisense
asmbl_90707	Chr09K	73139199	73139745	-	Antisense
asmbl_90298	Chr09K	68483128	68484906	+	Intergenic
asmbl_47517	Chr05K	32832504	32833187	+	Intron
asmbl_46246	Chr05K	14774767	14775915	+	Intergenic
asmbl_97450	Chr09N	60558133	60560213	-	Antisense
asmbl_1218	Chr01K	9932686	9934333	+	Intergenic
asmbl_94784	Chr09N	13670326	13673982	+	Intergenic
asmbl_53970	Chr05N	325614	326046	+	Intergenic
asmbl_97514	Chr09N	61063462	61065152	+	Intergenic
asmbl_40772	Chr04K	57537736	57542207	+	Sense
asmbl_5392	Chr01K	72855624	72855975	+	Sense
asmbl_73334	Chr07N	1969123	1970252	-	Intergenic
asmbl_92794	Chr09K	86255970	86256819	+	Intron
asmbl_1172	Chr01K	9671256	9673539	+	Sense
asmbl_39683	Chr04K	43442645	43445813	+	Intergenic
asmbl_9304	Chr01N	48246863	48249821	-	Antisense
asmbl_32509	Chr03K	62064540	62065924	+	Intergenic
asmbl_49463	Chr05K	76649587	76650418	+	Sense
asmbl_68877	Chr07K	4871555	4872510	+	Intergenic
asmbl_7938	Chr01N	12520885	12521408	+	Sense
asmbl_98198	Chr09N	78399881	78400883	+	Intergenic
asmbl_64089	Chr06K	63160455	63162839	+	Sense
asmbl_79816	Chr08K	30759191	30761520	+	Intergenic
asmbl_20101	Chr02N	2686684	2687214	-	Intergenic
asmbl_55729	Chr05N	21353526	21354884	-	Antisense
asmbl_93014	Chr09N	254582	256552	+	Sense
asmbl_33380	Chr03K	71456442	71457586	+	Intergenic
asmbl_105378	scaffold_3658	5462	6674	+	Intergenic
asmbl_1163	Chr01K	9643477	9644882	+	Sense
asmbl_62146	Chr06K	13796193	13798088	-	Antisense
asmbl_6867	Chr01N	2785253	2786184	+	Intron
asmbl_59231	Chr05N	85992833	85994578	+	Intergenic
asmbl_99161	Chr09N	90643236	90643927	+	Intron
asmbl_585	Chr01K	4177069	4178769	+	Intergenic
asmbl_87346	Chr09K	24737883	24739823	-	Intergenic
asmbl_107317	scaffold_9953	277	712	+	Intergenic
asmbl_87891	Chr09K	35727894	35733588	-	Intergenic
asmbl_1771	Chr01K	19011402	19011768	+	Intergenic
asmbl_51325	Chr05K	96203328	96204622	+	Intergenic
asmbl_27087	Chr02N	101725373	101726014	+	Sense
asmbl_26384	Chr02N	96643642	96644153	+	Sense
asmbl_18912	Chr02K	84940959	84941874	+	Intergenic
asmbl_34414	Chr03N	7294043	7295087	+	Intergenic
asmbl_61247	Chr06K	1559250	1564389	+	Sense
asmbl_66738	Chr06N	40373908	40375938	+	Intergenic
asmbl_91306	Chr09K	77396434	77398451	+	Intergenic
asmbl_96485	Chr09N	33128513	33129356	+	Intergenic
asmbl_85804	Chr09K	7132156	7133813	+	Sense
asmbl_33843	Chr03N	1950288	1957891	-	Antisense
asmbl_33860	Chr03N	2048709	2052323	-	Intergenic
asmbl_44015	Chr04N	46157613	46159942	-	Antisense
asmbl_97337	Chr09N	57415446	57415950	-	Antisense
asmbl_35107	Chr03N	19842323	19843052	+	Intergenic
asmbl_61271	Chr06K	1723723	1724087	+	Intron
asmbl_70534	Chr07K	49855878	49859260	-	Antisense
asmbl_37641	Chr04K	5889545	5890971	+	Sense
asmbl_83127	Chr08N	26681994	26684778	-	Intergenic
asmbl_2390	Chr01K	30437163	30437724	+	Intergenic
asmbl_15133	Chr02K	29033799	29038488	-	Intergenic
asmbl_80697	Chr08K	63046855	63047209	-	Antisense
asmbl_84516	Chr08N	68837842	68838654	+	Sense
asmbl_35129	Chr03N	20222820	20223321	+	Intergenic
asmbl_77674	Chr07N	67800281	67801054	+	Sense
asmbl_35444	Chr03N	30736100	30738203	+	Intergenic
asmbl_35477	Chr03N	32648150	32648742	+	Intergenic
asmbl_62809	Chr06K	33821900	33822412	+	Intergenic
asmbl_71812	Chr07K	62714686	62715372	+	Intron
asmbl_17041	Chr02K	64459663	64462283	+	Sense
asmbl_104366	scaffold_2262	5480	6302	+	Sense
asmbl_44001	Chr04N	46045739	46046737	+	Intergenic
asmbl_36021	Chr03N	43847286	43848186	-	Antisense
asmbl_20580	Chr02N	7908280	7908644	+	Intergenic
asmbl_34362	Chr03N	6754654	6755545	+	Sense
asmbl_68874	Chr07K	4799967	4801108	+	Intron
asmbl_46406	Chr05K	16503496	16504114	+	Sense
asmbl_10318	Chr01N	71406875	71408443	-	Intron
asmbl_79942	Chr08K	32666565	32670580	-	Antisense
asmbl_62558	Chr06K	26531248	26532188	+	Intergenic
asmbl_11960	Chr01N	87459617	87460269	+	Intron
asmbl_70883	Chr07K	53088579	53089848	+	Intergenic
asmbl_83045	Chr08N	24443195	24446138	+	Sense
asmbl_43294	Chr04N	30115531	30116186	+	Intergenic
asmbl_106400	scaffold_6342	2421	2905	-	Intergenic
asmbl_104221	scaffold_21244	1046	1440	+	Sense
asmbl_14952	Chr02K	22606277	22608007	-	Antisense
asmbl_30626	Chr03K	33789179	33790166	+	Intergenic
asmbl_14252	Chr02K	11577185	11577575	+	Intron
asmbl_76044	Chr07N	54817206	54817821	+	Intergenic
asmbl_104481	scaffold_2363	79	554	+	Sense
asmbl_58035	Chr05N	70490385	70490785	+	Intergenic
asmbl_99092	Chr09N	90005987	90006738	+	Intron
asmbl_45448	Chr05K	6324320	6326859	+	Sense
asmbl_66631	Chr06N	35812635	35813190	+	Intergenic
asmbl_75415	Chr07N	47092584	47093435	+	Sense
asmbl_103653	scaffold_1657	19851	20403	+	Intergenic
asmbl_55674	Chr05N	20854161	20854626	+	Intergenic
asmbl_64811	Chr06K	71081005	71081805	-	Intergenic
asmbl_81940	Chr08N	3326983	3330630	+	Sense
asmbl_1351	Chr01K	12276387	12276985	+	Sense
asmbl_65285	Chr06N	2720400	2721419	+	Sense
asmbl_74069	Chr07N	19631159	19632847	+	Intergenic
asmbl_55687	Chr05N	21014567	21015719	+	Intergenic
asmbl_23245	Chr02N	57583357	57585388	+	Sense
asmbl_78849	Chr08K	9146304	9147521	+	Sense
asmbl_101537	Chr09N	110019968	110021457	+	Sense
asmbl_66242	Chr06N	22675160	22675601	+	Intergenic
asmbl_91990	Chr09K	81565724	81566721	+	Intergenic
asmbl_19246	Chr02K	88712898	88714083	-	Intergenic
asmbl_62616	Chr06K	28858064	28858602	+	Sense
asmbl_67632	Chr06N	69153959	69163597	-	Antisense
asmbl_27461	Chr03K	878137	878598	+	Sense
asmbl_26274	Chr02N	94951080	94952369	+	Intron
asmbl_106248	scaffold_5739	191	1868	-	Antisense
asmbl_62575	Chr06K	26877961	26878343	+	Sense
asmbl_79886	Chr08K	31307783	31308527	+	Sense
asmbl_91537	Chr09K	79044254	79045259	+	Sense
asmbl_4365	Chr01K	63171883	63172418	+	Sense
asmbl_105099	scaffold_3053	879	1569	+	Sense
asmbl_8485	Chr01N	26899713	26900246	+	Intergenic
asmbl_83253	Chr08N	28241437	28242402	+	Sense
asmbl_77994	Chr07N	69762627	69763661	+	Intergenic
asmbl_98537	Chr09N	81479803	81480885	+	Intergenic
asmbl_8193	Chr01N	16707849	16708488	+	Sense
asmbl_100874	Chr09N	104817988	104818480	+	Intron
asmbl_47031	Chr05K	23695612	23697063	-	Intron
asmbl_59911	Chr05N	90475488	90478519	+	Intergenic
asmbl_91386	Chr09K	77925675	77927145	+	Sense
asmbl_13623	Chr02K	3817395	3818255	+	Intergenic
asmbl_103628	scaffold_1631	4434	5153	+	Intergenic
asmbl_18913	Chr02K	84958813	84959983	+	Sense
asmbl_47583	Chr05K	33384649	33390364	+	Intergenic
asmbl_65233	Chr06N	2085041	2085718	+	Intergenic
asmbl_102309	Chr09N	118287083	118287453	+	Sense
asmbl_39377	Chr04K	37498678	37499841	-	Antisense
asmbl_81432	Chr08K	75208029	75212609	+	Sense
asmbl_83667	Chr08N	46499035	46500141	+	Intergenic
asmbl_106092	scaffold_5287	59	1750	+	Intergenic
asmbl_103491	scaffold_1509	17052	18993	+	Intergenic
asmbl_40381	Chr04K	54894690	54895446	+	Sense
asmbl_46055	Chr05K	10895491	10897062	+	Sense
asmbl_75080	Chr07N	44304450	44305933	-	Antisense
asmbl_27143	Chr02N	102165024	102165889	+	Intergenic
asmbl_23018	Chr02N	55087988	55088576	+	Intergenic
asmbl_97312	Chr09N	56465060	56467029	+	Sense
asmbl_39833	Chr04K	45631525	45631923	+	Sense
asmbl_89310	Chr09K	61662591	61664607	+	Sense
asmbl_40311	Chr04K	52445229	52446558	+	Sense
asmbl_3012	Chr01K	44343878	44344698	+	Intergenic
asmbl_58300	Chr05N	75576260	75576755	+	Intron
asmbl_9753	Chr01N	58789201	58790411	+	Intergenic
asmbl_10749	Chr01N	74342451	74343797	+	Intergenic
asmbl_1330	Chr01K	11910090	11910466	+	Sense
asmbl_73416	Chr07N	3265523	3267877	-	Intergenic
asmbl_51521	Chr05K	97264007	97265629	-	Intergenic
asmbl_95850	Chr09N	25063273	25063682	+	Intron
asmbl_24528	Chr02N	78825190	78825665	+	Intergenic
asmbl_68256	Chr06N	76334587	76335288	+	Intergenic
asmbl_4541	Chr01K	64650285	64652562	+	Sense
asmbl_56641	Chr05N	37223052	37225203	+	Sense
asmbl_30080	Chr03K	24734683	24735095	+	Sense
asmbl_24474	Chr02N	77382343	77383171	+	Intergenic
asmbl_104456	scaffold_23326	427	1307	-	Intergenic
asmbl_81528	Chr08K	76652486	76654228	+	Sense
asmbl_19956	Chr02N	275180	275961	+	Intergenic
asmbl_35604	Chr03N	36630930	36631697	+	Sense
asmbl_54668	Chr05N	7711573	7712684	+	Intergenic
asmbl_35657	Chr03N	38236791	38238346	+	Intergenic
asmbl_6447	Chr01K	79747454	79749789	+	Sense
asmbl_4503	Chr01K	64424780	64425571	+	Intron
asmbl_44011	Chr04N	46157612	46159951	-	Antisense
asmbl_73424	Chr07N	3755226	3756170	+	Intergenic
asmbl_89197	Chr09K	60087816	60088315	+	Intergenic
asmbl_21856	Chr02N	35334147	35336095	+	Intron
asmbl_15303	Chr02K	32986075	32987799	+	Intergenic
asmbl_68103	Chr06N	75250057	75253380	-	Antisense
asmbl_47642	Chr05K	35045165	35047475	+	Intergenic
asmbl_81870	Chr08N	2834458	2835863	+	Sense
asmbl_33857	Chr03N	2048627	2051577	+	Intergenic
asmbl_74376	Chr07N	29431007	29431689	+	Sense
asmbl_80000	Chr08K	36633503	36634394	+	Intergenic
asmbl_82749	Chr08N	17305868	17307547	-	Antisense
asmbl_66430	Chr06N	28116613	28119271	+	Sense
asmbl_29898	Chr03K	21759934	21762016	+	Sense
asmbl_31546	Chr03K	41211291	41214089	-	Antisense
asmbl_104443	scaffold_23131	3	1355	+	Intergenic
asmbl_67740	Chr06N	70428083	70430185	+	Sense
asmbl_4878	Chr01K	69058529	69058888	+	Intergenic
asmbl_31902	Chr03K	49814135	49816911	-	Antisense
asmbl_74854	Chr07N	39480368	39481001	+	Sense
asmbl_97625	Chr09N	63014368	63014980	+	Intergenic
asmbl_44004	Chr04N	46073967	46074407	+	Sense
asmbl_62755	Chr06K	32458642	32460635	+	Intergenic
asmbl_50613	Chr05K	87543530	87543887	+	Intergenic
asmbl_92796	Chr09K	86269996	86273057	+	Intergenic
asmbl_63866	Chr06K	60021878	60024596	+	Sense
asmbl_9346	Chr01N	48545702	48547415	-	Antisense
asmbl_2853	Chr01K	40917272	40919995	+	Intron
asmbl_46354	Chr05K	15774025	15774393	+	Sense
asmbl_32814	Chr03K	65421437	65421809	-	Antisense
asmbl_14117	Chr02K	9388166	9395846	+	Sense
asmbl_90787	Chr09K	73732388	73733430	+	Sense
asmbl_104895	scaffold_28240	610	1000	-	Intergenic
asmbl_10951	Chr01N	75997744	75999639	+	Sense
asmbl_23590	Chr02N	66737957	66738336	+	Sense
asmbl_107299	scaffold_9896	839	1245	-	Intergenic
asmbl_84292	Chr08N	65033143	65033710	+	Sense
asmbl_85957	Chr09K	8125612	8126403	+	Intergenic
asmbl_104925	scaffold_286	9447	10978	+	Sense
asmbl_23412	Chr02N	60277202	60279386	+	Sense
asmbl_51058	Chr05K	94622129	94622508	+	Intergenic
asmbl_21152	Chr02N	17460556	17461119	+	Sense
asmbl_82521	Chr08N	10955194	10956415	+	Sense
asmbl_57440	Chr05N	57230485	57233646	-	Antisense
asmbl_83490	Chr08N	39873613	39874437	+	Sense
asmbl_47924	Chr05K	41833122	41833528	+	Intergenic
asmbl_69648	Chr07K	34585956	34586650	+	Intron
asmbl_31682	Chr03K	44950207	44953990	-	Antisense
asmbl_97539	Chr09N	62390758	62392766	+	Sense
asmbl_79990	Chr08K	36489428	36491477	+	Sense
asmbl_32254	Chr03K	57913547	57918324	+	Sense
asmbl_32770	Chr03K	65013510	65014183	+	Intron
asmbl_4487	Chr01K	64100999	64101523	+	Sense
asmbl_57176	Chr05N	48459415	48461539	-	Antisense
asmbl_52229	Chr05K	104635359	104636896	+	Intergenic
asmbl_9858	Chr01N	64747570	64748235	-	Antisense
asmbl_8748	Chr01N	31456958	31457715	+	Sense
asmbl_95629	Chr09N	22987515	22989292	-	Antisense
asmbl_56058	Chr05N	26469020	26471691	-	Antisense
asmbl_49210	Chr05K	73899247	73900964	-	Intergenic
asmbl_2689	Chr01K	38530565	38531754	+	Sense
asmbl_98451	Chr09N	80650659	80653321	-	Antisense
asmbl_37279	Chr04K	3131783	3133279	+	Intergenic
asmbl_66853	Chr06N	45398936	45401003	+	Sense
asmbl_9285	Chr01N	48133973	48135663	-	Antisense
asmbl_10176	Chr01N	69830396	69831305	+	Intergenic
asmbl_95503	Chr09N	21455315	21456569	+	Intron
asmbl_67551	Chr06N	66337370	66340451	-	Antisense
asmbl_106721	scaffold_727	13236	14231	+	Intergenic
asmbl_95163	Chr09N	18264281	18265294	+	Intergenic
asmbl_80208	Chr08K	46594110	46596237	-	Antisense
asmbl_79129	Chr08K	16616889	16618031	+	Intergenic
asmbl_81751	Chr08N	1003797	1005520	+	Sense
asmbl_28818	Chr03K	11246311	11248672	+	Intergenic
asmbl_62484	Chr06K	25583939	25584623	+	Sense
asmbl_49712	Chr05K	78067097	78068230	+	Intergenic
asmbl_73412	Chr07N	3245402	3245763	+	Intergenic
asmbl_2999	Chr01K	43841876	43842524	+	Sense
asmbl_81223	Chr08K	72946667	72947530	+	Sense
asmbl_107169	scaffold_9179	502	1436	+	Intergenic
asmbl_65734	Chr06N	13811740	13813258	-	Intergenic
asmbl_67876	Chr06N	73048637	73049369	+	Sense
asmbl_77638	Chr07N	67650838	67654068	+	Sense
asmbl_35652	Chr03N	38055223	38057008	-	Antisense
asmbl_35240	Chr03N	22918848	22919605	-	Intergenic
asmbl_80927	Chr08K	67589923	67591986	+	Intergenic
asmbl_53433	Chr05K	113394630	113395570	+	Sense
asmbl_65093	Chr06N	828386	829685	+	Sense
asmbl_4292	Chr01K	62709804	62711591	-	Antisense
asmbl_29520	Chr03K	17143139	17143799	-	Antisense
asmbl_83948	Chr08N	54756777	54758132	+	Sense
asmbl_32822	Chr03K	65484895	65485472	+	Intergenic
asmbl_8320	Chr01N	19405185	19408599	+	Sense
asmbl_66599	Chr06N	35120786	35122088	+	Intergenic
asmbl_88532	Chr09K	50389779	50391267	+	Sense
asmbl_83283	Chr08N	29221673	29223144	-	Antisense
asmbl_102904	scaffold_10996	2816	3222	+	Intergenic
asmbl_104708	scaffold_26238	50	471	+	Intergenic
asmbl_18371	Chr02K	80705433	80707212	-	Antisense
asmbl_21850	Chr02N	35211176	35211853	+	Intergenic
asmbl_76417	Chr07N	58144132	58144771	+	Sense
asmbl_37536	Chr04K	4499510	4503337	+	Sense
asmbl_87036	Chr09K	20652302	20653071	-	Antisense
asmbl_85605	Chr09K	5019180	5020705	+	Intergenic
asmbl_62463	Chr06K	25442817	25443208	+	Intron
asmbl_40164	Chr04K	51289538	51290405	-	Antisense
asmbl_62648	Chr06K	29452890	29454333	-	Intergenic
asmbl_62147	Chr06K	13796225	13796576	+	Sense
asmbl_65947	Chr06N	16163128	16165176	+	Sense
asmbl_101008	Chr09N	105661762	105662226	+	Sense
asmbl_2402	Chr01K	33191177	33192172	+	Intergenic
asmbl_31881	Chr03K	49535924	49537877	+	Intergenic
asmbl_106541	scaffold_6773	1931	2856	+	Intergenic
asmbl_40433	Chr04K	55284697	55286071	-	Antisense
asmbl_70939	Chr07K	53389786	53391594	+	Sense
asmbl_4367	Chr01K	63213412	63215033	-	Antisense
asmbl_40321	Chr04K	52506666	52507185	+	Intron
asmbl_70718	Chr07K	51846322	51847944	+	Sense
asmbl_40648	Chr04K	56668473	56669099	+	Intergenic
asmbl_67004	Chr06N	48508316	48508856	+	Intergenic
asmbl_99055	Chr09N	89616521	89617322	+	Sense
asmbl_15309	Chr02K	33267134	33267684	+	Sense
asmbl_77168	Chr07N	63932441	63932983	+	Sense
asmbl_72439	Chr07K	69878848	69880578	+	Sense
asmbl_83404	Chr08N	36809704	36812064	-	Intergenic
asmbl_52258	Chr05K	104737962	104739162	+	Intergenic
asmbl_47088	Chr05K	24842490	24843686	+	Intron
asmbl_34557	Chr03N	9344148	9345455	+	Sense
asmbl_24045	Chr02N	73363944	73368761	+	Sense
asmbl_103666	scaffold_168	50525	51787	+	Intergenic
asmbl_66312	Chr06N	26893411	26897206	+	Sense
asmbl_3766	Chr01K	58981293	58982189	+	Sense
asmbl_101771	Chr09N	111501282	111501634	+	Intergenic
asmbl_97786	Chr09N	70920709	70924950	+	Sense
asmbl_49091	Chr05K	71916341	71919026	+	Intergenic
asmbl_20119	Chr02N	3491670	3495063	+	Intergenic
asmbl_96832	Chr09N	43944114	43944927	+	Intergenic
asmbl_55884	Chr05N	22859152	22859570	+	Intron
asmbl_71121	Chr07K	55103404	55104749	-	Antisense
asmbl_42385	Chr04N	13751431	13752047	+	Intron
asmbl_85423	Chr09K	3326996	3330403	+	Sense
asmbl_23783	Chr02N	69375150	69375535	+	Sense
asmbl_48587	Chr05K	60524117	60526589	+	Sense
asmbl_34902	Chr03N	16268313	16268806	+	Sense
asmbl_93505	Chr09N	3387005	3390710	-	Antisense
asmbl_103291	scaffold_13323	218	1816	+	Intergenic
asmbl_13903	Chr02K	6987962	6988822	+	Sense
asmbl_104850	scaffold_2773	9393	10360	+	Intergenic
asmbl_12127	Chr01N	88900527	88902297	+	Sense
asmbl_32189	Chr03K	57219187	57219834	+	Intergenic
asmbl_96748	Chr09N	37526882	37527764	+	Intergenic
asmbl_34618	Chr03N	11448025	11449471	+	Intergenic
asmbl_43658	Chr04N	38523918	38525583	+	Intergenic
asmbl_13730	Chr02K	5231716	5234298	+	Intergenic
asmbl_44989	Chr04N	55922550	55924149	-	Antisense
asmbl_34475	Chr03N	8252931	8254050	+	Sense
asmbl_23711	Chr02N	68805131	68805806	+	Intergenic
asmbl_80903	Chr08K	66657553	66658961	+	Sense
asmbl_83861	Chr08N	53051016	53051423	+	Sense
asmbl_2740	Chr01K	38782009	38782489	+	Intron
asmbl_56130	Chr05N	27105663	27106812	+	Intergenic
asmbl_94199	Chr09N	9744047	9745110	+	Sense
asmbl_15826	Chr02K	43210294	43213755	+	Intergenic
asmbl_16175	Chr02K	50154750	50158538	+	Sense
asmbl_67081	Chr06N	49841540	49844193	+	Sense
asmbl_88916	Chr09K	53597839	53598651	+	Intron
asmbl_23956	Chr02N	71193097	71194904	+	Sense
asmbl_11708	Chr01N	85445489	85446920	+	Sense
asmbl_13749	Chr02K	5572251	5573519	+	Sense
asmbl_56298	Chr05N	31850603	31851644	+	Intergenic
asmbl_51710	Chr05K	99018970	99021073	+	Intergenic
asmbl_83382	Chr08N	36354455	36354880	+	Intron
asmbl_99807	Chr09N	97550460	97550906	+	Sense
asmbl_23455	Chr02N	63501285	63504097	+	Intergenic
asmbl_16308	Chr02K	51484765	51485901	+	Intron
asmbl_96645	Chr09N	34948734	34949273	+	Sense
asmbl_1497	Chr01K	14593725	14594420	-	Antisense
asmbl_2386	Chr01K	30285437	30288510	+	Intergenic
asmbl_47501	Chr05K	32560752	32564581	-	Antisense
asmbl_71634	Chr07K	60776394	60777112	+	Intron
asmbl_55730	Chr05N	21354109	21354942	-	Antisense
asmbl_75712	Chr07N	49479436	49480627	-	Antisense
asmbl_103475	scaffold_15008	180	2076	+	Intergenic
asmbl_23736	Chr02N	69120637	69122165	+	Sense
asmbl_7522	Chr01N	7063424	7064045	+	Sense
asmbl_17307	Chr02K	68224252	68226135	+	Intergenic
asmbl_104205	scaffold_21020	63	1222	+	Intergenic
asmbl_106033	scaffold_5122	8522	10047	+	Intergenic
asmbl_5402	Chr01K	72953303	72953707	+	Sense
asmbl_46099	Chr05K	11280385	11280927	+	Sense
asmbl_41435	Chr04N	1165555	1166856	+	Sense
asmbl_28743	Chr03K	10724635	10727735	-	Antisense
asmbl_2887	Chr01K	41163601	41164161	+	Sense
asmbl_33847	Chr03N	1977262	1978601	+	Sense
asmbl_100611	Chr09N	103078154	103079669	+	Intergenic
asmbl_51862	Chr05K	100229266	100231713	-	Antisense
asmbl_34498	Chr03N	8464705	8466492	+	Sense
asmbl_22356	Chr02N	45218323	45219568	+	Intergenic
asmbl_104166	scaffold_2068	18686	19426	+	Intergenic
asmbl_8394	Chr01N	22108253	22110444	+	Sense
asmbl_89993	Chr09K	66227811	66228404	+	Intron
asmbl_79815	Chr08K	30759274	30761523	+	Intergenic
asmbl_64835	Chr06K	71320086	71325915	+	Sense
asmbl_41055	Chr04K	60767046	60767575	+	Intergenic
asmbl_5156	Chr01K	71580804	71581852	+	Sense
asmbl_77053	Chr07N	63279754	63281491	-	Antisense
asmbl_45882	Chr05K	9605627	9606024	+	Sense
asmbl_27462	Chr03K	902632	903711	+	Intron
asmbl_31314	Chr03K	39442137	39443246	+	Intergenic
asmbl_80079	Chr08K	40621019	40622241	+	Sense
asmbl_15609	Chr02K	41295075	41295598	+	Sense
asmbl_97109	Chr09N	52990548	52990978	+	Intergenic
asmbl_10319	Chr01N	71406875	71408090	-	Intron
asmbl_104552	scaffold_24315	69	824	-	Intergenic
asmbl_52224	Chr05K	104551223	104554163	-	Antisense
asmbl_97742	Chr09N	67638049	67638754	+	Sense
asmbl_28047	Chr03K	5215297	5216083	+	Sense
[truncated: 3,166 more rows]
