# Supplementary material for: Revealing the transcriptomic complexity of switchgrass by PacBio long-read sequencing
Source: Biotechnol Biofuels. 2018 Jun 20;11:170. doi: 10.1186/s13068-018-1167-z (PMC6009963; doi:10.1186/s13068-018-1167-z)
Supplement: Supplementary file 5 — Additional file 5. The TF list and matching families. [file 13068_2018_1167_MOESM5_ESM.xlsx]

## Sheet: TF transcript
Transcript	Family	Satus	Genes
asmbl_1060	WRKY	FL	PASA_cluster_604
asmbl_1061	WRKY	non-FL	PASA_cluster_605
asmbl_1088	bZIP	FL	PASA_cluster_618
asmbl_11239	bHLH	FL	PASA_cluster_6419
asmbl_11286	bHLH	FL	PASA_cluster_6449
asmbl_11501	FAR1	FL	PASA_cluster_6569
asmbl_11534	GRAS	FL	PASA_cluster_6596
asmbl_1167	bZIP	FL	PASA_cluster_681
asmbl_11772	bZIP	FL	PASA_cluster_6750
asmbl_11821	Dof	FL	PASA_cluster_6779
asmbl_12033	bHLH	non-FL	PASA_cluster_6893
asmbl_12043	bHLH	non-FL	PASA_cluster_6901
asmbl_12174	WRKY	FL	PASA_cluster_6974
asmbl_12182	GeBP	FL	PASA_cluster_6978
asmbl_12251	GeBP	FL	PASA_cluster_7023
asmbl_12375	GATA	FL	PASA_cluster_7102
asmbl_12376	GATA	FL	PASA_cluster_7102
asmbl_12378	GATA	FL	PASA_cluster_7102
asmbl_12389	bHLH	FL	PASA_cluster_7109
asmbl_12790	NAC	FL	PASA_cluster_7301
asmbl_12797	NF-YA	FL	PASA_cluster_7301
asmbl_12815	NF-YA	FL	PASA_cluster_7314
asmbl_12816	NF-YA	non-FL	PASA_cluster_7314
asmbl_12817	NF-YA	FL	PASA_cluster_7314
asmbl_12862	GeBP	FL	PASA_cluster_7350
asmbl_12933	bHLH	FL	PASA_cluster_7388
asmbl_12954	NAC	FL	PASA_cluster_7400
asmbl_12995	bZIP	FL	PASA_cluster_7415
asmbl_12996	bZIP	FL	PASA_cluster_7415
asmbl_13093	TCP	FL	PASA_cluster_7446
asmbl_13170	NAC	FL	PASA_cluster_7485
asmbl_13172	NAC	FL	PASA_cluster_7485
asmbl_13201	LBD	non-FL	PASA_cluster_7502
asmbl_1423	bZIP	FL	PASA_cluster_832
asmbl_1606	GeBP	FL	PASA_cluster_931
asmbl_1607	GeBP	FL	PASA_cluster_932
asmbl_1608	GeBP	FL	PASA_cluster_931
asmbl_1609	GeBP	non-FL	PASA_cluster_931
asmbl_1939	CPP	non-FL	PASA_cluster_1115
asmbl_1940	CPP	non-FL	PASA_cluster_1115
asmbl_2004	bZIP	non-FL	PASA_cluster_1141
asmbl_2005	bZIP	FL	PASA_cluster_1142
asmbl_2202	GATA	FL	PASA_cluster_1255
asmbl_227	GATA	FL	PASA_cluster_114
asmbl_228	GATA	FL	PASA_cluster_115
asmbl_2597	bZIP	FL	PASA_cluster_1518
asmbl_270	bHLH	FL	PASA_cluster_148
asmbl_271	bHLH	FL	PASA_cluster_148
asmbl_272	bHLH	non-FL	PASA_cluster_148
asmbl_2783	bZIP	non-FL	PASA_cluster_1613
asmbl_2852	bHLH	FL	PASA_cluster_1651
asmbl_2884	WRKY	non-FL	PASA_cluster_1665
asmbl_2900	bHLH	FL	PASA_cluster_1678
asmbl_3386	bHLH	FL	PASA_cluster_2004
asmbl_3387	bHLH	non-FL	PASA_cluster_2004
asmbl_3388	bHLH	FL	PASA_cluster_2004
asmbl_3469	HSF	FL	PASA_cluster_2069
asmbl_3470	HSF	FL	PASA_cluster_2069
asmbl_3471	HSF	FL	PASA_cluster_2069
asmbl_3506	HSF	FL	PASA_cluster_2099
asmbl_3582	Trihelix	FL	PASA_cluster_2150
asmbl_3583	Trihelix	FL	PASA_cluster_2150
asmbl_3584	Trihelix	FL	PASA_cluster_2150
asmbl_3585	Trihelix	FL	PASA_cluster_2150
asmbl_3586	Trihelix	FL	PASA_cluster_2150
asmbl_3587	Trihelix	FL	PASA_cluster_2150
asmbl_3588	Trihelix	FL	PASA_cluster_2150
asmbl_3589	Trihelix	FL	PASA_cluster_2150
asmbl_3590	Trihelix	non-FL	PASA_cluster_2150
asmbl_3591	Trihelix	FL	PASA_cluster_2150
asmbl_3593	Trihelix	non-FL	PASA_cluster_2150
asmbl_3598	bHLH	non-FL	PASA_cluster_2155
asmbl_3608	Trihelix	FL	PASA_cluster_2164
asmbl_3657	FAR1	FL	PASA_cluster_2198
asmbl_3787	bHLH	FL	PASA_cluster_2271
asmbl_3852	NAC	FL	PASA_cluster_2314
asmbl_3912	bZIP	FL	PASA_cluster_2350
asmbl_4031	FAR1	FL	PASA_cluster_2430
asmbl_4032	FAR1	non-FL	PASA_cluster_2430
asmbl_4102	bHLH	FL	PASA_cluster_2452
asmbl_4144	FAR1	FL	PASA_cluster_2481
asmbl_4145	FAR1	FL	PASA_cluster_2481
asmbl_4146	FAR1	FL	PASA_cluster_2481
asmbl_4147	FAR1	FL	PASA_cluster_2481
asmbl_4148	FAR1	non-FL	PASA_cluster_2481
asmbl_4149	FAR1	non-FL	PASA_cluster_2481
asmbl_4150	FAR1	non-FL	PASA_cluster_2481
asmbl_4151	FAR1	non-FL	PASA_cluster_2481
asmbl_436	bZIP	FL	PASA_cluster_241
asmbl_437	bZIP	FL	PASA_cluster_241
asmbl_438	bZIP	non-FL	PASA_cluster_241
asmbl_4436	TCP	FL	PASA_cluster_2615
asmbl_4586	YABBY	FL	PASA_cluster_2703
asmbl_4587	YABBY	non-FL	PASA_cluster_2703
asmbl_4590	NAC	FL	PASA_cluster_2706
asmbl_4603	GATA	FL	PASA_cluster_2717
asmbl_4604	GATA	FL	PASA_cluster_2717
asmbl_4605	FAR1	non-FL	PASA_cluster_2718
asmbl_4646	WRKY	FL	PASA_cluster_2747
asmbl_4728	HSF	non-FL	PASA_cluster_2805
asmbl_4729	HSF	FL	PASA_cluster_2806
asmbl_4811	GRAS	FL	PASA_cluster_2856
asmbl_4838	GRAS	non-FL	PASA_cluster_2873
asmbl_4889	bHLH	non-FL	PASA_cluster_2911
asmbl_4907	bHLH	non-FL	PASA_cluster_2920
asmbl_4971	bHLH	FL	PASA_cluster_2962
asmbl_5224	bHLH	FL	PASA_cluster_3107
asmbl_5238	ZF-HD	FL	PASA_cluster_3114
asmbl_5244	Dof	non-FL	PASA_cluster_3119
asmbl_5245	Dof	non-FL	PASA_cluster_3119
asmbl_5486	Dof	FL	PASA_cluster_3253
asmbl_5493	bHLH	non-FL	PASA_cluster_3258
asmbl_5571	NAC	FL	PASA_cluster_3304
asmbl_5739	NAC	non-FL	PASA_cluster_3395
asmbl_5747	TCP	FL	PASA_cluster_3402
asmbl_5755	bHLH	FL	PASA_cluster_3406
asmbl_579	SBP	FL	PASA_cluster_320
asmbl_580	SBP	FL	PASA_cluster_320
asmbl_5931	bHLH	non-FL	PASA_cluster_3504
asmbl_6088	GATA	FL	PASA_cluster_3573
asmbl_6089	GATA	FL	PASA_cluster_3573
asmbl_6090	GATA	FL	PASA_cluster_3573
asmbl_6091	GATA	FL	PASA_cluster_3573
asmbl_6092	GATA	FL	PASA_cluster_3573
asmbl_6115	NAC	FL	PASA_cluster_3590
asmbl_6324	NAC	FL	PASA_cluster_3688
asmbl_6476	bZIP	FL	PASA_cluster_3760
asmbl_6672	bHLH	FL	PASA_cluster_3853
asmbl_6773	Whirly	FL	PASA_cluster_3911
asmbl_6939	SBP	FL	PASA_cluster_3990
asmbl_6940	SBP	non-FL	PASA_cluster_3990
asmbl_7136	bZIP	FL	PASA_cluster_4070
asmbl_7149	bZIP	non-FL	PASA_cluster_4070
asmbl_7155	bZIP	FL	PASA_cluster_4070
asmbl_7161	bZIP	FL	PASA_cluster_4070
asmbl_7162	bZIP	non-FL	PASA_cluster_4070
asmbl_7174	bZIP	FL	PASA_cluster_4070
asmbl_7179	bZIP	non-FL	PASA_cluster_4070
asmbl_7221	bZIP	non-FL	PASA_cluster_4070
asmbl_7224	bZIP	FL	PASA_cluster_4070
asmbl_7245	bZIP	FL	PASA_cluster_4070
asmbl_7253	bZIP	non-FL	PASA_cluster_4070
asmbl_7311	bZIP	FL	PASA_cluster_4147
asmbl_7312	bZIP	FL	PASA_cluster_4147
asmbl_7441	NF-YC	FL	PASA_cluster_4210
asmbl_7443	NF-YC	FL	PASA_cluster_4210
asmbl_7444	NF-YC	FL	PASA_cluster_4210
asmbl_7445	NF-YC	FL	PASA_cluster_4210
asmbl_7492	SBP	FL	PASA_cluster_4234
asmbl_7493	SBP	FL	PASA_cluster_4234
asmbl_7494	SBP	FL	PASA_cluster_4234
asmbl_7504	bZIP	FL	PASA_cluster_4242
asmbl_7505	bZIP	FL	PASA_cluster_4242
asmbl_7507	bZIP	FL	PASA_cluster_4242
asmbl_7536	SBP	FL	PASA_cluster_4263
asmbl_754	Whirly	FL	PASA_cluster_429
asmbl_7603	WRKY	FL	PASA_cluster_4309
asmbl_7739	bZIP	FL	PASA_cluster_4392
asmbl_7808	GATA	FL	PASA_cluster_4436
asmbl_87	Trihelix	FL	PASA_cluster_51
asmbl_916	NF-YC	FL	PASA_cluster_513
asmbl_918	NF-YC	non-FL	PASA_cluster_513
asmbl_919	NF-YC	FL	PASA_cluster_513
asmbl_920	NF-YC	non-FL	PASA_cluster_513
asmbl_957	SBP	FL	PASA_cluster_535
asmbl_966	bZIP	FL	PASA_cluster_542
asmbl_967	bZIP	FL	PASA_cluster_542
asmbl_968	bZIP	FL	PASA_cluster_542
asmbl_3755	ARF	FL	PASA_cluster_2256
asmbl_3756	ARF	FL	PASA_cluster_2256
asmbl_3757	ARF	FL	PASA_cluster_2256
asmbl_3758	ARF	FL	PASA_cluster_2256
asmbl_3759	ARF	FL	PASA_cluster_2256
asmbl_3760	ARF	FL	PASA_cluster_2256
asmbl_4324	ARF	FL	PASA_cluster_2567
asmbl_4325	ARF	non-FL	PASA_cluster_2568
asmbl_592	ARF	FL	PASA_cluster_330
asmbl_593	ARF	FL	PASA_cluster_330
asmbl_594	ARF	FL	PASA_cluster_330
asmbl_595	ARF	non-FL	PASA_cluster_330
asmbl_6919	ARF	FL	PASA_cluster_3981
asmbl_6920	ARF	FL	PASA_cluster_3981
asmbl_7363	ARF	FL	PASA_cluster_4179
asmbl_7364	ARF	FL	PASA_cluster_4179
asmbl_7365	ARF	FL	PASA_cluster_4179
asmbl_840	ARF	FL	PASA_cluster_472
asmbl_12938	AP2	FL	PASA_cluster_7390
asmbl_12939	AP2	FL	PASA_cluster_7390
asmbl_5749	AP2	FL	PASA_cluster_3404
asmbl_12940	AP2	FL	PASA_cluster_7390
asmbl_12942	AP2	FL	PASA_cluster_7390
asmbl_11285	ERF	FL	PASA_cluster_6448
asmbl_11504	ERF	non-FL	PASA_cluster_6571
asmbl_11529	ERF	FL	PASA_cluster_6591
asmbl_12214	ERF	FL	PASA_cluster_7001
asmbl_12474	ERF	FL	PASA_cluster_7161
asmbl_12696	ERF	FL	PASA_cluster_7275
asmbl_12697	ERF	FL	PASA_cluster_7275
asmbl_1447	ERF	FL	PASA_cluster_841
asmbl_2121	ERF	FL	PASA_cluster_1205
asmbl_2800	ERF	FL	PASA_cluster_1624
asmbl_4706	ERF	FL	PASA_cluster_2787
asmbl_5751	ERF	non-FL	PASA_cluster_3404
asmbl_5855	ERF	FL	PASA_cluster_3457
asmbl_4120	DBB	FL	PASA_cluster_2465
asmbl_5470	DBB	FL	PASA_cluster_3240
asmbl_11965	CO-like	FL	PASA_cluster_6859
asmbl_4180	CO-like	FL	PASA_cluster_2493
asmbl_5468	CO-like	FL	PASA_cluster_3240
asmbl_5469	CO-like	FL	PASA_cluster_3240
asmbl_7097	CO-like	FL	PASA_cluster_4062
asmbl_7552	CO-like	non-FL	PASA_cluster_4275
asmbl_1064	ARR-B	FL	PASA_cluster_608
asmbl_1079	ARR-B	FL	PASA_cluster_614
asmbl_1080	ARR-B	FL	PASA_cluster_614
asmbl_5840	ARR-B	FL	PASA_cluster_3451
asmbl_7610	ARR-B	FL	PASA_cluster_4314
asmbl_11713	G2-like	FL	PASA_cluster_6710
asmbl_12485	G2-like	non-FL	PASA_cluster_7165
asmbl_1393	G2-like	FL	PASA_cluster_818
asmbl_2057	G2-like	FL	PASA_cluster_1167
asmbl_5165	G2-like	non-FL	PASA_cluster_3080
asmbl_565	G2-like	FL	PASA_cluster_312
asmbl_6162	G2-like	non-FL	PASA_cluster_3620
asmbl_6945	G2-like	FL	PASA_cluster_3993
asmbl_6946	G2-like	FL	PASA_cluster_3993
asmbl_7485	G2-like	FL	PASA_cluster_4231
asmbl_954	G2-like	FL	PASA_cluster_533
asmbl_955	G2-like	FL	PASA_cluster_533
asmbl_12068	MIKC_MADS	FL	PASA_cluster_6915
asmbl_12069	MIKC_MADS	FL	PASA_cluster_6915
asmbl_1276	MIKC_MADS	FL	PASA_cluster_748
asmbl_1277	MIKC_MADS	FL	PASA_cluster_748
asmbl_1278	MIKC_MADS	FL	PASA_cluster_748
asmbl_1279	MIKC_MADS	FL	PASA_cluster_748
asmbl_1280	MIKC_MADS	FL	PASA_cluster_748
asmbl_78	MIKC_MADS	FL	PASA_cluster_47
asmbl_12067	M-type_MADS	non-FL	PASA_cluster_6914
asmbl_1281	M-type_MADS	FL	PASA_cluster_748
asmbl_1282	M-type_MADS	FL	PASA_cluster_748
asmbl_11513	GRF	non-FL	PASA_cluster_6579
asmbl_12799	GRF	non-FL	PASA_cluster_7301
asmbl_5174	GRF	FL	PASA_cluster_3084
asmbl_5175	GRF	non-FL	PASA_cluster_3084
asmbl_1091	HB-other	FL	PASA_cluster_619
asmbl_624	HB-other	FL	PASA_cluster_346
asmbl_625	HB-other	non-FL	PASA_cluster_346
asmbl_11295	HD-ZIP	FL	PASA_cluster_6454
asmbl_5535	HD-ZIP	FL	PASA_cluster_3285
asmbl_11293	HD-ZIP	FL	PASA_cluster_6454
asmbl_5532	HD-ZIP	FL	PASA_cluster_3285
asmbl_11294	HD-ZIP	FL	PASA_cluster_6454
asmbl_5533	HD-ZIP	FL	PASA_cluster_3285
asmbl_5534	HD-ZIP	FL	PASA_cluster_3285
asmbl_11296	HD-ZIP	non-FL	PASA_cluster_6454
asmbl_5538	HD-ZIP	FL	PASA_cluster_3285
asmbl_5536	HD-ZIP	FL	PASA_cluster_3285
asmbl_5537	HD-ZIP	FL	PASA_cluster_3285
asmbl_4932	TALE	FL	PASA_cluster_2933
asmbl_7616	TALE	FL	PASA_cluster_4319
asmbl_1090	TALE	FL	PASA_cluster_619
asmbl_1089	TALE	FL	PASA_cluster_619
asmbl_7617	TALE	FL	PASA_cluster_4319
asmbl_7615	TALE	FL	PASA_cluster_4319
asmbl_12849	HD-ZIP	FL	PASA_cluster_7342
asmbl_12243	HD-ZIP	FL	PASA_cluster_7016
asmbl_12850	HD-ZIP	FL	PASA_cluster_7342
asmbl_623	HB-PHD	FL	PASA_cluster_346
asmbl_6877	HB-PHD	FL	PASA_cluster_3965
asmbl_11243	C2H2	FL	PASA_cluster_6423
asmbl_11507	C3H	FL	PASA_cluster_6574
asmbl_11508	C3H	non-FL	PASA_cluster_6575
asmbl_11951	C3H	FL	PASA_cluster_6850
asmbl_13039	C3H	FL	PASA_cluster_7428
asmbl_13040	C3H	FL	PASA_cluster_7428
asmbl_13137	C2H2	FL	PASA_cluster_7471
asmbl_1724	C3H	FL	PASA_cluster_998
asmbl_286	C2H2	FL	PASA_cluster_156
asmbl_287	C2H2	FL	PASA_cluster_156
asmbl_3671	C2H2	FL	PASA_cluster_2205
asmbl_3672	C2H2	FL	PASA_cluster_2205
asmbl_3673	C2H2	FL	PASA_cluster_2205
asmbl_3674	C2H2	FL	PASA_cluster_2205
asmbl_3809	C2H2	FL	PASA_cluster_2284
asmbl_4964	C3H	FL	PASA_cluster_2956
asmbl_4965	C3H	non-FL	PASA_cluster_2956
asmbl_5384	C3H	FL	PASA_cluster_3193
asmbl_5406	C3H	non-FL	PASA_cluster_3211
asmbl_6336	C2H2	FL	PASA_cluster_3695
asmbl_6428	C3H	FL	PASA_cluster_3740
asmbl_6662	C2H2	FL	PASA_cluster_3848
asmbl_6663	C2H2	FL	PASA_cluster_3848
asmbl_6735	C3H	FL	PASA_cluster_3895
asmbl_6741	C3H	FL	PASA_cluster_3895
asmbl_6745	C3H	FL	PASA_cluster_3895
asmbl_6746	C3H	non-FL	PASA_cluster_3895
asmbl_6748	C3H	FL	PASA_cluster_3895
asmbl_6749	C3H	FL	PASA_cluster_3895
asmbl_787	C3H	FL	PASA_cluster_450
asmbl_791	C3H	FL	PASA_cluster_450
asmbl_802	C3H	FL	PASA_cluster_451
asmbl_11352	MYB	FL	PASA_cluster_6477
asmbl_11640	MYB	FL	PASA_cluster_6664
asmbl_12328	MYB	FL	PASA_cluster_7076
asmbl_2257	MYB	non-FL	PASA_cluster_1294
asmbl_2258	MYB	non-FL	PASA_cluster_1294
asmbl_2576	MYB	FL	PASA_cluster_1503
asmbl_2577	MYB	FL	PASA_cluster_1504
asmbl_3853	MYB	FL	PASA_cluster_2315
asmbl_5094	MYB	FL	PASA_cluster_3037
asmbl_5095	MYB	FL	PASA_cluster_3037
asmbl_5096	MYB	FL	PASA_cluster_3037
asmbl_5582	MYB	non-FL	PASA_cluster_3314
asmbl_1082	MYB_related	non-FL	PASA_cluster_613
asmbl_11525	MYB_related	FL	PASA_cluster_6589
asmbl_11526	MYB_related	non-FL	PASA_cluster_6589
asmbl_1169	MYB_related	FL	PASA_cluster_682
asmbl_12773	MYB_related	FL	PASA_cluster_7302
asmbl_12795	MYB_related	non-FL	PASA_cluster_7302
asmbl_12811	MYB_related	FL	PASA_cluster_7313
asmbl_12812	MYB_related	FL	PASA_cluster_7313
asmbl_12813	MYB_related	FL	PASA_cluster_7313
asmbl_3664	MYB_related	FL	PASA_cluster_2202
asmbl_4979	MYB_related	non-FL	PASA_cluster_2970
asmbl_5228	MYB_related	FL	PASA_cluster_3110
asmbl_5229	MYB_related	non-FL	PASA_cluster_3111
asmbl_5230	MYB_related	non-FL	PASA_cluster_3110
asmbl_5231	MYB_related	non-FL	PASA_cluster_3110
asmbl_5232	MYB_related	FL	PASA_cluster_3110
asmbl_7310	MYB_related	FL	PASA_cluster_4146
asmbl_3273	C2H2	FL	PASA_cluster_1931
asmbl_3274	C2H2	FL	PASA_cluster_1931
asmbl_3275	C2H2	non-FL	PASA_cluster_1931
asmbl_100499	FAR1	FL	PASA_cluster_57606
asmbl_100500	FAR1	FL	PASA_cluster_57606
asmbl_100501	FAR1	FL	PASA_cluster_57606
asmbl_100502	FAR1	non-FL	PASA_cluster_57606
asmbl_100503	FAR1	non-FL	PASA_cluster_57606
asmbl_100863	Dof	FL	PASA_cluster_57795
asmbl_100890	GRAS	FL	PASA_cluster_57812
asmbl_100891	GRAS	FL	PASA_cluster_57812
asmbl_101186	NF-YA	FL	PASA_cluster_57997
asmbl_101187	NF-YA	FL	PASA_cluster_57997
asmbl_101188	NF-YA	FL	PASA_cluster_57997
asmbl_101190	NF-YA	FL	PASA_cluster_57997
asmbl_101191	NF-YA	FL	PASA_cluster_57997
asmbl_101214	bHLH	FL	PASA_cluster_58013
asmbl_101236	Dof	FL	PASA_cluster_58028
asmbl_101331	HSF	FL	PASA_cluster_58093
asmbl_101332	HSF	FL	PASA_cluster_58093
asmbl_101336	HSF	FL	PASA_cluster_58093
asmbl_85852	WRKY	FL	PASA_cluster_49414
asmbl_85853	WRKY	FL	PASA_cluster_49414
asmbl_85854	WRKY	FL	PASA_cluster_49414
asmbl_85855	WRKY	FL	PASA_cluster_49414
asmbl_85856	WRKY	FL	PASA_cluster_49414
asmbl_85857	WRKY	FL	PASA_cluster_49414
asmbl_85887	NAC	FL	PASA_cluster_49429
asmbl_85971	EIL	FL	PASA_cluster_49477
asmbl_85972	EIL	FL	PASA_cluster_49478
asmbl_85973	EIL	FL	PASA_cluster_49477
asmbl_85994	NAC	FL	PASA_cluster_49489
asmbl_85995	NAC	FL	PASA_cluster_49489
asmbl_86083	LBD	non-FL	PASA_cluster_49536
asmbl_86419	Trihelix	FL	PASA_cluster_49707
asmbl_88415	NAC	FL	PASA_cluster_50805
asmbl_88633	FAR1	non-FL	PASA_cluster_50944
asmbl_88650	bHLH	FL	PASA_cluster_50957
asmbl_88651	bHLH	FL	PASA_cluster_50957
asmbl_88668	GATA	FL	PASA_cluster_50959
asmbl_88819	Trihelix	FL	PASA_cluster_51042
asmbl_88839	STAT	non-FL	PASA_cluster_51053
asmbl_88977	bHLH	FL	PASA_cluster_51135
asmbl_88994	NAC	FL	PASA_cluster_51147
asmbl_88995	NAC	FL	PASA_cluster_51147
asmbl_88996	NAC	FL	PASA_cluster_51147
asmbl_88997	NAC	FL	PASA_cluster_51147
asmbl_91413	HSF	FL	PASA_cluster_52449
asmbl_91414	HSF	non-FL	PASA_cluster_52449
asmbl_91415	HSF	FL	PASA_cluster_52449
asmbl_91416	HSF	non-FL	PASA_cluster_52449
asmbl_91757	Trihelix	FL	PASA_cluster_52610
asmbl_91758	Trihelix	FL	PASA_cluster_52610
asmbl_91941	NAC	FL	PASA_cluster_52731
asmbl_91954	bHLH	FL	PASA_cluster_52742
asmbl_92020	bZIP	FL	PASA_cluster_52776
asmbl_92157	E2F/DP	FL	PASA_cluster_52843
asmbl_92158	E2F/DP	FL	PASA_cluster_52843
asmbl_92259	HSF	FL	PASA_cluster_52884
asmbl_92354	Dof	FL	PASA_cluster_52932
asmbl_92355	Dof	FL	PASA_cluster_52933
asmbl_92373	bHLH	non-FL	PASA_cluster_52947
asmbl_92383	bHLH	FL	PASA_cluster_52956
asmbl_92398	NF-YA	FL	PASA_cluster_52966
asmbl_92399	NF-YA	FL	PASA_cluster_52966
asmbl_92400	NF-YA	non-FL	PASA_cluster_52966
asmbl_92401	NF-YA	FL	PASA_cluster_52966
asmbl_92402	NF-YA	FL	PASA_cluster_52966
asmbl_92403	NF-YA	FL	PASA_cluster_52966
asmbl_92463	NAC	FL	PASA_cluster_53006
asmbl_92464	NAC	FL	PASA_cluster_53006
asmbl_93051	FAR1	FL	PASA_cluster_53324
asmbl_93165	NF-YC	non-FL	PASA_cluster_53390
asmbl_93166	NF-YC	non-FL	PASA_cluster_53390
asmbl_93184	HSF	FL	PASA_cluster_53403
asmbl_93449	Dof	non-FL	PASA_cluster_53544
asmbl_93607	WRKY	FL	PASA_cluster_53648
asmbl_93833	FAR1	non-FL	PASA_cluster_53785
asmbl_93837	NAC	non-FL	PASA_cluster_53789
asmbl_93981	bHLH	FL	PASA_cluster_53875
asmbl_93982	bHLH	FL	PASA_cluster_53875
asmbl_93983	bHLH	FL	PASA_cluster_53875
asmbl_93984	bHLH	FL	PASA_cluster_53875
asmbl_93985	bHLH	non-FL	PASA_cluster_53875
asmbl_94022	FAR1	non-FL	PASA_cluster_53897
asmbl_94023	FAR1	FL	PASA_cluster_53899
asmbl_94178	GRAS	non-FL	PASA_cluster_53977
asmbl_94341	WRKY	FL	PASA_cluster_54054
asmbl_94342	WRKY	non-FL	PASA_cluster_54054
asmbl_94343	WRKY	non-FL	PASA_cluster_54054
asmbl_94344	bHLH	non-FL	PASA_cluster_54055
asmbl_94428	GATA	FL	PASA_cluster_54094
asmbl_94429	GATA	FL	PASA_cluster_54094
asmbl_94499	bHLH	FL	PASA_cluster_54136
asmbl_94500	bHLH	FL	PASA_cluster_54136
asmbl_94553	bHLH	FL	PASA_cluster_54166
asmbl_94554	bHLH	FL	PASA_cluster_54166
asmbl_94721	Nin-like	non-FL	PASA_cluster_54263
asmbl_94750	GeBP	FL	PASA_cluster_54284
asmbl_94768	TCP	FL	PASA_cluster_54296
asmbl_94819	NF-YA	FL	PASA_cluster_54328
asmbl_94820	NF-YA	FL	PASA_cluster_54328
asmbl_94838	Dof	non-FL	PASA_cluster_54337
asmbl_94839	FAR1	FL	PASA_cluster_54338
asmbl_94840	FAR1	FL	PASA_cluster_54338
asmbl_94841	FAR1	non-FL	PASA_cluster_54338
asmbl_94842	FAR1	non-FL	PASA_cluster_54338
asmbl_94843	FAR1	non-FL	PASA_cluster_54338
asmbl_94844	FAR1	non-FL	PASA_cluster_54338
asmbl_94966	GATA	FL	PASA_cluster_54406
asmbl_94967	GATA	non-FL	PASA_cluster_54406
asmbl_95027	FAR1	non-FL	PASA_cluster_54431
asmbl_95055	bHLH	FL	PASA_cluster_54451
asmbl_95098	bHLH	FL	PASA_cluster_54485
asmbl_95099	bHLH	FL	PASA_cluster_54485
asmbl_95100	bHLH	FL	PASA_cluster_54485
asmbl_95153	FAR1	FL	PASA_cluster_54511
asmbl_95189	YABBY	FL	PASA_cluster_54535
asmbl_95210	NF-YA	FL	PASA_cluster_54551
asmbl_95211	NF-YA	FL	PASA_cluster_54551
asmbl_95282	FAR1	FL	PASA_cluster_54591
asmbl_95309	WRKY	FL	PASA_cluster_54612
asmbl_95310	WRKY	FL	PASA_cluster_54612
asmbl_95311	WRKY	FL	PASA_cluster_54612
asmbl_95333	NAC	FL	PASA_cluster_54620
asmbl_95397	GATA	FL	PASA_cluster_54650
asmbl_95398	GATA	FL	PASA_cluster_54650
asmbl_95402	GATA	FL	PASA_cluster_54653
asmbl_95404	GATA	FL	PASA_cluster_54653
asmbl_95458	LBD	FL	PASA_cluster_54684
asmbl_95486	LBD	FL	PASA_cluster_54694
asmbl_95863	YABBY	FL	PASA_cluster_54924
asmbl_96071	GATA	FL	PASA_cluster_55050
asmbl_96131	NAC	FL	PASA_cluster_55087
asmbl_96132	NAC	FL	PASA_cluster_55087
asmbl_96137	GRAS	FL	PASA_cluster_55092
asmbl_96196	NAC	FL	PASA_cluster_55120
asmbl_96208	NAC	FL	PASA_cluster_55127
asmbl_96648	HSF	FL	PASA_cluster_55385
asmbl_96649	HSF	non-FL	PASA_cluster_55385
asmbl_96711	E2F/DP	non-FL	PASA_cluster_55431
asmbl_96814	FAR1	FL	PASA_cluster_55509
asmbl_96940	GRAS	FL	PASA_cluster_55587
asmbl_96941	GRAS	FL	PASA_cluster_55587
asmbl_96942	GRAS	FL	PASA_cluster_55587
asmbl_96943	GRAS	FL	PASA_cluster_55587
asmbl_96944	GRAS	FL	PASA_cluster_55587
asmbl_98116	NAC	FL	PASA_cluster_56244
asmbl_98152	Trihelix	FL	PASA_cluster_56263
asmbl_98233	STAT	FL	PASA_cluster_56315
asmbl_98234	STAT	FL	PASA_cluster_56315
asmbl_98355	Trihelix	FL	PASA_cluster_56364
asmbl_98379	GRAS	FL	PASA_cluster_56382
asmbl_98440	GATA	FL	PASA_cluster_56428
asmbl_98441	GATA	FL	PASA_cluster_56429
asmbl_98713	GRAS	FL	PASA_cluster_56584
asmbl_98714	GRAS	FL	PASA_cluster_56585
asmbl_98758	WRKY	FL	PASA_cluster_56620
asmbl_98759	WRKY	FL	PASA_cluster_56620
asmbl_98931	NF-YB	FL	PASA_cluster_56721
asmbl_99031	bHLH	FL	PASA_cluster_56783
asmbl_99177	bHLH	FL	PASA_cluster_56870
asmbl_99197	bHLH	FL	PASA_cluster_56879
asmbl_99282	bZIP	FL	PASA_cluster_56930
asmbl_99283	bZIP	non-FL	PASA_cluster_56930
asmbl_99309	NF-YC	FL	PASA_cluster_56946
asmbl_99660	NAC	FL	PASA_cluster_57156
asmbl_99678	EIL	FL	PASA_cluster_57170
asmbl_99691	EIL	FL	PASA_cluster_57179
asmbl_99710	WRKY	FL	PASA_cluster_57192
asmbl_99753	bZIP	FL	PASA_cluster_57215
asmbl_99754	bZIP	FL	PASA_cluster_57215
asmbl_99756	bZIP	FL	PASA_cluster_57215
asmbl_99910	bHLH	non-FL	PASA_cluster_57299
asmbl_96413	ARF	FL	PASA_cluster_55236
asmbl_100654	B3	non-FL	PASA_cluster_57683
asmbl_85894	B3	non-FL	PASA_cluster_49435
asmbl_85895	B3	FL	PASA_cluster_49436
asmbl_85897	B3	FL	PASA_cluster_49436
asmbl_86040	B3	non-FL	PASA_cluster_49509
asmbl_86041	B3	FL	PASA_cluster_49510
asmbl_86043	B3	non-FL	PASA_cluster_49511
asmbl_86044	B3	non-FL	PASA_cluster_49511
asmbl_86047	B3	FL	PASA_cluster_49514
asmbl_86048	B3	non-FL	PASA_cluster_49514
asmbl_86066	B3	FL	PASA_cluster_49527
asmbl_86067	B3	FL	PASA_cluster_49527
asmbl_86068	B3	non-FL	PASA_cluster_49528
asmbl_86069	B3	non-FL	PASA_cluster_49528
asmbl_86070	B3	non-FL	PASA_cluster_49528
asmbl_86071	B3	non-FL	PASA_cluster_49528
asmbl_86072	B3	non-FL	PASA_cluster_49528
asmbl_86073	B3	FL	PASA_cluster_49528
asmbl_91783	B3	FL	PASA_cluster_52625
asmbl_95434	B3	non-FL	PASA_cluster_54670
asmbl_95438	B3	FL	PASA_cluster_54674
asmbl_93475	AP2	non-FL	PASA_cluster_53560
asmbl_93474	AP2	non-FL	PASA_cluster_53560
asmbl_100435	ERF	FL	PASA_cluster_57566
asmbl_88782	ERF	FL	PASA_cluster_51017
asmbl_96204	ERF	FL	PASA_cluster_55124
asmbl_96219	ERF	FL	PASA_cluster_55131
asmbl_96959	ERF	FL	PASA_cluster_55593
asmbl_98255	ERF	FL	PASA_cluster_56323
asmbl_98333	ERF	FL	PASA_cluster_56354
asmbl_86050	DBB	non-FL	PASA_cluster_49516
asmbl_94685	CO-like	FL	PASA_cluster_54242
asmbl_91427	ARR-B	FL	PASA_cluster_52456
asmbl_85890	G2-like	FL	PASA_cluster_49432
asmbl_85981	G2-like	FL	PASA_cluster_49484
asmbl_85985	G2-like	non-FL	PASA_cluster_49484
asmbl_93539	G2-like	FL	PASA_cluster_53604
asmbl_93540	G2-like	FL	PASA_cluster_53604
asmbl_95166	G2-like	non-FL	PASA_cluster_54521
asmbl_99615	G2-like	FL	PASA_cluster_57137
asmbl_99616	G2-like	FL	PASA_cluster_57137
asmbl_99617	G2-like	FL	PASA_cluster_57137
asmbl_99671	G2-like	FL	PASA_cluster_57164
asmbl_99684	G2-like	FL	PASA_cluster_57176
asmbl_88485	MIKC_MADS	FL	PASA_cluster_50855
asmbl_88486	MIKC_MADS	FL	PASA_cluster_50855
asmbl_88488	MIKC_MADS	FL	PASA_cluster_50855
asmbl_94175	MIKC_MADS	FL	PASA_cluster_53975
asmbl_94176	MIKC_MADS	FL	PASA_cluster_53975
asmbl_94179	MIKC_MADS	FL	PASA_cluster_53978
asmbl_94180	MIKC_MADS	FL	PASA_cluster_53978
asmbl_94185	MIKC_MADS	non-FL	PASA_cluster_53978
asmbl_98513	MIKC_MADS	FL	PASA_cluster_56472
asmbl_98514	MIKC_MADS	FL	PASA_cluster_56472
asmbl_98515	MIKC_MADS	non-FL	PASA_cluster_56472
asmbl_91805	M-type_MADS	non-FL	PASA_cluster_52640
asmbl_94183	M-type_MADS	FL	PASA_cluster_53978
asmbl_94184	M-type_MADS	FL	PASA_cluster_53978
asmbl_98517	M-type_MADS	non-FL	PASA_cluster_56472
asmbl_98518	M-type_MADS	FL	PASA_cluster_56472
asmbl_94131	GRF	FL	PASA_cluster_53947
asmbl_94452	HB-other	FL	PASA_cluster_54105
asmbl_95012	TALE	FL	PASA_cluster_54421
asmbl_95001	TALE	FL	PASA_cluster_54421
asmbl_95002	TALE	FL	PASA_cluster_54421
asmbl_95003	TALE	FL	PASA_cluster_54421
asmbl_95004	TALE	FL	PASA_cluster_54421
asmbl_95005	TALE	FL	PASA_cluster_54421
asmbl_95006	TALE	FL	PASA_cluster_54421
asmbl_94446	TALE	FL	PASA_cluster_54105
asmbl_94447	TALE	FL	PASA_cluster_54105
asmbl_101292	TALE	FL	PASA_cluster_58067
asmbl_101293	TALE	FL	PASA_cluster_58067
asmbl_101294	TALE	FL	PASA_cluster_58067
asmbl_95009	TALE	FL	PASA_cluster_54421
asmbl_92301	TALE	FL	PASA_cluster_52906
asmbl_95010	TALE	FL	PASA_cluster_54421
asmbl_94448	TALE	FL	PASA_cluster_54105
asmbl_88470	TALE	FL	PASA_cluster_50848
asmbl_88474	TALE	FL	PASA_cluster_50848
asmbl_98526	TALE	FL	PASA_cluster_56476
asmbl_91485	TALE	FL	PASA_cluster_52480
asmbl_91486	TALE	FL	PASA_cluster_52480
asmbl_91487	TALE	FL	PASA_cluster_52480
asmbl_91488	TALE	FL	PASA_cluster_52480
asmbl_91489	TALE	FL	PASA_cluster_52480
asmbl_88472	TALE	FL	PASA_cluster_50848
asmbl_88473	TALE	FL	PASA_cluster_50848
asmbl_91490	TALE	FL	PASA_cluster_52480
asmbl_92370	HD-ZIP	non-FL	PASA_cluster_52945
asmbl_96609	HD-ZIP	FL	PASA_cluster_55360
asmbl_88761	HD-ZIP	FL	PASA_cluster_51006
asmbl_98194	HD-ZIP	FL	PASA_cluster_56289
asmbl_101225	HD-ZIP	FL	PASA_cluster_58021
asmbl_92375	HD-ZIP	FL	PASA_cluster_52949
asmbl_92369	HD-ZIP	FL	PASA_cluster_52944
asmbl_101226	HD-ZIP	non-FL	PASA_cluster_58021
asmbl_93872	TALE	FL	PASA_cluster_53812
asmbl_94520	TALE	FL	PASA_cluster_54150
asmbl_95033	TALE	FL	PASA_cluster_54434
asmbl_95034	TALE	FL	PASA_cluster_54434
asmbl_95035	TALE	FL	PASA_cluster_54434
asmbl_91479	TALE	FL	PASA_cluster_52477
asmbl_91480	TALE	FL	PASA_cluster_52477
asmbl_95247	HD-ZIP	FL	PASA_cluster_54570
asmbl_91687	HD-ZIP	FL	PASA_cluster_52582
asmbl_91686	HD-ZIP	FL	PASA_cluster_52582
asmbl_91684	HD-ZIP	FL	PASA_cluster_52582
asmbl_91688	HD-ZIP	FL	PASA_cluster_52582
asmbl_100343	C2H2	FL	PASA_cluster_57510
asmbl_100421	C2H2	FL	PASA_cluster_57556
asmbl_100817	C2H2	FL	PASA_cluster_57768
asmbl_86135	C2H2	FL	PASA_cluster_49571
asmbl_89061	C3H	FL	PASA_cluster_51164
asmbl_92147	C2H2	FL	PASA_cluster_52838
asmbl_92148	C2H2	FL	PASA_cluster_52838
asmbl_92149	C2H2	FL	PASA_cluster_52838
asmbl_92150	C2H2	FL	PASA_cluster_52838
asmbl_93545	C2H2	FL	PASA_cluster_53607
asmbl_93644	C2H2	FL	PASA_cluster_53672
asmbl_94887	C3H	FL	PASA_cluster_54366
asmbl_94905	C3H	FL	PASA_cluster_54378
asmbl_94906	C3H	FL	PASA_cluster_54378
asmbl_95255	LSD	FL	PASA_cluster_54577
asmbl_95256	LSD	FL	PASA_cluster_54577
asmbl_96104	C2H2	FL	PASA_cluster_55070
asmbl_96105	C2H2	non-FL	PASA_cluster_55070
asmbl_96650	C2H2	FL	PASA_cluster_55386
asmbl_96651	C2H2	FL	PASA_cluster_55386
asmbl_99216	C2H2	FL	PASA_cluster_56890
asmbl_99217	C2H2	FL	PASA_cluster_56891
asmbl_93874	MYB	non-FL	PASA_cluster_53814
asmbl_94609	MYB	FL	PASA_cluster_54199
asmbl_99104	MYB	FL	PASA_cluster_56832
asmbl_100883	MYB_related	non-FL	PASA_cluster_57808
asmbl_88758	MYB_related	FL	PASA_cluster_51004
asmbl_88800	MYB_related	FL	PASA_cluster_51030
asmbl_88801	MYB_related	FL	PASA_cluster_51030
asmbl_88802	MYB_related	FL	PASA_cluster_51030
asmbl_88803	MYB_related	FL	PASA_cluster_51030
asmbl_88804	MYB_related	FL	PASA_cluster_51030
asmbl_88805	MYB_related	FL	PASA_cluster_51030
asmbl_94210	MYB_related	FL	PASA_cluster_53997
asmbl_94211	MYB_related	non-FL	PASA_cluster_53997
asmbl_94212	MYB_related	non-FL	PASA_cluster_53997
asmbl_95237	MYB_related	FL	PASA_cluster_54564
asmbl_95238	MYB_related	non-FL	PASA_cluster_54565
asmbl_95239	MYB_related	FL	PASA_cluster_54564
asmbl_98166	MYB_related	FL	PASA_cluster_56274
asmbl_98260	MYB_related	FL	PASA_cluster_56326
asmbl_98271	MYB_related	FL	PASA_cluster_56334
asmbl_100045	NAC	FL	PASA_cluster_57362
asmbl_100046	NAC	FL	PASA_cluster_57362
asmbl_100047	NAC	FL	PASA_cluster_57362
asmbl_100102	YABBY	FL	PASA_cluster_57393
asmbl_101420	E2F/DP	FL	PASA_cluster_58131
asmbl_101579	Nin-like	FL	PASA_cluster_58222
asmbl_101580	Nin-like	FL	PASA_cluster_58222
asmbl_101582	Nin-like	FL	PASA_cluster_58222
asmbl_101685	bHLH	FL	PASA_cluster_58284
asmbl_101847	NAC	FL	PASA_cluster_58374
asmbl_101848	NAC	FL	PASA_cluster_58374
asmbl_101977	Trihelix	FL	PASA_cluster_58444
asmbl_102249	CAMTA	FL	PASA_cluster_58591
asmbl_102250	CAMTA	FL	PASA_cluster_58591
asmbl_102252	CAMTA	FL	PASA_cluster_58591
asmbl_102289	GRAS	FL	PASA_cluster_58613
asmbl_102290	GRAS	non-FL	PASA_cluster_58613
asmbl_102291	GRAS	non-FL	PASA_cluster_58613
asmbl_102292	GRAS	non-FL	PASA_cluster_58613
asmbl_102496	HSF	FL	PASA_cluster_58724
asmbl_102497	HSF	FL	PASA_cluster_58724
asmbl_102554	BBR-BPC	FL	PASA_cluster_58762
asmbl_102576	bZIP	FL	PASA_cluster_58775
asmbl_102577	bZIP	FL	PASA_cluster_58775
asmbl_102578	bZIP	FL	PASA_cluster_58775
asmbl_102580	bZIP	FL	PASA_cluster_58775
asmbl_103089	SBP	FL	PASA_cluster_59157
asmbl_103090	SBP	FL	PASA_cluster_59157
asmbl_103091	SBP	FL	PASA_cluster_59157
asmbl_103092	SBP	non-FL	PASA_cluster_59157
asmbl_103093	SBP	non-FL	PASA_cluster_59157
asmbl_103095	bHLH	non-FL	PASA_cluster_59159
asmbl_103096	bHLH	non-FL	PASA_cluster_59159
asmbl_103375	FAR1	FL	PASA_cluster_59372
asmbl_103376	FAR1	FL	PASA_cluster_59372
asmbl_103377	FAR1	FL	PASA_cluster_59372
asmbl_103378	FAR1	non-FL	PASA_cluster_59372
asmbl_103380	FAR1	FL	PASA_cluster_59373
asmbl_103410	WRKY	FL	PASA_cluster_59399
asmbl_103426	bHLH	FL	PASA_cluster_59414
asmbl_103504	NAC	non-FL	PASA_cluster_59479
asmbl_103627	bHLH	FL	PASA_cluster_59589
asmbl_103782	EIL	FL	PASA_cluster_59712
asmbl_103923	bZIP	FL	PASA_cluster_59815
asmbl_104063	TCP	FL	PASA_cluster_59925
asmbl_104065	TCP	FL	PASA_cluster_59925
asmbl_104066	TCP	FL	PASA_cluster_59925
asmbl_104829	bZIP	FL	PASA_cluster_60528
asmbl_104897	Nin-like	FL	PASA_cluster_60579
asmbl_104981	Trihelix	non-FL	PASA_cluster_60646
asmbl_105059	Dof	FL	PASA_cluster_60703
asmbl_105165	FAR1	FL	PASA_cluster_60800
asmbl_105305	NAC	FL	PASA_cluster_60909
asmbl_105394	Dof	FL	PASA_cluster_60979
asmbl_105567	bHLH	FL	PASA_cluster_61104
asmbl_105568	bHLH	non-FL	PASA_cluster_61104
asmbl_105588	LBD	FL	PASA_cluster_61122
asmbl_105815	Trihelix	FL	PASA_cluster_61287
asmbl_105900	NAC	non-FL	PASA_cluster_61352
asmbl_105901	NAC	non-FL	PASA_cluster_61352
asmbl_105948	Dof	FL	PASA_cluster_61387
asmbl_106318	GRAS	FL	PASA_cluster_61680
asmbl_106639	TCP	FL	PASA_cluster_61962
asmbl_106695	Nin-like	FL	PASA_cluster_61993
asmbl_106696	Nin-like	FL	PASA_cluster_61993
asmbl_106904	HSF	non-FL	PASA_cluster_62156
asmbl_96966	CAMTA	FL	PASA_cluster_55597
asmbl_96967	CAMTA	FL	PASA_cluster_55597
asmbl_96968	CAMTA	FL	PASA_cluster_55597
asmbl_96969	CAMTA	non-FL	PASA_cluster_55597
asmbl_97099	WRKY	FL	PASA_cluster_55665
asmbl_97420	FAR1	non-FL	PASA_cluster_55841
asmbl_97460	bHLH	FL	PASA_cluster_55870
asmbl_97461	bHLH	FL	PASA_cluster_55870
asmbl_97537	bZIP	FL	PASA_cluster_55921
asmbl_97613	NAC	FL	PASA_cluster_55946
asmbl_97614	NAC	FL	PASA_cluster_55946
asmbl_97615	NAC	FL	PASA_cluster_55946
asmbl_97926	NAC	non-FL	PASA_cluster_56136
asmbl_98007	NF-YC	FL	PASA_cluster_56185
asmbl_98017	bZIP	FL	PASA_cluster_56191
asmbl_98018	bZIP	FL	PASA_cluster_56192
asmbl_97967	B3	FL	PASA_cluster_56162
asmbl_97968	B3	FL	PASA_cluster_56162
asmbl_102357	AP2	FL	PASA_cluster_58660
asmbl_105631	AP2	non-FL	PASA_cluster_61156
asmbl_102124	ERF	FL	PASA_cluster_58502
asmbl_102125	ERF	FL	PASA_cluster_58502
asmbl_102126	ERF	FL	PASA_cluster_58503
asmbl_102258	ERF	FL	PASA_cluster_58597
asmbl_102359	ERF	FL	PASA_cluster_58660
asmbl_103790	ERF	non-FL	PASA_cluster_59720
asmbl_103791	ERF	non-FL	PASA_cluster_59721
asmbl_106291	ERF	FL	PASA_cluster_61658
asmbl_97747	DBB	FL	PASA_cluster_56021
asmbl_102146	ARR-B	FL	PASA_cluster_58521
asmbl_102147	ARR-B	FL	PASA_cluster_58521
asmbl_102485	ARR-B	FL	PASA_cluster_58719
asmbl_102487	ARR-B	FL	PASA_cluster_58719
asmbl_106764	G2-like	FL	PASA_cluster_62041
asmbl_106765	G2-like	FL	PASA_cluster_62041
asmbl_98002	G2-like	FL	PASA_cluster_56183
asmbl_98003	G2-like	FL	PASA_cluster_56183
asmbl_98004	G2-like	FL	PASA_cluster_56183
asmbl_101805	MIKC_MADS	FL	PASA_cluster_58355
asmbl_101806	MIKC_MADS	FL	PASA_cluster_58355
asmbl_102208	MIKC_MADS	FL	PASA_cluster_58564
asmbl_102209	MIKC_MADS	FL	PASA_cluster_58564
asmbl_102210	MIKC_MADS	FL	PASA_cluster_58564
asmbl_103609	MIKC_MADS	FL	PASA_cluster_59572
asmbl_104879	MIKC_MADS	FL	PASA_cluster_60561
asmbl_97746	MIKC_MADS	FL	PASA_cluster_56020
asmbl_100101	M-type_MADS	non-FL	PASA_cluster_57392
asmbl_101786	HB-other	FL	PASA_cluster_58348
asmbl_104177	HB-other	non-FL	PASA_cluster_60007
asmbl_104868	HB-other	non-FL	PASA_cluster_60552
asmbl_104869	HB-other	FL	PASA_cluster_60552
asmbl_97137	HB-other	FL	PASA_cluster_55693
asmbl_104175	TALE	FL	PASA_cluster_60007
asmbl_101776	TALE	FL	PASA_cluster_58344
asmbl_105391	TALE	FL	PASA_cluster_60977
asmbl_106455	HD-ZIP	FL	PASA_cluster_61800
asmbl_102228	HD-ZIP	FL	PASA_cluster_58576
asmbl_102229	HD-ZIP	FL	PASA_cluster_58577
asmbl_97136	HD-ZIP	FL	PASA_cluster_55693
asmbl_101783	TALE	FL	PASA_cluster_58348
asmbl_101781	TALE	FL	PASA_cluster_58348
asmbl_101784	TALE	non-FL	PASA_cluster_58348
asmbl_101782	TALE	FL	PASA_cluster_58348
asmbl_102057	HD-ZIP	FL	PASA_cluster_58469
asmbl_102054	HD-ZIP	FL	PASA_cluster_58469
asmbl_102055	HD-ZIP	FL	PASA_cluster_58469
asmbl_102056	HD-ZIP	FL	PASA_cluster_58469
asmbl_102059	HD-ZIP	FL	PASA_cluster_58469
asmbl_102060	HD-ZIP	FL	PASA_cluster_58469
asmbl_102058	HD-ZIP	FL	PASA_cluster_58469
asmbl_101427	C2H2	FL	PASA_cluster_58137
asmbl_101428	C2H2	FL	PASA_cluster_58137
asmbl_101429	C2H2	FL	PASA_cluster_58137
asmbl_101430	C2H2	FL	PASA_cluster_58137
asmbl_101431	C2H2	FL	PASA_cluster_58137
asmbl_101449	C2H2	non-FL	PASA_cluster_58152
asmbl_103133	C2H2	non-FL	PASA_cluster_59187
asmbl_103446	C2H2	non-FL	PASA_cluster_59434
asmbl_105416	C2H2	non-FL	PASA_cluster_60993
asmbl_105884	C2H2	FL	PASA_cluster_61339
asmbl_106530	C3H	FL	PASA_cluster_61862
asmbl_106679	C2H2	FL	PASA_cluster_61988
asmbl_106680	C2H2	FL	PASA_cluster_61988
asmbl_104599	MYB	non-FL	PASA_cluster_60346
asmbl_104645	MYB	FL	PASA_cluster_60370
asmbl_104727	MYB	FL	PASA_cluster_60436
asmbl_104764	MYB	FL	PASA_cluster_60471
asmbl_105363	MYB	non-FL	PASA_cluster_60958
asmbl_106970	MYB	FL	PASA_cluster_62208
asmbl_106971	MYB	FL	PASA_cluster_62208
asmbl_106972	MYB	non-FL	PASA_cluster_62208
asmbl_102165	MYB_related	non-FL	PASA_cluster_58537
asmbl_102591	MYB_related	FL	PASA_cluster_58783
asmbl_103567	MYB_related	FL	PASA_cluster_59534
asmbl_104728	MYB_related	non-FL	PASA_cluster_60437
asmbl_105050	MYB_related	FL	PASA_cluster_60698
asmbl_105051	MYB_related	FL	PASA_cluster_60698
asmbl_105052	MYB_related	FL	PASA_cluster_60698
asmbl_105053	MYB_related	non-FL	PASA_cluster_60698
asmbl_105872	MYB_related	FL	PASA_cluster_61327
asmbl_106973	MYB_related	FL	PASA_cluster_62208
asmbl_103737	C2H2	non-FL	PASA_cluster_59676
asmbl_103738	C2H2	non-FL	PASA_cluster_59676
asmbl_10095	Trihelix	FL	PASA_cluster_5760
asmbl_10096	Trihelix	non-FL	PASA_cluster_5761
asmbl_10118	FAR1	non-FL	PASA_cluster_5774
asmbl_10164	bHLH	FL	PASA_cluster_5792
asmbl_10165	bHLH	FL	PASA_cluster_5792
asmbl_10166	bHLH	FL	PASA_cluster_5792
asmbl_10177	Dof	FL	PASA_cluster_5802
asmbl_10213	FAR1	FL	PASA_cluster_5829
asmbl_10560	FAR1	FL	PASA_cluster_6011
asmbl_10561	FAR1	FL	PASA_cluster_6011
asmbl_10562	FAR1	FL	PASA_cluster_6011
asmbl_10563	FAR1	FL	PASA_cluster_6011
asmbl_10564	FAR1	FL	PASA_cluster_6011
asmbl_10565	FAR1	FL	PASA_cluster_6011
asmbl_10566	FAR1	FL	PASA_cluster_6011
asmbl_10567	FAR1	non-FL	PASA_cluster_6011
asmbl_10568	FAR1	non-FL	PASA_cluster_6011
asmbl_10569	FAR1	FL	PASA_cluster_6011
asmbl_10571	FAR1	FL	PASA_cluster_6013
asmbl_10572	FAR1	FL	PASA_cluster_6013
asmbl_10573	FAR1	FL	PASA_cluster_6013
asmbl_10574	FAR1	non-FL	PASA_cluster_6013
asmbl_11002	YABBY	FL	PASA_cluster_6254
asmbl_11014	GATA	FL	PASA_cluster_6261
asmbl_11015	GATA	FL	PASA_cluster_6262
asmbl_11025	Trihelix	FL	PASA_cluster_6268
asmbl_11026	Trihelix	FL	PASA_cluster_6268
asmbl_11027	Trihelix	non-FL	PASA_cluster_6268
asmbl_11028	Trihelix	FL	PASA_cluster_6268
asmbl_11029	Trihelix	FL	PASA_cluster_6268
asmbl_11057	WRKY	FL	PASA_cluster_6292
asmbl_12290	bHLH	FL	PASA_cluster_7053
asmbl_13391	WRKY	non-FL	PASA_cluster_7593
asmbl_13956	CPP	FL	PASA_cluster_7918
asmbl_13994	NF-YA	FL	PASA_cluster_7940
asmbl_13995	NF-YA	FL	PASA_cluster_7940
asmbl_14002	YABBY	FL	PASA_cluster_7947
asmbl_14247	FAR1	FL	PASA_cluster_8113
asmbl_14248	FAR1	non-FL	PASA_cluster_8113
asmbl_14744	NAC	non-FL	PASA_cluster_8396
asmbl_14918	NAC	FL	PASA_cluster_8527
asmbl_14974	bZIP	FL	PASA_cluster_8562
asmbl_14975	bZIP	FL	PASA_cluster_8562
asmbl_15035	FAR1	non-FL	PASA_cluster_8601
asmbl_15039	WRKY	FL	PASA_cluster_8604
asmbl_15161	bZIP	FL	PASA_cluster_8680
asmbl_15203	Dof	FL	PASA_cluster_8714
asmbl_15343	LBD	FL	PASA_cluster_8807
asmbl_15681	WRKY	FL	PASA_cluster_8951
asmbl_15682	WRKY	FL	PASA_cluster_8951
asmbl_15785	BBR-BPC	FL	PASA_cluster_9002
asmbl_15791	BBR-BPC	FL	PASA_cluster_9006
asmbl_16250	LBD	FL	PASA_cluster_9255
asmbl_16442	bZIP	FL	PASA_cluster_9316
asmbl_16622	WRKY	FL	PASA_cluster_9430
asmbl_16623	WRKY	FL	PASA_cluster_9431
asmbl_16624	WRKY	FL	PASA_cluster_9431
asmbl_16753	TCP	FL	PASA_cluster_9499
asmbl_16832	WRKY	FL	PASA_cluster_9542
asmbl_16833	WRKY	FL	PASA_cluster_9543
asmbl_16869	NAC	non-FL	PASA_cluster_9563
asmbl_17419	bHLH	FL	PASA_cluster_9902
asmbl_17516	bZIP	FL	PASA_cluster_9944
asmbl_17517	bZIP	FL	PASA_cluster_9944
asmbl_17518	bZIP	FL	PASA_cluster_9944
asmbl_17643	bZIP	FL	PASA_cluster_10018
asmbl_17728	Nin-like	FL	PASA_cluster_10071
asmbl_17729	Nin-like	FL	PASA_cluster_10071
asmbl_17730	Nin-like	FL	PASA_cluster_10071
asmbl_17731	Nin-like	FL	PASA_cluster_10071
asmbl_17732	Nin-like	FL	PASA_cluster_10071
asmbl_17733	Nin-like	FL	PASA_cluster_10071
asmbl_17734	Nin-like	FL	PASA_cluster_10071
asmbl_17805	bHLH	FL	PASA_cluster_10111
asmbl_17806	bHLH	FL	PASA_cluster_10111
asmbl_17807	bHLH	non-FL	PASA_cluster_10111
asmbl_17808	bHLH	FL	PASA_cluster_10111
asmbl_17812	Dof	FL	PASA_cluster_10115
asmbl_17860	NF-YC	FL	PASA_cluster_10146
asmbl_17865	WRKY	non-FL	PASA_cluster_10151
asmbl_17866	WRKY	FL	PASA_cluster_10151
asmbl_18038	SBP	FL	PASA_cluster_10259
asmbl_18040	SBP	FL	PASA_cluster_10261
asmbl_18214	FAR1	FL	PASA_cluster_10358
asmbl_18215	FAR1	non-FL	PASA_cluster_10358
asmbl_18218	FAR1	FL	PASA_cluster_10361
asmbl_18219	FAR1	FL	PASA_cluster_10361
asmbl_18220	FAR1	FL	PASA_cluster_10361
asmbl_18221	FAR1	non-FL	PASA_cluster_10361
asmbl_18404	bHLH	FL	PASA_cluster_10470
asmbl_18405	bHLH	FL	PASA_cluster_10470
asmbl_18406	bHLH	FL	PASA_cluster_10470
asmbl_18431	GRAS	FL	PASA_cluster_10488
asmbl_18557	bHLH	FL	PASA_cluster_10563
asmbl_18558	bHLH	FL	PASA_cluster_10563
asmbl_18635	FAR1	FL	PASA_cluster_10605
asmbl_18637	FAR1	non-FL	PASA_cluster_10605
asmbl_18638	FAR1	FL	PASA_cluster_10605
asmbl_18639	FAR1	non-FL	PASA_cluster_10605
asmbl_18640	FAR1	non-FL	PASA_cluster_10605
asmbl_18641	FAR1	non-FL	PASA_cluster_10605
asmbl_18642	FAR1	non-FL	PASA_cluster_10606
asmbl_18709	GRAS	FL	PASA_cluster_10634
asmbl_18841	BES1	FL	PASA_cluster_10712
asmbl_18866	GRAS	FL	PASA_cluster_10729
asmbl_18867	GRAS	FL	PASA_cluster_10730
asmbl_18868	GRAS	FL	PASA_cluster_10729
asmbl_18869	WRKY	FL	PASA_cluster_10731
asmbl_18870	WRKY	FL	PASA_cluster_10731
asmbl_18910	GRAS	FL	PASA_cluster_10754
asmbl_19055	NF-YA	FL	PASA_cluster_10858
asmbl_19056	NF-YA	FL	PASA_cluster_10858
asmbl_19057	NF-YA	FL	PASA_cluster_10858
asmbl_19070	NF-YB	FL	PASA_cluster_10871
asmbl_19184	bHLH	FL	PASA_cluster_10944
asmbl_19185	bHLH	FL	PASA_cluster_10944
asmbl_19186	bHLH	non-FL	PASA_cluster_10944
asmbl_19271	CAMTA	FL	PASA_cluster_10983
asmbl_19272	CAMTA	non-FL	PASA_cluster_10983
asmbl_19273	CAMTA	non-FL	PASA_cluster_10983
asmbl_19274	CAMTA	non-FL	PASA_cluster_10983
asmbl_19275	CAMTA	FL	PASA_cluster_10983
asmbl_19375	FAR1	FL	PASA_cluster_11039
asmbl_19376	FAR1	FL	PASA_cluster_11039
asmbl_19388	FAR1	FL	PASA_cluster_11047
asmbl_19389	FAR1	FL	PASA_cluster_11047
asmbl_19453	bZIP	FL	PASA_cluster_11089
asmbl_19567	bZIP	FL	PASA_cluster_11157
asmbl_19568	bZIP	FL	PASA_cluster_11157
asmbl_19569	bZIP	FL	PASA_cluster_11157
asmbl_19571	bZIP	non-FL	PASA_cluster_11157
asmbl_19572	bZIP	FL	PASA_cluster_11157
asmbl_19760	Dof	FL	PASA_cluster_11254
asmbl_19761	Dof	FL	PASA_cluster_11254
asmbl_19762	Dof	FL	PASA_cluster_11255
asmbl_19763	Dof	FL	PASA_cluster_11254
asmbl_19769	NAC	FL	PASA_cluster_11259
asmbl_19795	FAR1	FL	PASA_cluster_11273
asmbl_19796	FAR1	non-FL	PASA_cluster_11273
asmbl_19798	FAR1	non-FL	PASA_cluster_11273
asmbl_19832	WRKY	FL	PASA_cluster_11287
asmbl_19833	WRKY	FL	PASA_cluster_11287
asmbl_19847	bZIP	FL	PASA_cluster_11292
asmbl_19897	EIL	FL	PASA_cluster_11334
asmbl_7880	bZIP	FL	PASA_cluster_4485
asmbl_7881	bZIP	FL	PASA_cluster_4485
asmbl_7882	bZIP	FL	PASA_cluster_4485
asmbl_7883	bZIP	FL	PASA_cluster_4485
asmbl_7884	bZIP	FL	PASA_cluster_4485
asmbl_7885	bZIP	FL	PASA_cluster_4485
asmbl_7887	bZIP	non-FL	PASA_cluster_4485
asmbl_7888	bZIP	non-FL	PASA_cluster_4485
asmbl_7889	bZIP	FL	PASA_cluster_4485
asmbl_7916	bZIP	FL	PASA_cluster_4499
asmbl_7917	bZIP	FL	PASA_cluster_4499
asmbl_7918	bZIP	FL	PASA_cluster_4499
asmbl_7986	GATA	FL	PASA_cluster_4547
asmbl_8204	bZIP	FL	PASA_cluster_4663
asmbl_8227	CPP	FL	PASA_cluster_4676
asmbl_8406	HSF	FL	PASA_cluster_4787
asmbl_8560	WRKY	FL	PASA_cluster_4876
asmbl_8582	bHLH	FL	PASA_cluster_4894
asmbl_9012	bHLH	FL	PASA_cluster_5109
asmbl_9142	HSF	FL	PASA_cluster_5198
asmbl_9178	NAC	FL	PASA_cluster_5224
asmbl_9465	LBD	FL	PASA_cluster_5346
asmbl_9771	bZIP	FL	PASA_cluster_5541
asmbl_9772	bZIP	FL	PASA_cluster_5541
asmbl_9773	bZIP	FL	PASA_cluster_5541
asmbl_9924	HSF	non-FL	PASA_cluster_5651
asmbl_10051	ARF	FL	PASA_cluster_5737
asmbl_10052	ARF	FL	PASA_cluster_5737
asmbl_10053	ARF	FL	PASA_cluster_5737
asmbl_15040	B3	non-FL	PASA_cluster_8604
asmbl_18628	B3	FL	PASA_cluster_10602
asmbl_18629	B3	FL	PASA_cluster_10602
asmbl_18630	B3	FL	PASA_cluster_10602
asmbl_19837	B3	FL	PASA_cluster_11291
asmbl_19838	B3	FL	PASA_cluster_11291
asmbl_19839	B3	FL	PASA_cluster_11291
asmbl_19840	B3	FL	PASA_cluster_11291
asmbl_19841	B3	FL	PASA_cluster_11291
asmbl_19842	B3	FL	PASA_cluster_11291
asmbl_19843	B3	FL	PASA_cluster_11291
asmbl_19844	B3	FL	PASA_cluster_11291
asmbl_19845	B3	FL	PASA_cluster_11291
asmbl_19846	B3	FL	PASA_cluster_11291
asmbl_13751	AP2	FL	PASA_cluster_7799
asmbl_11080	ERF	FL	PASA_cluster_6308
asmbl_11110	ERF	FL	PASA_cluster_6330
asmbl_14525	ERF	FL	PASA_cluster_8270
asmbl_15435	ERF	non-FL	PASA_cluster_8851
asmbl_15436	ERF	FL	PASA_cluster_8851
asmbl_17064	ERF	FL	PASA_cluster_9688
asmbl_17256	ERF	FL	PASA_cluster_9785
asmbl_17257	ERF	FL	PASA_cluster_9785
asmbl_17587	ERF	FL	PASA_cluster_9983
asmbl_19353	ERF	FL	PASA_cluster_11030
asmbl_9700	ERF	FL	PASA_cluster_5503
asmbl_10629	DBB	FL	PASA_cluster_6048
asmbl_11017	DBB	non-FL	PASA_cluster_6264
asmbl_17532	DBB	FL	PASA_cluster_9952
asmbl_10647	CO-like	FL	PASA_cluster_6058
asmbl_13415	G2-like	FL	PASA_cluster_7610
asmbl_13416	G2-like	FL	PASA_cluster_7610
asmbl_13417	G2-like	FL	PASA_cluster_7611
asmbl_15180	G2-like	FL	PASA_cluster_8695
asmbl_15674	G2-like	FL	PASA_cluster_8947
asmbl_15676	G2-like	FL	PASA_cluster_8947
asmbl_7865	G2-like	FL	PASA_cluster_4474
asmbl_12271	MIKC_MADS	FL	PASA_cluster_7040
asmbl_13403	MIKC_MADS	FL	PASA_cluster_7600
asmbl_19078	MIKC_MADS	FL	PASA_cluster_10876
asmbl_9203	MIKC_MADS	FL	PASA_cluster_5240
asmbl_13404	M-type_MADS	FL	PASA_cluster_7601
asmbl_17970	GRF	FL	PASA_cluster_10210
asmbl_15434	HB-other	FL	PASA_cluster_8850
asmbl_10188	HD-ZIP	non-FL	PASA_cluster_5812
asmbl_16934	HD-ZIP	FL	PASA_cluster_9603
asmbl_16935	HD-ZIP	FL	PASA_cluster_9603
asmbl_18857	HD-ZIP	FL	PASA_cluster_10722
asmbl_13761	TALE	FL	PASA_cluster_7804
asmbl_13762	TALE	FL	PASA_cluster_7804
asmbl_13758	TALE	FL	PASA_cluster_7804
asmbl_13760	TALE	FL	PASA_cluster_7804
asmbl_15979	HD-ZIP	FL	PASA_cluster_9100
asmbl_10266	C2H2	FL	PASA_cluster_5863
asmbl_10267	C2H2	FL	PASA_cluster_5863
asmbl_15389	C3H	FL	PASA_cluster_8826
asmbl_15390	C3H	FL	PASA_cluster_8826
asmbl_16356	C2H2	non-FL	PASA_cluster_9296
asmbl_17053	C3H	FL	PASA_cluster_9677
asmbl_17241	C2H2	FL	PASA_cluster_9776
asmbl_17380	C2H2	non-FL	PASA_cluster_9873
asmbl_17898	C2H2	FL	PASA_cluster_10170
asmbl_17952	C2H2	FL	PASA_cluster_10204
asmbl_17953	C2H2	non-FL	PASA_cluster_10204
asmbl_17954	C2H2	non-FL	PASA_cluster_10204
asmbl_18726	C3H	FL	PASA_cluster_10645
asmbl_18727	C3H	FL	PASA_cluster_10646
asmbl_18745	C2H2	FL	PASA_cluster_10659
asmbl_18854	C2H2	FL	PASA_cluster_10720
asmbl_18855	C2H2	FL	PASA_cluster_10720
asmbl_18856	C2H2	FL	PASA_cluster_10721
asmbl_19000	C2H2	FL	PASA_cluster_10822
asmbl_8283	C3H	FL	PASA_cluster_4717
asmbl_9988	C2H2	FL	PASA_cluster_5695
asmbl_9989	C2H2	non-FL	PASA_cluster_5695
asmbl_9990	C2H2	FL	PASA_cluster_5695
asmbl_10316	MYB	FL	PASA_cluster_5894
asmbl_10758	MYB	FL	PASA_cluster_6121
asmbl_10990	MYB	FL	PASA_cluster_6244
asmbl_13852	MYB	FL	PASA_cluster_7854
asmbl_13853	MYB	FL	PASA_cluster_7854
asmbl_16803	MYB	FL	PASA_cluster_9522
asmbl_17213	MYB	FL	PASA_cluster_9764
asmbl_17579	MYB	FL	PASA_cluster_9978
asmbl_17624	MYB	FL	PASA_cluster_10004
asmbl_18581	MYB	FL	PASA_cluster_10575
asmbl_19118	MYB	FL	PASA_cluster_10905
asmbl_19177	MYB	FL	PASA_cluster_10941
asmbl_19178	MYB	non-FL	PASA_cluster_10942
asmbl_19190	MYB	FL	PASA_cluster_10948
asmbl_19191	MYB	FL	PASA_cluster_10948
asmbl_8852	MYB	non-FL	PASA_cluster_5010
asmbl_8853	MYB	non-FL	PASA_cluster_5011
asmbl_10214	MYB_related	FL	PASA_cluster_5830
asmbl_10215	MYB_related	non-FL	PASA_cluster_5830
asmbl_10216	MYB_related	non-FL	PASA_cluster_5830
asmbl_14405	MYB_related	FL	PASA_cluster_8216
asmbl_16856	MYB_related	non-FL	PASA_cluster_9555
asmbl_16955	MYB_related	FL	PASA_cluster_9618
asmbl_8729	MYB_related	FL	PASA_cluster_4937
asmbl_8730	MYB_related	FL	PASA_cluster_4937
asmbl_8731	MYB_related	FL	PASA_cluster_4937
asmbl_8732	MYB_related	non-FL	PASA_cluster_4937
asmbl_8733	MYB_related	FL	PASA_cluster_4937
asmbl_15554	C2H2	FL	PASA_cluster_8906
asmbl_15555	C2H2	FL	PASA_cluster_8906
asmbl_15556	C2H2	FL	PASA_cluster_8906
asmbl_15557	C2H2	non-FL	PASA_cluster_8906
asmbl_19791	C3H	FL	PASA_cluster_11271
asmbl_19792	C3H	FL	PASA_cluster_11271
asmbl_9626	C2H2	FL	PASA_cluster_5458
asmbl_9627	C2H2	FL	PASA_cluster_5458
asmbl_20287	bHLH	FL	PASA_cluster_11571
asmbl_20371	NF-YA	FL	PASA_cluster_11621
asmbl_20382	YABBY	FL	PASA_cluster_11630
asmbl_20383	YABBY	FL	PASA_cluster_11630
asmbl_20386	LBD	non-FL	PASA_cluster_11632
asmbl_20538	CPP	FL	PASA_cluster_11707
asmbl_20557	HSF	FL	PASA_cluster_11719
asmbl_20605	bHLH	FL	PASA_cluster_11754
asmbl_20713	bHLH	non-FL	PASA_cluster_11823
asmbl_21169	NAC	FL	PASA_cluster_12094
asmbl_21211	bZIP	non-FL	PASA_cluster_12122
asmbl_21295	bHLH	FL	PASA_cluster_12187
asmbl_21296	bHLH	FL	PASA_cluster_12187
asmbl_21297	bHLH	non-FL	PASA_cluster_12187
asmbl_21298	bHLH	FL	PASA_cluster_12187
asmbl_21414	WRKY	non-FL	PASA_cluster_12253
asmbl_21415	WRKY	FL	PASA_cluster_12254
asmbl_21773	WRKY	FL	PASA_cluster_12464
asmbl_21809	bZIP	FL	PASA_cluster_12486
asmbl_21935	bZIP	FL	PASA_cluster_12545
asmbl_21937	bZIP	non-FL	PASA_cluster_12545
asmbl_21979	bHLH	FL	PASA_cluster_12570
asmbl_22225	GATA	FL	PASA_cluster_12694
asmbl_22227	GATA	FL	PASA_cluster_12694
asmbl_22471	NF-YB	FL	PASA_cluster_12834
asmbl_22476	BES1	non-FL	PASA_cluster_12837
asmbl_22477	BES1	FL	PASA_cluster_12837
asmbl_22791	bZIP	FL	PASA_cluster_12993
asmbl_22792	bZIP	FL	PASA_cluster_12993
asmbl_23216	BBR-BPC	FL	PASA_cluster_13211
asmbl_23503	bHLH	FL	PASA_cluster_13379
asmbl_23538	ZF-HD	FL	PASA_cluster_13401
asmbl_23542	ZF-HD	FL	PASA_cluster_13404
asmbl_23706	WRKY	FL	PASA_cluster_13500
asmbl_23709	WRKY	non-FL	PASA_cluster_13503
asmbl_23884	NAC	non-FL	PASA_cluster_13601
asmbl_23906	GeBP	FL	PASA_cluster_13620
asmbl_23926	bZIP	FL	PASA_cluster_13636
asmbl_23927	bZIP	FL	PASA_cluster_13637
asmbl_23928	bZIP	FL	PASA_cluster_13636
asmbl_23929	bZIP	FL	PASA_cluster_13636
asmbl_23936	HSF	FL	PASA_cluster_13643
asmbl_24073	NAC	non-FL	PASA_cluster_13733
asmbl_24110	WRKY	FL	PASA_cluster_13752
asmbl_24152	WRKY	FL	PASA_cluster_13780
asmbl_24161	NF-YC	FL	PASA_cluster_13787
asmbl_24189	bHLH	FL	PASA_cluster_13811
asmbl_24253	EIL	FL	PASA_cluster_13851
asmbl_24254	EIL	non-FL	PASA_cluster_13851
asmbl_24313	Nin-like	FL	PASA_cluster_13880
asmbl_24333	Dof	FL	PASA_cluster_13887
asmbl_24339	bHLH	FL	PASA_cluster_13889
asmbl_24340	bHLH	non-FL	PASA_cluster_13889
asmbl_24344	bHLH	FL	PASA_cluster_13892
asmbl_24413	NAC	FL	PASA_cluster_13932
asmbl_24441	NAC	FL	PASA_cluster_13945
asmbl_24530	NAC	FL	PASA_cluster_14004
asmbl_24531	NAC	FL	PASA_cluster_14005
asmbl_24570	SBP	FL	PASA_cluster_14027
asmbl_24612	SBP	FL	PASA_cluster_14044
asmbl_24613	SBP	non-FL	PASA_cluster_14044
asmbl_24639	NAC	FL	PASA_cluster_14059
asmbl_24640	NAC	FL	PASA_cluster_14059
asmbl_24751	bZIP	FL	PASA_cluster_14123
asmbl_24752	bZIP	FL	PASA_cluster_14123
asmbl_25093	Nin-like	FL	PASA_cluster_14302
asmbl_25094	Nin-like	FL	PASA_cluster_14302
asmbl_25095	Nin-like	FL	PASA_cluster_14302
asmbl_25096	Nin-like	FL	PASA_cluster_14302
asmbl_25136	Trihelix	FL	PASA_cluster_14330
asmbl_25190	Trihelix	FL	PASA_cluster_14361
asmbl_25191	Trihelix	non-FL	PASA_cluster_14362
asmbl_25376	CAMTA	FL	PASA_cluster_14456
asmbl_25377	CAMTA	FL	PASA_cluster_14456
asmbl_25378	CAMTA	FL	PASA_cluster_14456
asmbl_25379	CAMTA	FL	PASA_cluster_14456
asmbl_25402	CAMTA	FL	PASA_cluster_14467
asmbl_25404	CAMTA	FL	PASA_cluster_14467
asmbl_25405	CAMTA	FL	PASA_cluster_14467
asmbl_25406	CAMTA	FL	PASA_cluster_14467
asmbl_25532	FAR1	FL	PASA_cluster_14550
asmbl_25533	FAR1	FL	PASA_cluster_14550
asmbl_25534	FAR1	non-FL	PASA_cluster_14551
asmbl_25535	FAR1	non-FL	PASA_cluster_14551
asmbl_25638	Dof	FL	PASA_cluster_14600
asmbl_25680	FAR1	FL	PASA_cluster_14625
asmbl_25681	FAR1	FL	PASA_cluster_14625
asmbl_25682	FAR1	FL	PASA_cluster_14625
asmbl_25683	FAR1	FL	PASA_cluster_14625
asmbl_25684	FAR1	FL	PASA_cluster_14625
asmbl_25685	FAR1	FL	PASA_cluster_14625
asmbl_25812	bHLH	FL	PASA_cluster_14695
asmbl_25829	GRAS	FL	PASA_cluster_14708
asmbl_25830	GRAS	FL	PASA_cluster_14708
asmbl_25866	bHLH	FL	PASA_cluster_14732
asmbl_26009	GRAS	FL	PASA_cluster_14824
asmbl_26135	BES1	FL	PASA_cluster_14909
asmbl_26156	GRAS	FL	PASA_cluster_14925
asmbl_26157	GRAS	FL	PASA_cluster_14926
asmbl_26158	WRKY	FL	PASA_cluster_14927
asmbl_26253	LBD	FL	PASA_cluster_14982
asmbl_26255	GRAS	FL	PASA_cluster_14984
asmbl_26465	FAR1	FL	PASA_cluster_15104
asmbl_26569	CAMTA	FL	PASA_cluster_15174
asmbl_26570	CAMTA	FL	PASA_cluster_15174
asmbl_26571	CAMTA	FL	PASA_cluster_15174
asmbl_26572	CAMTA	FL	PASA_cluster_15174
asmbl_26573	CAMTA	FL	PASA_cluster_15174
asmbl_26650	bHLH	FL	PASA_cluster_15206
asmbl_26761	bZIP	FL	PASA_cluster_15273
asmbl_26863	bZIP	FL	PASA_cluster_15328
asmbl_26864	bZIP	FL	PASA_cluster_15328
asmbl_26880	bZIP	FL	PASA_cluster_15335
asmbl_26881	bZIP	FL	PASA_cluster_15335
asmbl_26882	bZIP	FL	PASA_cluster_15335
asmbl_26883	bZIP	FL	PASA_cluster_15335
asmbl_26884	bZIP	FL	PASA_cluster_15335
asmbl_27098	Dof	FL	PASA_cluster_15457
asmbl_27099	Dof	FL	PASA_cluster_15458
asmbl_27102	NAC	FL	PASA_cluster_15461
asmbl_27103	NAC	FL	PASA_cluster_15461
asmbl_27108	NAC	non-FL	PASA_cluster_15466
asmbl_27140	WRKY	FL	PASA_cluster_15480
asmbl_27158	bZIP	FL	PASA_cluster_15488
asmbl_27302	GeBP	non-FL	PASA_cluster_15569
asmbl_27339	HSF	FL	PASA_cluster_15589
asmbl_27408	NAC	FL	PASA_cluster_15628
asmbl_27416	GRAS	FL	PASA_cluster_15632
asmbl_27454	WRKY	FL	PASA_cluster_15658
asmbl_27564	GRAS	FL	PASA_cluster_15716
asmbl_27766	bHLH	FL	PASA_cluster_15815
asmbl_27767	FAR1	FL	PASA_cluster_15816
asmbl_27793	bZIP	FL	PASA_cluster_15830
asmbl_27800	Trihelix	FL	PASA_cluster_15836
asmbl_27801	Trihelix	FL	PASA_cluster_15836
asmbl_28042	bZIP	FL	PASA_cluster_15963
asmbl_28102	ZF-HD	FL	PASA_cluster_15987
asmbl_28135	FAR1	non-FL	PASA_cluster_16005
asmbl_28136	FAR1	non-FL	PASA_cluster_16005
asmbl_28197	bZIP	FL	PASA_cluster_16027
asmbl_28198	bZIP	FL	PASA_cluster_16027
asmbl_28246	Nin-like	non-FL	PASA_cluster_16062
asmbl_28258	bHLH	FL	PASA_cluster_16070
asmbl_28259	bHLH	non-FL	PASA_cluster_16071
asmbl_28270	WRKY	FL	PASA_cluster_16080
asmbl_28490	GRAS	FL	PASA_cluster_16204
asmbl_28491	GRAS	non-FL	PASA_cluster_16204
asmbl_28529	Dof	FL	PASA_cluster_16228
asmbl_28530	Dof	FL	PASA_cluster_16228
asmbl_28754	LBD	FL	PASA_cluster_16350
asmbl_28814	bZIP	FL	PASA_cluster_16381
asmbl_28849	bZIP	FL	PASA_cluster_16401
asmbl_28926	WRKY	non-FL	PASA_cluster_16427
asmbl_28935	bHLH	FL	PASA_cluster_16432
asmbl_28937	bHLH	FL	PASA_cluster_16434
asmbl_28938	bHLH	FL	PASA_cluster_16434
asmbl_28939	bHLH	FL	PASA_cluster_16434
asmbl_29210	WRKY	FL	PASA_cluster_16583
asmbl_29265	GRAS	non-FL	PASA_cluster_16622
asmbl_29280	GRAS	FL	PASA_cluster_16633
asmbl_29481	NAC	FL	PASA_cluster_16748
asmbl_29521	WRKY	FL	PASA_cluster_16778
asmbl_29575	bHLH	FL	PASA_cluster_16821
asmbl_29723	WRKY	FL	PASA_cluster_16886
asmbl_21247	B3	FL	PASA_cluster_12149
asmbl_21248	B3	FL	PASA_cluster_12149
asmbl_21249	B3	non-FL	PASA_cluster_12149
asmbl_21250	B3	non-FL	PASA_cluster_12150
asmbl_27147	B3	FL	PASA_cluster_15487
asmbl_27148	B3	FL	PASA_cluster_15487
asmbl_27149	B3	FL	PASA_cluster_15487
asmbl_27150	B3	FL	PASA_cluster_15487
asmbl_27151	B3	FL	PASA_cluster_15487
asmbl_27152	B3	FL	PASA_cluster_15487
asmbl_27153	B3	FL	PASA_cluster_15487
asmbl_27154	B3	FL	PASA_cluster_15487
asmbl_27155	B3	FL	PASA_cluster_15487
asmbl_27687	AP2	FL	PASA_cluster_15759
asmbl_28687	AP2	FL	PASA_cluster_16327
asmbl_28694	AP2	FL	PASA_cluster_16327
asmbl_28700	AP2	FL	PASA_cluster_16327
asmbl_28704	AP2	non-FL	PASA_cluster_16327
asmbl_28690	AP2	FL	PASA_cluster_16327
asmbl_28698	AP2	FL	PASA_cluster_16327
asmbl_21878	ERF	non-FL	PASA_cluster_12526
asmbl_23481	ERF	FL	PASA_cluster_13363
asmbl_25143	ERF	FL	PASA_cluster_14336
asmbl_25144	ERF	non-FL	PASA_cluster_14337
asmbl_26479	ERF	FL	PASA_cluster_15112
asmbl_24877	DBB	FL	PASA_cluster_14202
asmbl_28103	DBB	FL	PASA_cluster_15988
asmbl_28104	DBB	FL	PASA_cluster_15988
asmbl_28390	DBB	FL	PASA_cluster_16140
asmbl_27002	CO-like	non-FL	PASA_cluster_15395
asmbl_27003	CO-like	FL	PASA_cluster_15395
asmbl_20009	G2-like	FL	PASA_cluster_11405
asmbl_20010	G2-like	FL	PASA_cluster_11405
asmbl_20011	G2-like	FL	PASA_cluster_11405
asmbl_20012	G2-like	FL	PASA_cluster_11405
asmbl_21826	G2-like	FL	PASA_cluster_12495
asmbl_21828	G2-like	non-FL	PASA_cluster_12495
asmbl_21932	G2-like	FL	PASA_cluster_12543
asmbl_21933	G2-like	FL	PASA_cluster_12544
asmbl_21934	G2-like	non-FL	PASA_cluster_12544
asmbl_22860	G2-like	FL	PASA_cluster_13028
asmbl_27096	G2-like	FL	PASA_cluster_15455
asmbl_26386	MIKC_MADS	FL	PASA_cluster_15065
asmbl_26388	MIKC_MADS	FL	PASA_cluster_15065
asmbl_26389	MIKC_MADS	FL	PASA_cluster_15065
asmbl_26390	MIKC_MADS	non-FL	PASA_cluster_15065
asmbl_23889	M-type_MADS	non-FL	PASA_cluster_13606
asmbl_23909	M-type_MADS	FL	PASA_cluster_13623
asmbl_26387	M-type_MADS	FL	PASA_cluster_15066
asmbl_26391	M-type_MADS	non-FL	PASA_cluster_15065
asmbl_25257	GRF	FL	PASA_cluster_14389
asmbl_21874	HB-other	FL	PASA_cluster_12524
asmbl_28741	WOX	FL	PASA_cluster_16341
asmbl_22239	TALE	FL	PASA_cluster_12702
asmbl_22240	TALE	FL	PASA_cluster_12702
asmbl_24375	HD-ZIP	FL	PASA_cluster_13910
asmbl_23840	HD-ZIP	FL	PASA_cluster_13581
asmbl_24875	HD-ZIP	FL	PASA_cluster_14200
asmbl_24691	HD-ZIP	FL	PASA_cluster_14089
asmbl_20232	TALE	non-FL	PASA_cluster_11531
asmbl_22279	TALE	FL	PASA_cluster_12719
asmbl_20229	TALE	FL	PASA_cluster_11531
asmbl_22277	TALE	FL	PASA_cluster_12719
asmbl_22278	TALE	FL	PASA_cluster_12719
asmbl_28883	TALE	FL	PASA_cluster_16396
asmbl_22274	TALE	non-FL	PASA_cluster_12717
asmbl_22275	TALE	non-FL	PASA_cluster_12717
asmbl_21449	C2H2	FL	PASA_cluster_12276
asmbl_21552	C2H2	FL	PASA_cluster_12334
asmbl_21553	C2H2	FL	PASA_cluster_12334
asmbl_21554	C2H2	FL	PASA_cluster_12334
asmbl_22509	C2H2	FL	PASA_cluster_12851
asmbl_22510	C2H2	FL	PASA_cluster_12851
asmbl_22511	C2H2	non-FL	PASA_cluster_12851
asmbl_22512	C2H2	non-FL	PASA_cluster_12851
asmbl_22513	C2H2	FL	PASA_cluster_12851
asmbl_22715	C2H2	FL	PASA_cluster_12960
asmbl_23475	C3H	FL	PASA_cluster_13358
asmbl_23476	C3H	non-FL	PASA_cluster_13358
asmbl_24201	C2H2	non-FL	PASA_cluster_13820
asmbl_25228	C2H2	FL	PASA_cluster_14380
asmbl_25229	C2H2	FL	PASA_cluster_14380
asmbl_25230	C2H2	FL	PASA_cluster_14380
asmbl_25231	C2H2	FL	PASA_cluster_14380
asmbl_26019	C3H	FL	PASA_cluster_14831
asmbl_26020	C3H	FL	PASA_cluster_14832
asmbl_26037	C2H2	FL	PASA_cluster_14846
asmbl_27125	C3H	FL	PASA_cluster_15471
asmbl_28468	C2H2	FL	PASA_cluster_16183
asmbl_28717	C2H2	FL	PASA_cluster_16331
asmbl_28718	C2H2	non-FL	PASA_cluster_16326
asmbl_28724	C2H2	non-FL	PASA_cluster_16326
asmbl_28727	C2H2	FL	PASA_cluster_16326
asmbl_28732	C2H2	FL	PASA_cluster_16331
asmbl_28733	C2H2	FL	PASA_cluster_16331
asmbl_28734	C2H2	non-FL	PASA_cluster_16331
asmbl_28807	C3H	FL	PASA_cluster_16376
asmbl_29632	C2H2	FL	PASA_cluster_16844
asmbl_20270	MYB	non-FL	PASA_cluster_11559
asmbl_22635	MYB	FL	PASA_cluster_12912
asmbl_23552	MYB	FL	PASA_cluster_13412
asmbl_23555	MYB	FL	PASA_cluster_13412
asmbl_24937	MYB	FL	PASA_cluster_14218
asmbl_24999	MYB	non-FL	PASA_cluster_14250
asmbl_26585	MYB	non-FL	PASA_cluster_15182
asmbl_26645	MYB	FL	PASA_cluster_15203
asmbl_26646	MYB	FL	PASA_cluster_15203
asmbl_26647	MYB	FL	PASA_cluster_15203
asmbl_26706	MYB	FL	PASA_cluster_15237
asmbl_27913	MYB	FL	PASA_cluster_15906
asmbl_28310	MYB	FL	PASA_cluster_16099
asmbl_28311	MYB	FL	PASA_cluster_16099
asmbl_28555	MYB	FL	PASA_cluster_16250
asmbl_28556	MYB	FL	PASA_cluster_16249
asmbl_28564	MYB	FL	PASA_cluster_16252
asmbl_28584	MYB	FL	PASA_cluster_16263
asmbl_28586	MYB	FL	PASA_cluster_16262
asmbl_28940	MYB	FL	PASA_cluster_16435
asmbl_28942	MYB	FL	PASA_cluster_16435
asmbl_21456	MYB_related	FL	PASA_cluster_12279
asmbl_24245	MYB_related	FL	PASA_cluster_13843
asmbl_28557	MYB_related	FL	PASA_cluster_16249
asmbl_28559	MYB_related	FL	PASA_cluster_16255
asmbl_28565	MYB_related	FL	PASA_cluster_16252
asmbl_28585	MYB_related	FL	PASA_cluster_16262
asmbl_28598	MYB_related	FL	PASA_cluster_16272
asmbl_28599	MYB_related	FL	PASA_cluster_16272
asmbl_28701	MYB_related	FL	PASA_cluster_16330
asmbl_28788	MYB_related	FL	PASA_cluster_16363
asmbl_28789	MYB_related	FL	PASA_cluster_16363
asmbl_29550	MYB_related	FL	PASA_cluster_16799
asmbl_29769	MYB_related	FL	PASA_cluster_16909
asmbl_29777	MYB_related	FL	PASA_cluster_16914
asmbl_27046	bZIP	FL	PASA_cluster_15418
asmbl_22865	C2H2	FL	PASA_cluster_13031
asmbl_22866	C2H2	FL	PASA_cluster_13031
asmbl_22867	C2H2	FL	PASA_cluster_13031
asmbl_30023	FAR1	FL	PASA_cluster_17068
asmbl_30024	FAR1	FL	PASA_cluster_17068
asmbl_30062	FAR1	non-FL	PASA_cluster_17091
asmbl_30110	WRKY	FL	PASA_cluster_17120
asmbl_30234	bZIP	FL	PASA_cluster_17205
asmbl_30339	bHLH	FL	PASA_cluster_17243
asmbl_30728	Trihelix	FL	PASA_cluster_17465
asmbl_30729	Trihelix	non-FL	PASA_cluster_17466
asmbl_30745	NAC	FL	PASA_cluster_17478
asmbl_30746	NAC	FL	PASA_cluster_17478
asmbl_30777	Trihelix	FL	PASA_cluster_17498
asmbl_30778	Trihelix	non-FL	PASA_cluster_17499
asmbl_30802	NAC	FL	PASA_cluster_17511
asmbl_30803	NAC	FL	PASA_cluster_17512
asmbl_30804	NAC	FL	PASA_cluster_17511
asmbl_30805	NAC	FL	PASA_cluster_17511
asmbl_30829	WRKY	non-FL	PASA_cluster_17529
asmbl_30893	bZIP	FL	PASA_cluster_17571
asmbl_30894	bZIP	FL	PASA_cluster_17571
asmbl_30917	NF-YB	FL	PASA_cluster_17586
asmbl_31090	HSF	FL	PASA_cluster_17679
asmbl_31173	GATA	FL	PASA_cluster_17731
asmbl_31190	GATA	FL	PASA_cluster_17745
asmbl_31232	VOZ	FL	PASA_cluster_17780
asmbl_31267	VOZ	FL	PASA_cluster_17804
asmbl_31268	VOZ	non-FL	PASA_cluster_17804
asmbl_31296	CPP	FL	PASA_cluster_17818
asmbl_31343	TCP	FL	PASA_cluster_17845
asmbl_31344	TCP	FL	PASA_cluster_17845
asmbl_31345	TCP	non-FL	PASA_cluster_17845
asmbl_32103	EIL	FL	PASA_cluster_18319
asmbl_32368	WRKY	FL	PASA_cluster_18479
asmbl_32490	NAC	FL	PASA_cluster_18557
asmbl_32491	NAC	FL	PASA_cluster_18557
asmbl_32493	NAC	non-FL	PASA_cluster_18557
asmbl_32494	NAC	FL	PASA_cluster_18557
asmbl_32495	NAC	non-FL	PASA_cluster_18557
asmbl_32511	WRKY	FL	PASA_cluster_18573
asmbl_32600	Dof	FL	PASA_cluster_18630
asmbl_32607	GRAS	non-FL	PASA_cluster_18636
asmbl_32769	WRKY	non-FL	PASA_cluster_18728
asmbl_32790	bZIP	FL	PASA_cluster_18744
asmbl_33004	WRKY	FL	PASA_cluster_18873
asmbl_33005	WRKY	FL	PASA_cluster_18873
asmbl_33006	WRKY	FL	PASA_cluster_18873
asmbl_33007	WRKY	FL	PASA_cluster_18873
asmbl_33008	WRKY	FL	PASA_cluster_18873
asmbl_33009	WRKY	FL	PASA_cluster_18873
asmbl_33013	bZIP	non-FL	PASA_cluster_18876
asmbl_33014	bZIP	FL	PASA_cluster_18876
asmbl_33017	bZIP	FL	PASA_cluster_18876
asmbl_33018	bZIP	non-FL	PASA_cluster_18876
asmbl_33019	bZIP	non-FL	PASA_cluster_18876
asmbl_33022	bZIP	FL	PASA_cluster_18876
asmbl_33023	bZIP	non-FL	PASA_cluster_18876
asmbl_33024	bZIP	non-FL	PASA_cluster_18876
asmbl_33025	bZIP	FL	PASA_cluster_18876
asmbl_33026	bZIP	FL	PASA_cluster_18876
asmbl_33070	NAC	FL	PASA_cluster_18904
asmbl_33093	CPP	FL	PASA_cluster_18915
asmbl_33094	CPP	FL	PASA_cluster_18916
asmbl_33095	CPP	FL	PASA_cluster_18916
asmbl_33096	CPP	FL	PASA_cluster_18916
asmbl_33097	CPP	non-FL	PASA_cluster_18916
asmbl_33134	NF-YA	FL	PASA_cluster_18944
asmbl_33178	TCP	FL	PASA_cluster_18964
asmbl_33199	NF-YA	non-FL	PASA_cluster_18980
asmbl_33200	NF-YA	FL	PASA_cluster_18980
asmbl_33201	NF-YA	non-FL	PASA_cluster_18980
asmbl_33208	NF-YA	FL	PASA_cluster_18987
asmbl_33209	NF-YA	non-FL	PASA_cluster_18987
asmbl_33210	NF-YA	FL	PASA_cluster_18987
asmbl_33211	NF-YA	non-FL	PASA_cluster_18987
asmbl_33231	YABBY	FL	PASA_cluster_18999
asmbl_33232	YABBY	FL	PASA_cluster_18999
asmbl_33331	bHLH	FL	PASA_cluster_19063
asmbl_33672	GRAS	FL	PASA_cluster_19197
asmbl_33797	E2F/DP	FL	PASA_cluster_19275
asmbl_33802	bHLH	FL	PASA_cluster_19280
asmbl_33803	FAR1	FL	PASA_cluster_19281
asmbl_33804	FAR1	non-FL	PASA_cluster_19281
asmbl_33805	FAR1	non-FL	PASA_cluster_19281
asmbl_33839	bZIP	FL	PASA_cluster_19289
asmbl_33846	GRAS	non-FL	PASA_cluster_19296
asmbl_33852	Trihelix	FL	PASA_cluster_19301
asmbl_33853	Trihelix	non-FL	PASA_cluster_19302
asmbl_34172	bZIP	FL	PASA_cluster_19500
asmbl_34174	bZIP	FL	PASA_cluster_19500
asmbl_34175	bZIP	FL	PASA_cluster_19500
asmbl_34176	bZIP	FL	PASA_cluster_19500
asmbl_34217	FAR1	FL	PASA_cluster_19518
asmbl_34218	FAR1	FL	PASA_cluster_19518
asmbl_34220	FAR1	FL	PASA_cluster_19518
asmbl_34221	FAR1	non-FL	PASA_cluster_19518
asmbl_34222	FAR1	non-FL	PASA_cluster_19518
asmbl_34276	ZF-HD	non-FL	PASA_cluster_19549
asmbl_34306	bZIP	FL	PASA_cluster_19566
asmbl_34606	bZIP	FL	PASA_cluster_19754
asmbl_34607	bZIP	FL	PASA_cluster_19754
asmbl_34608	bZIP	FL	PASA_cluster_19754
asmbl_34609	bZIP	FL	PASA_cluster_19754
asmbl_34610	bZIP	FL	PASA_cluster_19754
asmbl_34854	SRS	FL	PASA_cluster_19921
asmbl_35326	NAC	non-FL	PASA_cluster_20183
asmbl_35594	GRAS	FL	PASA_cluster_20364
asmbl_35681	GRAS	FL	PASA_cluster_20422
asmbl_36091	bZIP	FL	PASA_cluster_20654
asmbl_36417	GATA	FL	PASA_cluster_20840
asmbl_36439	YABBY	FL	PASA_cluster_20852
asmbl_36441	YABBY	FL	PASA_cluster_20852
asmbl_36442	YABBY	FL	PASA_cluster_20852
asmbl_36457	NF-YA	FL	PASA_cluster_20862
asmbl_36458	NF-YA	FL	PASA_cluster_20862
asmbl_36479	TCP	FL	PASA_cluster_20874
asmbl_36516	NF-YA	FL	PASA_cluster_20897
asmbl_36517	NF-YA	FL	PASA_cluster_20897
asmbl_36557	NAC	FL	PASA_cluster_20914
asmbl_36558	NAC	non-FL	PASA_cluster_20914
asmbl_36606	WRKY	FL	PASA_cluster_20943
asmbl_36607	WRKY	non-FL	PASA_cluster_20943
asmbl_36608	WRKY	non-FL	PASA_cluster_20943
asmbl_36612	bZIP	FL	PASA_cluster_20947
asmbl_36616	bZIP	FL	PASA_cluster_20947
asmbl_36617	bZIP	FL	PASA_cluster_20947
asmbl_36618	bZIP	FL	PASA_cluster_20947
asmbl_36619	bZIP	FL	PASA_cluster_20947
asmbl_36620	bZIP	FL	PASA_cluster_20947
asmbl_36622	bZIP	FL	PASA_cluster_20947
asmbl_36623	bZIP	FL	PASA_cluster_20947
asmbl_36624	bZIP	FL	PASA_cluster_20947
asmbl_36625	bZIP	FL	PASA_cluster_20947
asmbl_36626	bZIP	FL	PASA_cluster_20947
asmbl_36627	bZIP	FL	PASA_cluster_20947
asmbl_36628	bZIP	FL	PASA_cluster_20947
asmbl_36629	bZIP	FL	PASA_cluster_20947
asmbl_36630	bZIP	FL	PASA_cluster_20947
asmbl_36730	ZF-HD	FL	PASA_cluster_21003
asmbl_36924	CPP	FL	PASA_cluster_21124
asmbl_37072	GRAS	non-FL	PASA_cluster_21214
asmbl_37337	Whirly	FL	PASA_cluster_21349
asmbl_37388	FAR1	non-FL	PASA_cluster_21386
asmbl_38056	bHLH	FL	PASA_cluster_21728
asmbl_38058	bHLH	non-FL	PASA_cluster_21728
asmbl_38059	bHLH	non-FL	PASA_cluster_21728
asmbl_38234	CPP	FL	PASA_cluster_21815
asmbl_38336	BES1	FL	PASA_cluster_21887
asmbl_38590	NAC	FL	PASA_cluster_22021
asmbl_38677	NAC	non-FL	PASA_cluster_22084
asmbl_38678	NAC	non-FL	PASA_cluster_22084
asmbl_38762	bZIP	non-FL	PASA_cluster_22134
asmbl_38854	TCP	FL	PASA_cluster_22195
asmbl_38919	GeBP	non-FL	PASA_cluster_22233
asmbl_39058	NF-X1	FL	PASA_cluster_22311
asmbl_39214	bZIP	FL	PASA_cluster_22409
asmbl_39489	FAR1	non-FL	PASA_cluster_22570
asmbl_39522	SBP	non-FL	PASA_cluster_22593
asmbl_39523	SBP	non-FL	PASA_cluster_22593
asmbl_39710	FAR1	FL	PASA_cluster_22686
asmbl_39711	FAR1	non-FL	PASA_cluster_22686
asmbl_39872	NAC	FL	PASA_cluster_22778
asmbl_41273	NAC	FL	PASA_cluster_23627
asmbl_41274	NAC	non-FL	PASA_cluster_23627
asmbl_30747	ARF	FL	PASA_cluster_17480
asmbl_30807	ARF	FL	PASA_cluster_17514
asmbl_30808	ARF	FL	PASA_cluster_17514
asmbl_31772	ARF	FL	PASA_cluster_18100
asmbl_31773	ARF	non-FL	PASA_cluster_18100
asmbl_32090	ARF	FL	PASA_cluster_18307
asmbl_33148	ARF	FL	PASA_cluster_18948
asmbl_35647	ARF	FL	PASA_cluster_20399
asmbl_35649	ARF	non-FL	PASA_cluster_20399
asmbl_36505	ARF	FL	PASA_cluster_20894
asmbl_36506	ARF	non-FL	PASA_cluster_20894
asmbl_36907	ARF	FL	PASA_cluster_21114
asmbl_36908	ARF	FL	PASA_cluster_21114
asmbl_36909	ARF	FL	PASA_cluster_21114
asmbl_38079	ARF	FL	PASA_cluster_21738
asmbl_38080	ARF	FL	PASA_cluster_21738
asmbl_38081	ARF	FL	PASA_cluster_21738
asmbl_32460	B3	FL	PASA_cluster_18538
asmbl_32548	B3	FL	PASA_cluster_18594
asmbl_36793	B3	non-FL	PASA_cluster_21031
asmbl_36796	B3	FL	PASA_cluster_21034
asmbl_37007	B3	FL	PASA_cluster_21183
asmbl_33719	AP2	FL	PASA_cluster_19223
asmbl_30095	ERF	FL	PASA_cluster_17114
asmbl_30096	ERF	FL	PASA_cluster_17114
asmbl_30097	ERF	FL	PASA_cluster_17114
asmbl_30098	ERF	FL	PASA_cluster_17114
asmbl_31491	ERF	FL	PASA_cluster_17919
asmbl_35207	ERF	FL	PASA_cluster_20119
asmbl_35208	ERF	FL	PASA_cluster_20119
asmbl_35209	ERF	FL	PASA_cluster_20120
asmbl_35210	ERF	FL	PASA_cluster_20119
asmbl_35211	ERF	FL	PASA_cluster_20119
asmbl_36737	ERF	non-FL	PASA_cluster_21008
asmbl_37152	ERF	FL	PASA_cluster_21247
asmbl_37153	ERF	FL	PASA_cluster_21248
asmbl_37154	ERF	FL	PASA_cluster_21249
asmbl_39339	ERF	non-FL	PASA_cluster_22479
asmbl_33963	DBB	non-FL	PASA_cluster_19373
asmbl_37421	DBB	FL	PASA_cluster_21402
asmbl_37486	DBB	FL	PASA_cluster_21427
asmbl_38505	CO-like	FL	PASA_cluster_21979
asmbl_38506	CO-like	FL	PASA_cluster_21979
asmbl_38507	CO-like	FL	PASA_cluster_21979
asmbl_38982	CO-like	non-FL	PASA_cluster_22273
asmbl_32457	ARR-B	FL	PASA_cluster_18536
asmbl_37835	ARR-B	FL	PASA_cluster_21587
asmbl_30169	G2-like	FL	PASA_cluster_17164
asmbl_30170	G2-like	FL	PASA_cluster_17164
asmbl_30215	G2-like	FL	PASA_cluster_17194
asmbl_31510	G2-like	FL	PASA_cluster_17933
asmbl_31511	G2-like	FL	PASA_cluster_17933
asmbl_31512	G2-like	FL	PASA_cluster_17933
asmbl_31513	G2-like	FL	PASA_cluster_17933
asmbl_31514	G2-like	FL	PASA_cluster_17933
asmbl_31515	G2-like	FL	PASA_cluster_17933
asmbl_31516	G2-like	FL	PASA_cluster_17933
asmbl_31517	G2-like	non-FL	PASA_cluster_17934
asmbl_31518	G2-like	non-FL	PASA_cluster_17933
asmbl_32458	G2-like	FL	PASA_cluster_18536
asmbl_32528	G2-like	FL	PASA_cluster_18582
asmbl_32529	G2-like	FL	PASA_cluster_18582
asmbl_32531	G2-like	FL	PASA_cluster_18582
asmbl_32532	G2-like	FL	PASA_cluster_18583
asmbl_32533	G2-like	FL	PASA_cluster_18583
asmbl_32550	G2-like	non-FL	PASA_cluster_18596
asmbl_36631	G2-like	FL	PASA_cluster_20949
asmbl_36632	G2-like	FL	PASA_cluster_20949
asmbl_36759	G2-like	FL	PASA_cluster_21012
asmbl_36760	G2-like	FL	PASA_cluster_21012
asmbl_36763	G2-like	FL	PASA_cluster_21014
asmbl_36798	G2-like	FL	PASA_cluster_21036
asmbl_39594	G2-like	FL	PASA_cluster_22618
asmbl_39629	G2-like	non-FL	PASA_cluster_22647
asmbl_32920	MIKC_MADS	FL	PASA_cluster_18827
asmbl_32926	MIKC_MADS	FL	PASA_cluster_18830
asmbl_32927	MIKC_MADS	FL	PASA_cluster_18830
asmbl_35962	MIKC_MADS	FL	PASA_cluster_20571
asmbl_37727	MIKC_MADS	FL	PASA_cluster_21548
asmbl_39288	MIKC_MADS	FL	PASA_cluster_22456
asmbl_39289	MIKC_MADS	FL	PASA_cluster_22456
asmbl_32921	M-type_MADS	FL	PASA_cluster_18828
asmbl_34027	M-type_MADS	FL	PASA_cluster_19412
asmbl_34029	M-type_MADS	FL	PASA_cluster_19412
asmbl_34030	M-type_MADS	FL	PASA_cluster_19412
asmbl_39584	M-type_MADS	non-FL	PASA_cluster_22613
asmbl_39585	M-type_MADS	non-FL	PASA_cluster_22613
asmbl_30800	HB-other	FL	PASA_cluster_17510
asmbl_30801	HB-other	FL	PASA_cluster_17510
asmbl_37241	HB-other	non-FL	PASA_cluster_21297
asmbl_37259	HB-other	non-FL	PASA_cluster_21309
asmbl_36299	TALE	FL	PASA_cluster_20785
asmbl_36296	TALE	FL	PASA_cluster_20785
asmbl_36297	TALE	FL	PASA_cluster_20785
asmbl_36298	TALE	FL	PASA_cluster_20785
asmbl_33397	TALE	FL	PASA_cluster_19095
asmbl_33398	TALE	FL	PASA_cluster_19095
asmbl_38129	HD-ZIP	FL	PASA_cluster_21763
asmbl_37242	HD-ZIP	FL	PASA_cluster_21298
asmbl_37262	HD-ZIP	FL	PASA_cluster_21312
asmbl_33085	HD-ZIP	FL	PASA_cluster_18913
asmbl_33088	HD-ZIP	non-FL	PASA_cluster_18913
asmbl_33086	HD-ZIP	non-FL	PASA_cluster_18913
asmbl_36518	HD-ZIP	FL	PASA_cluster_20898
asmbl_31250	HB-PHD	FL	PASA_cluster_17792
asmbl_31249	HB-PHD	FL	PASA_cluster_17792
asmbl_31207	HB-PHD	FL	PASA_cluster_17757
asmbl_30038	C3H	FL	PASA_cluster_17078
asmbl_30039	C2H2	FL	PASA_cluster_17079
asmbl_30821	C3H	FL	PASA_cluster_17522
asmbl_31487	C3H	FL	PASA_cluster_17917
asmbl_31488	C3H	FL	PASA_cluster_17917
asmbl_31489	C3H	FL	PASA_cluster_17917
asmbl_31794	C3H	FL	PASA_cluster_18113
asmbl_31795	C3H	non-FL	PASA_cluster_18113
asmbl_31796	C3H	non-FL	PASA_cluster_18114
asmbl_32722	C3H	FL	PASA_cluster_18698
asmbl_33063	LSD	FL	PASA_cluster_18903
asmbl_33064	LSD	FL	PASA_cluster_18903
asmbl_33065	LSD	FL	PASA_cluster_18903
asmbl_33066	LSD	FL	PASA_cluster_18903
asmbl_33068	LSD	non-FL	PASA_cluster_18903
asmbl_33069	LSD	non-FL	PASA_cluster_18903
asmbl_33919	C2H2	FL	PASA_cluster_19337
asmbl_33956	C2H2	FL	PASA_cluster_19368
asmbl_34595	C2H2	FL	PASA_cluster_19745
asmbl_34631	C3H	FL	PASA_cluster_19766
asmbl_34642	C3H	FL	PASA_cluster_19777
asmbl_34643	C3H	FL	PASA_cluster_19777
asmbl_34644	C3H	FL	PASA_cluster_19777
asmbl_35436	C3H	FL	PASA_cluster_20261
asmbl_35437	C3H	FL	PASA_cluster_20261
asmbl_36542	C2H2	FL	PASA_cluster_20903
asmbl_36554	LSD	FL	PASA_cluster_20912
asmbl_36555	LSD	FL	PASA_cluster_20912
asmbl_37684	C2H2	FL	PASA_cluster_21529
asmbl_38314	C3H	FL	PASA_cluster_21870
asmbl_38315	C3H	FL	PASA_cluster_21870
asmbl_30457	MYB	FL	PASA_cluster_17321
asmbl_30602	MYB	FL	PASA_cluster_17399
asmbl_30603	MYB	FL	PASA_cluster_17400
asmbl_30954	MYB	FL	PASA_cluster_17612
asmbl_32046	MYB	FL	PASA_cluster_18273
asmbl_32047	MYB	FL	PASA_cluster_18273
asmbl_32294	MYB	FL	PASA_cluster_18433
asmbl_32576	MYB	FL	PASA_cluster_18614
asmbl_32579	MYB	FL	PASA_cluster_18614
asmbl_32987	MYB	non-FL	PASA_cluster_18863
asmbl_33936	MYB	FL	PASA_cluster_19349
asmbl_34035	MYB	FL	PASA_cluster_19416
asmbl_34036	MYB	FL	PASA_cluster_19416
asmbl_34037	MYB	FL	PASA_cluster_19416
asmbl_34038	MYB	non-FL	PASA_cluster_19416
asmbl_35863	MYB	non-FL	PASA_cluster_20523
asmbl_36163	MYB	non-FL	PASA_cluster_20694
asmbl_36166	MYB	FL	PASA_cluster_20694
asmbl_36861	MYB	non-FL	PASA_cluster_21078
asmbl_37009	MYB	non-FL	PASA_cluster_21185
asmbl_39009	MYB	FL	PASA_cluster_22283
asmbl_30458	MYB_related	FL	PASA_cluster_17321
asmbl_30836	MYB_related	FL	PASA_cluster_17533
asmbl_30960	MYB_related	FL	PASA_cluster_17616
asmbl_30961	MYB_related	FL	PASA_cluster_17616
asmbl_30964	MYB_related	FL	PASA_cluster_17616
asmbl_30967	MYB_related	non-FL	PASA_cluster_17616
asmbl_32577	MYB_related	FL	PASA_cluster_18614
asmbl_32578	MYB_related	FL	PASA_cluster_18614
asmbl_36027	MYB_related	non-FL	PASA_cluster_20615
asmbl_36164	MYB_related	FL	PASA_cluster_20694
asmbl_36165	MYB_related	non-FL	PASA_cluster_20694
asmbl_37783	MYB_related	non-FL	PASA_cluster_21579
asmbl_38545	MYB_related	FL	PASA_cluster_21992
asmbl_38546	MYB_related	FL	PASA_cluster_21992
asmbl_39010	MYB_related	FL	PASA_cluster_22283
asmbl_39396	MYB_related	non-FL	PASA_cluster_22520
asmbl_36998	MYB_related	non-FL	PASA_cluster_21176
asmbl_50415	RAV	FL	PASA_cluster_28751
asmbl_39993	bHLH	FL	PASA_cluster_22859
asmbl_40023	GATA	FL	PASA_cluster_22876
asmbl_40268	bZIP	non-FL	PASA_cluster_23007
asmbl_40315	FAR1	FL	PASA_cluster_23037
asmbl_40386	bZIP	FL	PASA_cluster_23089
asmbl_40665	bZIP	FL	PASA_cluster_23242
asmbl_40775	bZIP	FL	PASA_cluster_23308
asmbl_40776	bZIP	FL	PASA_cluster_23308
asmbl_40999	GATA	FL	PASA_cluster_23431
asmbl_41000	GATA	FL	PASA_cluster_23431
asmbl_41342	GRAS	non-FL	PASA_cluster_23660
asmbl_41491	BBR-BPC	FL	PASA_cluster_23740
asmbl_41492	BBR-BPC	non-FL	PASA_cluster_23740
asmbl_41554	BBR-BPC	FL	PASA_cluster_23785
asmbl_41555	BBR-BPC	non-FL	PASA_cluster_23785
asmbl_41578	NAC	FL	PASA_cluster_23802
asmbl_41579	NAC	FL	PASA_cluster_23802
asmbl_41860	Whirly	FL	PASA_cluster_23965
asmbl_41861	Whirly	non-FL	PASA_cluster_23965
asmbl_41862	Whirly	FL	PASA_cluster_23965
asmbl_42024	bHLH	FL	PASA_cluster_24057
asmbl_42085	bHLH	FL	PASA_cluster_24087
asmbl_42127	FAR1	FL	PASA_cluster_24118
asmbl_42128	FAR1	FL	PASA_cluster_24118
asmbl_42129	FAR1	FL	PASA_cluster_24118
asmbl_42130	FAR1	FL	PASA_cluster_24118
asmbl_42131	FAR1	FL	PASA_cluster_24118
asmbl_42160	NAC	FL	PASA_cluster_24124
asmbl_42340	TCP	FL	PASA_cluster_24242
asmbl_42576	GeBP	FL	PASA_cluster_24384
asmbl_42735	CPP	FL	PASA_cluster_24477
asmbl_42928	bZIP	FL	PASA_cluster_24579
asmbl_42996	FAR1	non-FL	PASA_cluster_24631
asmbl_43021	WRKY	non-FL	PASA_cluster_24644
asmbl_43086	NAC	FL	PASA_cluster_24668
asmbl_43087	NAC	FL	PASA_cluster_24668
asmbl_43088	NAC	FL	PASA_cluster_24668
asmbl_43145	bZIP	FL	PASA_cluster_24696
asmbl_43146	bZIP	FL	PASA_cluster_24696
asmbl_43284	FAR1	FL	PASA_cluster_24764
asmbl_43697	WRKY	FL	PASA_cluster_24986
asmbl_43750	TCP	FL	PASA_cluster_25020
asmbl_43751	TCP	non-FL	PASA_cluster_25021
asmbl_43793	bZIP	FL	PASA_cluster_25050
asmbl_44148	bZIP	non-FL	PASA_cluster_25256
asmbl_44197	NF-YC	FL	PASA_cluster_25283
asmbl_44515	NAC	FL	PASA_cluster_25480
asmbl_44561	GATA	FL	PASA_cluster_25511
asmbl_44562	GATA	FL	PASA_cluster_25511
asmbl_44761	bZIP	FL	PASA_cluster_25622
asmbl_44762	bZIP	FL	PASA_cluster_25622
asmbl_44790	bHLH	FL	PASA_cluster_25638
asmbl_44865	FAR1	FL	PASA_cluster_25668
asmbl_44867	FAR1	FL	PASA_cluster_25668
asmbl_44872	FAR1	FL	PASA_cluster_25668
asmbl_44874	FAR1	FL	PASA_cluster_25668
asmbl_44875	FAR1	FL	PASA_cluster_25668
asmbl_44876	FAR1	FL	PASA_cluster_25668
asmbl_44877	FAR1	FL	PASA_cluster_25668
asmbl_44878	FAR1	FL	PASA_cluster_25668
asmbl_44879	FAR1	FL	PASA_cluster_25668
asmbl_44881	FAR1	FL	PASA_cluster_25668
asmbl_44883	FAR1	FL	PASA_cluster_25668
asmbl_44886	FAR1	FL	PASA_cluster_25668
asmbl_44891	FAR1	FL	PASA_cluster_25668
asmbl_44892	FAR1	FL	PASA_cluster_25668
asmbl_44894	FAR1	non-FL	PASA_cluster_25668
asmbl_44895	FAR1	FL	PASA_cluster_25668
asmbl_44899	FAR1	FL	PASA_cluster_25668
asmbl_44900	FAR1	FL	PASA_cluster_25668
asmbl_44901	FAR1	FL	PASA_cluster_25668
asmbl_44903	FAR1	FL	PASA_cluster_25668
asmbl_44936	NAC	FL	PASA_cluster_25678
asmbl_44943	FAR1	non-FL	PASA_cluster_25681
asmbl_44953	NAC	FL	PASA_cluster_25688
asmbl_45095	bHLH	FL	PASA_cluster_25763
asmbl_45096	bHLH	non-FL	PASA_cluster_25763
asmbl_45110	Nin-like	FL	PASA_cluster_25770
asmbl_45111	Nin-like	FL	PASA_cluster_25770
asmbl_45176	bHLH	FL	PASA_cluster_25812
asmbl_45177	bHLH	FL	PASA_cluster_25812
asmbl_45178	bHLH	FL	PASA_cluster_25812
asmbl_45204	LBD	FL	PASA_cluster_25827
asmbl_45206	LBD	non-FL	PASA_cluster_25829
asmbl_45207	LBD	non-FL	PASA_cluster_25829
asmbl_45329	bHLH	FL	PASA_cluster_25897
asmbl_45467	BES1	FL	PASA_cluster_25977
asmbl_45545	bZIP	FL	PASA_cluster_26029
asmbl_45581	NAC	FL	PASA_cluster_26053
asmbl_45582	NAC	FL	PASA_cluster_26053
asmbl_45583	NAC	FL	PASA_cluster_26053
asmbl_45584	NAC	FL	PASA_cluster_26053
asmbl_45586	NAC	non-FL	PASA_cluster_26053
asmbl_45622	WRKY	FL	PASA_cluster_26071
asmbl_45655	FAR1	FL	PASA_cluster_26094
asmbl_45791	FAR1	non-FL	PASA_cluster_26158
asmbl_45894	bHLH	non-FL	PASA_cluster_26215
asmbl_45895	bHLH	non-FL	PASA_cluster_26215
asmbl_45904	NF-X1	FL	PASA_cluster_26222
asmbl_45905	NF-X1	FL	PASA_cluster_26222
asmbl_45906	NF-X1	FL	PASA_cluster_26222
asmbl_46534	bHLH	FL	PASA_cluster_26592
asmbl_46535	bHLH	non-FL	PASA_cluster_26593
asmbl_46606	NAC	non-FL	PASA_cluster_26628
asmbl_48268	NF-YC	FL	PASA_cluster_27573
asmbl_48269	NF-YC	FL	PASA_cluster_27573
asmbl_50614	LBD	non-FL	PASA_cluster_28864
asmbl_50631	bHLH	FL	PASA_cluster_28878
asmbl_50632	bHLH	FL	PASA_cluster_28878
asmbl_50673	FAR1	FL	PASA_cluster_28908
asmbl_50674	FAR1	FL	PASA_cluster_28908
asmbl_50675	FAR1	FL	PASA_cluster_28908
asmbl_50676	FAR1	FL	PASA_cluster_28908
asmbl_50677	FAR1	FL	PASA_cluster_28908
asmbl_50678	FAR1	non-FL	PASA_cluster_28908
asmbl_50748	WRKY	FL	PASA_cluster_28949
asmbl_50827	WRKY	non-FL	PASA_cluster_29007
asmbl_50894	WRKY	FL	PASA_cluster_29046
asmbl_50950	HSF	non-FL	PASA_cluster_29077
asmbl_50956	WRKY	FL	PASA_cluster_29082
asmbl_50957	WRKY	FL	PASA_cluster_29082
asmbl_50981	VOZ	FL	PASA_cluster_29096
asmbl_51007	TCP	FL	PASA_cluster_29109
asmbl_51057	GATA	FL	PASA_cluster_29134
asmbl_51138	CPP	FL	PASA_cluster_29174
asmbl_51160	CPP	FL	PASA_cluster_29183
asmbl_51161	CPP	FL	PASA_cluster_29183
asmbl_51188	TCP	FL	PASA_cluster_29198
asmbl_51189	TCP	FL	PASA_cluster_29198
asmbl_51190	TCP	FL	PASA_cluster_29198
asmbl_51191	TCP	FL	PASA_cluster_29198
asmbl_51471	bHLH	FL	PASA_cluster_29339
asmbl_51556	bZIP	FL	PASA_cluster_29390
asmbl_51632	bZIP	FL	PASA_cluster_29442
asmbl_51633	bZIP	FL	PASA_cluster_29442
asmbl_51660	CPP	non-FL	PASA_cluster_29459
asmbl_51711	WRKY	non-FL	PASA_cluster_29489
asmbl_51771	NF-YB	FL	PASA_cluster_29524
asmbl_51783	LBD	non-FL	PASA_cluster_29536
asmbl_51927	GRAS	FL	PASA_cluster_29636
asmbl_51928	GRAS	FL	PASA_cluster_29637
asmbl_51937	WRKY	FL	PASA_cluster_29643
asmbl_51938	WRKY	FL	PASA_cluster_29643
asmbl_52115	WRKY	FL	PASA_cluster_29758
asmbl_52147	CPP	FL	PASA_cluster_29774
asmbl_52267	bZIP	non-FL	PASA_cluster_29860
asmbl_53605	NAC	non-FL	PASA_cluster_30555
asmbl_53609	GRAS	FL	PASA_cluster_30559
asmbl_53610	GRAS	FL	PASA_cluster_30560
asmbl_53697	bHLH	FL	PASA_cluster_30594
asmbl_53724	SRS	FL	PASA_cluster_30604
asmbl_53882	WRKY	non-FL	PASA_cluster_30688
asmbl_41250	ARF	FL	PASA_cluster_23613
asmbl_42048	ARF	non-FL	PASA_cluster_24071
asmbl_44486	ARF	FL	PASA_cluster_25468
asmbl_44487	ARF	FL	PASA_cluster_25468
asmbl_44488	ARF	FL	PASA_cluster_25468
asmbl_44489	ARF	FL	PASA_cluster_25468
asmbl_44492	ARF	non-FL	PASA_cluster_25468
asmbl_44615	ARF	FL	PASA_cluster_25545
asmbl_45104	ARF	FL	PASA_cluster_25767
asmbl_45105	ARF	FL	PASA_cluster_25767
asmbl_45106	ARF	non-FL	PASA_cluster_25767
asmbl_50986	ARF	FL	PASA_cluster_29100
asmbl_41408	B3	FL	PASA_cluster_23696
asmbl_41409	B3	FL	PASA_cluster_23696
asmbl_40350	ERF	FL	PASA_cluster_23062
asmbl_41095	ERF	FL	PASA_cluster_23508
asmbl_43222	ERF	FL	PASA_cluster_24735
asmbl_43223	ERF	FL	PASA_cluster_24736
asmbl_44247	ERF	FL	PASA_cluster_25323
asmbl_45875	ERF	FL	PASA_cluster_26204
asmbl_48404	ERF	FL	PASA_cluster_27655
asmbl_50972	ERF	FL	PASA_cluster_29091
asmbl_51534	ERF	FL	PASA_cluster_29371
asmbl_41780	DBB	FL	PASA_cluster_23927
asmbl_41781	DBB	FL	PASA_cluster_23927
asmbl_42863	DBB	non-FL	PASA_cluster_24543
asmbl_44822	DBB	FL	PASA_cluster_25658
asmbl_45475	DBB	FL	PASA_cluster_25980
asmbl_45476	DBB	FL	PASA_cluster_25980
asmbl_45477	DBB	FL	PASA_cluster_25980
asmbl_40898	CO-like	FL	PASA_cluster_23364
asmbl_42859	CO-like	FL	PASA_cluster_24543
asmbl_42860	CO-like	FL	PASA_cluster_24543
asmbl_42861	CO-like	FL	PASA_cluster_24543
asmbl_42862	CO-like	FL	PASA_cluster_24543
asmbl_42930	CO-like	FL	PASA_cluster_24581
asmbl_42931	CO-like	non-FL	PASA_cluster_24581
asmbl_44118	CO-like	FL	PASA_cluster_25235
asmbl_44119	CO-like	FL	PASA_cluster_25235
asmbl_40267	ARR-B	FL	PASA_cluster_23006
asmbl_40796	G2-like	FL	PASA_cluster_23319
asmbl_40935	G2-like	FL	PASA_cluster_23385
asmbl_44470	G2-like	FL	PASA_cluster_25458
asmbl_44471	G2-like	FL	PASA_cluster_25458
asmbl_44621	G2-like	FL	PASA_cluster_25548
asmbl_44622	G2-like	FL	PASA_cluster_25548
asmbl_44623	G2-like	non-FL	PASA_cluster_25548
asmbl_45201	G2-like	FL	PASA_cluster_25825
asmbl_45202	G2-like	FL	PASA_cluster_25825
asmbl_51952	G2-like	FL	PASA_cluster_29652
asmbl_51953	G2-like	non-FL	PASA_cluster_29653
asmbl_40292	MIKC_MADS	FL	PASA_cluster_23024
asmbl_40293	MIKC_MADS	FL	PASA_cluster_23024
asmbl_40294	MIKC_MADS	FL	PASA_cluster_23024
asmbl_40295	MIKC_MADS	FL	PASA_cluster_23024
asmbl_41954	MIKC_MADS	FL	PASA_cluster_24018
asmbl_42671	MIKC_MADS	FL	PASA_cluster_24434
asmbl_42672	MIKC_MADS	FL	PASA_cluster_24434
asmbl_50712	MIKC_MADS	FL	PASA_cluster_28931
asmbl_50713	MIKC_MADS	FL	PASA_cluster_28931
asmbl_40291	M-type_MADS	non-FL	PASA_cluster_23024
asmbl_40296	M-type_MADS	FL	PASA_cluster_23024
asmbl_42673	M-type_MADS	FL	PASA_cluster_24434
asmbl_40332	HB-other	FL	PASA_cluster_23047
asmbl_40333	HB-other	FL	PASA_cluster_23047
asmbl_43238	HB-other	FL	PASA_cluster_24746
asmbl_43239	HB-other	FL	PASA_cluster_24746
asmbl_43532	HB-other	non-FL	PASA_cluster_24889
asmbl_50935	HB-other	FL	PASA_cluster_29067
asmbl_50937	HB-other	FL	PASA_cluster_29067
asmbl_53520	HB-other	FL	PASA_cluster_30505
asmbl_53521	HB-other	FL	PASA_cluster_30505
asmbl_53524	HB-other	non-FL	PASA_cluster_30505
asmbl_51909	WOX	FL	PASA_cluster_29624
asmbl_51679	WOX	non-FL	PASA_cluster_29472
asmbl_51991	TALE	FL	PASA_cluster_29676
asmbl_52048	TALE	FL	PASA_cluster_29717
asmbl_44544	TALE	non-FL	PASA_cluster_25497
asmbl_41740	HD-ZIP	non-FL	PASA_cluster_23902
asmbl_41741	HD-ZIP	FL	PASA_cluster_23902
asmbl_41735	HD-ZIP	FL	PASA_cluster_23899
asmbl_41014	HD-ZIP	FL	PASA_cluster_23444
asmbl_44028	TALE	FL	PASA_cluster_25172
asmbl_44002	TALE	FL	PASA_cluster_25157
asmbl_44029	TALE	FL	PASA_cluster_25172
asmbl_44003	TALE	FL	PASA_cluster_25157
asmbl_40663	TALE	FL	PASA_cluster_23241
asmbl_40662	TALE	FL	PASA_cluster_23241
asmbl_50929	HB-PHD	FL	PASA_cluster_29067
asmbl_50936	HB-PHD	FL	PASA_cluster_29067
asmbl_50931	HB-PHD	FL	PASA_cluster_29067
asmbl_50933	HB-PHD	FL	PASA_cluster_29067
asmbl_50928	HB-PHD	FL	PASA_cluster_29067
asmbl_50934	HB-PHD	FL	PASA_cluster_29067
asmbl_50930	HB-PHD	FL	PASA_cluster_29067
asmbl_50932	HB-PHD	FL	PASA_cluster_29067
asmbl_39985	C2H2	FL	PASA_cluster_22851
[truncated: 1,206 more rows]
