# Supplementary material for: Revealing the transcriptomic complexity of switchgrass by PacBio long-read sequencing
Source: Biotechnol Biofuels. 2018 Jun 20;11:170. doi: 10.1186/s13068-018-1167-z (PMC6009963; doi:10.1186/s13068-018-1167-z)
Supplement: Supplementary file 6 — Additional file 6. Mapping of the genomic coordinates between the same genes in Pvir_3 and v4. [file 13068_2018_1167_MOESM6_ESM.xlsx]

## Sheet: gene between two versions
V3_gene	V3_strand	V4_gene	V4_strand
Pavir.1KG502300.v3.1	+	Pavir.1KG502300.v4.1	+
Pavir.1KG477300.v3.1	+	Pavir.1KG477300.v4.1	+
Pavir.1KG274500.v3.1	+	Pavir.1KG274500.v4.1	+
Pavir.1KG199400.v3.1	-	Pavir.1KG199400.v4.1	-
Pavir.1KG111100.v3.1	+	Pavir.1KG111100.v4.1	+
Pavir.1KG321800.v3.1	+	Pavir.1KG321800.v4.1	+
Pavir.1KG147300.v3.1	+	Pavir.1KG147300.v4.1	-
Pavir.1KG401000.v3.1	-	Pavir.1KG401000.v4.1	-
Pavir.1KG480200.v3.1	-	Pavir.1KG480200.v4.1	-
Pavir.1KG064300.v3.1	-	Pavir.1KG064300.v4.1	-
Pavir.1KG443400.v3.1	-	Pavir.1KG443400.v4.1	-
Pavir.1KG409600.v3.1	-	Pavir.1KG409600.v4.1	-
Pavir.1KG020800.v3.1	+	Pavir.1KG020800.v4.1	+
Pavir.1KG104700.v3.1	-	Pavir.1KG104700.v4.1	-
Pavir.1KG113800.v3.1	-	Pavir.1KG113800.v4.1	-
Pavir.1KG255800.v3.1	+	Pavir.1KG255800.v4.1	+
Pavir.1KG466400.v3.1	+	Pavir.1KG466400.v4.1	+
Pavir.1KG069200.v3.1	-	Pavir.1KG069200.v4.1	-
Pavir.1KG205900.v3.1	-	Pavir.1KG205900.v4.1	-
Pavir.1KG307700.v3.1	+	Pavir.1KG307700.v4.1	+
Pavir.1KG230500.v3.1	-	Pavir.1KG230500.v4.1	-
Pavir.1KG292200.v3.1	+	Pavir.1KG292200.v4.1	+
Pavir.1KG386800.v3.1	-	Pavir.1KG386800.v4.1	-
Pavir.1KG160700.v3.1	-	Pavir.1KG160700.v4.1	+
Pavir.1KG400000.v3.1	-	Pavir.1KG400000.v4.1	-
Pavir.1KG225300.v3.1	-	Pavir.1KG225300.v4.1	-
Pavir.1KG474700.v3.1	+	Pavir.1KG474700.v4.1	+
Pavir.1KG262600.v3.1	+	Pavir.1KG262600.v4.1	+
Pavir.1KG332300.v3.1	-	Pavir.1KG332300.v4.1	-
Pavir.1KG056300.v3.1	-	Pavir.1KG056300.v4.1	-
Pavir.1KG476800.v3.1	+	Pavir.1KG476800.v4.1	+
Pavir.1KG286400.v3.1	+	Pavir.1KG286400.v4.1	+
Pavir.1KG124900.v3.1	+	Pavir.1KG124900.v4.1	-
Pavir.1KG144300.v3.1	-	Pavir.1KG144300.v4.1	+
Pavir.1KG005600.v3.1	+	Pavir.1KG005600.v4.1	+
Pavir.1KG427800.v3.1	+	Pavir.1KG427800.v4.1	+
Pavir.1KG265800.v3.1	+	Pavir.1KG265800.v4.1	+
Pavir.1KG221500.v3.1	+	Pavir.1KG221500.v4.1	+
Pavir.1KG548200.v3.1	+	Pavir.1KG548200.v4.1	+
Pavir.1KG553700.v3.1	+	Pavir.1KG553700.v4.1	+
Pavir.1KG357300.v3.1	+	Pavir.1KG357300.v4.1	+
Pavir.1KG113300.v3.1	+	Pavir.1KG113300.v4.1	+
Pavir.1KG115000.v3.1	+	Pavir.1KG115000.v4.1	-
Pavir.1KG146400.v3.1	+	Pavir.1KG146400.v4.1	-
Pavir.1KG522900.v3.1	-	Pavir.1KG522900.v4.1	+
Pavir.1KG153800.v3.1	-	Pavir.1KG153800.v4.1	+
Pavir.1KG077900.v3.1	-	Pavir.1KG077900.v4.1	-
Pavir.1KG466800.v3.1	-	Pavir.1KG466800.v4.1	-
Pavir.1KG092900.v3.1	-	Pavir.1KG092900.v4.1	-
Pavir.1KG375800.v3.1	-	Pavir.1KG375800.v4.1	-
Pavir.1KG488200.v3.1	+	Pavir.1KG488200.v4.1	+
Pavir.1KG176300.v3.1	-	Pavir.1KG176300.v4.1	+
Pavir.1KG229000.v3.1	+	Pavir.1KG229000.v4.1	+
Pavir.1KG353100.v3.1	-	Pavir.1KG353100.v4.1	-
Pavir.1KG176500.v3.1	-	Pavir.1KG176500.v4.1	+
Pavir.1KG505300.v3.1	-	Pavir.1KG505300.v4.1	-
Pavir.1KG299200.v3.1	-	Pavir.1KG299200.v4.1	-
Pavir.1KG126300.v3.1	+	Pavir.1KG126300.v4.1	-
Pavir.1KG388900.v3.1	+	Pavir.1KG388900.v4.1	+
Pavir.1KG007500.v3.1	+	Pavir.1KG007500.v4.1	+
Pavir.1KG510700.v3.1	-	Pavir.1KG510700.v4.1	-
Pavir.1KG380700.v3.1	-	Pavir.1KG380700.v4.1	-
Pavir.1KG282800.v3.1	+	Pavir.1KG282800.v4.1	+
Pavir.1KG053900.v3.1	-	Pavir.1KG053900.v4.1	-
Pavir.1KG073600.v3.1	-	Pavir.1KG073600.v4.1	-
Pavir.1KG439600.v3.1	-	Pavir.1KG439600.v4.1	-
Pavir.1KG512000.v3.1	-	Pavir.1KG512000.v4.1	-
Pavir.1KG552200.v3.1	-	Pavir.1KG552200.v4.1	-
Pavir.1KG239800.v3.1	+	Pavir.1KG239800.v4.1	+
Pavir.1KG353900.v3.1	-	Pavir.1KG353900.v4.1	-
Pavir.1KG152400.v3.1	-	Pavir.1KG152400.v4.1	+
Pavir.1KG314300.v3.1	+	Pavir.1KG314300.v4.1	+
Pavir.1KG069900.v3.1	+	Pavir.1KG069900.v4.1	+
Pavir.1KG190600.v3.1	+	Pavir.1KG190600.v4.1	-
Pavir.1KG398000.v3.1	-	Pavir.1KG398000.v4.1	-
Pavir.1KG479000.v3.1	-	Pavir.1KG479000.v4.1	-
Pavir.1KG281100.v3.1	+	Pavir.1KG281100.v4.1	+
Pavir.1KG198800.v3.1	-	Pavir.1KG198800.v4.1	-
Pavir.1KG342100.v3.1	-	Pavir.1KG342100.v4.1	-
Pavir.1KG409000.v3.1	-	Pavir.1KG409000.v4.1	-
Pavir.1KG049300.v3.1	-	Pavir.1KG049300.v4.1	-
Pavir.1KG339800.v3.1	+	Pavir.1KG339800.v4.1	+
Pavir.1KG341700.v3.1	+	Pavir.1KG341700.v4.1	+
Pavir.1KG158800.v3.1	-	Pavir.1KG158800.v4.1	+
Pavir.1KG371300.v3.1	-	Pavir.1KG371300.v4.1	-
Pavir.1KG550300.v3.1	-	Pavir.1KG550300.v4.1	-
Pavir.1KG065600.v3.1	-	Pavir.1KG065600.v4.1	-
Pavir.1KG168700.v3.1	+	Pavir.1KG168700.v4.1	-
Pavir.1KG466000.v3.1	-	Pavir.1KG466000.v4.1	-
Pavir.1KG530000.v3.1	+	Pavir.1KG530000.v4.1	+
Pavir.1KG234200.v3.1	-	Pavir.1KG234200.v4.1	-
Pavir.1KG169000.v3.1	+	Pavir.1KG169000.v4.1	-
Pavir.1KG067500.v3.1	+	Pavir.1KG067500.v4.1	+
Pavir.1KG170800.v3.1	+	Pavir.1KG170800.v4.1	-
Pavir.1KG159900.v3.1	+	Pavir.1KG159900.v4.1	-
Pavir.1KG443900.v3.1	+	Pavir.1KG443900.v4.1	+
Pavir.1KG510900.v3.1	+	Pavir.1KG510900.v4.1	+
Pavir.1KG445200.v3.1	+	Pavir.1KG445200.v4.1	+
Pavir.1KG275600.v3.1	-	Pavir.1KG275600.v4.1	-
Pavir.1KG219600.v3.1	-	Pavir.1KG219600.v4.1	-
Pavir.1KG355100.v3.1	+	Pavir.1KG355100.v4.1	+
Pavir.1KG278500.v3.1	-	Pavir.1KG278500.v4.1	-
Pavir.1KG085200.v3.1	+	Pavir.1KG085200.v4.1	+
Pavir.1KG062500.v3.1	+	Pavir.1KG062500.v4.1	+
Pavir.1KG331300.v3.1	-	Pavir.1KG331300.v4.1	-
Pavir.1KG288400.v3.1	+	Pavir.1KG288400.v4.1	+
Pavir.1KG377800.v3.1	+	Pavir.1KG377800.v4.1	+
Pavir.1KG133500.v3.1	+	Pavir.1KG133500.v4.1	-
Pavir.1KG300500.v3.1	+	Pavir.1KG300500.v4.1	+
Pavir.1KG231500.v3.1	-	Pavir.1KG231500.v4.1	-
Pavir.1KG196900.v3.1	+	Pavir.1KG196900.v4.1	+
Pavir.1KG505900.v3.1	-	Pavir.1KG505900.v4.1	-
Pavir.1KG504100.v3.1	+	Pavir.1KG504100.v4.1	+
Pavir.1KG363700.v3.1	+	Pavir.1KG363700.v4.1	+
Pavir.1KG020500.v3.1	-	Pavir.1KG020500.v4.1	-
Pavir.1KG487500.v3.1	+	Pavir.1KG487500.v4.1	+
Pavir.1KG501400.v3.1	+	Pavir.1KG501400.v4.1	+
Pavir.1KG335100.v3.1	+	Pavir.1KG335100.v4.1	+
Pavir.1KG062900.v3.1	+	Pavir.1KG062900.v4.1	+
Pavir.1KG533000.v3.1	+	Pavir.1KG533000.v4.1	+
Pavir.1KG445800.v3.1	+	Pavir.1KG445800.v4.1	+
Pavir.1KG280100.v3.1	-	Pavir.1KG280100.v4.1	-
Pavir.1KG106100.v3.1	-	Pavir.1KG106100.v4.1	-
Pavir.1KG194600.v3.1	-	Pavir.1KG194600.v4.1	+
Pavir.1KG262500.v3.1	-	Pavir.1KG262500.v4.1	-
Pavir.1KG459600.v3.1	-	Pavir.1KG459600.v4.1	-
Pavir.1KG124500.v3.1	-	Pavir.1KG124500.v4.1	+
Pavir.1KG450400.v3.1	+	Pavir.1KG450400.v4.1	+
Pavir.1KG461800.v3.1	-	Pavir.1KG461800.v4.1	-
Pavir.1KG402900.v3.1	-	Pavir.1KG402900.v4.1	-
Pavir.1KG521900.v3.1	-	Pavir.1KG521900.v4.1	+
Pavir.1KG107400.v3.1	-	Pavir.1KG107400.v4.1	-
Pavir.1KG120000.v3.1	-	Pavir.1KG120000.v4.1	+
Pavir.1KG381600.v3.1	-	Pavir.1KG381600.v4.1	-
Pavir.1KG405500.v3.1	+	Pavir.1KG405500.v4.1	+
Pavir.1KG365300.v3.1	+	Pavir.1KG365300.v4.1	+
Pavir.1KG256900.v3.1	-	Pavir.1KG256900.v4.1	-
Pavir.1KG019100.v3.1	-	Pavir.1KG019100.v4.1	-
Pavir.1KG058700.v3.1	-	Pavir.1KG058700.v4.1	-
Pavir.1KG210600.v3.1	-	Pavir.1KG210600.v4.1	-
Pavir.1KG491200.v3.1	-	Pavir.1KG491200.v4.1	-
Pavir.1KG276100.v3.1	-	Pavir.1KG276100.v4.1	-
Pavir.1KG248900.v3.1	-	Pavir.1KG248900.v4.1	-
Pavir.1KG393700.v3.1	-	Pavir.1KG393700.v4.1	-
Pavir.1KG177100.v3.1	-	Pavir.1KG177100.v4.1	+
Pavir.1KG403600.v3.1	-	Pavir.1KG403600.v4.1	-
Pavir.1KG363000.v3.1	+	Pavir.1KG363000.v4.1	+
Pavir.1KG473000.v3.1	+	Pavir.1KG473000.v4.1	+
Pavir.1KG041300.v3.1	-	Pavir.1KG041300.v4.1	-
Pavir.1KG000900.v3.1	-	Pavir.1KG000900.v4.1	-
Pavir.1KG391900.v3.1	-	Pavir.1KG391900.v4.1	-
Pavir.1KG135600.v3.1	+	Pavir.1KG135600.v4.1	-
Pavir.1KG420300.v3.1	+	Pavir.1KG420300.v4.1	+
Pavir.1KG182300.v3.1	-	Pavir.1KG182300.v4.1	+
Pavir.1KG322800.v3.1	+	Pavir.1KG322800.v4.1	+
Pavir.1KG302300.v3.1	+	Pavir.1KG302300.v4.1	+
Pavir.1KG511700.v3.1	-	Pavir.1KG511700.v4.1	-
Pavir.1KG016900.v3.1	+	Pavir.1KG016900.v4.1	+
Pavir.1KG286600.v3.1	-	Pavir.1KG286600.v4.1	-
Pavir.1KG096300.v3.1	-	Pavir.1KG096300.v4.1	-
Pavir.1KG558000.v3.1	-	Pavir.1KG558000.v4.1	-
Pavir.1KG080200.v3.1	-	Pavir.1KG080200.v4.1	-
Pavir.1KG196400.v3.1	+	Pavir.1KG196400.v4.1	+
Pavir.1KG077600.v3.1	-	Pavir.1KG077600.v4.1	-
Pavir.1KG551700.v3.1	+	Pavir.1KG551700.v4.1	+
Pavir.1KG305400.v3.1	+	Pavir.1KG305400.v4.1	+
Pavir.1KG547300.v3.1	-	Pavir.1KG547300.v4.1	-
Pavir.1KG075100.v3.1	-	Pavir.1KG075100.v4.1	-
Pavir.1KG432700.v3.1	+	Pavir.1KG432700.v4.1	+
Pavir.1KG012400.v3.1	-	Pavir.1KG012400.v4.1	-
Pavir.1KG169200.v3.1	-	Pavir.1KG169200.v4.1	+
Pavir.1KG439100.v3.1	+	Pavir.1KG439100.v4.1	+
Pavir.1KG132400.v3.1	+	Pavir.1KG132400.v4.1	-
Pavir.1KG257700.v3.1	-	Pavir.1KG257700.v4.1	-
Pavir.1KG490600.v3.1	-	Pavir.1KG490600.v4.1	-
Pavir.1KG257400.v3.1	+	Pavir.1KG257400.v4.1	+
Pavir.1KG049000.v3.1	+	Pavir.1KG049000.v4.1	+
Pavir.1KG100600.v3.1	-	Pavir.1KG100600.v4.1	-
Pavir.1KG223000.v3.1	+	Pavir.1KG223000.v4.1	+
Pavir.1KG237400.v3.1	-	Pavir.1KG237400.v4.1	-
Pavir.1KG387000.v3.1	+	Pavir.1KG387000.v4.1	+
Pavir.1KG405000.v3.1	-	Pavir.1KG405000.v4.1	-
Pavir.1KG485800.v3.1	+	Pavir.1KG485800.v4.1	+
Pavir.1KG306900.v3.1	-	Pavir.1KG306900.v4.1	-
Pavir.1KG189500.v3.1	-	Pavir.1KG189500.v4.1	+
Pavir.1KG445300.v3.1	-	Pavir.1KG445300.v4.1	-
Pavir.1KG425300.v3.1	-	Pavir.1KG425300.v4.1	-
Pavir.1KG195700.v3.1	-	Pavir.1KG195700.v4.1	-
Pavir.1KG337000.v3.1	-	Pavir.1KG337000.v4.1	-
Pavir.1KG549300.v3.1	+	Pavir.1KG549300.v4.1	+
Pavir.1KG094400.v3.1	-	Pavir.1KG094400.v4.1	-
Pavir.1KG519100.v3.1	-	Pavir.1KG519100.v4.1	+
Pavir.1KG413600.v3.1	+	Pavir.1KG413600.v4.1	+
Pavir.1KG288800.v3.1	-	Pavir.1KG288800.v4.1	-
Pavir.1KG322500.v3.1	-	Pavir.1KG322500.v4.1	-
Pavir.1KG157900.v3.1	+	Pavir.1KG157900.v4.1	-
Pavir.1KG136200.v3.1	+	Pavir.1KG136200.v4.1	-
Pavir.1KG346100.v3.1	+	Pavir.1KG346100.v4.1	+
Pavir.1KG388100.v3.1	+	Pavir.1KG388100.v4.1	+
Pavir.1KG390200.v3.1	-	Pavir.1KG390200.v4.1	-
Pavir.1KG255400.v3.1	-	Pavir.1KG255400.v4.1	-
Pavir.1KG338900.v3.1	-	Pavir.1KG338900.v4.1	-
Pavir.1KG360900.v3.1	+	Pavir.1KG360900.v4.1	+
Pavir.1KG469100.v3.1	-	Pavir.1KG469100.v4.1	-
Pavir.1KG313700.v3.1	-	Pavir.1KG313700.v4.1	-
Pavir.1KG552300.v3.1	-	Pavir.1KG552300.v4.1	-
Pavir.1KG421700.v3.1	+	Pavir.1KG421700.v4.1	+
Pavir.1KG120800.v3.1	-	Pavir.1KG120800.v4.1	+
Pavir.1KG062300.v3.1	-	Pavir.1KG062300.v4.1	-
Pavir.1KG521600.v3.1	-	Pavir.1KG521600.v4.1	+
Pavir.1KG437400.v3.1	-	Pavir.1KG437400.v4.1	-
Pavir.1KG362600.v3.1	-	Pavir.1KG362600.v4.1	-
Pavir.1KG432100.v3.1	-	Pavir.1KG432100.v4.1	-
Pavir.1KG159600.v3.1	+	Pavir.1KG159600.v4.1	-
Pavir.1KG055700.v3.1	-	Pavir.1KG055700.v4.1	-
Pavir.1KG142400.v3.1	-	Pavir.1KG142400.v4.1	+
Pavir.1KG345000.v3.1	-	Pavir.1KG345000.v4.1	-
Pavir.1KG314600.v3.1	-	Pavir.1KG314600.v4.1	-
Pavir.1KG222500.v3.1	+	Pavir.1KG222500.v4.1	+
Pavir.1KG232800.v3.1	-	Pavir.1KG232800.v4.1	-
Pavir.1KG283300.v3.1	+	Pavir.1KG283300.v4.1	+
Pavir.1KG462600.v3.1	-	Pavir.1KG462600.v4.1	-
Pavir.1KG076500.v3.1	+	Pavir.1KG076500.v4.1	+
Pavir.1KG110000.v3.1	-	Pavir.1KG110000.v4.1	-
Pavir.1KG549800.v3.1	-	Pavir.1KG549800.v4.1	-
Pavir.1KG442100.v3.1	+	Pavir.1KG442100.v4.1	+
Pavir.1KG127600.v3.1	+	Pavir.1KG127600.v4.1	-
Pavir.1KG050400.v3.1	+	Pavir.1KG050400.v4.1	+
Pavir.1KG513600.v3.1	-	Pavir.1KG513600.v4.1	-
Pavir.1KG353600.v3.1	-	Pavir.1KG353600.v4.1	-
Pavir.1KG488800.v3.1	-	Pavir.1KG488800.v4.1	-
Pavir.1KG552500.v3.1	+	Pavir.1KG552500.v4.1	+
Pavir.1KG110700.v3.1	+	Pavir.1KG110700.v4.1	+
Pavir.1KG232700.v3.1	+	Pavir.1KG232700.v4.1	+
Pavir.1KG553600.v3.1	-	Pavir.1KG553600.v4.1	-
Pavir.1KG007600.v3.1	-	Pavir.1KG007600.v4.1	-
Pavir.1KG264900.v3.1	+	Pavir.1KG264900.v4.1	+
Pavir.1KG292100.v3.1	+	Pavir.1KG292100.v4.1	+
Pavir.1KG025600.v3.1	-	Pavir.1KG025600.v4.1	-
Pavir.1KG440900.v3.1	+	Pavir.1KG440900.v4.1	+
Pavir.1KG036600.v3.1	+	Pavir.1KG036600.v4.1	+
Pavir.1KG216800.v3.1	+	Pavir.1KG216800.v4.1	+
Pavir.1KG214400.v3.1	-	Pavir.1KG214400.v4.1	-
Pavir.1KG477400.v3.1	+	Pavir.1KG477400.v4.1	+
Pavir.1KG149100.v3.1	-	Pavir.1KG149100.v4.1	+
Pavir.1KG551400.v3.1	+	Pavir.1KG551400.v4.1	+
Pavir.1KG558500.v3.1	+	Pavir.1KG558500.v4.1	+
Pavir.1KG226500.v3.1	-	Pavir.1KG226500.v4.1	-
Pavir.1KG488300.v3.1	-	Pavir.1KG488300.v4.1	-
Pavir.1KG161500.v3.1	-	Pavir.1KG161500.v4.1	+
Pavir.1KG392300.v3.1	-	Pavir.1KG392300.v4.1	-
Pavir.1KG528400.v3.1	-	Pavir.1KG528400.v4.1	-
Pavir.1KG311900.v3.1	-	Pavir.1KG311900.v4.1	-
Pavir.1KG182900.v3.1	-	Pavir.1KG182900.v4.1	+
Pavir.1KG422000.v3.1	+	Pavir.1KG422000.v4.1	+
Pavir.1KG339600.v3.1	+	Pavir.1KG339600.v4.1	+
Pavir.1KG015300.v3.1	-	Pavir.1KG015300.v4.1	-
Pavir.1KG333900.v3.1	+	Pavir.1KG333900.v4.1	+
Pavir.1KG537900.v3.1	-	Pavir.1KG537900.v4.1	-
Pavir.1KG486200.v3.1	+	Pavir.1KG486200.v4.1	+
Pavir.1KG140400.v3.1	+	Pavir.1KG140400.v4.1	-
Pavir.1KG014400.v3.1	+	Pavir.1KG014400.v4.1	+
Pavir.1KG167800.v3.1	+	Pavir.1KG167800.v4.1	-
Pavir.1KG362800.v3.1	-	Pavir.1KG362800.v4.1	-
Pavir.1KG018700.v3.1	-	Pavir.1KG018700.v4.1	-
Pavir.1KG339400.v3.1	+	Pavir.1KG339400.v4.1	+
Pavir.1KG552600.v3.1	-	Pavir.1KG552600.v4.1	-
Pavir.1KG259200.v3.1	+	Pavir.1KG259200.v4.1	+
Pavir.1KG515000.v3.1	-	Pavir.1KG515000.v4.1	-
Pavir.1KG102600.v3.1	-	Pavir.1KG102600.v4.1	-
Pavir.1KG254700.v3.1	-	Pavir.1KG254700.v4.1	-
Pavir.1KG143400.v3.1	+	Pavir.1KG143400.v4.1	-
Pavir.1KG384600.v3.1	-	Pavir.1KG384600.v4.1	-
Pavir.1KG462900.v3.1	+	Pavir.1KG462900.v4.1	+
Pavir.1KG394800.v3.1	+	Pavir.1KG394800.v4.1	+
Pavir.1KG023800.v3.1	+	Pavir.1KG023800.v4.1	+
Pavir.1KG224800.v3.1	-	Pavir.1KG224800.v4.1	-
Pavir.1KG139000.v3.1	+	Pavir.1KG139000.v4.1	-
Pavir.1KG064000.v3.1	+	Pavir.1KG064000.v4.1	+
Pavir.1KG368300.v3.1	-	Pavir.1KG368300.v4.1	-
Pavir.1KG188200.v3.1	+	Pavir.1KG188200.v4.1	-
Pavir.1KG204000.v3.1	+	Pavir.1KG204000.v4.1	+
Pavir.1KG348400.v3.1	+	Pavir.1KG348400.v4.1	+
Pavir.1KG324700.v3.1	+	Pavir.1KG324700.v4.1	+
Pavir.1KG478800.v3.1	-	Pavir.1KG478800.v4.1	-
Pavir.1KG494400.v3.1	+	Pavir.1KG494400.v4.1	+
Pavir.1KG345600.v3.1	+	Pavir.1KG345600.v4.1	+
Pavir.1KG471600.v3.1	-	Pavir.1KG471600.v4.1	-
Pavir.1KG118800.v3.1	+	Pavir.1KG118800.v4.1	-
Pavir.1KG536200.v3.1	+	Pavir.1KG536200.v4.1	+
Pavir.1KG437300.v3.1	-	Pavir.1KG437300.v4.1	-
Pavir.1KG027600.v3.1	+	Pavir.1KG027600.v4.1	+
Pavir.1KG368700.v3.1	+	Pavir.1KG368700.v4.1	+
Pavir.1KG185800.v3.1	+	Pavir.1KG185800.v4.1	-
Pavir.1KG115300.v3.1	-	Pavir.1KG115300.v4.1	+
Pavir.1KG535000.v3.1	-	Pavir.1KG535000.v4.1	-
Pavir.1KG094100.v3.1	-	Pavir.1KG094100.v4.1	-
Pavir.1KG079000.v3.1	-	Pavir.1KG079000.v4.1	-
Pavir.1KG137300.v3.1	-	Pavir.1KG137300.v4.1	+
Pavir.1KG169400.v3.1	+	Pavir.1KG169400.v4.1	-
Pavir.1KG121600.v3.1	+	Pavir.1KG121600.v4.1	-
Pavir.1KG314400.v3.1	+	Pavir.1KG314400.v4.1	+
Pavir.1KG554300.v3.1	-	Pavir.1KG554300.v4.1	-
Pavir.1KG174900.v3.1	-	Pavir.1KG174900.v4.1	+
Pavir.1KG147900.v3.1	+	Pavir.1KG147900.v4.1	-
Pavir.1KG547800.v3.1	-	Pavir.1KG547800.v4.1	-
Pavir.1KG018800.v3.1	-	Pavir.1KG018800.v4.1	-
Pavir.1KG418000.v3.1	+	Pavir.1KG418000.v4.1	+
Pavir.1KG430500.v3.1	+	Pavir.1KG430500.v4.1	+
Pavir.1KG266300.v3.1	-	Pavir.1KG266300.v4.1	-
Pavir.1KG478900.v3.1	+	Pavir.1KG478900.v4.1	+
Pavir.1KG549500.v3.1	+	Pavir.1KG549500.v4.1	+
Pavir.1KG357600.v3.1	-	Pavir.1KG357600.v4.1	-
Pavir.1KG187900.v3.1	-	Pavir.1KG187900.v4.1	+
Pavir.1KG138100.v3.1	-	Pavir.1KG138100.v4.1	+
Pavir.1KG555100.v3.1	+	Pavir.1KG555100.v4.1	+
Pavir.1KG434900.v3.1	-	Pavir.1KG434900.v4.1	-
Pavir.1KG269100.v3.1	+	Pavir.1KG269100.v4.1	+
Pavir.1KG516000.v3.1	-	Pavir.1KG516000.v4.1	+
Pavir.1KG156100.v3.1	-	Pavir.1KG156100.v4.1	+
Pavir.1KG195200.v3.1	-	Pavir.1KG195200.v4.1	-
Pavir.1KG290200.v3.1	+	Pavir.1KG290200.v4.1	+
Pavir.1KG187700.v3.1	-	Pavir.1KG187700.v4.1	+
Pavir.1KG104900.v3.1	+	Pavir.1KG104900.v4.1	+
Pavir.1KG508400.v3.1	-	Pavir.1KG508400.v4.1	-
Pavir.1KG206800.v3.1	-	Pavir.1KG206800.v4.1	-
Pavir.1KG340700.v3.1	-	Pavir.1KG340700.v4.1	-
Pavir.1KG442200.v3.1	+	Pavir.1KG442200.v4.1	+
Pavir.1KG155400.v3.1	+	Pavir.1KG155400.v4.1	-
Pavir.1KG454100.v3.1	+	Pavir.1KG454100.v4.1	+
Pavir.1KG296800.v3.1	+	Pavir.1KG296800.v4.1	+
Pavir.1KG367400.v3.1	+	Pavir.1KG367400.v4.1	+
Pavir.1KG438700.v3.1	+	Pavir.1KG438700.v4.1	+
Pavir.1KG039400.v3.1	+	Pavir.1KG039400.v4.1	+
Pavir.1KG032300.v3.1	+	Pavir.1KG032300.v4.1	+
Pavir.1KG418600.v3.1	-	Pavir.1KG418600.v4.1	-
Pavir.1KG505800.v3.1	+	Pavir.1KG505800.v4.1	+
Pavir.1KG119300.v3.1	-	Pavir.1KG119300.v4.1	+
Pavir.1KG142500.v3.1	+	Pavir.1KG142500.v4.1	-
Pavir.1KG545500.v3.1	+	Pavir.1KG545500.v4.1	+
Pavir.1KG506100.v3.1	-	Pavir.1KG506100.v4.1	-
Pavir.1KG486800.v3.1	-	Pavir.1KG486800.v4.1	-
Pavir.1KG293800.v3.1	+	Pavir.1KG293800.v4.1	+
Pavir.1KG531200.v3.1	+	Pavir.1KG531200.v4.1	+
Pavir.1KG270900.v3.1	+	Pavir.1KG270900.v4.1	+
Pavir.1KG047100.v3.1	+	Pavir.1KG047100.v4.1	+
Pavir.1KG085500.v3.1	-	Pavir.1KG085500.v4.1	-
Pavir.1KG009900.v3.1	-	Pavir.1KG009900.v4.1	-
Pavir.1KG086900.v3.1	+	Pavir.1KG086900.v4.1	+
Pavir.1KG479100.v3.1	-	Pavir.1KG479100.v4.1	-
Pavir.1KG311300.v3.1	+	Pavir.1KG311300.v4.1	+
Pavir.1KG150200.v3.1	+	Pavir.1KG150200.v4.1	-
Pavir.1KG242000.v3.1	+	Pavir.1KG242000.v4.1	+
Pavir.1KG179100.v3.1	-	Pavir.1KG179100.v4.1	+
Pavir.1KG255200.v3.1	-	Pavir.1KG255200.v4.1	-
Pavir.1KG161400.v3.1	-	Pavir.1KG161400.v4.1	+
Pavir.1KG301000.v3.1	-	Pavir.1KG301000.v4.1	-
Pavir.1KG276500.v3.1	+	Pavir.1KG276500.v4.1	+
Pavir.1KG211800.v3.1	+	Pavir.1KG211800.v4.1	+
Pavir.1KG032100.v3.1	+	Pavir.1KG032100.v4.1	+
Pavir.1KG195600.v3.1	+	Pavir.1KG195600.v4.1	+
Pavir.1KG232600.v3.1	-	Pavir.1KG232600.v4.1	-
Pavir.1KG203400.v3.1	+	Pavir.1KG203400.v4.1	+
Pavir.1KG366600.v3.1	+	Pavir.1KG366600.v4.1	+
Pavir.1KG080900.v3.1	-	Pavir.1KG080900.v4.1	-
Pavir.1KG480400.v3.1	+	Pavir.1KG480400.v4.1	+
Pavir.1KG043000.v3.1	-	Pavir.1KG043000.v4.1	-
Pavir.1KG051900.v3.1	+	Pavir.1KG051900.v4.1	+
Pavir.1KG048800.v3.1	+	Pavir.1KG048800.v4.1	+
Pavir.1KG167000.v3.1	+	Pavir.1KG167000.v4.1	-
Pavir.1KG082000.v3.1	+	Pavir.1KG082000.v4.1	+
Pavir.1KG297900.v3.1	+	Pavir.1KG297900.v4.1	+
Pavir.1KG487800.v3.1	+	Pavir.1KG487800.v4.1	+
Pavir.1KG175300.v3.1	-	Pavir.1KG175300.v4.1	+
Pavir.1KG090000.v3.1	-	Pavir.1KG090000.v4.1	-
Pavir.1KG538300.v3.1	+	Pavir.1KG538300.v4.1	+
Pavir.1KG129800.v3.1	-	Pavir.1KG129800.v4.1	+
Pavir.1KG490800.v3.1	+	Pavir.1KG490800.v4.1	+
Pavir.1KG031200.v3.1	-	Pavir.1KG031200.v4.1	-
Pavir.1KG508800.v3.1	-	Pavir.1KG508800.v4.1	-
Pavir.1KG305100.v3.1	+	Pavir.1KG305100.v4.1	+
Pavir.1KG034500.v3.1	-	Pavir.1KG034500.v4.1	-
Pavir.1KG170200.v3.1	-	Pavir.1KG170200.v4.1	+
Pavir.1KG364100.v3.1	-	Pavir.1KG364100.v4.1	-
Pavir.1KG055000.v3.1	-	Pavir.1KG055000.v4.1	-
Pavir.1KG423500.v3.1	+	Pavir.1KG423500.v4.1	+
Pavir.1KG063500.v3.1	+	Pavir.1KG063500.v4.1	+
Pavir.1KG047500.v3.1	-	Pavir.1KG047500.v4.1	-
Pavir.1KG142300.v3.1	+	Pavir.1KG142300.v4.1	-
Pavir.1KG142600.v3.1	-	Pavir.1KG142600.v4.1	+
Pavir.1KG467700.v3.1	+	Pavir.1KG467700.v4.1	+
Pavir.1KG536000.v3.1	-	Pavir.1KG536000.v4.1	-
Pavir.1KG277100.v3.1	-	Pavir.1KG277100.v4.1	-
Pavir.1KG134900.v3.1	-	Pavir.1KG134900.v4.1	+
Pavir.1KG552000.v3.1	+	Pavir.1KG552000.v4.1	+
Pavir.1KG497300.v3.1	-	Pavir.1KG497300.v4.1	-
Pavir.1KG269600.v3.1	-	Pavir.1KG269600.v4.1	-
Pavir.1KG154400.v3.1	+	Pavir.1KG154400.v4.1	-
Pavir.1KG038100.v3.1	-	Pavir.1KG038100.v4.1	-
Pavir.1KG549000.v3.1	+	Pavir.1KG549000.v4.1	+
Pavir.1KG160000.v3.1	+	Pavir.1KG160000.v4.1	-
Pavir.1KG454300.v3.1	-	Pavir.1KG454300.v4.1	-
Pavir.1KG499200.v3.1	+	Pavir.1KG499200.v4.1	+
Pavir.1KG269900.v3.1	-	Pavir.1KG269900.v4.1	-
Pavir.1KG531300.v3.1	+	Pavir.1KG531300.v4.1	+
Pavir.1KG011500.v3.1	-	Pavir.1KG011500.v4.1	-
Pavir.1KG227600.v3.1	+	Pavir.1KG227600.v4.1	+
Pavir.1KG492900.v3.1	+	Pavir.1KG492900.v4.1	+
Pavir.1KG196600.v3.1	+	Pavir.1KG196600.v4.1	+
Pavir.1KG361600.v3.1	-	Pavir.1KG361600.v4.1	-
Pavir.1KG018200.v3.1	+	Pavir.1KG018200.v4.1	+
Pavir.1KG273100.v3.1	+	Pavir.1KG273100.v4.1	+
Pavir.1KG396500.v3.1	+	Pavir.1KG396500.v4.1	+
Pavir.1KG208100.v3.1	+	Pavir.1KG208100.v4.1	+
Pavir.1KG428200.v3.1	-	Pavir.1KG428200.v4.1	-
Pavir.1KG103800.v3.1	-	Pavir.1KG103800.v4.1	-
Pavir.1KG046600.v3.1	-	Pavir.1KG046600.v4.1	-
Pavir.1KG416500.v3.1	-	Pavir.1KG416500.v4.1	-
Pavir.1KG509900.v3.1	+	Pavir.1KG509900.v4.1	+
Pavir.1KG437700.v3.1	+	Pavir.1KG437700.v4.1	+
Pavir.1KG361200.v3.1	-	Pavir.1KG361200.v4.1	-
Pavir.1KG360400.v3.1	-	Pavir.1KG360400.v4.1	-
Pavir.1KG019800.v3.1	+	Pavir.1KG019800.v4.1	+
Pavir.1KG447600.v3.1	+	Pavir.1KG447600.v4.1	+
Pavir.1KG400300.v3.1	+	Pavir.1KG400300.v4.1	+
Pavir.1KG506000.v3.1	-	Pavir.1KG506000.v4.1	-
Pavir.1KG524500.v3.1	-	Pavir.1KG524500.v4.1	+
Pavir.1KG440300.v3.1	+	Pavir.1KG440300.v4.1	+
Pavir.1KG078400.v3.1	+	Pavir.1KG078400.v4.1	+
Pavir.1KG100500.v3.1	+	Pavir.1KG100500.v4.1	+
Pavir.1KG415600.v3.1	+	Pavir.1KG415600.v4.1	+
Pavir.1KG373100.v3.1	+	Pavir.1KG373100.v4.1	+
Pavir.1KG065500.v3.1	-	Pavir.1KG065500.v4.1	-
Pavir.1KG336800.v3.1	-	Pavir.1KG336800.v4.1	-
Pavir.1KG065800.v3.1	-	Pavir.1KG065800.v4.1	-
Pavir.1KG189000.v3.1	+	Pavir.1KG189000.v4.1	-
Pavir.1KG177200.v3.1	-	Pavir.1KG177200.v4.1	+
Pavir.1KG280700.v3.1	+	Pavir.1KG280700.v4.1	+
Pavir.1KG332900.v3.1	-	Pavir.1KG332900.v4.1	-
Pavir.1KG377700.v3.1	+	Pavir.1KG377700.v4.1	+
Pavir.1KG450700.v3.1	-	Pavir.1KG450700.v4.1	-
Pavir.1KG071300.v3.1	-	Pavir.1KG071300.v4.1	-
Pavir.1KG112600.v3.1	+	Pavir.1KG112600.v4.1	+
Pavir.1KG197400.v3.1	-	Pavir.1KG197400.v4.1	-
Pavir.1KG005300.v3.1	+	Pavir.1KG005300.v4.1	+
Pavir.1KG049500.v3.1	-	Pavir.1KG049500.v4.1	-
Pavir.1KG514000.v3.1	+	Pavir.1KG514000.v4.1	+
Pavir.1KG123100.v3.1	+	Pavir.1KG123100.v4.1	-
Pavir.1KG294300.v3.1	+	Pavir.1KG294300.v4.1	+
Pavir.1KG268800.v3.1	+	Pavir.1KG268800.v4.1	+
Pavir.1KG290900.v3.1	-	Pavir.1KG290900.v4.1	-
Pavir.1KG042200.v3.1	-	Pavir.1KG042200.v4.1	-
Pavir.1KG239700.v3.1	+	Pavir.1KG239700.v4.1	+
Pavir.1KG209600.v3.1	+	Pavir.1KG209600.v4.1	+
Pavir.1KG183800.v3.1	-	Pavir.1KG183800.v4.1	+
Pavir.1KG047600.v3.1	-	Pavir.1KG047600.v4.1	-
Pavir.1KG380000.v3.1	-	Pavir.1KG380000.v4.1	-
Pavir.1KG461700.v3.1	-	Pavir.1KG461700.v4.1	-
Pavir.1KG455300.v3.1	-	Pavir.1KG455300.v4.1	-
Pavir.1KG008400.v3.1	-	Pavir.1KG008400.v4.1	-
Pavir.1KG281300.v3.1	-	Pavir.1KG281300.v4.1	-
Pavir.1KG481000.v3.1	+	Pavir.1KG481000.v4.1	+
Pavir.1KG391800.v3.1	-	Pavir.1KG391800.v4.1	-
Pavir.1KG017500.v3.1	+	Pavir.1KG017500.v4.1	+
Pavir.1KG176000.v3.1	-	Pavir.1KG176000.v4.1	+
Pavir.1KG261000.v3.1	-	Pavir.1KG261000.v4.1	-
Pavir.1KG193800.v3.1	-	Pavir.1KG193800.v4.1	+
Pavir.1KG010100.v3.1	-	Pavir.1KG010100.v4.1	-
Pavir.1KG549400.v3.1	-	Pavir.1KG549400.v4.1	-
Pavir.1KG172800.v3.1	+	Pavir.1KG172800.v4.1	-
Pavir.1KG130000.v3.1	-	Pavir.1KG130000.v4.1	+
Pavir.1KG193100.v3.1	-	Pavir.1KG193100.v4.1	+
Pavir.1KG456900.v3.1	-	Pavir.1KG456900.v4.1	-
Pavir.1KG284800.v3.1	+	Pavir.1KG284800.v4.1	+
Pavir.1KG099400.v3.1	-	Pavir.1KG099400.v4.1	-
Pavir.1KG068800.v3.1	+	Pavir.1KG068800.v4.1	+
Pavir.1KG156500.v3.1	+	Pavir.1KG156500.v4.1	-
Pavir.1KG342500.v3.1	-	Pavir.1KG342500.v4.1	-
Pavir.1KG482300.v3.1	-	Pavir.1KG482300.v4.1	-
Pavir.1KG387900.v3.1	-	Pavir.1KG387900.v4.1	-
Pavir.1KG446800.v3.1	-	Pavir.1KG446800.v4.1	-
Pavir.1KG328100.v3.1	-	Pavir.1KG328100.v4.1	-
Pavir.1KG338300.v3.1	-	Pavir.1KG338300.v4.1	-
Pavir.1KG017100.v3.1	-	Pavir.1KG017100.v4.1	-
Pavir.1KG139100.v3.1	-	Pavir.1KG139100.v4.1	+
Pavir.1KG317600.v3.1	+	Pavir.1KG317600.v4.1	+
Pavir.1KG469800.v3.1	-	Pavir.1KG469800.v4.1	-
Pavir.1KG316600.v3.1	+	Pavir.1KG316600.v4.1	+
Pavir.1KG036100.v3.1	+	Pavir.1KG036100.v4.1	+
Pavir.1KG067800.v3.1	+	Pavir.1KG067800.v4.1	+
Pavir.1KG152300.v3.1	-	Pavir.1KG152300.v4.1	+
Pavir.1KG148400.v3.1	-	Pavir.1KG148400.v4.1	+
Pavir.1KG535100.v3.1	+	Pavir.1KG535100.v4.1	+
Pavir.1KG234300.v3.1	+	Pavir.1KG234300.v4.1	+
Pavir.1KG223100.v3.1	+	Pavir.1KG223100.v4.1	+
Pavir.1KG260600.v3.1	-	Pavir.1KG260600.v4.1	-
Pavir.1KG289100.v3.1	-	Pavir.1KG289100.v4.1	-
Pavir.1KG262000.v3.1	-	Pavir.1KG262000.v4.1	-
Pavir.1KG512500.v3.1	+	Pavir.1KG512500.v4.1	+
Pavir.1KG461500.v3.1	-	Pavir.1KG461500.v4.1	-
Pavir.1KG401300.v3.1	-	Pavir.1KG401300.v4.1	-
Pavir.1KG526100.v3.1	+	Pavir.1KG526100.v4.1	-
Pavir.1KG187000.v3.1	+	Pavir.1KG187000.v4.1	-
Pavir.1KG048100.v3.1	+	Pavir.1KG048100.v4.1	+
Pavir.1KG198100.v3.1	-	Pavir.1KG198100.v4.1	-
Pavir.1KG351900.v3.1	+	Pavir.1KG351900.v4.1	+
Pavir.1KG185100.v3.1	+	Pavir.1KG185100.v4.1	-
Pavir.1KG151100.v3.1	+	Pavir.1KG151100.v4.1	-
Pavir.1KG520200.v3.1	-	Pavir.1KG520200.v4.1	+
Pavir.1KG545400.v3.1	+	Pavir.1KG545400.v4.1	+
Pavir.1KG175500.v3.1	-	Pavir.1KG175500.v4.1	+
Pavir.1KG003600.v3.1	+	Pavir.1KG003600.v4.1	+
Pavir.1KG092200.v3.1	+	Pavir.1KG092200.v4.1	+
Pavir.1KG016200.v3.1	+	Pavir.1KG016200.v4.1	+
Pavir.1KG220800.v3.1	-	Pavir.1KG220800.v4.1	-
Pavir.1KG128400.v3.1	-	Pavir.1KG128400.v4.1	+
Pavir.1KG435500.v3.1	+	Pavir.1KG435500.v4.1	+
Pavir.1KG545200.v3.1	+	Pavir.1KG545200.v4.1	+
Pavir.1KG514400.v3.1	+	Pavir.1KG514400.v4.1	+
Pavir.1KG273500.v3.1	-	Pavir.1KG273500.v4.1	-
Pavir.1KG209800.v3.1	-	Pavir.1KG209800.v4.1	-
Pavir.1KG073800.v3.1	+	Pavir.1KG073800.v4.1	+
Pavir.1KG460600.v3.1	-	Pavir.1KG460600.v4.1	-
Pavir.1KG267600.v3.1	-	Pavir.1KG267600.v4.1	-
Pavir.1KG244100.v3.1	-	Pavir.1KG244100.v4.1	-
Pavir.1KG034800.v3.1	+	Pavir.1KG034800.v4.1	+
Pavir.1KG304500.v3.1	-	Pavir.1KG304500.v4.1	-
Pavir.1KG437900.v3.1	+	Pavir.1KG437900.v4.1	+
Pavir.1KG201800.v3.1	-	Pavir.1KG201800.v4.1	-
Pavir.1KG505100.v3.1	+	Pavir.1KG505100.v4.1	+
Pavir.1KG498200.v3.1	+	Pavir.1KG498200.v4.1	+
Pavir.1KG118700.v3.1	+	Pavir.1KG118700.v4.1	-
Pavir.1KG372300.v3.1	-	Pavir.1KG372300.v4.1	-
Pavir.1KG104100.v3.1	-	Pavir.1KG104100.v4.1	-
Pavir.1KG325700.v3.1	+	Pavir.1KG325700.v4.1	+
Pavir.1KG382900.v3.1	-	Pavir.1KG382900.v4.1	-
Pavir.1KG376300.v3.1	-	Pavir.1KG376300.v4.1	-
Pavir.1KG012900.v3.1	-	Pavir.1KG012900.v4.1	-
Pavir.1KG542700.v3.1	-	Pavir.1KG542700.v4.1	-
Pavir.1KG385900.v3.1	-	Pavir.1KG385900.v4.1	-
Pavir.1KG000200.v3.1	+	Pavir.1KG000200.v4.1	+
Pavir.1KG507900.v3.1	+	Pavir.1KG507900.v4.1	+
Pavir.1KG317400.v3.1	+	Pavir.1KG317400.v4.1	+
Pavir.1KG529000.v3.1	-	Pavir.1KG529000.v4.1	-
Pavir.1KG497800.v3.1	+	Pavir.1KG497800.v4.1	+
Pavir.1KG338200.v3.1	+	Pavir.1KG338200.v4.1	+
Pavir.1KG431300.v3.1	-	Pavir.1KG431300.v4.1	-
Pavir.1KG524100.v3.1	-	Pavir.1KG524100.v4.1	+
Pavir.1KG047800.v3.1	-	Pavir.1KG047800.v4.1	-
Pavir.1KG164200.v3.1	-	Pavir.1KG164200.v4.1	+
Pavir.1KG207300.v3.1	+	Pavir.1KG207300.v4.1	+
Pavir.1KG289200.v3.1	-	Pavir.1KG289200.v4.1	-
Pavir.1KG208600.v3.1	-	Pavir.1KG208600.v4.1	-
Pavir.1KG523900.v3.1	+	Pavir.1KG523900.v4.1	-
Pavir.1KG160300.v3.1	-	Pavir.1KG160300.v4.1	+
Pavir.1KG556600.v3.1	-	Pavir.1KG556600.v4.1	-
Pavir.1KG440100.v3.1	-	Pavir.1KG440100.v4.1	-
Pavir.1KG063200.v3.1	-	Pavir.1KG063200.v4.1	-
Pavir.1KG046500.v3.1	-	Pavir.1KG046500.v4.1	-
Pavir.1KG272300.v3.1	+	Pavir.1KG272300.v4.1	+
Pavir.1KG270800.v3.1	+	Pavir.1KG270800.v4.1	+
Pavir.1KG412500.v3.1	+	Pavir.1KG412500.v4.1	+
Pavir.1KG553500.v3.1	-	Pavir.1KG553500.v4.1	-
Pavir.1KG025200.v3.1	-	Pavir.1KG025200.v4.1	-
Pavir.1KG395900.v3.1	+	Pavir.1KG395900.v4.1	+
Pavir.1KG070500.v3.1	+	Pavir.1KG070500.v4.1	+
Pavir.1KG484400.v3.1	-	Pavir.1KG484400.v4.1	-
Pavir.1KG185600.v3.1	-	Pavir.1KG185600.v4.1	+
Pavir.1KG106600.v3.1	+	Pavir.1KG106600.v4.1	+
Pavir.1KG389900.v3.1	-	Pavir.1KG389900.v4.1	-
Pavir.1KG285300.v3.1	-	Pavir.1KG285300.v4.1	-
Pavir.1KG301900.v3.1	+	Pavir.1KG301900.v4.1	+
Pavir.1KG521000.v3.1	-	Pavir.1KG521000.v4.1	+
Pavir.1KG137900.v3.1	+	Pavir.1KG137900.v4.1	-
Pavir.1KG430000.v3.1	-	Pavir.1KG430000.v4.1	-
Pavir.1KG394700.v3.1	-	Pavir.1KG394700.v4.1	-
Pavir.1KG015500.v3.1	-	Pavir.1KG015500.v4.1	-
Pavir.1KG064200.v3.1	-	Pavir.1KG064200.v4.1	-
Pavir.1KG393000.v3.1	-	Pavir.1KG393000.v4.1	-
Pavir.1KG008000.v3.1	-	Pavir.1KG008000.v4.1	-
Pavir.1KG009600.v3.1	+	Pavir.1KG009600.v4.1	+
Pavir.1KG258700.v3.1	-	Pavir.1KG258700.v4.1	-
Pavir.1KG121800.v3.1	-	Pavir.1KG121800.v4.1	+
Pavir.1KG406300.v3.1	-	Pavir.1KG406300.v4.1	-
Pavir.1KG467900.v3.1	-	Pavir.1KG467900.v4.1	-
Pavir.1KG370000.v3.1	+	Pavir.1KG370000.v4.1	+
Pavir.1KG454400.v3.1	+	Pavir.1KG454400.v4.1	+
Pavir.1KG273800.v3.1	-	Pavir.1KG273800.v4.1	-
Pavir.1KG033700.v3.1	-	Pavir.1KG033700.v4.1	-
Pavir.1KG252900.v3.1	-	Pavir.1KG252900.v4.1	-
Pavir.1KG239600.v3.1	+	Pavir.1KG239600.v4.1	+
Pavir.1KG334100.v3.1	-	Pavir.1KG334100.v4.1	-
Pavir.1KG262300.v3.1	-	Pavir.1KG262300.v4.1	-
Pavir.1KG407800.v3.1	+	Pavir.1KG407800.v4.1	+
Pavir.1KG117600.v3.1	+	Pavir.1KG117600.v4.1	-
Pavir.1KG038300.v3.1	-	Pavir.1KG038300.v4.1	-
Pavir.1KG444200.v3.1	+	Pavir.1KG444200.v4.1	+
Pavir.1KG255000.v3.1	+	Pavir.1KG255000.v4.1	+
Pavir.1KG352900.v3.1	-	Pavir.1KG352900.v4.1	-
Pavir.1KG549900.v3.1	+	Pavir.1KG549900.v4.1	+
Pavir.1KG336400.v3.1	+	Pavir.1KG336400.v4.1	+
Pavir.1KG482200.v3.1	+	Pavir.1KG482200.v4.1	+
Pavir.1KG117300.v3.1	+	Pavir.1KG117300.v4.1	-
Pavir.1KG104500.v3.1	+	Pavir.1KG104500.v4.1	+
Pavir.1KG385000.v3.1	+	Pavir.1KG385000.v4.1	+
Pavir.1KG505600.v3.1	+	Pavir.1KG505600.v4.1	+
Pavir.1KG297200.v3.1	-	Pavir.1KG297200.v4.1	-
Pavir.1KG476300.v3.1	-	Pavir.1KG476300.v4.1	-
Pavir.1KG546900.v3.1	-	Pavir.1KG546900.v4.1	-
Pavir.1KG251000.v3.1	-	Pavir.1KG251000.v4.1	-
Pavir.1KG534100.v3.1	+	Pavir.1KG534100.v4.1	+
Pavir.1KG541400.v3.1	+	Pavir.1KG541400.v4.1	+
Pavir.1KG393100.v3.1	+	Pavir.1KG393100.v4.1	+
Pavir.1KG143200.v3.1	+	Pavir.1KG143200.v4.1	-
Pavir.1KG187400.v3.1	-	Pavir.1KG187400.v4.1	+
Pavir.1KG419700.v3.1	+	Pavir.1KG419700.v4.1	+
Pavir.1KG074700.v3.1	+	Pavir.1KG074700.v4.1	+
Pavir.1KG201700.v3.1	-	Pavir.1KG201700.v4.1	-
Pavir.1KG092100.v3.1	-	Pavir.1KG092100.v4.1	-
Pavir.1KG199700.v3.1	+	Pavir.1KG199700.v4.1	+
Pavir.1KG299800.v3.1	+	Pavir.1KG299800.v4.1	+
Pavir.1KG280400.v3.1	+	Pavir.1KG280400.v4.1	+
Pavir.1KG101300.v3.1	-	Pavir.1KG101300.v4.1	-
Pavir.1KG312200.v3.1	+	Pavir.1KG312200.v4.1	+
Pavir.1KG249600.v3.1	+	Pavir.1KG249600.v4.1	+
Pavir.1KG132200.v3.1	-	Pavir.1KG132200.v4.1	+
Pavir.1KG076700.v3.1	+	Pavir.1KG076700.v4.1	+
Pavir.1KG194400.v3.1	+	Pavir.1KG194400.v4.1	-
Pavir.1KG239300.v3.1	-	Pavir.1KG239300.v4.1	-
Pavir.1KG303000.v3.1	+	Pavir.1KG303000.v4.1	+
Pavir.1KG390000.v3.1	+	Pavir.1KG390000.v4.1	+
Pavir.1KG203300.v3.1	-	Pavir.1KG203300.v4.1	-
Pavir.1KG459300.v3.1	+	Pavir.1KG459300.v4.1	+
Pavir.1KG069300.v3.1	-	Pavir.1KG069300.v4.1	-
Pavir.1KG368100.v3.1	+	Pavir.1KG368100.v4.1	+
Pavir.1KG544100.v3.1	-	Pavir.1KG544100.v4.1	-
Pavir.1KG395800.v3.1	+	Pavir.1KG395800.v4.1	+
Pavir.1KG385200.v3.1	+	Pavir.1KG385200.v4.1	+
Pavir.1KG455600.v3.1	+	Pavir.1KG455600.v4.1	+
Pavir.1KG331600.v3.1	+	Pavir.1KG331600.v4.1	+
Pavir.1KG244900.v3.1	+	Pavir.1KG244900.v4.1	+
Pavir.1KG194500.v3.1	+	Pavir.1KG194500.v4.1	-
Pavir.1KG490500.v3.1	+	Pavir.1KG490500.v4.1	+
Pavir.1KG439400.v3.1	-	Pavir.1KG439400.v4.1	-
Pavir.1KG110100.v3.1	-	Pavir.1KG110100.v4.1	-
Pavir.1KG098900.v3.1	-	Pavir.1KG098900.v4.1	-
Pavir.1KG034000.v3.1	-	Pavir.1KG034000.v4.1	-
Pavir.1KG118600.v3.1	+	Pavir.1KG118600.v4.1	-
Pavir.1KG067400.v3.1	+	Pavir.1KG067400.v4.1	+
Pavir.1KG063100.v3.1	-	Pavir.1KG063100.v4.1	-
Pavir.1KG168400.v3.1	+	Pavir.1KG168400.v4.1	-
Pavir.1KG095200.v3.1	-	Pavir.1KG095200.v4.1	-
Pavir.1KG137000.v3.1	+	Pavir.1KG137000.v4.1	-
Pavir.1KG317500.v3.1	-	Pavir.1KG317500.v4.1	-
Pavir.1KG255500.v3.1	-	Pavir.1KG255500.v4.1	-
Pavir.1KG449900.v3.1	-	Pavir.1KG449900.v4.1	-
Pavir.1KG022000.v3.1	+	Pavir.1KG022000.v4.1	+
Pavir.1KG375500.v3.1	+	Pavir.1KG375500.v4.1	+
Pavir.1KG557000.v3.1	+	Pavir.1KG557000.v4.1	+
Pavir.1KG094300.v3.1	-	Pavir.1KG094300.v4.1	-
Pavir.1KG532000.v3.1	+	Pavir.1KG532000.v4.1	+
Pavir.1KG174800.v3.1	-	Pavir.1KG174800.v4.1	+
Pavir.1KG243100.v3.1	-	Pavir.1KG243100.v4.1	-
Pavir.1KG072500.v3.1	-	Pavir.1KG072500.v4.1	-
Pavir.1KG536600.v3.1	+	Pavir.1KG536600.v4.1	+
Pavir.1KG072300.v3.1	+	Pavir.1KG072300.v4.1	+
Pavir.1KG503600.v3.1	-	Pavir.1KG503600.v4.1	-
Pavir.1KG551200.v3.1	-	Pavir.1KG551200.v4.1	-
Pavir.1KG391600.v3.1	+	Pavir.1KG391600.v4.1	+
Pavir.1KG445600.v3.1	+	Pavir.1KG445600.v4.1	+
Pavir.1KG180700.v3.1	-	Pavir.1KG180700.v4.1	+
Pavir.1KG181500.v3.1	-	Pavir.1KG181500.v4.1	+
Pavir.1KG528700.v3.1	+	Pavir.1KG528700.v4.1	+
Pavir.1KG215100.v3.1	+	Pavir.1KG215100.v4.1	+
Pavir.1KG039200.v3.1	-	Pavir.1KG039200.v4.1	-
Pavir.1KG066300.v3.1	+	Pavir.1KG066300.v4.1	+
Pavir.1KG518400.v3.1	+	Pavir.1KG518400.v4.1	-
Pavir.1KG459900.v3.1	-	Pavir.1KG459900.v4.1	-
Pavir.1KG360000.v3.1	-	Pavir.1KG360000.v4.1	-
Pavir.1KG357900.v3.1	+	Pavir.1KG357900.v4.1	+
Pavir.1KG014700.v3.1	+	Pavir.1KG014700.v4.1	+
Pavir.1KG422500.v3.1	-	Pavir.1KG422500.v4.1	-
Pavir.1KG230300.v3.1	-	Pavir.1KG230300.v4.1	-
Pavir.1KG127200.v3.1	+	Pavir.1KG127200.v4.1	-
Pavir.1KG275000.v3.1	-	Pavir.1KG275000.v4.1	-
Pavir.1KG291600.v3.1	-	Pavir.1KG291600.v4.1	-
Pavir.1KG249400.v3.1	+	Pavir.1KG249400.v4.1	+
Pavir.1KG263000.v3.1	+	Pavir.1KG263000.v4.1	+
Pavir.1KG014100.v3.1	+	Pavir.1KG014100.v4.1	+
Pavir.1KG468000.v3.1	+	Pavir.1KG468000.v4.1	+
Pavir.1KG058300.v3.1	+	Pavir.1KG058300.v4.1	+
Pavir.1KG498500.v3.1	+	Pavir.1KG498500.v4.1	+
Pavir.1KG000700.v3.1	+	Pavir.1KG000700.v4.1	+
Pavir.1KG143900.v3.1	+	Pavir.1KG143900.v4.1	-
Pavir.1KG300100.v3.1	+	Pavir.1KG300100.v4.1	+
Pavir.1KG063600.v3.1	+	Pavir.1KG063600.v4.1	+
Pavir.1KG058000.v3.1	+	Pavir.1KG058000.v4.1	+
Pavir.1KG071800.v3.1	-	Pavir.1KG071800.v4.1	-
Pavir.1KG414500.v3.1	-	Pavir.1KG414500.v4.1	-
Pavir.1KG031100.v3.1	+	Pavir.1KG031100.v4.1	+
Pavir.1KG051100.v3.1	-	Pavir.1KG051100.v4.1	-
Pavir.1KG162700.v3.1	+	Pavir.1KG162700.v4.1	-
Pavir.1KG365200.v3.1	+	Pavir.1KG365200.v4.1	+
Pavir.1KG398100.v3.1	+	Pavir.1KG398100.v4.1	+
Pavir.1KG054900.v3.1	+	Pavir.1KG054900.v4.1	+
Pavir.1KG344300.v3.1	-	Pavir.1KG344300.v4.1	-
Pavir.1KG064500.v3.1	+	Pavir.1KG064500.v4.1	+
Pavir.1KG051500.v3.1	+	Pavir.1KG051500.v4.1	+
Pavir.1KG507800.v3.1	-	Pavir.1KG507800.v4.1	-
Pavir.1KG345500.v3.1	+	Pavir.1KG345500.v4.1	+
Pavir.1KG514800.v3.1	+	Pavir.1KG514800.v4.1	+
Pavir.1KG087200.v3.1	+	Pavir.1KG087200.v4.1	+
Pavir.1KG351100.v3.1	+	Pavir.1KG351100.v4.1	+
Pavir.1KG498100.v3.1	+	Pavir.1KG498100.v4.1	+
Pavir.1KG470000.v3.1	+	Pavir.1KG470000.v4.1	+
Pavir.1KG207600.v3.1	+	Pavir.1KG207600.v4.1	+
Pavir.1KG348900.v3.1	+	Pavir.1KG348900.v4.1	+
Pavir.1KG221600.v3.1	+	Pavir.1KG221600.v4.1	+
Pavir.1KG279300.v3.1	+	Pavir.1KG279300.v4.1	+
Pavir.1KG430700.v3.1	+	Pavir.1KG430700.v4.1	+
Pavir.1KG036700.v3.1	+	Pavir.1KG036700.v4.1	+
Pavir.1KG351400.v3.1	-	Pavir.1KG351400.v4.1	-
Pavir.1KG336900.v3.1	-	Pavir.1KG336900.v4.1	-
Pavir.1KG429500.v3.1	+	Pavir.1KG429500.v4.1	+
Pavir.1KG017700.v3.1	-	Pavir.1KG017700.v4.1	-
Pavir.1KG093700.v3.1	+	Pavir.1KG093700.v4.1	+
Pavir.1KG026200.v3.1	+	Pavir.1KG026200.v4.1	+
Pavir.1KG207500.v3.1	+	Pavir.1KG207500.v4.1	+
Pavir.1KG431700.v3.1	+	Pavir.1KG431700.v4.1	+
Pavir.1KG186300.v3.1	-	Pavir.1KG186300.v4.1	+
Pavir.1KG528300.v3.1	+	Pavir.1KG528300.v4.1	+
Pavir.1KG302600.v3.1	-	Pavir.1KG302600.v4.1	-
Pavir.1KG063800.v3.1	+	Pavir.1KG063800.v4.1	+
Pavir.1KG421400.v3.1	-	Pavir.1KG421400.v4.1	-
Pavir.1KG304300.v3.1	+	Pavir.1KG304300.v4.1	+
Pavir.1KG270000.v3.1	+	Pavir.1KG270000.v4.1	+
Pavir.1KG476900.v3.1	-	Pavir.1KG476900.v4.1	-
Pavir.1KG477800.v3.1	-	Pavir.1KG477800.v4.1	-
Pavir.1KG421500.v3.1	-	Pavir.1KG421500.v4.1	-
Pavir.1KG487100.v3.1	+	Pavir.1KG487100.v4.1	+
Pavir.1KG295000.v3.1	+	Pavir.1KG295000.v4.1	+
Pavir.1KG540500.v3.1	-	Pavir.1KG540500.v4.1	-
Pavir.1KG325500.v3.1	+	Pavir.1KG325500.v4.1	+
Pavir.1KG498600.v3.1	-	Pavir.1KG498600.v4.1	-
Pavir.1KG081000.v3.1	+	Pavir.1KG081000.v4.1	+
Pavir.1KG312400.v3.1	-	Pavir.1KG312400.v4.1	-
Pavir.1KG102800.v3.1	+	Pavir.1KG102800.v4.1	+
Pavir.1KG266900.v3.1	+	Pavir.1KG266900.v4.1	+
Pavir.1KG481900.v3.1	+	Pavir.1KG481900.v4.1	+
Pavir.1KG231400.v3.1	-	Pavir.1KG231400.v4.1	-
Pavir.1KG083900.v3.1	+	Pavir.1KG083900.v4.1	+
Pavir.1KG071100.v3.1	+	Pavir.1KG071100.v4.1	+
Pavir.1KG106000.v3.1	-	Pavir.1KG106000.v4.1	-
Pavir.1KG108700.v3.1	-	Pavir.1KG108700.v4.1	-
Pavir.1KG071700.v3.1	-	Pavir.1KG071700.v4.1	-
Pavir.1KG460700.v3.1	-	Pavir.1KG460700.v4.1	-
Pavir.1KG456100.v3.1	+	Pavir.1KG456100.v4.1	+
Pavir.1KG529400.v3.1	-	Pavir.1KG529400.v4.1	-
Pavir.1KG270300.v3.1	+	Pavir.1KG270300.v4.1	+
Pavir.1KG056900.v3.1	+	Pavir.1KG056900.v4.1	+
Pavir.1KG140900.v3.1	+	Pavir.1KG140900.v4.1	-
Pavir.1KG236800.v3.1	-	Pavir.1KG236800.v4.1	-
Pavir.1KG550100.v3.1	-	Pavir.1KG550100.v4.1	-
Pavir.1KG462100.v3.1	-	Pavir.1KG462100.v4.1	-
Pavir.1KG267000.v3.1	-	Pavir.1KG267000.v4.1	-
Pavir.1KG239900.v3.1	+	Pavir.1KG239900.v4.1	+
Pavir.1KG272800.v3.1	-	Pavir.1KG272800.v4.1	-
Pavir.1KG193200.v3.1	+	Pavir.1KG193200.v4.1	-
Pavir.1KG088100.v3.1	+	Pavir.1KG088100.v4.1	+
Pavir.1KG044100.v3.1	-	Pavir.1KG044100.v4.1	-
Pavir.1KG039000.v3.1	-	Pavir.1KG039000.v4.1	-
Pavir.1KG024400.v3.1	+	Pavir.1KG024400.v4.1	+
Pavir.1KG146200.v3.1	+	Pavir.1KG146200.v4.1	-
Pavir.1KG007200.v3.1	-	Pavir.1KG007200.v4.1	-
Pavir.1KG515200.v3.1	-	Pavir.1KG515200.v4.1	-
Pavir.1KG523000.v3.1	+	Pavir.1KG523000.v4.1	-
Pavir.1KG412900.v3.1	-	Pavir.1KG412900.v4.1	-
Pavir.1KG063700.v3.1	+	Pavir.1KG063700.v4.1	+
Pavir.1KG528500.v3.1	-	Pavir.1KG528500.v4.1	-
Pavir.1KG412800.v3.1	-	Pavir.1KG412800.v4.1	-
Pavir.1KG520000.v3.1	-	Pavir.1KG520000.v4.1	+
Pavir.1KG357400.v3.1	-	Pavir.1KG357400.v4.1	-
Pavir.1KG029400.v3.1	-	Pavir.1KG029400.v4.1	-
Pavir.1KG448500.v3.1	-	Pavir.1KG448500.v4.1	-
Pavir.1KG089000.v3.1	+	Pavir.1KG089000.v4.1	+
Pavir.1KG558700.v3.1	+	Pavir.1KG558700.v4.1	+
Pavir.1KG046400.v3.1	-	Pavir.1KG046400.v4.1	-
Pavir.1KG399700.v3.1	+	Pavir.1KG399700.v4.1	+
Pavir.1KG273200.v3.1	+	Pavir.1KG273200.v4.1	+
Pavir.1KG420000.v3.1	-	Pavir.1KG420000.v4.1	-
Pavir.1KG046000.v3.1	-	Pavir.1KG046000.v4.1	-
Pavir.1KG450800.v3.1	-	Pavir.1KG450800.v4.1	-
Pavir.1KG031700.v3.1	+	Pavir.1KG031700.v4.1	+
Pavir.1KG241200.v3.1	-	Pavir.1KG241200.v4.1	-
Pavir.1KG184500.v3.1	+	Pavir.1KG184500.v4.1	-
Pavir.1KG195100.v3.1	+	Pavir.1KG195100.v4.1	-
Pavir.1KG082900.v3.1	+	Pavir.1KG082900.v4.1	+
Pavir.1KG040800.v3.1	+	Pavir.1KG040800.v4.1	+
Pavir.1KG197800.v3.1	-	Pavir.1KG197800.v4.1	-
Pavir.1KG040600.v3.1	-	Pavir.1KG040600.v4.1	-
Pavir.1KG520500.v3.1	-	Pavir.1KG520500.v4.1	+
Pavir.1KG412300.v3.1	+	Pavir.1KG412300.v4.1	+
Pavir.1KG534500.v3.1	+	Pavir.1KG534500.v4.1	+
Pavir.1KG196800.v3.1	+	Pavir.1KG196800.v4.1	+
Pavir.1KG121000.v3.1	+	Pavir.1KG121000.v4.1	-
Pavir.1KG327300.v3.1	+	Pavir.1KG327300.v4.1	+
Pavir.1KG037100.v3.1	-	Pavir.1KG037100.v4.1	-
Pavir.1KG138600.v3.1	+	Pavir.1KG138600.v4.1	-
Pavir.1KG360800.v3.1	-	Pavir.1KG360800.v4.1	-
Pavir.1KG471100.v3.1	+	Pavir.1KG471100.v4.1	+
Pavir.1KG218800.v3.1	-	Pavir.1KG218800.v4.1	-
Pavir.1KG121100.v3.1	+	Pavir.1KG121100.v4.1	-
Pavir.1KG469500.v3.1	+	Pavir.1KG469500.v4.1	+
Pavir.1KG021700.v3.1	+	Pavir.1KG021700.v4.1	+
Pavir.1KG315500.v3.1	-	Pavir.1KG315500.v4.1	-
Pavir.1KG445700.v3.1	+	Pavir.1KG445700.v4.1	+
Pavir.1KG459100.v3.1	-	Pavir.1KG459100.v4.1	-
Pavir.1KG396400.v3.1	+	Pavir.1KG396400.v4.1	+
Pavir.1KG118200.v3.1	+	Pavir.1KG118200.v4.1	-
Pavir.1KG485200.v3.1	-	Pavir.1KG485200.v4.1	-
Pavir.1KG148000.v3.1	+	Pavir.1KG148000.v4.1	-
Pavir.1KG049200.v3.1	+	Pavir.1KG049200.v4.1	+
Pavir.1KG122100.v3.1	+	Pavir.1KG122100.v4.1	-
Pavir.1KG401700.v3.1	+	Pavir.1KG401700.v4.1	+
Pavir.1KG274200.v3.1	-	Pavir.1KG274200.v4.1	-
Pavir.1KG124200.v3.1	+	Pavir.1KG124200.v4.1	-
Pavir.1KG092400.v3.1	+	Pavir.1KG092400.v4.1	+
Pavir.1KG265100.v3.1	+	Pavir.1KG265100.v4.1	+
Pavir.1KG543300.v3.1	+	Pavir.1KG543300.v4.1	+
Pavir.1KG019700.v3.1	-	Pavir.1KG019700.v4.1	-
Pavir.1KG317800.v3.1	+	Pavir.1KG317800.v4.1	+
Pavir.1KG471700.v3.1	-	Pavir.1KG471700.v4.1	-
Pavir.1KG139900.v3.1	+	Pavir.1KG139900.v4.1	-
Pavir.1KG024700.v3.1	-	Pavir.1KG024700.v4.1	-
Pavir.1KG166400.v3.1	-	Pavir.1KG166400.v4.1	+
Pavir.1KG009200.v3.1	-	Pavir.1KG009200.v4.1	-
Pavir.1KG172200.v3.1	+	Pavir.1KG172200.v4.1	-
Pavir.1KG373700.v3.1	-	Pavir.1KG373700.v4.1	-
Pavir.1KG022300.v3.1	+	Pavir.1KG022300.v4.1	+
Pavir.1KG412100.v3.1	-	Pavir.1KG412100.v4.1	-
Pavir.1KG339500.v3.1	+	Pavir.1KG339500.v4.1	+
Pavir.1KG305300.v3.1	+	Pavir.1KG305300.v4.1	+
Pavir.1KG074800.v3.1	+	Pavir.1KG074800.v4.1	+
Pavir.1KG301700.v3.1	-	Pavir.1KG301700.v4.1	-
Pavir.1KG365900.v3.1	-	Pavir.1KG365900.v4.1	-
Pavir.1KG546600.v3.1	-	Pavir.1KG546600.v4.1	-
Pavir.1KG141100.v3.1	+	Pavir.1KG141100.v4.1	-
Pavir.1KG194100.v3.1	+	Pavir.1KG194100.v4.1	-
Pavir.1KG326600.v3.1	-	Pavir.1KG326600.v4.1	-
Pavir.1KG278700.v3.1	+	Pavir.1KG278700.v4.1	+
Pavir.1KG555500.v3.1	-	Pavir.1KG555500.v4.1	-
Pavir.1KG552800.v3.1	-	Pavir.1KG552800.v4.1	-
Pavir.1KG332800.v3.1	-	Pavir.1KG332800.v4.1	-
Pavir.1KG452700.v3.1	+	Pavir.1KG452700.v4.1	+
Pavir.1KG171700.v3.1	-	Pavir.1KG171700.v4.1	+
Pavir.1KG455500.v3.1	-	Pavir.1KG455500.v4.1	-
Pavir.1KG056800.v3.1	+	Pavir.1KG056800.v4.1	+
Pavir.1KG440400.v3.1	+	Pavir.1KG440400.v4.1	+
Pavir.1KG431000.v3.1	+	Pavir.1KG431000.v4.1	+
Pavir.1KG483400.v3.1	+	Pavir.1KG483400.v4.1	+
Pavir.1KG483800.v3.1	+	Pavir.1KG483800.v4.1	+
Pavir.1KG185400.v3.1	+	Pavir.1KG185400.v4.1	-
Pavir.1KG215800.v3.1	+	Pavir.1KG215800.v4.1	+
Pavir.1KG233900.v3.1	+	Pavir.1KG233900.v4.1	+
Pavir.1KG451600.v3.1	+	Pavir.1KG451600.v4.1	+
Pavir.1KG097000.v3.1	+	Pavir.1KG097000.v4.1	+
Pavir.1KG037300.v3.1	-	Pavir.1KG037300.v4.1	-
Pavir.1KG456400.v3.1	+	Pavir.1KG456400.v4.1	+
Pavir.1KG149000.v3.1	+	Pavir.1KG149000.v4.1	-
Pavir.1KG434700.v3.1	-	Pavir.1KG434700.v4.1	-
Pavir.1KG320900.v3.1	-	Pavir.1KG320900.v4.1	-
Pavir.1KG423100.v3.1	-	Pavir.1KG423100.v4.1	-
Pavir.1KG400700.v3.1	+	Pavir.1KG400700.v4.1	+
Pavir.1KG054600.v3.1	+	Pavir.1KG054600.v4.1	+
Pavir.1KG025000.v3.1	-	Pavir.1KG025000.v4.1	-
Pavir.1KG440000.v3.1	+	Pavir.1KG440000.v4.1	+
Pavir.1KG502900.v3.1	-	Pavir.1KG502900.v4.1	-
Pavir.1KG435400.v3.1	-	Pavir.1KG435400.v4.1	-
Pavir.1KG389300.v3.1	+	Pavir.1KG389300.v4.1	+
Pavir.1KG147600.v3.1	+	Pavir.1KG147600.v4.1	-
Pavir.1KG385400.v3.1	-	Pavir.1KG385400.v4.1	-
Pavir.1KG486400.v3.1	-	Pavir.1KG486400.v4.1	-
Pavir.1KG185500.v3.1	+	Pavir.1KG185500.v4.1	-
Pavir.1KG232100.v3.1	-	Pavir.1KG232100.v4.1	-
Pavir.1KG216400.v3.1	+	Pavir.1KG216400.v4.1	+
Pavir.1KG017900.v3.1	-	Pavir.1KG017900.v4.1	-
Pavir.1KG344400.v3.1	+	Pavir.1KG344400.v4.1	+
Pavir.1KG480800.v3.1	-	Pavir.1KG480800.v4.1	-
Pavir.1KG376200.v3.1	-	Pavir.1KG376200.v4.1	-
Pavir.1KG234400.v3.1	+	Pavir.1KG234400.v4.1	+
Pavir.1KG364800.v3.1	+	Pavir.1KG364800.v4.1	+
Pavir.1KG244500.v3.1	-	Pavir.1KG244500.v4.1	-
Pavir.1KG148100.v3.1	+	Pavir.1KG148100.v4.1	-
Pavir.1KG266000.v3.1	+	Pavir.1KG266000.v4.1	+
Pavir.1KG252100.v3.1	+	Pavir.1KG252100.v4.1	+
Pavir.1KG257100.v3.1	+	Pavir.1KG257100.v4.1	+
Pavir.1KG100700.v3.1	-	Pavir.1KG100700.v4.1	-
Pavir.1KG424000.v3.1	+	Pavir.1KG424000.v4.1	+
Pavir.1KG132700.v3.1	-	Pavir.1KG132700.v4.1	+
Pavir.1KG013200.v3.1	+	Pavir.1KG013200.v4.1	+
Pavir.1KG433000.v3.1	+	Pavir.1KG433000.v4.1	+
Pavir.1KG139300.v3.1	+	Pavir.1KG139300.v4.1	-
Pavir.1KG210700.v3.1	-	Pavir.1KG210700.v4.1	-
Pavir.1KG557300.v3.1	-	Pavir.1KG557300.v4.1	-
Pavir.1KG054300.v3.1	-	Pavir.1KG054300.v4.1	-
Pavir.1KG553000.v3.1	-	Pavir.1KG553000.v4.1	-
Pavir.1KG096100.v3.1	+	Pavir.1KG096100.v4.1	+
Pavir.1KG268100.v3.1	-	Pavir.1KG268100.v4.1	-
Pavir.1KG035200.v3.1	-	Pavir.1KG035200.v4.1	-
Pavir.1KG487700.v3.1	-	Pavir.1KG487700.v4.1	-
Pavir.1KG001900.v3.1	+	Pavir.1KG001900.v4.1	+
Pavir.1KG051000.v3.1	-	Pavir.1KG051000.v4.1	-
Pavir.1KG329100.v3.1	-	Pavir.1KG329100.v4.1	-
Pavir.1KG152700.v3.1	-	Pavir.1KG152700.v4.1	+
Pavir.1KG134500.v3.1	-	Pavir.1KG134500.v4.1	+
Pavir.1KG345200.v3.1	+	Pavir.1KG345200.v4.1	+
Pavir.1KG411900.v3.1	-	Pavir.1KG411900.v4.1	-
Pavir.1KG187100.v3.1	+	Pavir.1KG187100.v4.1	-
Pavir.1KG455800.v3.1	-	Pavir.1KG455800.v4.1	-
Pavir.1KG496100.v3.1	+	Pavir.1KG496100.v4.1	+
Pavir.1KG105000.v3.1	-	Pavir.1KG105000.v4.1	-
Pavir.1KG253700.v3.1	+	Pavir.1KG253700.v4.1	+
Pavir.1KG061100.v3.1	+	Pavir.1KG061100.v4.1	+
Pavir.1KG416800.v3.1	-	Pavir.1KG416800.v4.1	-
Pavir.1KG497100.v3.1	+	Pavir.1KG497100.v4.1	+
Pavir.1KG435700.v3.1	+	Pavir.1KG435700.v4.1	+
Pavir.1KG291900.v3.1	+	Pavir.1KG291900.v4.1	+
Pavir.1KG536300.v3.1	+	Pavir.1KG536300.v4.1	+
Pavir.1KG202000.v3.1	+	Pavir.1KG202000.v4.1	+
Pavir.1KG080800.v3.1	+	Pavir.1KG080800.v4.1	+
Pavir.1KG546000.v3.1	-	Pavir.1KG546000.v4.1	-
Pavir.1KG233600.v3.1	-	Pavir.1KG233600.v4.1	-
Pavir.1KG093800.v3.1	-	Pavir.1KG093800.v4.1	-
Pavir.1KG118000.v3.1	+	Pavir.1KG118000.v4.1	-
Pavir.1KG509800.v3.1	-	Pavir.1KG509800.v4.1	-
Pavir.1KG073700.v3.1	+	Pavir.1KG073700.v4.1	+
Pavir.1KG505400.v3.1	+	Pavir.1KG505400.v4.1	+
Pavir.1KG261300.v3.1	-	Pavir.1KG261300.v4.1	-
Pavir.1KG335500.v3.1	-	Pavir.1KG335500.v4.1	-
Pavir.1KG310500.v3.1	-	Pavir.1KG310500.v4.1	-
Pavir.1KG527600.v3.1	-	Pavir.1KG527600.v4.1	-
Pavir.1KG092500.v3.1	+	Pavir.1KG092500.v4.1	+
Pavir.1KG265400.v3.1	-	Pavir.1KG265400.v4.1	-
Pavir.1KG489600.v3.1	+	Pavir.1KG489600.v4.1	+
Pavir.1KG018100.v3.1	-	Pavir.1KG018100.v4.1	-
Pavir.1KG157200.v3.1	-	Pavir.1KG157200.v4.1	+
Pavir.1KG293900.v3.1	+	Pavir.1KG293900.v4.1	+
Pavir.1KG387200.v3.1	-	Pavir.1KG387200.v4.1	-
Pavir.1KG110500.v3.1	-	Pavir.1KG110500.v4.1	-
Pavir.1KG492300.v3.1	-	Pavir.1KG492300.v4.1	-
Pavir.1KG169100.v3.1	+	Pavir.1KG169100.v4.1	-
Pavir.1KG539100.v3.1	+	Pavir.1KG539100.v4.1	+
Pavir.1KG371700.v3.1	+	Pavir.1KG371700.v4.1	+
Pavir.1KG289000.v3.1	-	Pavir.1KG289000.v4.1	-
Pavir.1KG076200.v3.1	-	Pavir.1KG076200.v4.1	-
Pavir.1KG155800.v3.1	-	Pavir.1KG155800.v4.1	+
Pavir.1KG045500.v3.1	-	Pavir.1KG045500.v4.1	-
Pavir.1KG375100.v3.1	+	Pavir.1KG375100.v4.1	+
Pavir.1KG083300.v3.1	+	Pavir.1KG083300.v4.1	+
Pavir.1KG367800.v3.1	+	Pavir.1KG367800.v4.1	+
Pavir.1KG077700.v3.1	-	Pavir.1KG077700.v4.1	-
Pavir.1KG408600.v3.1	+	Pavir.1KG408600.v4.1	+
Pavir.1KG007300.v3.1	-	Pavir.1KG007300.v4.1	-
Pavir.1KG356700.v3.1	+	Pavir.1KG356700.v4.1	+
Pavir.1KG036900.v3.1	+	Pavir.1KG036900.v4.1	+
Pavir.1KG343200.v3.1	-	Pavir.1KG343200.v4.1	-
Pavir.1KG387800.v3.1	+	Pavir.1KG387800.v4.1	+
Pavir.1KG205600.v3.1	+	Pavir.1KG205600.v4.1	+
Pavir.1KG263400.v3.1	-	Pavir.1KG263400.v4.1	-
Pavir.1KG188500.v3.1	+	Pavir.1KG188500.v4.1	-
Pavir.1KG448600.v3.1	-	Pavir.1KG448600.v4.1	-
Pavir.1KG368900.v3.1	-	Pavir.1KG368900.v4.1	-
Pavir.1KG550500.v3.1	-	Pavir.1KG550500.v4.1	-
Pavir.1KG559200.v3.1	-	Pavir.1KG559200.v4.1	-
Pavir.1KG029800.v3.1	+	Pavir.1KG029800.v4.1	+
Pavir.1KG283200.v3.1	+	Pavir.1KG283200.v4.1	+
Pavir.1KG382400.v3.1	+	Pavir.1KG382400.v4.1	+
Pavir.1KG324800.v3.1	+	Pavir.1KG324800.v4.1	+
Pavir.1KG095800.v3.1	-	Pavir.1KG095800.v4.1	-
Pavir.1KG445100.v3.1	-	Pavir.1KG445100.v4.1	-
Pavir.1KG130200.v3.1	+	Pavir.1KG130200.v4.1	-
Pavir.1KG483600.v3.1	+	Pavir.1KG483600.v4.1	+
Pavir.1KG470300.v3.1	+	Pavir.1KG470300.v4.1	+
Pavir.1KG492600.v3.1	+	Pavir.1KG492600.v4.1	+
Pavir.1KG284700.v3.1	+	Pavir.1KG284700.v4.1	+
Pavir.1KG125600.v3.1	+	Pavir.1KG125600.v4.1	-
Pavir.1KG213400.v3.1	-	Pavir.1KG213400.v4.1	-
Pavir.1KG519500.v3.1	-	Pavir.1KG519500.v4.1	+
Pavir.1KG404700.v3.1	-	Pavir.1KG404700.v4.1	-
Pavir.1KG438900.v3.1	-	Pavir.1KG438900.v4.1	-
Pavir.1KG284100.v3.1	+	Pavir.1KG284100.v4.1	+
Pavir.1KG130100.v3.1	+	Pavir.1KG130100.v4.1	-
Pavir.1KG288700.v3.1	+	Pavir.1KG288700.v4.1	+
Pavir.1KG499400.v3.1	-	Pavir.1KG499400.v4.1	-
Pavir.1KG189300.v3.1	-	Pavir.1KG189300.v4.1	+
Pavir.1KG274900.v3.1	-	Pavir.1KG274900.v4.1	-
Pavir.1KG504000.v3.1	+	Pavir.1KG504000.v4.1	+
Pavir.1KG462500.v3.1	+	Pavir.1KG462500.v4.1	+
Pavir.1KG450200.v3.1	+	Pavir.1KG450200.v4.1	+
Pavir.1KG095000.v3.1	-	Pavir.1KG095000.v4.1	-
Pavir.1KG224600.v3.1	+	Pavir.1KG224600.v4.1	+
Pavir.1KG375000.v3.1	-	Pavir.1KG375000.v4.1	-
Pavir.1KG300200.v3.1	+	Pavir.1KG300200.v4.1	+
Pavir.1KG049100.v3.1	+	Pavir.1KG049100.v4.1	+
Pavir.1KG037500.v3.1	+	Pavir.1KG037500.v4.1	+
Pavir.1KG501300.v3.1	+	Pavir.1KG501300.v4.1	+
Pavir.1KG074100.v3.1	+	Pavir.1KG074100.v4.1	+
Pavir.1KG476200.v3.1	+	Pavir.1KG476200.v4.1	+
Pavir.1KG325600.v3.1	+	Pavir.1KG325600.v4.1	+
Pavir.1KG134400.v3.1	-	Pavir.1KG134400.v4.1	+
Pavir.1KG388800.v3.1	+	Pavir.1KG388800.v4.1	+
Pavir.1KG492800.v3.1	+	Pavir.1KG492800.v4.1	+
Pavir.1KG442900.v3.1	-	Pavir.1KG442900.v4.1	-
Pavir.1KG237800.v3.1	+	Pavir.1KG237800.v4.1	+
Pavir.1KG513100.v3.1	-	Pavir.1KG513100.v4.1	-
Pavir.1KG452600.v3.1	-	Pavir.1KG452600.v4.1	-
Pavir.1KG465800.v3.1	-	Pavir.1KG465800.v4.1	-
Pavir.1KG231900.v3.1	+	Pavir.1KG231900.v4.1	+
Pavir.1KG399900.v3.1	-	Pavir.1KG399900.v4.1	-
Pavir.1KG019400.v3.1	-	Pavir.1KG019400.v4.1	-
Pavir.1KG242700.v3.1	-	Pavir.1KG242700.v4.1	-
Pavir.1KG028300.v3.1	+	Pavir.1KG028300.v4.1	+
Pavir.1KG323600.v3.1	+	Pavir.1KG323600.v4.1	+
Pavir.1KG307400.v3.1	-	Pavir.1KG307400.v4.1	-
Pavir.1KG257000.v3.1	+	Pavir.1KG257000.v4.1	+
Pavir.1KG040400.v3.1	-	Pavir.1KG040400.v4.1	-
Pavir.1KG415400.v3.1	-	Pavir.1KG415400.v4.1	-
Pavir.1KG408500.v3.1	+	Pavir.1KG408500.v4.1	+
Pavir.1KG496300.v3.1	-	Pavir.1KG496300.v4.1	-
Pavir.1KG337300.v3.1	-	Pavir.1KG337300.v4.1	-
Pavir.1KG120300.v3.1	+	Pavir.1KG120300.v4.1	-
Pavir.1KG242400.v3.1	-	Pavir.1KG242400.v4.1	-
Pavir.1KG305900.v3.1	-	Pavir.1KG305900.v4.1	-
Pavir.1KG465700.v3.1	+	Pavir.1KG465700.v4.1	+
Pavir.1KG304400.v3.1	-	Pavir.1KG304400.v4.1	-
Pavir.1KG064800.v3.1	-	Pavir.1KG064800.v4.1	-
Pavir.1KG356000.v3.1	-	Pavir.1KG356000.v4.1	-
Pavir.1KG146800.v3.1	-	Pavir.1KG146800.v4.1	+
Pavir.1KG263900.v3.1	-	Pavir.1KG263900.v4.1	-
Pavir.1KG541800.v3.1	-	Pavir.1KG541800.v4.1	-
Pavir.1KG148600.v3.1	+	Pavir.1KG148600.v4.1	-
Pavir.1KG394300.v3.1	-	Pavir.1KG394300.v4.1	-
Pavir.1KG073400.v3.1	-	Pavir.1KG073400.v4.1	-
Pavir.1KG460000.v3.1	+	Pavir.1KG460000.v4.1	+
Pavir.1KG479400.v3.1	+	Pavir.1KG479400.v4.1	+
Pavir.1KG001000.v3.1	-	Pavir.1KG001000.v4.1	-
Pavir.1KG264500.v3.1	-	Pavir.1KG264500.v4.1	-
Pavir.1KG374500.v3.1	-	Pavir.1KG374500.v4.1	-
Pavir.1KG544300.v3.1	-	Pavir.1KG544300.v4.1	-
Pavir.1KG338600.v3.1	+	Pavir.1KG338600.v4.1	+
Pavir.1KG020700.v3.1	+	Pavir.1KG020700.v4.1	+
Pavir.1KG520300.v3.1	+	Pavir.1KG520300.v4.1	-
Pavir.1KG097700.v3.1	-	Pavir.1KG097700.v4.1	-
Pavir.1KG236600.v3.1	+	Pavir.1KG236600.v4.1	+
Pavir.1KG163200.v3.1	-	Pavir.1KG163200.v4.1	+
Pavir.1KG253500.v3.1	+	Pavir.1KG253500.v4.1	+
Pavir.1KG305600.v3.1	-	Pavir.1KG305600.v4.1	-
Pavir.1KG089600.v3.1	+	Pavir.1KG089600.v4.1	+
Pavir.1KG113600.v3.1	-	Pavir.1KG113600.v4.1	-
Pavir.1KG208900.v3.1	+	Pavir.1KG208900.v4.1	+
Pavir.1KG036000.v3.1	+	Pavir.1KG036000.v4.1	+
Pavir.1KG020200.v3.1	+	Pavir.1KG020200.v4.1	+
Pavir.1KG273600.v3.1	+	Pavir.1KG273600.v4.1	+
Pavir.1KG306700.v3.1	+	Pavir.1KG306700.v4.1	+
Pavir.1KG259300.v3.1	-	Pavir.1KG259300.v4.1	-
Pavir.1KG045900.v3.1	+	Pavir.1KG045900.v4.1	+
Pavir.1KG070300.v3.1	-	Pavir.1KG070300.v4.1	-
Pavir.1KG353300.v3.1	-	Pavir.1KG353300.v4.1	-
Pavir.1KG444700.v3.1	+	Pavir.1KG444700.v4.1	+
Pavir.1KG441700.v3.1	-	Pavir.1KG441700.v4.1	-
Pavir.1KG403700.v3.1	-	Pavir.1KG403700.v4.1	-
Pavir.1KG301300.v3.1	-	Pavir.1KG301300.v4.1	-
Pavir.1KG023400.v3.1	+	Pavir.1KG023400.v4.1	+
Pavir.1KG173400.v3.1	-	Pavir.1KG173400.v4.1	+
Pavir.1KG147800.v3.1	+	Pavir.1KG147800.v4.1	-
Pavir.1KG077000.v3.1	+	Pavir.1KG077000.v4.1	+
Pavir.1KG473200.v3.1	+	Pavir.1KG473200.v4.1	+
Pavir.1KG141600.v3.1	-	Pavir.1KG141600.v4.1	+
Pavir.1KG394000.v3.1	-	Pavir.1KG394000.v4.1	-
Pavir.1KG523500.v3.1	-	Pavir.1KG523500.v4.1	+
Pavir.1KG057000.v3.1	-	Pavir.1KG057000.v4.1	-
Pavir.1KG349900.v3.1	+	Pavir.1KG349900.v4.1	+
Pavir.1KG215000.v3.1	-	Pavir.1KG215000.v4.1	-
Pavir.1KG517900.v3.1	+	Pavir.1KG517900.v4.1	-
Pavir.1KG380500.v3.1	-	Pavir.1KG380500.v4.1	-
Pavir.1KG475300.v3.1	+	Pavir.1KG475300.v4.1	+
Pavir.1KG479500.v3.1	+	Pavir.1KG479500.v4.1	+
Pavir.1KG465000.v3.1	+	Pavir.1KG465000.v4.1	+
Pavir.1KG111400.v3.1	+	Pavir.1KG111400.v4.1	+
Pavir.1KG419500.v3.1	+	Pavir.1KG419500.v4.1	+
Pavir.1KG248200.v3.1	-	Pavir.1KG248200.v4.1	-
Pavir.1KG446200.v3.1	+	Pavir.1KG446200.v4.1	+
Pavir.1KG128700.v3.1	+	Pavir.1KG128700.v4.1	-
Pavir.1KG135700.v3.1	+	Pavir.1KG135700.v4.1	-
Pavir.1KG425200.v3.1	-	Pavir.1KG425200.v4.1	-
Pavir.1KG437000.v3.1	-	Pavir.1KG437000.v4.1	-
Pavir.1KG225700.v3.1	-	Pavir.1KG225700.v4.1	-
Pavir.1KG192200.v3.1	-	Pavir.1KG192200.v4.1	+
Pavir.1KG101700.v3.1	+	Pavir.1KG101700.v4.1	+
Pavir.1KG191800.v3.1	+	Pavir.1KG191800.v4.1	-
Pavir.1KG376900.v3.1	-	Pavir.1KG376900.v4.1	-
Pavir.1KG168200.v3.1	-	Pavir.1KG168200.v4.1	+
Pavir.1KG069600.v3.1	+	Pavir.1KG069600.v4.1	+
Pavir.1KG468400.v3.1	-	Pavir.1KG468400.v4.1	-
Pavir.1KG246400.v3.1	+	Pavir.1KG246400.v4.1	+
Pavir.1KG197200.v3.1	-	Pavir.1KG197200.v4.1	-
Pavir.1KG370700.v3.1	+	Pavir.1KG370700.v4.1	+
Pavir.1KG466900.v3.1	+	Pavir.1KG466900.v4.1	+
Pavir.1KG543200.v3.1	-	Pavir.1KG543200.v4.1	-
Pavir.1KG455400.v3.1	+	Pavir.1KG455400.v4.1	+
Pavir.1KG235600.v3.1	-	Pavir.1KG235600.v4.1	-
Pavir.1KG495700.v3.1	-	Pavir.1KG495700.v4.1	-
Pavir.1KG252600.v3.1	+	Pavir.1KG252600.v4.1	+
Pavir.1KG461300.v3.1	+	Pavir.1KG461300.v4.1	+
Pavir.1KG211700.v3.1	+	Pavir.1KG211700.v4.1	+
Pavir.1KG531000.v3.1	+	Pavir.1KG531000.v4.1	+
Pavir.1KG523400.v3.1	+	Pavir.1KG523400.v4.1	-
Pavir.1KG186800.v3.1	-	Pavir.1KG186800.v4.1	+
Pavir.1KG258100.v3.1	+	Pavir.1KG258100.v4.1	+
Pavir.1KG003900.v3.1	+	Pavir.1KG003900.v4.1	+
Pavir.1KG334300.v3.1	+	Pavir.1KG334300.v4.1	+
Pavir.1KG065000.v3.1	+	Pavir.1KG065000.v4.1	+
Pavir.1KG347600.v3.1	+	Pavir.1KG347600.v4.1	+
Pavir.1KG515700.v3.1	-	Pavir.1KG515700.v4.1	-
Pavir.1KG512100.v3.1	-	Pavir.1KG512100.v4.1	-
Pavir.1KG223400.v3.1	-	Pavir.1KG223400.v4.1	-
Pavir.1KG057300.v3.1	+	Pavir.1KG057300.v4.1	+
Pavir.1KG543500.v3.1	-	Pavir.1KG543500.v4.1	-
Pavir.1KG396600.v3.1	+	Pavir.1KG396600.v4.1	+
Pavir.1KG332100.v3.1	-	Pavir.1KG332100.v4.1	-
Pavir.1KG361300.v3.1	+	Pavir.1KG361300.v4.1	+
Pavir.1KG489400.v3.1	+	Pavir.1KG489400.v4.1	+
Pavir.1KG147100.v3.1	-	Pavir.1KG147100.v4.1	+
Pavir.1KG493600.v3.1	+	Pavir.1KG493600.v4.1	+
Pavir.1KG459000.v3.1	+	Pavir.1KG459000.v4.1	+
Pavir.1KG158000.v3.1	+	Pavir.1KG158000.v4.1	-
Pavir.1KG183400.v3.1	-	Pavir.1KG183400.v4.1	+
Pavir.1KG413300.v3.1	+	Pavir.1KG413300.v4.1	+
Pavir.1KG328600.v3.1	-	Pavir.1KG328600.v4.1	-
Pavir.1KG280500.v3.1	+	Pavir.1KG280500.v4.1	+
Pavir.1KG326700.v3.1	-	Pavir.1KG326700.v4.1	-
Pavir.1KG087100.v3.1	+	Pavir.1KG087100.v4.1	+
Pavir.1KG142200.v3.1	-	Pavir.1KG142200.v4.1	+
Pavir.1KG192000.v3.1	+	Pavir.1KG192000.v4.1	-
Pavir.1KG253900.v3.1	+	Pavir.1KG253900.v4.1	+
Pavir.1KG491700.v3.1	-	Pavir.1KG491700.v4.1	-
Pavir.1KG296500.v3.1	+	Pavir.1KG296500.v4.1	+
Pavir.1KG527200.v3.1	+	Pavir.1KG527200.v4.1	+
Pavir.1KG470800.v3.1	+	Pavir.1KG470800.v4.1	+
Pavir.1KG356400.v3.1	-	Pavir.1KG356400.v4.1	-
Pavir.1KG311100.v3.1	+	Pavir.1KG311100.v4.1	+
Pavir.1KG428100.v3.1	+	Pavir.1KG428100.v4.1	+
Pavir.1KG219200.v3.1	-	Pavir.1KG219200.v4.1	-
Pavir.1KG002700.v3.1	-	Pavir.1KG002700.v4.1	-
Pavir.1KG008500.v3.1	-	Pavir.1KG008500.v4.1	-
Pavir.1KG374100.v3.1	-	Pavir.1KG374100.v4.1	-
Pavir.1KG306300.v3.1	+	Pavir.1KG306300.v4.1	+
Pavir.1KG284900.v3.1	+	Pavir.1KG284900.v4.1	+
Pavir.1KG490300.v3.1	-	Pavir.1KG490300.v4.1	-
Pavir.1KG468700.v3.1	+	Pavir.1KG468700.v4.1	+
Pavir.1KG496500.v3.1	+	Pavir.1KG496500.v4.1	+
Pavir.1KG046800.v3.1	+	Pavir.1KG046800.v4.1	+
Pavir.1KG216600.v3.1	-	Pavir.1KG216600.v4.1	-
Pavir.1KG052900.v3.1	-	Pavir.1KG052900.v4.1	-
Pavir.1KG283400.v3.1	+	Pavir.1KG283400.v4.1	+
Pavir.1KG467600.v3.1	-	Pavir.1KG467600.v4.1	-
Pavir.1KG241700.v3.1	-	Pavir.1KG241700.v4.1	-
Pavir.1KG173100.v3.1	-	Pavir.1KG173100.v4.1	+
Pavir.1KG491000.v3.1	-	Pavir.1KG491000.v4.1	-
Pavir.1KG330300.v3.1	+	Pavir.1KG330300.v4.1	+
Pavir.1KG205500.v3.1	+	Pavir.1KG205500.v4.1	+
Pavir.1KG207400.v3.1	+	Pavir.1KG207400.v4.1	+
Pavir.1KG059200.v3.1	-	Pavir.1KG059200.v4.1	-
Pavir.1KG490100.v3.1	+	Pavir.1KG490100.v4.1	+
Pavir.1KG438600.v3.1	-	Pavir.1KG438600.v4.1	-
Pavir.1KG521500.v3.1	+	Pavir.1KG521500.v4.1	-
Pavir.1KG516700.v3.1	+	Pavir.1KG516700.v4.1	-
Pavir.1KG146300.v3.1	-	Pavir.1KG146300.v4.1	+
Pavir.1KG012700.v3.1	-	Pavir.1KG012700.v4.1	-
Pavir.1KG400500.v3.1	-	Pavir.1KG400500.v4.1	-
Pavir.1KG378700.v3.1	-	Pavir.1KG378700.v4.1	-
Pavir.1KG195500.v3.1	-	Pavir.1KG195500.v4.1	-
Pavir.1KG427200.v3.1	-	Pavir.1KG427200.v4.1	-
Pavir.1KG412700.v3.1	-	Pavir.1KG412700.v4.1	-
Pavir.1KG311600.v3.1	+	Pavir.1KG311600.v4.1	+
Pavir.1KG162100.v3.1	-	Pavir.1KG162100.v4.1	+
Pavir.1KG492400.v3.1	+	Pavir.1KG492400.v4.1	+
Pavir.1KG306400.v3.1	+	Pavir.1KG306400.v4.1	+
Pavir.1KG541000.v3.1	+	Pavir.1KG541000.v4.1	+
Pavir.1KG179000.v3.1	+	Pavir.1KG179000.v4.1	-
Pavir.1KG305200.v3.1	+	Pavir.1KG305200.v4.1	+
Pavir.1KG360300.v3.1	+	Pavir.1KG360300.v4.1	+
Pavir.1KG201300.v3.1	-	Pavir.1KG201300.v4.1	-
Pavir.1KG449500.v3.1	+	Pavir.1KG449500.v4.1	+
Pavir.1KG547900.v3.1	+	Pavir.1KG547900.v4.1	+
Pavir.1KG123700.v3.1	+	Pavir.1KG123700.v4.1	-
Pavir.1KG130900.v3.1	+	Pavir.1KG130900.v4.1	-
Pavir.1KG140500.v3.1	-	Pavir.1KG140500.v4.1	+
Pavir.1KG302100.v3.1	+	Pavir.1KG302100.v4.1	+
Pavir.1KG095400.v3.1	+	Pavir.1KG095400.v4.1	+
Pavir.1KG228100.v3.1	-	Pavir.1KG228100.v4.1	-
Pavir.1KG106700.v3.1	-	Pavir.1KG106700.v4.1	-
Pavir.1KG373400.v3.1	-	Pavir.1KG373400.v4.1	-
Pavir.1KG022200.v3.1	-	Pavir.1KG022200.v4.1	-
Pavir.1KG098300.v3.1	-	Pavir.1KG098300.v4.1	-
Pavir.1KG426500.v3.1	+	Pavir.1KG426500.v4.1	+
Pavir.1KG391300.v3.1	+	Pavir.1KG391300.v4.1	+
Pavir.1KG155100.v3.1	-	Pavir.1KG155100.v4.1	+
Pavir.1KG112300.v3.1	-	Pavir.1KG112300.v4.1	-
Pavir.1KG557900.v3.1	+	Pavir.1KG557900.v4.1	+
Pavir.1KG024900.v3.1	-	Pavir.1KG024900.v4.1	-
Pavir.1KG116900.v3.1	-	Pavir.1KG116900.v4.1	+
Pavir.1KG103500.v3.1	-	Pavir.1KG103500.v4.1	-
Pavir.1KG280200.v3.1	-	Pavir.1KG280200.v4.1	-
Pavir.1KG472200.v3.1	+	Pavir.1KG472200.v4.1	+
Pavir.1KG307500.v3.1	+	Pavir.1KG307500.v4.1	+
Pavir.1KG309200.v3.1	+	Pavir.1KG309200.v4.1	+
Pavir.1KG189400.v3.1	-	Pavir.1KG189400.v4.1	+
Pavir.1KG347400.v3.1	+	Pavir.1KG347400.v4.1	+
Pavir.1KG379100.v3.1	+	Pavir.1KG379100.v4.1	+
Pavir.1KG547400.v3.1	-	Pavir.1KG547400.v4.1	-
Pavir.1KG425600.v3.1	-	Pavir.1KG425600.v4.1	-
Pavir.1KG464200.v3.1	-	Pavir.1KG464200.v4.1	-
Pavir.1KG440500.v3.1	+	Pavir.1KG440500.v4.1	+
Pavir.1KG376800.v3.1	-	Pavir.1KG376800.v4.1	-
Pavir.1KG027400.v3.1	-	Pavir.1KG027400.v4.1	-
Pavir.1KG222100.v3.1	-	Pavir.1KG222100.v4.1	-
Pavir.1KG169600.v3.1	+	Pavir.1KG169600.v4.1	-
Pavir.1KG371500.v3.1	+	Pavir.1KG371500.v4.1	+
Pavir.1KG062700.v3.1	-	Pavir.1KG062700.v4.1	-
Pavir.1KG384000.v3.1	+	Pavir.1KG384000.v4.1	+
Pavir.1KG084600.v3.1	+	Pavir.1KG084600.v4.1	+
Pavir.1KG094000.v3.1	-	Pavir.1KG094000.v4.1	-
Pavir.1KG234700.v3.1	-	Pavir.1KG234700.v4.1	-
Pavir.1KG315000.v3.1	+	Pavir.1KG315000.v4.1	+
Pavir.1KG128800.v3.1	+	Pavir.1KG128800.v4.1	-
Pavir.1KG299000.v3.1	-	Pavir.1KG299000.v4.1	-
Pavir.1KG358500.v3.1	+	Pavir.1KG358500.v4.1	+
Pavir.1KG148700.v3.1	+	Pavir.1KG148700.v4.1	-
Pavir.1KG449200.v3.1	+	Pavir.1KG449200.v4.1	+
Pavir.1KG038200.v3.1	-	Pavir.1KG038200.v4.1	-
Pavir.1KG031000.v3.1	+	Pavir.1KG031000.v4.1	+
Pavir.1KG250100.v3.1	-	Pavir.1KG250100.v4.1	-
Pavir.1KG177600.v3.1	+	Pavir.1KG177600.v4.1	-
Pavir.1KG088700.v3.1	+	Pavir.1KG088700.v4.1	+
Pavir.1KG530400.v3.1	-	Pavir.1KG530400.v4.1	-
Pavir.1KG257500.v3.1	+	Pavir.1KG257500.v4.1	+
Pavir.1KG352800.v3.1	-	Pavir.1KG352800.v4.1	-
Pavir.1KG142700.v3.1	-	Pavir.1KG142700.v4.1	+
Pavir.1KG247000.v3.1	+	Pavir.1KG247000.v4.1	+
Pavir.1KG211200.v3.1	-	Pavir.1KG211200.v4.1	-
Pavir.1KG366900.v3.1	-	Pavir.1KG366900.v4.1	-
Pavir.1KG115900.v3.1	-	Pavir.1KG115900.v4.1	+
Pavir.1KG304600.v3.1	-	Pavir.1KG304600.v4.1	-
Pavir.1KG352500.v3.1	+	Pavir.1KG352500.v4.1	+
Pavir.1KG554400.v3.1	-	Pavir.1KG554400.v4.1	-
Pavir.1KG087000.v3.1	-	Pavir.1KG087000.v4.1	-
Pavir.1KG268400.v3.1	+	Pavir.1KG268400.v4.1	+
Pavir.1KG317900.v3.1	-	Pavir.1KG317900.v4.1	-
Pavir.1KG495900.v3.1	+	Pavir.1KG495900.v4.1	+
Pavir.1KG279400.v3.1	-	Pavir.1KG279400.v4.1	-
Pavir.1KG202900.v3.1	-	Pavir.1KG202900.v4.1	-
Pavir.1KG039600.v3.1	+	Pavir.1KG039600.v4.1	+
Pavir.1KG362200.v3.1	-	Pavir.1KG362200.v4.1	-
Pavir.1KG109500.v3.1	-	Pavir.1KG109500.v4.1	-
Pavir.1KG321200.v3.1	+	Pavir.1KG321200.v4.1	+
Pavir.1KG117700.v3.1	-	Pavir.1KG117700.v4.1	+
Pavir.1KG032700.v3.1	+	Pavir.1KG032700.v4.1	+
Pavir.1KG098200.v3.1	-	Pavir.1KG098200.v4.1	-
Pavir.1KG392400.v3.1	-	Pavir.1KG392400.v4.1	-
Pavir.1KG282000.v3.1	-	Pavir.1KG282000.v4.1	-
Pavir.1KG291700.v3.1	+	Pavir.1KG291700.v4.1	+
Pavir.1KG053700.v3.1	-	Pavir.1KG053700.v4.1	-
Pavir.1KG398700.v3.1	+	Pavir.1KG398700.v4.1	+
Pavir.1KG120900.v3.1	+	Pavir.1KG120900.v4.1	-
Pavir.1KG133800.v3.1	-	Pavir.1KG133800.v4.1	+
Pavir.1KG527500.v3.1	+	Pavir.1KG527500.v4.1	+
Pavir.1KG165500.v3.1	-	Pavir.1KG165500.v4.1	+
Pavir.1KG455700.v3.1	+	Pavir.1KG455700.v4.1	+
Pavir.1KG521700.v3.1	+	Pavir.1KG521700.v4.1	-
Pavir.1KG098100.v3.1	+	Pavir.1KG098100.v4.1	+
Pavir.1KG265600.v3.1	-	Pavir.1KG265600.v4.1	-
Pavir.1KG002900.v3.1	-	Pavir.1KG002900.v4.1	-
Pavir.1KG436000.v3.1	+	Pavir.1KG436000.v4.1	+
Pavir.1KG132500.v3.1	-	Pavir.1KG132500.v4.1	+
Pavir.1KG243900.v3.1	-	Pavir.1KG243900.v4.1	-
Pavir.1KG292700.v3.1	+	Pavir.1KG292700.v4.1	+
Pavir.1KG054200.v3.1	-	Pavir.1KG054200.v4.1	-
Pavir.1KG072700.v3.1	-	Pavir.1KG072700.v4.1	-
Pavir.1KG443600.v3.1	-	Pavir.1KG443600.v4.1	-
Pavir.1KG348500.v3.1	-	Pavir.1KG348500.v4.1	-
Pavir.1KG493300.v3.1	+	Pavir.1KG493300.v4.1	+
Pavir.1KG218400.v3.1	+	Pavir.1KG218400.v4.1	+
Pavir.1KG194800.v3.1	-	Pavir.1KG194800.v4.1	+
Pavir.1KG048200.v3.1	+	Pavir.1KG048200.v4.1	+
Pavir.1KG400900.v3.1	+	Pavir.1KG400900.v4.1	+
Pavir.1KG324500.v3.1	+	Pavir.1KG324500.v4.1	+
Pavir.1KG154600.v3.1	+	Pavir.1KG154600.v4.1	-
Pavir.1KG482600.v3.1	-	Pavir.1KG482600.v4.1	-
Pavir.1KG001300.v3.1	-	Pavir.1KG001300.v4.1	-
Pavir.1KG548400.v3.1	+	Pavir.1KG548400.v4.1	+
Pavir.1KG082800.v3.1	-	Pavir.1KG082800.v4.1	-
Pavir.1KG209100.v3.1	+	Pavir.1KG209100.v4.1	+
Pavir.1KG461400.v3.1	-	Pavir.1KG461400.v4.1	-
Pavir.1KG383700.v3.1	-	Pavir.1KG383700.v4.1	-
Pavir.1KG354300.v3.1	-	Pavir.1KG354300.v4.1	-
Pavir.1KG442400.v3.1	+	Pavir.1KG442400.v4.1	+
Pavir.1KG271700.v3.1	+	Pavir.1KG271700.v4.1	+
Pavir.1KG129400.v3.1	-	Pavir.1KG129400.v4.1	+
Pavir.1KG417800.v3.1	+	Pavir.1KG417800.v4.1	+
Pavir.1KG367700.v3.1	+	Pavir.1KG367700.v4.1	+
Pavir.1KG207100.v3.1	+	Pavir.1KG207100.v4.1	+
Pavir.1KG297600.v3.1	-	Pavir.1KG297600.v4.1	-
Pavir.1KG101000.v3.1	+	Pavir.1KG101000.v4.1	+
Pavir.1KG246700.v3.1	-	Pavir.1KG246700.v4.1	-
Pavir.1KG402100.v3.1	-	Pavir.1KG402100.v4.1	-
Pavir.1KG433900.v3.1	-	Pavir.1KG433900.v4.1	-
Pavir.1KG314700.v3.1	+	Pavir.1KG314700.v4.1	+
Pavir.1KG027100.v3.1	-	Pavir.1KG027100.v4.1	-
Pavir.1KG000600.v3.1	+	Pavir.1KG000600.v4.1	+
Pavir.1KG090500.v3.1	-	Pavir.1KG090500.v4.1	-
Pavir.1KG078000.v3.1	+	Pavir.1KG078000.v4.1	+
Pavir.1KG383600.v3.1	-	Pavir.1KG383600.v4.1	-
Pavir.1KG378900.v3.1	+	Pavir.1KG378900.v4.1	+
Pavir.1KG496700.v3.1	-	Pavir.1KG496700.v4.1	-
Pavir.1KG314500.v3.1	-	Pavir.1KG314500.v4.1	-
Pavir.1KG415500.v3.1	-	Pavir.1KG415500.v4.1	-
Pavir.1KG081300.v3.1	-	Pavir.1KG081300.v4.1	-
Pavir.1KG306200.v3.1	+	Pavir.1KG306200.v4.1	+
Pavir.1KG141700.v3.1	-	Pavir.1KG141700.v4.1	+
Pavir.1KG495500.v3.1	+	Pavir.1KG495500.v4.1	+
Pavir.1KG499700.v3.1	-	Pavir.1KG499700.v4.1	-
Pavir.1KG210000.v3.1	+	Pavir.1KG210000.v4.1	+
Pavir.1KG200300.v3.1	-	Pavir.1KG200300.v4.1	-
Pavir.1KG355600.v3.1	-	Pavir.1KG355600.v4.1	-
Pavir.1KG154800.v3.1	+	Pavir.1KG154800.v4.1	-
Pavir.1KG236200.v3.1	+	Pavir.1KG236200.v4.1	+
Pavir.1KG242800.v3.1	-	Pavir.1KG242800.v4.1	-
Pavir.1KG506200.v3.1	+	Pavir.1KG506200.v4.1	+
Pavir.1KG019500.v3.1	-	Pavir.1KG019500.v4.1	-
Pavir.1KG027700.v3.1	+	Pavir.1KG027700.v4.1	+
Pavir.1KG326900.v3.1	-	Pavir.1KG326900.v4.1	-
Pavir.1KG083200.v3.1	+	Pavir.1KG083200.v4.1	+
Pavir.1KG352600.v3.1	+	Pavir.1KG352600.v4.1	+
Pavir.1KG397300.v3.1	-	Pavir.1KG397300.v4.1	-
Pavir.1KG302000.v3.1	-	Pavir.1KG302000.v4.1	-
Pavir.1KG293100.v3.1	+	Pavir.1KG293100.v4.1	+
Pavir.1KG354200.v3.1	+	Pavir.1KG354200.v4.1	+
Pavir.1KG259100.v3.1	+	Pavir.1KG259100.v4.1	+
Pavir.1KG106200.v3.1	-	Pavir.1KG106200.v4.1	-
Pavir.1KG532300.v3.1	+	Pavir.1KG532300.v4.1	+
Pavir.1KG023000.v3.1	+	Pavir.1KG023000.v4.1	+
Pavir.1KG200100.v3.1	+	Pavir.1KG200100.v4.1	+
Pavir.1KG224400.v3.1	+	Pavir.1KG224400.v4.1	+
Pavir.1KG514100.v3.1	+	Pavir.1KG514100.v4.1	+
Pavir.1KG142100.v3.1	-	Pavir.1KG142100.v4.1	+
Pavir.1KG309600.v3.1	-	Pavir.1KG309600.v4.1	-
Pavir.1KG416200.v3.1	-	Pavir.1KG416200.v4.1	-
Pavir.1KG385500.v3.1	-	Pavir.1KG385500.v4.1	-
Pavir.1KG177300.v3.1	-	Pavir.1KG177300.v4.1	+
Pavir.1KG369400.v3.1	-	Pavir.1KG369400.v4.1	-
Pavir.1KG529600.v3.1	-	Pavir.1KG529600.v4.1	-
Pavir.1KG230200.v3.1	+	Pavir.1KG230200.v4.1	+
Pavir.1KG315700.v3.1	-	Pavir.1KG315700.v4.1	-
Pavir.1KG211000.v3.1	-	Pavir.1KG211000.v4.1	-
Pavir.1KG085000.v3.1	+	Pavir.1KG085000.v4.1	+
Pavir.1KG405200.v3.1	+	Pavir.1KG405200.v4.1	+
Pavir.1KG247400.v3.1	-	Pavir.1KG247400.v4.1	-
Pavir.1KG094700.v3.1	-	Pavir.1KG094700.v4.1	-
Pavir.1KG446900.v3.1	+	Pavir.1KG446900.v4.1	+
Pavir.1KG072900.v3.1	-	Pavir.1KG072900.v4.1	-
Pavir.1KG092000.v3.1	+	Pavir.1KG092000.v4.1	+
Pavir.1KG488900.v3.1	-	Pavir.1KG488900.v4.1	-
Pavir.1KG348000.v3.1	+	Pavir.1KG348000.v4.1	+
Pavir.1KG258600.v3.1	+	Pavir.1KG258600.v4.1	+
Pavir.1KG238600.v3.1	-	Pavir.1KG238600.v4.1	-
Pavir.1KG362300.v3.1	-	Pavir.1KG362300.v4.1	-
Pavir.1KG167400.v3.1	+	Pavir.1KG167400.v4.1	-
Pavir.1KG006100.v3.1	+	Pavir.1KG006100.v4.1	+
Pavir.1KG501600.v3.1	+	Pavir.1KG501600.v4.1	+
Pavir.1KG312100.v3.1	+	Pavir.1KG312100.v4.1	+
Pavir.1KG375600.v3.1	+	Pavir.1KG375600.v4.1	+
Pavir.1KG087700.v3.1	+	Pavir.1KG087700.v4.1	+
Pavir.1KG314000.v3.1	+	Pavir.1KG314000.v4.1	+
Pavir.1KG220700.v3.1	+	Pavir.1KG220700.v4.1	+
Pavir.1KG447400.v3.1	+	Pavir.1KG447400.v4.1	+
Pavir.1KG267500.v3.1	+	Pavir.1KG267500.v4.1	+
Pavir.1KG173500.v3.1	-	Pavir.1KG173500.v4.1	+
Pavir.1KG416100.v3.1	-	Pavir.1KG416100.v4.1	-
Pavir.1KG210500.v3.1	-	Pavir.1KG210500.v4.1	-
Pavir.1KG397000.v3.1	+	Pavir.1KG397000.v4.1	+
Pavir.1KG320200.v3.1	+	Pavir.1KG320200.v4.1	+
Pavir.1KG443000.v3.1	+	Pavir.1KG443000.v4.1	+
Pavir.1KG410400.v3.1	+	Pavir.1KG410400.v4.1	+
Pavir.1KG238300.v3.1	-	Pavir.1KG238300.v4.1	-
Pavir.1KG064600.v3.1	-	Pavir.1KG064600.v4.1	-
Pavir.1KG533300.v3.1	+	Pavir.1KG533300.v4.1	+
Pavir.1KG428800.v3.1	-	Pavir.1KG428800.v4.1	-
Pavir.1KG535300.v3.1	+	Pavir.1KG535300.v4.1	+
Pavir.1KG250500.v3.1	-	Pavir.1KG250500.v4.1	-
Pavir.1KG464600.v3.1	-	Pavir.1KG464600.v4.1	-
Pavir.1KG272700.v3.1	+	Pavir.1KG272700.v4.1	+
Pavir.1KG144700.v3.1	-	Pavir.1KG144700.v4.1	+
Pavir.1KG065900.v3.1	+	Pavir.1KG065900.v4.1	+
Pavir.1KG187500.v3.1	+	Pavir.1KG187500.v4.1	-
Pavir.1KG504300.v3.1	-	Pavir.1KG504300.v4.1	-
Pavir.1KG220600.v3.1	-	Pavir.1KG220600.v4.1	-
Pavir.1KG437800.v3.1	-	Pavir.1KG437800.v4.1	-
Pavir.1KG369900.v3.1	+	Pavir.1KG369900.v4.1	+
Pavir.1KG406000.v3.1	+	Pavir.1KG406000.v4.1	+
Pavir.1KG299400.v3.1	-	Pavir.1KG299400.v4.1	-
Pavir.1KG012500.v3.1	-	Pavir.1KG012500.v4.1	-
Pavir.1KG271500.v3.1	+	Pavir.1KG271500.v4.1	+
Pavir.1KG404100.v3.1	-	Pavir.1KG404100.v4.1	-
Pavir.1KG479900.v3.1	+	Pavir.1KG479900.v4.1	+
Pavir.1KG115500.v3.1	-	Pavir.1KG115500.v4.1	+
Pavir.1KG046200.v3.1	+	Pavir.1KG046200.v4.1	+
Pavir.1KG446400.v3.1	+	Pavir.1KG446400.v4.1	+
Pavir.1KG406700.v3.1	-	Pavir.1KG406700.v4.1	-
Pavir.1KG155700.v3.1	-	Pavir.1KG155700.v4.1	+
Pavir.1KG557500.v3.1	-	Pavir.1KG557500.v4.1	-
Pavir.1KG173000.v3.1	-	Pavir.1KG173000.v4.1	+
Pavir.1KG452800.v3.1	-	Pavir.1KG452800.v4.1	-
Pavir.1KG308100.v3.1	+	Pavir.1KG308100.v4.1	+
Pavir.1KG305500.v3.1	+	Pavir.1KG305500.v4.1	+
Pavir.1KG155200.v3.1	-	Pavir.1KG155200.v4.1	+
Pavir.1KG230000.v3.1	+	Pavir.1KG230000.v4.1	+
Pavir.1KG234600.v3.1	+	Pavir.1KG234600.v4.1	+
Pavir.1KG538200.v3.1	+	Pavir.1KG538200.v4.1	+
Pavir.1KG286200.v3.1	+	Pavir.1KG286200.v4.1	+
Pavir.1KG389200.v3.1	+	Pavir.1KG389200.v4.1	+
Pavir.1KG335400.v3.1	-	Pavir.1KG335400.v4.1	-
Pavir.1KG490400.v3.1	+	Pavir.1KG490400.v4.1	+
Pavir.1KG325400.v3.1	+	Pavir.1KG325400.v4.1	+
Pavir.1KG190700.v3.1	+	Pavir.1KG190700.v4.1	-
Pavir.1KG062400.v3.1	+	Pavir.1KG062400.v4.1	+
Pavir.1KG022600.v3.1	+	Pavir.1KG022600.v4.1	+
Pavir.1KG254300.v3.1	-	Pavir.1KG254300.v4.1	-
Pavir.1KG508500.v3.1	+	Pavir.1KG508500.v4.1	+
Pavir.1KG502600.v3.1	+	Pavir.1KG502600.v4.1	+
Pavir.1KG367500.v3.1	-	Pavir.1KG367500.v4.1	-
Pavir.1KG434000.v3.1	+	Pavir.1KG434000.v4.1	+
Pavir.1KG210400.v3.1	-	Pavir.1KG210400.v4.1	-
Pavir.1KG465100.v3.1	-	Pavir.1KG465100.v4.1	-
Pavir.1KG244300.v3.1	-	Pavir.1KG244300.v4.1	-
Pavir.1KG005400.v3.1	+	Pavir.1KG005400.v4.1	+
Pavir.1KG190100.v3.1	-	Pavir.1KG190100.v4.1	+
Pavir.1KG449000.v3.1	-	Pavir.1KG449000.v4.1	-
Pavir.1KG369200.v3.1	-	Pavir.1KG369200.v4.1	-
Pavir.1KG100300.v3.1	+	Pavir.1KG100300.v4.1	+
Pavir.1KG177500.v3.1	-	Pavir.1KG177500.v4.1	+
Pavir.1KG423800.v3.1	+	Pavir.1KG423800.v4.1	+
Pavir.1KG484500.v3.1	+	Pavir.1KG484500.v4.1	+
Pavir.1KG175800.v3.1	-	Pavir.1KG175800.v4.1	+
Pavir.1KG071400.v3.1	-	Pavir.1KG071400.v4.1	-
Pavir.1KG060400.v3.1	-	Pavir.1KG060400.v4.1	-
Pavir.1KG124000.v3.1	+	Pavir.1KG124000.v4.1	-
Pavir.1KG385700.v3.1	+	Pavir.1KG385700.v4.1	+
Pavir.1KG305800.v3.1	-	Pavir.1KG305800.v4.1	-
Pavir.1KG409400.v3.1	+	Pavir.1KG409400.v4.1	+
Pavir.1KG050500.v3.1	+	Pavir.1KG050500.v4.1	+
Pavir.1KG037600.v3.1	+	Pavir.1KG037600.v4.1	+
Pavir.1KG118100.v3.1	+	Pavir.1KG118100.v4.1	-
Pavir.1KG137700.v3.1	+	Pavir.1KG137700.v4.1	-
Pavir.1KG159500.v3.1	+	Pavir.1KG159500.v4.1	-
Pavir.1KG244000.v3.1	+	Pavir.1KG244000.v4.1	+
Pavir.1KG498300.v3.1	+	Pavir.1KG498300.v4.1	+
Pavir.1KG508200.v3.1	-	Pavir.1KG508200.v4.1	-
Pavir.1KG184600.v3.1	-	Pavir.1KG184600.v4.1	+
Pavir.1KG501900.v3.1	-	Pavir.1KG501900.v4.1	-
Pavir.1KG435200.v3.1	+	Pavir.1KG435200.v4.1	+
Pavir.1KG426800.v3.1	-	Pavir.1KG426800.v4.1	-
Pavir.1KG366500.v3.1	+	Pavir.1KG366500.v4.1	+
Pavir.1KG502200.v3.1	-	Pavir.1KG502200.v4.1	-
Pavir.1KG508700.v3.1	-	Pavir.1KG508700.v4.1	-
Pavir.1KG019300.v3.1	-	Pavir.1KG019300.v4.1	-
Pavir.1KG052700.v3.1	-	Pavir.1KG052700.v4.1	-
Pavir.1KG350800.v3.1	+	Pavir.1KG350800.v4.1	+
Pavir.1KG075900.v3.1	+	Pavir.1KG075900.v4.1	+
Pavir.1KG471000.v3.1	+	Pavir.1KG471000.v4.1	+
Pavir.1KG465200.v3.1	-	Pavir.1KG465200.v4.1	-
Pavir.1KG504400.v3.1	+	Pavir.1KG504400.v4.1	+
Pavir.1KG120600.v3.1	+	Pavir.1KG120600.v4.1	-
Pavir.1KG057400.v3.1	+	Pavir.1KG057400.v4.1	+
Pavir.1KG354000.v3.1	-	Pavir.1KG354000.v4.1	-
Pavir.1KG256800.v3.1	-	Pavir.1KG256800.v4.1	-
Pavir.1KG331700.v3.1	+	Pavir.1KG331700.v4.1	+
Pavir.1KG474600.v3.1	-	Pavir.1KG474600.v4.1	-
Pavir.1KG096500.v3.1	-	Pavir.1KG096500.v4.1	-
Pavir.1KG380600.v3.1	-	Pavir.1KG380600.v4.1	-
Pavir.1KG003700.v3.1	-	Pavir.1KG003700.v4.1	-
Pavir.1KG218500.v3.1	-	Pavir.1KG218500.v4.1	-
Pavir.1KG255300.v3.1	-	Pavir.1KG255300.v4.1	-
Pavir.1KG538600.v3.1	+	Pavir.1KG538600.v4.1	+
Pavir.1KG452000.v3.1	+	Pavir.1KG452000.v4.1	+
Pavir.1KG194000.v3.1	+	Pavir.1KG194000.v4.1	-
Pavir.1KG436200.v3.1	-	Pavir.1KG436200.v4.1	-
Pavir.1KG328200.v3.1	-	Pavir.1KG328200.v4.1	-
Pavir.1KG056400.v3.1	-	Pavir.1KG056400.v4.1	-
Pavir.1KG042100.v3.1	-	Pavir.1KG042100.v4.1	-
Pavir.1KG516400.v3.1	-	Pavir.1KG516400.v4.1	+
Pavir.1KG165900.v3.1	-	Pavir.1KG165900.v4.1	+
Pavir.1KG304200.v3.1	+	Pavir.1KG304200.v4.1	+
Pavir.1KG041700.v3.1	-	Pavir.1KG041700.v4.1	-
Pavir.1KG544400.v3.1	-	Pavir.1KG544400.v4.1	-
Pavir.1KG323900.v3.1	-	Pavir.1KG323900.v4.1	-
Pavir.1KG083600.v3.1	-	Pavir.1KG083600.v4.1	-
Pavir.1KG095300.v3.1	+	Pavir.1KG095300.v4.1	+
Pavir.1KG435900.v3.1	-	Pavir.1KG435900.v4.1	-
Pavir.1KG222200.v3.1	-	Pavir.1KG222200.v4.1	-
Pavir.1KG542500.v3.1	+	Pavir.1KG542500.v4.1	+
Pavir.1KG315600.v3.1	+	Pavir.1KG315600.v4.1	+
Pavir.1KG287000.v3.1	-	Pavir.1KG287000.v4.1	-
Pavir.1KG491500.v3.1	-	Pavir.1KG491500.v4.1	-
Pavir.1KG179900.v3.1	-	Pavir.1KG179900.v4.1	+
Pavir.1KG079200.v3.1	+	Pavir.1KG079200.v4.1	+
Pavir.1KG025900.v3.1	+	Pavir.1KG025900.v4.1	+
Pavir.1KG194200.v3.1	-	Pavir.1KG194200.v4.1	+
Pavir.1KG219300.v3.1	+	Pavir.1KG219300.v4.1	+
Pavir.1KG468800.v3.1	+	Pavir.1KG468800.v4.1	+
Pavir.1KG504200.v3.1	+	Pavir.1KG504200.v4.1	+
Pavir.1KG212000.v3.1	+	Pavir.1KG212000.v4.1	+
Pavir.1KG474500.v3.1	-	Pavir.1KG474500.v4.1	-
Pavir.1KG045600.v3.1	-	Pavir.1KG045600.v4.1	-
Pavir.1KG067000.v3.1	+	Pavir.1KG067000.v4.1	+
Pavir.1KG404800.v3.1	+	Pavir.1KG404800.v4.1	+
Pavir.1KG531100.v3.1	+	Pavir.1KG531100.v4.1	+
Pavir.1KG499800.v3.1	-	Pavir.1KG499800.v4.1	-
Pavir.1KG309800.v3.1	-	Pavir.1KG309800.v4.1	-
Pavir.1KG023100.v3.1	+	Pavir.1KG023100.v4.1	+
Pavir.1KG233400.v3.1	-	Pavir.1KG233400.v4.1	-
Pavir.1KG154900.v3.1	+	Pavir.1KG154900.v4.1	-
Pavir.1KG277500.v3.1	+	Pavir.1KG277500.v4.1	+
Pavir.1KG163400.v3.1	-	Pavir.1KG163400.v4.1	+
Pavir.1KG441500.v3.1	+	Pavir.1KG441500.v4.1	+
Pavir.1KG472000.v3.1	-	Pavir.1KG472000.v4.1	-
Pavir.1KG080100.v3.1	+	Pavir.1KG080100.v4.1	+
Pavir.1KG255700.v3.1	-	Pavir.1KG255700.v4.1	-
Pavir.1KG213300.v3.1	-	Pavir.1KG213300.v4.1	-
Pavir.1KG303600.v3.1	+	Pavir.1KG303600.v4.1	+
Pavir.1KG525100.v3.1	-	Pavir.1KG525100.v4.1	+
Pavir.1KG485400.v3.1	+	Pavir.1KG485400.v4.1	+
Pavir.1KG343500.v3.1	-	Pavir.1KG343500.v4.1	-
Pavir.1KG488600.v3.1	+	Pavir.1KG488600.v4.1	+
Pavir.1KG005500.v3.1	-	Pavir.1KG005500.v4.1	-
Pavir.1KG245200.v3.1	+	Pavir.1KG245200.v4.1	+
Pavir.1KG191900.v3.1	-	Pavir.1KG191900.v4.1	+
Pavir.1KG237000.v3.1	-	Pavir.1KG237000.v4.1	-
Pavir.1KG286800.v3.1	+	Pavir.1KG286800.v4.1	+
Pavir.1KG457900.v3.1	-	Pavir.1KG457900.v4.1	-
Pavir.1KG131400.v3.1	+	Pavir.1KG131400.v4.1	-
Pavir.1KG358700.v3.1	+	Pavir.1KG358700.v4.1	+
Pavir.1KG106800.v3.1	+	Pavir.1KG106800.v4.1	+
Pavir.1KG495800.v3.1	+	Pavir.1KG495800.v4.1	+
Pavir.1KG233700.v3.1	-	Pavir.1KG233700.v4.1	-
Pavir.1KG369700.v3.1	+	Pavir.1KG369700.v4.1	+
Pavir.1KG027900.v3.1	+	Pavir.1KG027900.v4.1	+
Pavir.1KG174200.v3.1	-	Pavir.1KG174200.v4.1	+
Pavir.1KG406400.v3.1	-	Pavir.1KG406400.v4.1	-
Pavir.1KG392200.v3.1	+	Pavir.1KG392200.v4.1	+
Pavir.1KG084400.v3.1	+	Pavir.1KG084400.v4.1	+
Pavir.1KG177700.v3.1	-	Pavir.1KG177700.v4.1	+
Pavir.1KG002600.v3.1	-	Pavir.1KG002600.v4.1	-
Pavir.1KG346700.v3.1	-	Pavir.1KG346700.v4.1	-
Pavir.1KG472400.v3.1	-	Pavir.1KG472400.v4.1	-
Pavir.1KG202500.v3.1	-	Pavir.1KG202500.v4.1	-
Pavir.1KG202600.v3.1	+	Pavir.1KG202600.v4.1	+
Pavir.1KG551500.v3.1	+	Pavir.1KG551500.v4.1	+
Pavir.1KG263500.v3.1	-	Pavir.1KG263500.v4.1	-
Pavir.1KG103600.v3.1	-	Pavir.1KG103600.v4.1	-
Pavir.1KG137200.v3.1	-	Pavir.1KG137200.v4.1	+
Pavir.1KG354700.v3.1	+	Pavir.1KG354700.v4.1	+
Pavir.1KG494600.v3.1	+	Pavir.1KG494600.v4.1	+
Pavir.1KG024800.v3.1	+	Pavir.1KG024800.v4.1	+
Pavir.1KG113000.v3.1	-	Pavir.1KG113000.v4.1	-
Pavir.1KG399000.v3.1	-	Pavir.1KG399000.v4.1	-
Pavir.1KG425400.v3.1	-	Pavir.1KG425400.v4.1	-
Pavir.1KG519000.v3.1	+	Pavir.1KG519000.v4.1	-
Pavir.1KG166700.v3.1	-	Pavir.1KG166700.v4.1	+
Pavir.1KG396100.v3.1	+	Pavir.1KG396100.v4.1	+
Pavir.1KG439500.v3.1	-	Pavir.1KG439500.v4.1	-
Pavir.1KG227100.v3.1	-	Pavir.1KG227100.v4.1	-
Pavir.1KG313300.v3.1	+	Pavir.1KG313300.v4.1	+
Pavir.1KG403400.v3.1	+	Pavir.1KG403400.v4.1	+
Pavir.1KG313900.v3.1	-	Pavir.1KG313900.v4.1	-
Pavir.1KG289500.v3.1	+	Pavir.1KG289500.v4.1	+
Pavir.1KG035900.v3.1	+	Pavir.1KG035900.v4.1	+
Pavir.1KG538000.v3.1	+	Pavir.1KG538000.v4.1	+
Pavir.1KG413200.v3.1	+	Pavir.1KG413200.v4.1	+
Pavir.1KG529700.v3.1	-	Pavir.1KG529700.v4.1	-
Pavir.1KG227500.v3.1	-	Pavir.1KG227500.v4.1	-
Pavir.1KG337200.v3.1	+	Pavir.1KG337200.v4.1	+
Pavir.1KG071900.v3.1	-	Pavir.1KG071900.v4.1	-
Pavir.1KG425000.v3.1	+	Pavir.1KG425000.v4.1	+
Pavir.1KG483900.v3.1	+	Pavir.1KG483900.v4.1	+
Pavir.1KG001500.v3.1	+	Pavir.1KG001500.v4.1	+
Pavir.1KG493200.v3.1	-	Pavir.1KG493200.v4.1	-
Pavir.1KG206400.v3.1	-	Pavir.1KG206400.v4.1	-
Pavir.1KG536100.v3.1	+	Pavir.1KG536100.v4.1	+
Pavir.1KG488400.v3.1	+	Pavir.1KG488400.v4.1	+
Pavir.1KG162500.v3.1	+	Pavir.1KG162500.v4.1	-
Pavir.1KG546700.v3.1	+	Pavir.1KG546700.v4.1	+
Pavir.1KG036400.v3.1	+	Pavir.1KG036400.v4.1	+
Pavir.1KG558100.v3.1	+	Pavir.1KG558100.v4.1	+
Pavir.1KG080500.v3.1	-	Pavir.1KG080500.v4.1	-
Pavir.1KG445500.v3.1	-	Pavir.1KG445500.v4.1	-
Pavir.1KG370300.v3.1	-	Pavir.1KG370300.v4.1	-
Pavir.1KG086600.v3.1	+	Pavir.1KG086600.v4.1	+
Pavir.1KG007400.v3.1	+	Pavir.1KG007400.v4.1	+
Pavir.1KG545900.v3.1	+	Pavir.1KG545900.v4.1	+
Pavir.1KG557400.v3.1	-	Pavir.1KG557400.v4.1	-
Pavir.1KG510500.v3.1	-	Pavir.1KG510500.v4.1	-
Pavir.1KG384800.v3.1	-	Pavir.1KG384800.v4.1	-
Pavir.1KG461000.v3.1	+	Pavir.1KG461000.v4.1	+
Pavir.1KG145100.v3.1	+	Pavir.1KG145100.v4.1	-
Pavir.1KG240800.v3.1	+	Pavir.1KG240800.v4.1	+
Pavir.1KG265300.v3.1	+	Pavir.1KG265300.v4.1	+
Pavir.1KG004100.v3.1	+	Pavir.1KG004100.v4.1	+
Pavir.1KG193700.v3.1	-	Pavir.1KG193700.v4.1	+
Pavir.1KG091300.v3.1	+	Pavir.1KG091300.v4.1	+
Pavir.1KG245300.v3.1	-	Pavir.1KG245300.v4.1	-
Pavir.1KG381500.v3.1	-	Pavir.1KG381500.v4.1	-
Pavir.1KG070200.v3.1	+	Pavir.1KG070200.v4.1	+
Pavir.1KG200000.v3.1	-	Pavir.1KG200000.v4.1	-
Pavir.1KG114500.v3.1	+	Pavir.1KG114500.v4.1	-
Pavir.1KG295300.v3.1	+	Pavir.1KG295300.v4.1	+
Pavir.1KG038600.v3.1	+	Pavir.1KG038600.v4.1	+
Pavir.1KG276600.v3.1	+	Pavir.1KG276600.v4.1	+
Pavir.1KG343000.v3.1	-	Pavir.1KG343000.v4.1	-
Pavir.1KG392000.v3.1	-	Pavir.1KG392000.v4.1	-
Pavir.1KG554500.v3.1	-	Pavir.1KG554500.v4.1	-
Pavir.1KG416400.v3.1	-	Pavir.1KG416400.v4.1	-
Pavir.1KG218300.v3.1	-	Pavir.1KG218300.v4.1	-
Pavir.1KG026300.v3.1	+	Pavir.1KG026300.v4.1	+
Pavir.1KG208300.v3.1	+	Pavir.1KG208300.v4.1	+
Pavir.1KG374400.v3.1	-	Pavir.1KG374400.v4.1	-
Pavir.1KG410700.v3.1	+	Pavir.1KG410700.v4.1	+
Pavir.1KG328800.v3.1	+	Pavir.1KG328800.v4.1	+
Pavir.1KG333000.v3.1	-	Pavir.1KG333000.v4.1	-
Pavir.1KG005000.v3.1	+	Pavir.1KG005000.v4.1	+
Pavir.1KG102200.v3.1	+	Pavir.1KG102200.v4.1	+
Pavir.1KG082700.v3.1	+	Pavir.1KG082700.v4.1	+
Pavir.1KG335300.v3.1	-	Pavir.1KG335300.v4.1	-
Pavir.1KG230100.v3.1	+	Pavir.1KG230100.v4.1	+
Pavir.1KG354800.v3.1	-	Pavir.1KG354800.v4.1	-
Pavir.1KG104000.v3.1	-	Pavir.1KG104000.v4.1	-
Pavir.1KG474300.v3.1	-	Pavir.1KG474300.v4.1	-
Pavir.1KG083800.v3.1	-	Pavir.1KG083800.v4.1	-
Pavir.1KG070700.v3.1	+	Pavir.1KG070700.v4.1	+
Pavir.1KG173700.v3.1	-	Pavir.1KG173700.v4.1	+
Pavir.1KG337900.v3.1	-	Pavir.1KG337900.v4.1	-
Pavir.1KG005100.v3.1	-	Pavir.1KG005100.v4.1	-
Pavir.1KG251300.v3.1	-	Pavir.1KG251300.v4.1	-
Pavir.1KG347500.v3.1	+	Pavir.1KG347500.v4.1	+
Pavir.1KG161700.v3.1	-	Pavir.1KG161700.v4.1	+
Pavir.1KG190500.v3.1	+	Pavir.1KG190500.v4.1	-
Pavir.1KG389800.v3.1	+	Pavir.1KG389800.v4.1	+
Pavir.1KG465300.v3.1	-	Pavir.1KG465300.v4.1	-
Pavir.1KG451200.v3.1	+	Pavir.1KG451200.v4.1	+
Pavir.1KG460200.v3.1	-	Pavir.1KG460200.v4.1	-
Pavir.1KG555800.v3.1	+	Pavir.1KG555800.v4.1	+
Pavir.1KG006600.v3.1	+	Pavir.1KG006600.v4.1	+
Pavir.1KG190800.v3.1	-	Pavir.1KG190800.v4.1	+
Pavir.1KG053300.v3.1	-	Pavir.1KG053300.v4.1	-
Pavir.1KG466200.v3.1	-	Pavir.1KG466200.v4.1	-
Pavir.1KG481400.v3.1	+	Pavir.1KG481400.v4.1	+
Pavir.1KG344600.v3.1	+	Pavir.1KG344600.v4.1	+
Pavir.1KG189900.v3.1	-	Pavir.1KG189900.v4.1	+
Pavir.1KG022400.v3.1	+	Pavir.1KG022400.v4.1	+
Pavir.1KG345300.v3.1	-	Pavir.1KG345300.v4.1	-
Pavir.1KG282700.v3.1	-	Pavir.1KG282700.v4.1	-
Pavir.1KG449700.v3.1	-	Pavir.1KG449700.v4.1	-
Pavir.1KG289800.v3.1	+	Pavir.1KG289800.v4.1	+
Pavir.1KG014500.v3.1	+	Pavir.1KG014500.v4.1	+
Pavir.1KG134200.v3.1	-	Pavir.1KG134200.v4.1	+
Pavir.1KG043400.v3.1	+	Pavir.1KG043400.v4.1	+
Pavir.1KG313500.v3.1	-	Pavir.1KG313500.v4.1	-
Pavir.1KG345900.v3.1	+	Pavir.1KG345900.v4.1	+
Pavir.1KG217700.v3.1	-	Pavir.1KG217700.v4.1	-
Pavir.1KG235200.v3.1	-	Pavir.1KG235200.v4.1	-
Pavir.1KG510800.v3.1	-	Pavir.1KG510800.v4.1	-
Pavir.1KG208700.v3.1	+	Pavir.1KG208700.v4.1	+
Pavir.1KG457200.v3.1	-	Pavir.1KG457200.v4.1	-
Pavir.1KG034400.v3.1	+	Pavir.1KG034400.v4.1	+
Pavir.1KG483500.v3.1	+	Pavir.1KG483500.v4.1	+
Pavir.1KG085700.v3.1	-	Pavir.1KG085700.v4.1	-
Pavir.1KG447900.v3.1	-	Pavir.1KG447900.v4.1	-
Pavir.1KG465900.v3.1	+	Pavir.1KG465900.v4.1	+
Pavir.1KG447300.v3.1	+	Pavir.1KG447300.v4.1	+
Pavir.1KG453400.v3.1	-	Pavir.1KG453400.v4.1	-
Pavir.1KG428300.v3.1	-	Pavir.1KG428300.v4.1	-
Pavir.1KG474100.v3.1	+	Pavir.1KG474100.v4.1	+
Pavir.1KG105300.v3.1	-	Pavir.1KG105300.v4.1	-
Pavir.1KG031400.v3.1	+	Pavir.1KG031400.v4.1	+
Pavir.1KG011100.v3.1	-	Pavir.1KG011100.v4.1	-
Pavir.1KG524000.v3.1	-	Pavir.1KG524000.v4.1	+
Pavir.1KG268900.v3.1	-	Pavir.1KG268900.v4.1	-
Pavir.1KG077800.v3.1	-	Pavir.1KG077800.v4.1	-
Pavir.1KG242300.v3.1	-	Pavir.1KG242300.v4.1	-
Pavir.1KG515900.v3.1	+	Pavir.1KG515900.v4.1	-
Pavir.1KG500700.v3.1	+	Pavir.1KG500700.v4.1	+
Pavir.1KG110800.v3.1	-	Pavir.1KG110800.v4.1	-
Pavir.1KG089200.v3.1	+	Pavir.1KG089200.v4.1	+
Pavir.1KG243500.v3.1	-	Pavir.1KG243500.v4.1	-
Pavir.1KG115100.v3.1	-	Pavir.1KG115100.v4.1	+
Pavir.1KG308200.v3.1	-	Pavir.1KG308200.v4.1	-
Pavir.1KG426300.v3.1	-	Pavir.1KG426300.v4.1	-
Pavir.1KG456700.v3.1	+	Pavir.1KG456700.v4.1	+
Pavir.1KG523100.v3.1	-	Pavir.1KG523100.v4.1	+
Pavir.1KG186100.v3.1	-	Pavir.1KG186100.v4.1	+
Pavir.1KG121900.v3.1	+	Pavir.1KG121900.v4.1	-
Pavir.1KG058800.v3.1	+	Pavir.1KG058800.v4.1	+
Pavir.1KG270600.v3.1	-	Pavir.1KG270600.v4.1	-
Pavir.1KG099300.v3.1	-	Pavir.1KG099300.v4.1	-
Pavir.1KG536400.v3.1	-	Pavir.1KG536400.v4.1	-
Pavir.1KG550900.v3.1	-	Pavir.1KG550900.v4.1	-
Pavir.1KG133700.v3.1	+	Pavir.1KG133700.v4.1	-
Pavir.1KG030700.v3.1	-	Pavir.1KG030700.v4.1	-
Pavir.1KG007800.v3.1	+	Pavir.1KG007800.v4.1	+
Pavir.1KG370200.v3.1	+	Pavir.1KG370200.v4.1	+
Pavir.1KG511400.v3.1	+	Pavir.1KG511400.v4.1	+
Pavir.1KG094600.v3.1	+	Pavir.1KG094600.v4.1	+
Pavir.1KG000100.v3.1	+	Pavir.1KG000100.v4.1	+
Pavir.1KG381400.v3.1	-	Pavir.1KG381400.v4.1	-
Pavir.1KG348300.v3.1	-	Pavir.1KG348300.v4.1	-
Pavir.1KG338000.v3.1	+	Pavir.1KG338000.v4.1	+
Pavir.1KG183200.v3.1	+	Pavir.1KG183200.v4.1	-
Pavir.1KG131900.v3.1	+	Pavir.1KG131900.v4.1	-
Pavir.1KG430100.v3.1	-	Pavir.1KG430100.v4.1	-
Pavir.1KG423000.v3.1	+	Pavir.1KG423000.v4.1	+
Pavir.1KG184700.v3.1	+	Pavir.1KG184700.v4.1	-
Pavir.1KG005900.v3.1	+	Pavir.1KG005900.v4.1	+
Pavir.1KG336600.v3.1	-	Pavir.1KG336600.v4.1	-
Pavir.1KG230800.v3.1	+	Pavir.1KG230800.v4.1	+
Pavir.1KG038800.v3.1	+	Pavir.1KG038800.v4.1	+
Pavir.1KG521300.v3.1	-	Pavir.1KG521300.v4.1	+
Pavir.1KG136700.v3.1	+	Pavir.1KG136700.v4.1	-
Pavir.1KG009500.v3.1	+	Pavir.1KG009500.v4.1	+
Pavir.1KG085600.v3.1	+	Pavir.1KG085600.v4.1	+
Pavir.1KG298800.v3.1	+	Pavir.1KG298800.v4.1	+
Pavir.1KG112500.v3.1	-	Pavir.1KG112500.v4.1	-
Pavir.1KG169700.v3.1	+	Pavir.1KG169700.v4.1	-
Pavir.1KG321300.v3.1	+	Pavir.1KG321300.v4.1	+
Pavir.1KG210200.v3.1	+	Pavir.1KG210200.v4.1	+
Pavir.1KG297400.v3.1	-	Pavir.1KG297400.v4.1	-
Pavir.1KG369800.v3.1	-	Pavir.1KG369800.v4.1	-
Pavir.1KG109800.v3.1	-	Pavir.1KG109800.v4.1	-
Pavir.1KG226700.v3.1	+	Pavir.1KG226700.v4.1	+
Pavir.1KG433400.v3.1	+	Pavir.1KG433400.v4.1	+
Pavir.1KG214700.v3.1	-	Pavir.1KG214700.v4.1	-
Pavir.1KG091500.v3.1	-	Pavir.1KG091500.v4.1	-
Pavir.1KG229800.v3.1	-	Pavir.1KG229800.v4.1	-
Pavir.1KG318500.v3.1	-	Pavir.1KG318500.v4.1	-
Pavir.1KG013600.v3.1	-	Pavir.1KG013600.v4.1	-
Pavir.1KG077300.v3.1	+	Pavir.1KG077300.v4.1	+
Pavir.1KG162300.v3.1	-	Pavir.1KG162300.v4.1	+
Pavir.1KG340100.v3.1	+	Pavir.1KG340100.v4.1	+
Pavir.1KG175400.v3.1	-	Pavir.1KG175400.v4.1	+
Pavir.1KG353700.v3.1	-	Pavir.1KG353700.v4.1	-
Pavir.1KG485000.v3.1	-	Pavir.1KG485000.v4.1	-
Pavir.1KG090300.v3.1	+	Pavir.1KG090300.v4.1	+
Pavir.1KG292600.v3.1	+	Pavir.1KG292600.v4.1	+
Pavir.1KG519300.v3.1	+	Pavir.1KG519300.v4.1	-
Pavir.1KG029700.v3.1	-	Pavir.1KG029700.v4.1	-
Pavir.1KG391500.v3.1	+	Pavir.1KG391500.v4.1	+
Pavir.1KG114100.v3.1	+	Pavir.1KG114100.v4.1	-
Pavir.1KG056700.v3.1	+	Pavir.1KG056700.v4.1	+
Pavir.1KG477200.v3.1	+	Pavir.1KG477200.v4.1	+
Pavir.1KG126200.v3.1	-	Pavir.1KG126200.v4.1	+
Pavir.1KG419600.v3.1	+	Pavir.1KG419600.v4.1	+
Pavir.1KG227400.v3.1	-	Pavir.1KG227400.v4.1	-
Pavir.1KG520100.v3.1	+	Pavir.1KG520100.v4.1	-
Pavir.1KG357800.v3.1	-	Pavir.1KG357800.v4.1	-
Pavir.1KG286900.v3.1	+	Pavir.1KG286900.v4.1	+
Pavir.1KG337100.v3.1	+	Pavir.1KG337100.v4.1	+
Pavir.1KG478300.v3.1	+	Pavir.1KG478300.v4.1	+
Pavir.1KG467000.v3.1	+	Pavir.1KG467000.v4.1	+
Pavir.1KG306100.v3.1	-	Pavir.1KG306100.v4.1	-
Pavir.1KG310800.v3.1	+	Pavir.1KG310800.v4.1	+
Pavir.1KG322600.v3.1	+	Pavir.1KG322600.v4.1	+
Pavir.1KG331500.v3.1	-	Pavir.1KG331500.v4.1	-
Pavir.1KG243000.v3.1	-	Pavir.1KG243000.v4.1	-
Pavir.1KG158200.v3.1	-	Pavir.1KG158200.v4.1	+
Pavir.1KG418100.v3.1	-	Pavir.1KG418100.v4.1	-
Pavir.1KG416000.v3.1	-	Pavir.1KG416000.v4.1	-
Pavir.1KG426000.v3.1	-	Pavir.1KG426000.v4.1	-
Pavir.1KG289600.v3.1	+	Pavir.1KG289600.v4.1	+
Pavir.1KG354100.v3.1	-	Pavir.1KG354100.v4.1	-
Pavir.1KG311200.v3.1	-	Pavir.1KG311200.v4.1	-
Pavir.1KG154500.v3.1	-	Pavir.1KG154500.v4.1	+
Pavir.1KG041000.v3.1	+	Pavir.1KG041000.v4.1	+
Pavir.1KG146600.v3.1	-	Pavir.1KG146600.v4.1	+
Pavir.1KG341200.v3.1	-	Pavir.1KG341200.v4.1	-
Pavir.1KG552100.v3.1	-	Pavir.1KG552100.v4.1	-
Pavir.1KG431600.v3.1	-	Pavir.1KG431600.v4.1	-
Pavir.1KG201000.v3.1	-	Pavir.1KG201000.v4.1	-
Pavir.1KG234500.v3.1	+	Pavir.1KG234500.v4.1	+
Pavir.1KG394500.v3.1	+	Pavir.1KG394500.v4.1	+
Pavir.1KG213900.v3.1	-	Pavir.1KG213900.v4.1	-
Pavir.1KG208800.v3.1	+	Pavir.1KG208800.v4.1	+
Pavir.1KG330000.v3.1	-	Pavir.1KG330000.v4.1	-
Pavir.1KG153400.v3.1	+	Pavir.1KG153400.v4.1	-
Pavir.1KG257600.v3.1	-	Pavir.1KG257600.v4.1	-
Pavir.1KG131200.v3.1	+	Pavir.1KG131200.v4.1	-
Pavir.1KG248500.v3.1	+	Pavir.1KG248500.v4.1	+
Pavir.1KG150600.v3.1	+	Pavir.1KG150600.v4.1	-
Pavir.1KG347000.v3.1	-	Pavir.1KG347000.v4.1	-
Pavir.1KG071200.v3.1	+	Pavir.1KG071200.v4.1	+
Pavir.1KG365100.v3.1	-	Pavir.1KG365100.v4.1	-
Pavir.1KG542900.v3.1	+	Pavir.1KG542900.v4.1	+
Pavir.1KG352400.v3.1	+	Pavir.1KG352400.v4.1	+
Pavir.1KG376500.v3.1	+	Pavir.1KG376500.v4.1	+
Pavir.1KG371000.v3.1	-	Pavir.1KG371000.v4.1	-
Pavir.1KG225400.v3.1	-	Pavir.1KG225400.v4.1	-
Pavir.1KG103300.v3.1	+	Pavir.1KG103300.v4.1	+
Pavir.1KG529800.v3.1	-	Pavir.1KG529800.v4.1	-
Pavir.1KG507400.v3.1	+	Pavir.1KG507400.v4.1	+
Pavir.1KG216100.v3.1	-	Pavir.1KG216100.v4.1	-
Pavir.1KG252300.v3.1	-	Pavir.1KG252300.v4.1	-
Pavir.1KG553300.v3.1	-	Pavir.1KG553300.v4.1	-
Pavir.1KG284300.v3.1	-	Pavir.1KG284300.v4.1	-
Pavir.1KG346800.v3.1	+	Pavir.1KG346800.v4.1	+
Pavir.1KG293300.v3.1	+	Pavir.1KG293300.v4.1	+
Pavir.1KG393800.v3.1	-	Pavir.1KG393800.v4.1	-
Pavir.1KG193000.v3.1	+	Pavir.1KG193000.v4.1	-
Pavir.1KG385300.v3.1	+	Pavir.1KG385300.v4.1	+
Pavir.1KG476000.v3.1	+	Pavir.1KG476000.v4.1	+
Pavir.1KG199900.v3.1	+	Pavir.1KG199900.v4.1	+
Pavir.1KG384500.v3.1	+	Pavir.1KG384500.v4.1	+
Pavir.1KG234900.v3.1	-	Pavir.1KG234900.v4.1	-
Pavir.1KG309700.v3.1	+	Pavir.1KG309700.v4.1	+
Pavir.1KG450100.v3.1	-	Pavir.1KG450100.v4.1	-
Pavir.1KG345800.v3.1	-	Pavir.1KG345800.v4.1	-
Pavir.1KG152000.v3.1	+	Pavir.1KG152000.v4.1	-
Pavir.1KG237700.v3.1	+	Pavir.1KG237700.v4.1	+
Pavir.1KG373500.v3.1	+	Pavir.1KG373500.v4.1	+
Pavir.1KG071000.v3.1	-	Pavir.1KG071000.v4.1	-
Pavir.1KG192800.v3.1	-	Pavir.1KG192800.v4.1	+
Pavir.1KG319000.v3.1	+	Pavir.1KG319000.v4.1	+
Pavir.1KG224700.v3.1	-	Pavir.1KG224700.v4.1	-
Pavir.1KG309400.v3.1	-	Pavir.1KG309400.v4.1	-
Pavir.1KG009000.v3.1	-	Pavir.1KG009000.v4.1	-
Pavir.1KG544200.v3.1	+	Pavir.1KG544200.v4.1	+
Pavir.1KG318000.v3.1	+	Pavir.1KG318000.v4.1	+
Pavir.1KG381700.v3.1	+	Pavir.1KG381700.v4.1	+
Pavir.1KG016500.v3.1	+	Pavir.1KG016500.v4.1	+
Pavir.1KG188600.v3.1	-	Pavir.1KG188600.v4.1	+
Pavir.1KG518000.v3.1	-	Pavir.1KG518000.v4.1	+
Pavir.1KG298400.v3.1	-	Pavir.1KG298400.v4.1	-
Pavir.1KG159000.v3.1	+	Pavir.1KG159000.v4.1	-
Pavir.1KG403000.v3.1	-	Pavir.1KG403000.v4.1	-
Pavir.1KG081800.v3.1	+	Pavir.1KG081800.v4.1	+
Pavir.1KG033300.v3.1	-	Pavir.1KG033300.v4.1	-
Pavir.1KG245800.v3.1	+	Pavir.1KG245800.v4.1	+
Pavir.1KG030500.v3.1	+	Pavir.1KG030500.v4.1	+
Pavir.1KG164100.v3.1	-	Pavir.1KG164100.v4.1	+
Pavir.1KG137100.v3.1	+	Pavir.1KG137100.v4.1	-
Pavir.1KG504900.v3.1	-	Pavir.1KG504900.v4.1	-
Pavir.1KG001800.v3.1	+	Pavir.1KG001800.v4.1	+
Pavir.1KG355000.v3.1	+	Pavir.1KG355000.v4.1	+
Pavir.1KG154700.v3.1	-	Pavir.1KG154700.v4.1	+
Pavir.1KG274400.v3.1	-	Pavir.1KG274400.v4.1	-
Pavir.1KG303100.v3.1	-	Pavir.1KG303100.v4.1	-
Pavir.1KG237900.v3.1	-	Pavir.1KG237900.v4.1	-
Pavir.1KG371100.v3.1	+	Pavir.1KG371100.v4.1	+
Pavir.1KG335000.v3.1	+	Pavir.1KG335000.v4.1	+
Pavir.1KG509600.v3.1	+	Pavir.1KG509600.v4.1	+
Pavir.1KG502800.v3.1	-	Pavir.1KG502800.v4.1	-
Pavir.1KG534300.v3.1	-	Pavir.1KG534300.v4.1	-
Pavir.1KG269400.v3.1	-	Pavir.1KG269400.v4.1	-
Pavir.1KG327500.v3.1	-	Pavir.1KG327500.v4.1	-
Pavir.1KG296100.v3.1	+	Pavir.1KG296100.v4.1	+
Pavir.1KG127000.v3.1	-	Pavir.1KG127000.v4.1	+
Pavir.1KG153500.v3.1	+	Pavir.1KG153500.v4.1	-
Pavir.1KG242900.v3.1	+	Pavir.1KG242900.v4.1	+
Pavir.1KG197700.v3.1	-	Pavir.1KG197700.v4.1	-
Pavir.1KG361500.v3.1	+	Pavir.1KG361500.v4.1	+
Pavir.1KG392700.v3.1	+	Pavir.1KG392700.v4.1	+
Pavir.1KG500600.v3.1	+	Pavir.1KG500600.v4.1	+
Pavir.1KG368800.v3.1	-	Pavir.1KG368800.v4.1	-
Pavir.1KG499900.v3.1	-	Pavir.1KG499900.v4.1	-
Pavir.1KG546100.v3.1	-	Pavir.1KG546100.v4.1	-
Pavir.1KG276700.v3.1	-	Pavir.1KG276700.v4.1	-
Pavir.1KG441900.v3.1	+	Pavir.1KG441900.v4.1	+
Pavir.1KG172400.v3.1	-	Pavir.1KG172400.v4.1	+
Pavir.1KG363600.v3.1	+	Pavir.1KG363600.v4.1	+
Pavir.1KG072600.v3.1	+	Pavir.1KG072600.v4.1	+
Pavir.1KG323100.v3.1	+	Pavir.1KG323100.v4.1	+
Pavir.1KG272400.v3.1	+	Pavir.1KG272400.v4.1	+
Pavir.1KG215200.v3.1	+	Pavir.1KG215200.v4.1	+
Pavir.1KG401100.v3.1	-	Pavir.1KG401100.v4.1	-
Pavir.1KG216300.v3.1	+	Pavir.1KG216300.v4.1	+
Pavir.1KG266800.v3.1	-	Pavir.1KG266800.v4.1	-
Pavir.1KG503800.v3.1	+	Pavir.1KG503800.v4.1	+
Pavir.1KG160800.v3.1	+	Pavir.1KG160800.v4.1	-
Pavir.1KG387500.v3.1	+	Pavir.1KG387500.v4.1	+
Pavir.1KG539400.v3.1	+	Pavir.1KG539400.v4.1	+
Pavir.1KG004000.v3.1	-	Pavir.1KG004000.v4.1	-
Pavir.1KG347100.v3.1	+	Pavir.1KG347100.v4.1	+
Pavir.1KG379300.v3.1	+	Pavir.1KG379300.v4.1	+
Pavir.1KG200600.v3.1	+	Pavir.1KG200600.v4.1	+
Pavir.1KG061500.v3.1	+	Pavir.1KG061500.v4.1	+
Pavir.1KG149800.v3.1	-	Pavir.1KG149800.v4.1	+
Pavir.1KG498700.v3.1	+	Pavir.1KG498700.v4.1	+
Pavir.1KG556300.v3.1	+	Pavir.1KG556300.v4.1	+
Pavir.1KG122700.v3.1	+	Pavir.1KG122700.v4.1	-
Pavir.1KG405400.v3.1	+	Pavir.1KG405400.v4.1	+
Pavir.1KG075000.v3.1	+	Pavir.1KG075000.v4.1	+
Pavir.1KG541700.v3.1	+	Pavir.1KG541700.v4.1	+
Pavir.1KG320600.v3.1	-	Pavir.1KG320600.v4.1	-
Pavir.1KG399600.v3.1	-	Pavir.1KG399600.v4.1	-
Pavir.1KG150700.v3.1	-	Pavir.1KG150700.v4.1	+
Pavir.1KG516300.v3.1	-	Pavir.1KG516300.v4.1	+
Pavir.1KG316500.v3.1	-	Pavir.1KG316500.v4.1	-
Pavir.1KG315400.v3.1	+	Pavir.1KG315400.v4.1	+
Pavir.1KG410000.v3.1	+	Pavir.1KG410000.v4.1	+
Pavir.1KG473700.v3.1	-	Pavir.1KG473700.v4.1	-
Pavir.1KG509700.v3.1	+	Pavir.1KG509700.v4.1	+
Pavir.1KG362700.v3.1	-	Pavir.1KG362700.v4.1	-
Pavir.1KG520400.v3.1	+	Pavir.1KG520400.v4.1	-
Pavir.1KG105800.v3.1	-	Pavir.1KG105800.v4.1	-
Pavir.1KG351500.v3.1	-	Pavir.1KG351500.v4.1	-
Pavir.1KG418200.v3.1	-	Pavir.1KG418200.v4.1	-
Pavir.1KG291300.v3.1	+	Pavir.1KG291300.v4.1	+
Pavir.1KG530900.v3.1	+	Pavir.1KG530900.v4.1	+
Pavir.1KG448900.v3.1	+	Pavir.1KG448900.v4.1	+
Pavir.1KG363900.v3.1	+	Pavir.1KG363900.v4.1	+
Pavir.1KG116700.v3.1	-	Pavir.1KG116700.v4.1	+
Pavir.1KG350000.v3.1	-	Pavir.1KG350000.v4.1	-
Pavir.1KG026800.v3.1	+	Pavir.1KG026800.v4.1	+
Pavir.1KG451000.v3.1	+	Pavir.1KG451000.v4.1	+
Pavir.1KG220100.v3.1	-	Pavir.1KG220100.v4.1	-
Pavir.1KG462300.v3.1	+	Pavir.1KG462300.v4.1	+
Pavir.1KG164700.v3.1	-	Pavir.1KG164700.v4.1	+
Pavir.1KG036200.v3.1	+	Pavir.1KG036200.v4.1	+
Pavir.1KG089400.v3.1	-	Pavir.1KG089400.v4.1	-
Pavir.1KG223500.v3.1	-	Pavir.1KG223500.v4.1	-
Pavir.1KG215700.v3.1	-	Pavir.1KG215700.v4.1	-
Pavir.1KG075400.v3.1	+	Pavir.1KG075400.v4.1	+
Pavir.1KG238700.v3.1	+	Pavir.1KG238700.v4.1	+
Pavir.1KG095500.v3.1	-	Pavir.1KG095500.v4.1	-
Pavir.1KG217100.v3.1	-	Pavir.1KG217100.v4.1	-
Pavir.1KG250400.v3.1	+	Pavir.1KG250400.v4.1	+
Pavir.1KG029100.v3.1	+	Pavir.1KG029100.v4.1	+
Pavir.1KG518200.v3.1	+	Pavir.1KG518200.v4.1	-
Pavir.1KG292800.v3.1	+	Pavir.1KG292800.v4.1	+
Pavir.1KG029900.v3.1	+	Pavir.1KG029900.v4.1	+
Pavir.1KG425100.v3.1	+	Pavir.1KG425100.v4.1	+
Pavir.1KG396200.v3.1	+	Pavir.1KG396200.v4.1	+
Pavir.1KG149700.v3.1	+	Pavir.1KG149700.v4.1	-
Pavir.1KG470500.v3.1	-	Pavir.1KG470500.v4.1	-
Pavir.1KG195000.v3.1	+	Pavir.1KG195000.v4.1	-
Pavir.1KG357200.v3.1	-	Pavir.1KG357200.v4.1	-
Pavir.1KG406900.v3.1	-	Pavir.1KG406900.v4.1	-
Pavir.1KG001700.v3.1	+	Pavir.1KG001700.v4.1	+
Pavir.1KG306600.v3.1	+	Pavir.1KG306600.v4.1	+
Pavir.1KG514900.v3.1	+	Pavir.1KG514900.v4.1	+
Pavir.1KG540800.v3.1	+	Pavir.1KG540800.v4.1	+
Pavir.1KG162900.v3.1	+	Pavir.1KG162900.v4.1	-
Pavir.1KG396900.v3.1	+	Pavir.1KG396900.v4.1	+
Pavir.1KG184900.v3.1	+	Pavir.1KG184900.v4.1	-
Pavir.1KG036300.v3.1	-	Pavir.1KG036300.v4.1	-
Pavir.1KG507200.v3.1	-	Pavir.1KG507200.v4.1	-
Pavir.1KG503200.v3.1	-	Pavir.1KG503200.v4.1	-
Pavir.1KG145300.v3.1	+	Pavir.1KG145300.v4.1	-
Pavir.1KG382000.v3.1	-	Pavir.1KG382000.v4.1	-
Pavir.1KG290300.v3.1	+	Pavir.1KG290300.v4.1	+
Pavir.1KG198700.v3.1	+	Pavir.1KG198700.v4.1	+
Pavir.1KG318900.v3.1	+	Pavir.1KG318900.v4.1	+
Pavir.1KG021100.v3.1	+	Pavir.1KG021100.v4.1	+
Pavir.1KG480100.v3.1	+	Pavir.1KG480100.v4.1	+
Pavir.1KG097900.v3.1	-	Pavir.1KG097900.v4.1	-
Pavir.1KG424300.v3.1	-	Pavir.1KG424300.v4.1	-
Pavir.1KG476400.v3.1	-	Pavir.1KG476400.v4.1	-
Pavir.1KG074300.v3.1	-	Pavir.1KG074300.v4.1	-
Pavir.1KG513000.v3.1	-	Pavir.1KG513000.v4.1	-
Pavir.1KG424200.v3.1	-	Pavir.1KG424200.v4.1	-
Pavir.1KG420200.v3.1	+	Pavir.1KG420200.v4.1	+
Pavir.1KG128200.v3.1	-	Pavir.1KG128200.v4.1	+
Pavir.1KG296900.v3.1	-	Pavir.1KG296900.v4.1	-
Pavir.1KG525300.v3.1	+	Pavir.1KG525300.v4.1	-
Pavir.1KG213700.v3.1	-	Pavir.1KG213700.v4.1	-
Pavir.1KG090900.v3.1	+	Pavir.1KG090900.v4.1	+
Pavir.1KG111000.v3.1	-	Pavir.1KG111000.v4.1	-
Pavir.1KG059300.v3.1	+	Pavir.1KG059300.v4.1	+
Pavir.1KG466600.v3.1	-	Pavir.1KG466600.v4.1	-
Pavir.1KG056000.v3.1	-	Pavir.1KG056000.v4.1	-
Pavir.1KG090400.v3.1	+	Pavir.1KG090400.v4.1	+
Pavir.1KG556500.v3.1	+	Pavir.1KG556500.v4.1	+
Pavir.1KG226900.v3.1	+	Pavir.1KG226900.v4.1	+
Pavir.1KG321700.v3.1	-	Pavir.1KG321700.v4.1	-
Pavir.1KG407900.v3.1	+	Pavir.1KG407900.v4.1	+
Pavir.1KG172500.v3.1	-	Pavir.1KG172500.v4.1	+
Pavir.1KG035000.v3.1	-	Pavir.1KG035000.v4.1	-
Pavir.1KG107600.v3.1	-	Pavir.1KG107600.v4.1	-
Pavir.1KG356200.v3.1	+	Pavir.1KG356200.v4.1	+
Pavir.1KG315200.v3.1	+	Pavir.1KG315200.v4.1	+
Pavir.1KG078500.v3.1	+	Pavir.1KG078500.v4.1	+
Pavir.1KG168800.v3.1	+	Pavir.1KG168800.v4.1	-
[truncated: 89,839 more rows]
