# Supplementary material for: Revealing the transcriptomic complexity of switchgrass by PacBio long-read sequencing
Source: Biotechnol Biofuels. 2018 Jun 20;11:170. doi: 10.1186/s13068-018-1167-z (PMC6009963; doi:10.1186/s13068-018-1167-z)
Supplement: Supplementary file 7 — Additional file 7. Mapping between the corresponding transcripts in Pvir_3 and v4. [file 13068_2018_1167_MOESM7_ESM.xlsx]

## Sheet: Final_transcript_mapping_v43
Transcript_v3	Transcript_v3_chromosome	Transcript_v3_start	Transcript_v3_end	Transcript_v4	Transcript_v4_chromosome	Transcript_v4_start	Transcript_v4_end	Type
asmbl_12620	Chr01N	92808642	92812468	asmbl_12537	Chr01N	92511482	92521133	same
asmbl_63192	Chr06K	46809755	46817410	asmbl_63208	Chr06K	46598913	46603484	same
asmbl_49284	Chr05K	74641851	74642184	asmbl_49296	Chr05K	74576088	74576110	same
asmbl_88614	Chr09K	50827483	50834221	asmbl_88659	Chr09K	50384263	50403485	same
asmbl_24105	Chr02N	74222190	74225967	asmbl_24376	Chr02N	74137538	74139589	same
asmbl_47202	Chr05K	25661014	25664448	asmbl_47211	Chr05K	25616146	25617983	same
asmbl_72103	Chr07K	66026716	66027903	asmbl_72102	Chr07K	66028561	66029840	same
asmbl_87643	Chr09K	30529011	30529806	asmbl_88073	Chr09K	34460047	34500959	same
asmbl_20935	Chr02N	15036149	15039357	asmbl_20955	Chr02N	14943011	14943761	same
asmbl_41713	Chr04N	3966941	3969615	asmbl_41721	Chr04N	3895006	3898978	same
asmbl_80823	Chr08K	65014841	65028074	asmbl_80818	Chr08K	65014954	65028168	same
asmbl_105648	scaffold_4155	10640	11067	asmbl_105651	scaffold_415	27213	27689	same
asmbl_38282	Chr04K	15091820	15094425	asmbl_39345	Chr04K	12267666	12278246	same
asmbl_82552	Chr08N	11540087	11541417	asmbl_82549	Chr08N	11868958	11872470	same
asmbl_40839	Chr04K	57960281	57961784	asmbl_40844	Chr04K	57931997	57935206	same
asmbl_81738	Chr08N	701665	714753	asmbl_81736	Chr08N	736592	742779	same
asmbl_64153	Chr06K	64348353	64349844	asmbl_64167	Chr06K	63726095	63731256	same
asmbl_48819	Chr05K	65820796	65821863	asmbl_48830	Chr05K	65153470	65164779	same
asmbl_63655	Chr06K	56413527	56415032	asmbl_63670	Chr06K	56241020	56241299	same
asmbl_99002	Chr09N	88942547	88944881	asmbl_99006	Chr09N	88951526	88954742	same
asmbl_73935	Chr07N	18194763	18205904	asmbl_73938	Chr07N	18150877	18165876	same
asmbl_90610	Chr09K	72708689	72719638	asmbl_90613	Chr09K	72706307	72717553	same
asmbl_64135	Chr06K	63474712	63475429	asmbl_64149	Chr06K	63373200	63376270	same
asmbl_55526	Chr05N	19750044	19756450	asmbl_55539	Chr05N	19704436	19707916	same
asmbl_25603	Chr02N	88819531	88828084	asmbl_25620	Chr02N	88751734	88758842	same
asmbl_43271	Chr04N	29839489	29841410	asmbl_43651	Chr04N	35838202	35843062	same
asmbl_15197	Chr02K	29726528	29726745	asmbl_15969	Chr02K	26992350	26997889	same
asmbl_64461	Chr06K	67999645	68001004	asmbl_64475	Chr06K	67911325	67911745	same
asmbl_12243	Chr01N	90003804	90008014	asmbl_12920	Chr01N	89599446	89615554	same
asmbl_92873	Chr09K	86792212	86797339	asmbl_91898	Chr09K	87423263	87426131	same
asmbl_25714	Chr02N	89513581	89516501	asmbl_25731	Chr02N	89462256	89462788	same
asmbl_85470	Chr09K	3532800	3537056	asmbl_85466	Chr09K	3551489	3556984	same
asmbl_66194	Chr06N	21683364	21686493	asmbl_67010	Chr06N	22850242	22854248	same
asmbl_18502	Chr02K	81990425	81993246	asmbl_18526	Chr02K	81722204	81728643	same
asmbl_94355	Chr09N	10454918	10456766	asmbl_94364	Chr09N	10401634	10404306	same
asmbl_58971	Chr05N	81982752	81984872	asmbl_58604	Chr05N	82610145	82619636	same
asmbl_27694	Chr03K	1917057	1923188	asmbl_27713	Chr03K	1875577	1879221	same
asmbl_29578	Chr03K	17724714	17728065	asmbl_29590	Chr03K	17629234	17632368	same
asmbl_70024	Chr07K	45074882	45081464	asmbl_70024	Chr07K	45074882	45081464	same
asmbl_75470	Chr07N	47733967	47735484	asmbl_75813	Chr07N	47648166	47649036	same
asmbl_25457	Chr02N	87806331	87810238	asmbl_25473	Chr02N	87751154	87756151	same
asmbl_33891	Chr03N	2225037	2227653	asmbl_33900	Chr03N	2154722	2160476	same
asmbl_8542	Chr01N	28552246	28552397	asmbl_8547	Chr01N	28522730	28524494	same
asmbl_24770	Chr02N	80471835	80476394	asmbl_24787	Chr02N	80356126	80362524	same
asmbl_11542	Chr01N	83941713	83944639	asmbl_11362	Chr01N	83629200	83635760	same
asmbl_94470	Chr09N	11190510	11206167	asmbl_94478	Chr09N	11182308	11186319	same
asmbl_79908	Chr08K	31531883	31533102	asmbl_79903	Chr08K	31780643	31781197	same
asmbl_69938	Chr07K	41789780	41792760	asmbl_69542	Chr07K	42031042	42033643	same
asmbl_58449	Chr05N	76765541	76776304	asmbl_58463	Chr05N	76708848	76711124	same
asmbl_59569	Chr05N	88054692	88063195	asmbl_59583	Chr05N	87995595	88008388	same
asmbl_15314	Chr02K	33883133	33886359	asmbl_15847	Chr02K	28207025	28210502	same
asmbl_40360	Chr04K	53012149	53012866	asmbl_40366	Chr04K	52927944	52931513	same
asmbl_103879	scaffold_183	45067	50218	asmbl_103884	scaffold_183	45067	50470	same
asmbl_97649	Chr09N	63758443	63768318	asmbl_97654	Chr09N	63609932	63610812	same
asmbl_80124	Chr08K	42639031	42641918	asmbl_80120	Chr08K	42654545	42655126	same
asmbl_76164	Chr07N	55734533	55735889	asmbl_76500	Chr07N	55277838	55279038	same
asmbl_62065	Chr06K	13043545	13047108	asmbl_62081	Chr06K	12819749	12825957	same
asmbl_34269	Chr03N	5957162	5959771	asmbl_34048	Chr03N	5885272	5890094	same
asmbl_30491	Chr03K	32904952	32910174	asmbl_30344	Chr03K	26164266	26166695	same
asmbl_23603	Chr02N	66854074	66854917	asmbl_23406	Chr02N	62553031	62555419	same
asmbl_54051	Chr05N	761259	761666	asmbl_53946	Chr05N	629188	631274	same
asmbl_102286	Chr09N	117688559	117694057	asmbl_101479	Chr09N	120353800	120361565	same
asmbl_71837	Chr07K	63040582	63045708	asmbl_71836	Chr07K	63040700	63041874	same
asmbl_77431	Chr07N	65369172	65370022	asmbl_77012	Chr07N	65476816	65480499	same
asmbl_59365	Chr05N	86771939	86777664	asmbl_59379	Chr05N	86711057	86711077	same
asmbl_15600	Chr02K	41277148	41278681	asmbl_15564	Chr02K	30430725	30437575	same
asmbl_14766	Chr02K	18129638	18132150	asmbl_14775	Chr02K	18025224	18029109	same
asmbl_13045	Chr01N	96262002	96284179	asmbl_13322	Chr01N	96148850	96151213	same
asmbl_97161	Chr09N	53615662	53619241	asmbl_97167	Chr09N	53580114	53586102	same
asmbl_55743	Chr05N	21583662	21586878	asmbl_55756	Chr05N	21354109	21354942	same
asmbl_78265	Chr08K	1889835	1894685	asmbl_78259	Chr08K	1895382	1898368	same
asmbl_35604	Chr03N	36630930	36631697	asmbl_35615	Chr03N	36171012	36171861	same
asmbl_61575	Chr06K	8015885	8033298	asmbl_61591	Chr06K	7887303	7902211	same
asmbl_29109	Chr03K	14191956	14195234	asmbl_29128	Chr03K	14036897	14039256	same
asmbl_88467	Chr09K	49733676	49735931	asmbl_88803	Chr09K	49012117	49013995	same
asmbl_3738	Chr01K	58715408	58718764	asmbl_3740	Chr01K	58709545	58710918	same
asmbl_46283	Chr05K	15273392	15274685	asmbl_46293	Chr05K	15180040	15185424	same
asmbl_1679	Chr01K	18115622	18116325	asmbl_2007	Chr01K	15398236	15402382	same
asmbl_78329	Chr08K	2306398	2311422	asmbl_78323	Chr08K	2340228	2342589	same
asmbl_15596	Chr02K	41277150	41282084	asmbl_15560	Chr02K	30424523	30430160	same
asmbl_64819	Chr06K	71154806	71158758	asmbl_64834	Chr06K	71056695	71058768	same
asmbl_28785	Chr03K	10939466	10941175	asmbl_28804	Chr03K	10872111	10876173	same
asmbl_49934	Chr05K	79859802	79860402	asmbl_49685	Chr05K	81874402	81884143	same
asmbl_56238	Chr05N	28530672	28536921	asmbl_56251	Chr05N	28493615	28494536	same
asmbl_99480	Chr09N	94443947	94447305	asmbl_99427	Chr09N	93888168	93890283	same
asmbl_94727	Chr09N	13186211	13186878	asmbl_94735	Chr09N	13139395	13144438	same
asmbl_49265	Chr05K	74509126	74510070	asmbl_49278	Chr05K	74368514	74370923	same
asmbl_63331	Chr06K	50004587	50004919	asmbl_63347	Chr06K	49875745	49882719	same
asmbl_8747	Chr01N	31446314	31447941	asmbl_8752	Chr01N	31308212	31314435	same
asmbl_25982	Chr02N	92308186	92311246	asmbl_25998	Chr02N	92123441	92127821	same
asmbl_14712	Chr02K	17558384	17576263	asmbl_14722	Chr02K	17531045	17537657	same
asmbl_59607	Chr05N	88291157	88294025	asmbl_59621	Chr05N	88176082	88184773	same
asmbl_60131	Chr05N	91891999	91896945	asmbl_60145	Chr05N	91744470	91749423	same
asmbl_100554	Chr09N	102705317	102716625	asmbl_99852	Chr09N	105232542	105239050	same
asmbl_15083	Chr02K	24429846	24430660	asmbl_15093	Chr02K	24242422	24242959	same
asmbl_49901	Chr05K	78984062	78985000	asmbl_49722	Chr05K	81560063	81562909	same
asmbl_82364	Chr08N	9309370	9330983	asmbl_82361	Chr08N	9320952	9330980	same
asmbl_66699	Chr06N	39524406	39545665	asmbl_66293	Chr06N	38430337	38435797	same
asmbl_86638	Chr09K	13773478	13775095	asmbl_86569	Chr09K	14018839	14022719	same
asmbl_86303	Chr09K	11822349	11829228	asmbl_86234	Chr09K	11539494	11548654	same
asmbl_95911	Chr09N	25641363	25644217	asmbl_95918	Chr09N	25571964	25573735	same
asmbl_95923	Chr09N	25701520	25706115	asmbl_95930	Chr09N	25679599	25683017	same
asmbl_32008	Chr03K	52825393	52826917	asmbl_32273	Chr03K	51775551	51790979	same
asmbl_63311	Chr06K	49727386	49727636	asmbl_63327	Chr06K	49522906	49523627	same
asmbl_10866	Chr01N	75273218	75276124	asmbl_10976	Chr01N	75462230	75465567	same
asmbl_30166	Chr03K	26776275	26776825	asmbl_31667	Chr03K	23551381	23560694	same
asmbl_103419	scaffold_14571	907	1641	asmbl_103426	scaffold_145	47845	48851	same
asmbl_38223	Chr04K	12116132	12123555	asmbl_39415	Chr04K	11693641	11703037	same
asmbl_79116	Chr08K	16199432	16200482	asmbl_79111	Chr08K	16409636	16412331	same
asmbl_70351	Chr07K	47832138	47832959	asmbl_70352	Chr07K	47826147	47830104	same
asmbl_18475	Chr02K	81722148	81728648	asmbl_18499	Chr02K	81557789	81566894	same
asmbl_87148	Chr09K	21568890	21569476	asmbl_86913	Chr09K	22265052	22273401	same
asmbl_58626	Chr05N	78824985	78834558	asmbl_58941	Chr05N	80302880	80304180	same
asmbl_34020	Chr03N	4395976	4401323	asmbl_34296	Chr03N	4133673	4139614	same
asmbl_20392	Chr02N	6061992	6065401	asmbl_20412	Chr02N	5966099	5967378	same
asmbl_106777	scaffold_7420	0	5011	asmbl_106780	scaffold_741	13632	13818	same
asmbl_81971	Chr08N	3627642	3628175	asmbl_81969	Chr08N	3757343	3760369	same
asmbl_17893	Chr02K	75928925	75934244	asmbl_17602	Chr02K	76108109	76109425	same
asmbl_33782	Chr03N	1571822	1577232	asmbl_33791	Chr03N	1477783	1478573	same
asmbl_45625	Chr05K	7951905	7956020	asmbl_45634	Chr05K	7911507	7914945	same
asmbl_58558	Chr05N	77926362	77927183	asmbl_59017	Chr05N	77704476	77705497	same
asmbl_8768	Chr01N	31894222	31907410	asmbl_8773	Chr01N	31747830	31780783	same
asmbl_71350	Chr07K	58340140	58342457	asmbl_71349	Chr07K	58348441	58354299	same
asmbl_20993	Chr02N	16059953	16061155	asmbl_21013	Chr02N	15836753	15843278	same
asmbl_35354	Chr03N	27208655	27210123	asmbl_35366	Chr03N	26958034	26960033	same
asmbl_103358	scaffold_140	26744	30559	asmbl_103365	scaffold_1392	121	10190	same
asmbl_62046	Chr06K	12819906	12826097	asmbl_62062	Chr06K	12546068	12549254	same
asmbl_24109	Chr02N	74269390	74271067	asmbl_24372	Chr02N	74147553	74152851	same
asmbl_83074	Chr08N	26084578	26085320	asmbl_82723	Chr08N	31194764	31199096	same
asmbl_104155	scaffold_20596	676	1300	asmbl_104161	scaffold_20502	0	204	same
asmbl_26898	Chr02N	100742903	100750663	asmbl_27283	Chr02N	100988052	100991828	same
asmbl_19827	Chr02K	92714158	92716500	asmbl_19843	Chr02K	92941645	92948228	same
asmbl_39282	Chr04K	35641453	35642842	asmbl_38592	Chr04K	34020442	34024745	same
asmbl_80239	Chr08K	47443116	47444874	asmbl_80235	Chr08K	47635964	47637603	same
asmbl_37024	Chr04K	758407	759605	asmbl_37167	Chr04K	280193	285732	same
asmbl_68475	Chr06N	78471740	78472454	asmbl_68478	Chr06N	78431089	78433602	same
asmbl_70145	Chr07K	46413199	46417827	asmbl_70145	Chr07K	46413199	46417827	same
asmbl_33035	Chr03K	68605880	68612459	asmbl_33047	Chr03K	68436403	68442234	same
asmbl_56567	Chr05N	35231997	35237272	asmbl_56580	Chr05N	35077995	35079715	same
asmbl_24205	Chr02N	75098401	75100812	asmbl_24276	Chr02N	75114775	75119561	same
asmbl_75415	Chr07N	47092584	47093435	asmbl_75012	Chr07N	47159096	47159785	same
asmbl_68381	Chr06N	77594014	77598728	asmbl_68384	Chr06N	77591699	77599873	same
asmbl_42489	Chr04N	14613375	14617625	asmbl_42333	Chr04N	13211633	13213679	same
asmbl_63100	Chr06K	44829601	44834017	asmbl_63116	Chr06K	42583103	42583497	same
asmbl_48034	Chr05K	44671169	44677121	asmbl_48042	Chr05K	43968640	43968662	same
asmbl_42623	Chr04N	15927074	15932121	asmbl_42188	Chr04N	16759516	16765665	same
asmbl_25730	Chr02N	89711425	89714132	asmbl_25747	Chr02N	89501277	89504850	same
asmbl_55391	Chr05N	17958775	17961492	asmbl_55404	Chr05N	17873982	17882337	same
asmbl_79200	Chr08K	19134488	19135668	asmbl_79195	Chr08K	19162239	19166355	same
asmbl_74306	Chr07N	27425967	27426553	asmbl_74307	Chr07N	27418463	27422246	same
asmbl_99327	Chr09N	92750326	92752726	asmbl_100473	Chr09N	92665545	92666138	same
asmbl_38342	Chr04K	15994617	15998926	asmbl_39281	Chr04K	12667783	12673809	same
asmbl_15606	Chr02K	41290899	41294790	asmbl_15555	Chr02K	30445305	30451397	same
asmbl_81127	Chr08K	72077303	72084731	asmbl_81124	Chr08K	72077303	72083088	same
asmbl_50113	Chr05K	81926499	81932326	asmbl_49501	Chr05K	83030558	83036943	same
asmbl_33225	Chr03K	70270887	70275892	asmbl_33235	Chr03K	70189650	70194712	same
asmbl_11008	Chr01N	76468867	76475125	asmbl_11060	Chr01N	76669651	76674644	same
asmbl_5416	Chr01K	73064056	73065955	asmbl_5420	Chr01K	73005396	73010221	same
asmbl_47014	Chr05K	23603605	23608199	asmbl_47023	Chr05K	23573473	23582828	same
asmbl_32803	Chr03K	65235796	65238115	asmbl_31209	Chr03K	65247460	65248262	same
asmbl_54793	Chr05N	8603048	8604341	asmbl_54788	Chr05N	8630077	8633883	same
asmbl_37245	Chr04K	2789063	2792366	asmbl_37254	Chr04K	2699611	2704820	same
asmbl_433	Chr01K	3404855	3409022	asmbl_430	Chr01K	3404855	3409022	same
asmbl_61885	Chr06K	10982410	10990794	asmbl_61901	Chr06K	10672037	10675458	same
asmbl_82404	Chr08N	9694024	9699897	asmbl_82401	Chr08N	9694026	9697801	same
asmbl_62367	Chr06K	23131754	23132083	asmbl_62383	Chr06K	22119278	22119968	same
asmbl_69621	Chr07K	33640949	33648238	asmbl_69840	Chr07K	30707534	30711815	same
asmbl_53390	Chr05K	113171727	113173501	asmbl_53400	Chr05K	113117994	113118681	same
asmbl_104480	scaffold_2361	2	2581	asmbl_104486	scaffold_2355	1320	2663	same
asmbl_33237	Chr03K	70481212	70483296	asmbl_33247	Chr03K	70297360	70301504	same
asmbl_106292	scaffold_5883	4559	5362	asmbl_106295	scaffold_5868	4034	4427	same
asmbl_50587	Chr05K	86127474	86143951	asmbl_50257	Chr05K	91367921	91371942	same
asmbl_20675	Chr02N	8542608	8546159	asmbl_20695	Chr02N	8424758	8432189	same
asmbl_834	Chr01K	6772192	6779057	asmbl_834	Chr01K	6772192	6779057	same
asmbl_101553	Chr09N	110126636	110127913	asmbl_102184	Chr09N	112674329	112675223	same
asmbl_59950	Chr05N	90799773	90805454	asmbl_59964	Chr05N	90741371	90744326	same
asmbl_92441	Chr09K	84109396	84110342	asmbl_92026	Chr09K	84895598	84903562	same
asmbl_19726	Chr02K	92263853	92273263	asmbl_19582	Chr02K	92090201	92106077	same
asmbl_43140	Chr04N	28739827	28746089	asmbl_43779	Chr04N	31562508	31566638	same
asmbl_24979	Chr02N	81954868	81958558	asmbl_24996	Chr02N	81843363	81844953	same
asmbl_12848	Chr01N	94333658	94335195	asmbl_12312	Chr01N	94017109	94020846	same
asmbl_27835	Chr03K	3234007	3238791	asmbl_27854	Chr03K	3062975	3064879	same
asmbl_70865	Chr07K	52974619	52980182	asmbl_70866	Chr07K	52966811	52970863	same
asmbl_49402	Chr05K	75873099	75878668	asmbl_49414	Chr05K	75784441	75789016	same
asmbl_22992	Chr02N	54688522	54691489	asmbl_22025	Chr02N	54437417	54439262	same
asmbl_86548	Chr09K	13061459	13065046	asmbl_86479	Chr09K	12944855	12945802	same
asmbl_65687	Chr06N	13314789	13315834	asmbl_65702	Chr06N	13175554	13179178	same
asmbl_97629	Chr09N	63025749	63032834	asmbl_97634	Chr09N	63016402	63018988	same
asmbl_85182	Chr09K	2021047	2024605	asmbl_85178	Chr09K	2026558	2044742	same
asmbl_35949	Chr03N	42860785	42868483	asmbl_35960	Chr03N	42830898	42840693	same
asmbl_44452	Chr04N	51107166	51111775	asmbl_44297	Chr04N	50913105	50917759	same
asmbl_95799	Chr09N	24742503	24745644	asmbl_95806	Chr09N	24746012	24749516	same
asmbl_61795	Chr06K	9857970	9859782	asmbl_61811	Chr06K	9629951	9632277	same
asmbl_64372	Chr06K	67555512	67560738	asmbl_64386	Chr06K	67421112	67423972	same
asmbl_25163	Chr02N	85718732	85725915	asmbl_25173	Chr02N	85000212	85003477	same
asmbl_51378	Chr05K	96420941	96425792	asmbl_51390	Chr05K	96404753	96413622	same
asmbl_85179	Chr09K	1957295	1960935	asmbl_85175	Chr09K	2026519	2045882	same
asmbl_43150	Chr04N	28832796	28838025	asmbl_43770	Chr04N	31842712	31843596	same
asmbl_70372	Chr07K	47988337	47991286	asmbl_70373	Chr07K	47985638	47988109	same
asmbl_4564	Chr01K	64679589	64690127	asmbl_4567	Chr01K	64679168	64690127	same
asmbl_21342	Chr02N	22593932	22597368	asmbl_21360	Chr02N	22503359	22507394	same
asmbl_31223	Chr03K	38582976	38583920	asmbl_30685	Chr03K	32510580	32513838	same
asmbl_5822	Chr01K	76879806	76887910	asmbl_6079	Chr01K	76908404	76912922	same
asmbl_40555	Chr04K	56171211	56185896	asmbl_40561	Chr04K	56095251	56096762	same
asmbl_25868	Chr02N	91382064	91386358	asmbl_25884	Chr02N	91259831	91261380	same
asmbl_7058	Chr01N	3930239	3932482	asmbl_6961	Chr01N	3999127	4003467	same
asmbl_21336	Chr02N	22560034	22580690	asmbl_21354	Chr02N	22500839	22502031	same
asmbl_45706	Chr05K	8301186	8302088	asmbl_45715	Chr05K	8207993	8213566	same
asmbl_104819	scaffold_275	909	1856	asmbl_104835	scaffold_274	27445	29659	same
asmbl_42480	Chr04N	14690266	14698434	asmbl_42324	Chr04N	13185085	13192808	same
asmbl_55341	Chr05N	16527457	16530583	asmbl_55354	Chr05N	16436027	16437616	same
asmbl_20429	Chr02N	6377375	6379247	asmbl_20449	Chr02N	6175134	6179580	same
asmbl_77210	Chr07N	64169308	64170373	asmbl_77385	Chr07N	64379849	64384766	same
asmbl_48416	Chr05K	58791251	58797648	asmbl_48424	Chr05K	58438035	58449173	same
asmbl_13666	Chr02K	4778062	4783131	asmbl_13678	Chr02K	4708367	4714733	same
asmbl_11814	Chr01N	86426899	86431197	asmbl_11593	Chr01N	85583956	85589723	same
asmbl_32109	Chr03K	56694402	56695811	asmbl_32376	Chr03K	53732313	53751718	same
asmbl_16252	Chr02K	51214815	51220869	asmbl_16272	Chr02K	51214815	51220849	same
asmbl_44760	Chr04N	54502326	54507891	asmbl_44771	Chr04N	54451304	54456789	same
asmbl_77236	Chr07N	64248127	64255131	asmbl_77357	Chr07N	64477364	64482252	same
asmbl_42117	Chr04N	9186039	9187517	asmbl_42428	Chr04N	8615320	8616466	same
asmbl_56599	Chr05N	35902996	35911215	asmbl_56612	Chr05N	35854611	35863988	same
asmbl_80637	Chr08K	60873823	60884488	asmbl_80633	Chr08K	60873823	60886241	same
asmbl_100413	Chr09N	101559507	101561633	asmbl_100316	Chr09N	101919904	101923070	same
asmbl_11194	Chr01N	79854352	79876205	asmbl_11247	Chr01N	78477002	78479983	same
asmbl_69349	Chr07K	24109904	24122029	asmbl_68791	Chr07K	24653630	24655644	same
asmbl_59091	Chr05N	84777290	84781118	asmbl_59105	Chr05N	84689613	84695208	same
asmbl_102978	scaffold_1141	7289	10728	asmbl_102986	scaffold_1137	12291	13516	same
asmbl_100317	Chr09N	100928988	100931303	asmbl_101404	Chr09N	101220964	101224609	same
asmbl_20608	Chr02N	8068173	8069825	asmbl_20628	Chr02N	7935309	7941914	same
asmbl_101254	Chr09N	108371642	108375744	asmbl_101886	Chr09N	110730569	110732887	same
asmbl_103654	scaffold_16575	178	1856	asmbl_103660	scaffold_1652	12731	17210	same
asmbl_24083	Chr02N	73975441	73979486	asmbl_24398	Chr02N	73495818	73496548	same
asmbl_7043	Chr01N	3807258	3808313	asmbl_6976	Chr01N	3874934	3876286	same
asmbl_87685	Chr09K	31041396	31043987	asmbl_88030	Chr09K	35107710	35112733	same
asmbl_70626	Chr07K	51304055	51306731	asmbl_70627	Chr07K	51303949	51306767	same
asmbl_76183	Chr07N	55962356	55969146	asmbl_76519	Chr07N	55493581	55503743	same
asmbl_79334	Chr08K	22294077	22297749	asmbl_79329	Chr08K	22331151	22335687	same
asmbl_40502	Chr04K	55804132	55810496	asmbl_40508	Chr04K	55752766	55756011	same
asmbl_72044	Chr07K	65821045	65827836	asmbl_72043	Chr07K	65824225	65824941	same
asmbl_82172	Chr08N	6916909	6922713	asmbl_82169	Chr08N	6953302	6956603	same
asmbl_1245	Chr01K	10132625	10132980	asmbl_1246	Chr01K	10083775	10089189	same
asmbl_47453	Chr05K	31492724	31496249	asmbl_47462	Chr05K	31377496	31384480	same
asmbl_102733	scaffold_1019	24903	26420	asmbl_102741	scaffold_10144	3870	4603	same
asmbl_42860	Chr04N	22971420	22977106	asmbl_42916	Chr04N	26624995	26636412	same
asmbl_103033	scaffold_11809	241	2187	asmbl_103040	scaffold_11718	556	2551	same
asmbl_93102	Chr09N	570491	573938	asmbl_93140	Chr09N	457147	461064	same
asmbl_13448	Chr02K	732779	733731	asmbl_13550	Chr02K	738194	746561	same
asmbl_56836	Chr05N	40378145	40380656	asmbl_58035	Chr05N	40557024	40557678	same
asmbl_81302	Chr08K	73742731	73753956	asmbl_81299	Chr08K	73742733	73753982	same
asmbl_19941	Chr02N	181318	183145	asmbl_19962	Chr02K	93516214	93518106	same
asmbl_52811	Chr05K	108927704	108929512	asmbl_52822	Chr05K	108915363	108921389	same
asmbl_65762	Chr06N	14112024	14116216	asmbl_65776	Chr06N	13981880	13983850	same
asmbl_86097	Chr09K	10091116	10097375	asmbl_86028	Chr09K	10214709	10218128	same
asmbl_84395	Chr08N	67211905	67212690	asmbl_84666	Chr08N	66522380	66524327	same
asmbl_25358	Chr02N	87287431	87292788	asmbl_25374	Chr02N	87193170	87195880	same
asmbl_36387	Chr03N	49770985	49775602	asmbl_36759	Chr03N	50442273	50444560	same
asmbl_24309	Chr02N	75813471	75816626	asmbl_24170	Chr02N	75911168	75915364	same
asmbl_26692	Chr02N	98477240	98480251	asmbl_26709	Chr02N	98404048	98411931	same
asmbl_68243	Chr06N	76168707	76173831	asmbl_68248	Chr06N	76168707	76173835	same
asmbl_33808	Chr03N	1835003	1837049	asmbl_33817	Chr03N	1717085	1719976	same
asmbl_92314	Chr09K	83282248	83288600	asmbl_92154	Chr09K	84177931	84182352	same
asmbl_29769	Chr03K	18646348	18647266	asmbl_29781	Chr03K	18521530	18525443	same
asmbl_11406	Chr01N	81762708	81766519	asmbl_12096	Chr01N	82765905	82767535	same
asmbl_10690	Chr01N	73802905	73805733	asmbl_10699	Chr01N	73632829	73637519	same
asmbl_74213	Chr07N	24906577	24914919	asmbl_74215	Chr07N	24905151	24906274	same
asmbl_57480	Chr05N	60060465	60064794	asmbl_56875	Chr05N	54736479	54738979	same
asmbl_102783	scaffold_10402	602	1275	asmbl_102790	scaffold_104	47926	49042	same
asmbl_107278	scaffold_9823	3411	4940	asmbl_107281	scaffold_9789	671	2674	same
asmbl_33575	Chr03N	313007	322530	asmbl_33584	Chr03N	312996	322526	same
asmbl_843	Chr01K	6868262	6871411	asmbl_843	Chr01K	6868262	6871411	same
asmbl_17541	Chr02K	72262109	72262842	asmbl_17690	Chr02K	72189354	72195735	same
asmbl_26111	Chr02N	93522914	93528258	asmbl_26127	Chr02N	93409754	93413254	same
asmbl_78178	Chr08K	1046112	1052101	asmbl_78172	Chr08K	1065335	1069993	same
asmbl_41400	Chr04N	875958	880967	asmbl_41409	Chr04N	847721	850866	same
asmbl_21214	Chr02N	19121862	19124993	asmbl_21232	Chr02N	18832298	18838448	same
asmbl_29229	Chr03K	14921833	14926414	asmbl_29248	Chr03K	14746839	14748329	same
asmbl_31218	Chr03K	38545377	38554957	asmbl_30680	Chr03K	32456317	32457552	same
asmbl_31797	Chr03K	47601090	47603624	asmbl_32138	Chr03K	45029971	45044639	same
asmbl_105816	scaffold_447	25491	32529	asmbl_105818	scaffold_4466	2468	4283	same
asmbl_90064	Chr09K	66530365	66530879	asmbl_89966	Chr09K	68752944	68762338	same
asmbl_14790	Chr02K	18236137	18240441	asmbl_14799	Chr02K	18170448	18170480	same
asmbl_71840	Chr07K	63063907	63068586	asmbl_71839	Chr07K	63063952	63068527	same
asmbl_14033	Chr02K	8134715	8145741	asmbl_14045	Chr02K	8062002	8063447	same
asmbl_21307	Chr02N	21378537	21386326	asmbl_21325	Chr02N	20813008	20818334	same
asmbl_92553	Chr09K	84939762	84947640	asmbl_91577	Chr09K	85634728	85643661	same
asmbl_66525	Chr06N	33043654	33047216	asmbl_66119	Chr06N	34902244	34927226	same
asmbl_40076	Chr04K	50102763	50109801	asmbl_40082	Chr04K	50102765	50108893	same
asmbl_45735	Chr05K	8498627	8501998	asmbl_45744	Chr05K	8394260	8399665	same
asmbl_24698	Chr02N	80101957	80104978	asmbl_24715	Chr02N	79978443	79978985	same
asmbl_13969	Chr02K	7416156	7419558	asmbl_13981	Chr02K	7357035	7358571	same
asmbl_38608	Chr04K	19929901	19931460	asmbl_39013	Chr04K	17617752	17618279	same
asmbl_74884	Chr07N	41343577	41344778	asmbl_74884	Chr07N	41343577	41344778	same
asmbl_98362	Chr09N	79532443	79533362	asmbl_98367	Chr09N	79504856	79506493	same
asmbl_34216	Chr03N	5740044	5749511	asmbl_34095	Chr03N	5468072	5469073	same
asmbl_47449	Chr05K	31415572	31416221	asmbl_47458	Chr05K	31364413	31371585	same
asmbl_84143	Chr08N	61749443	61751514	asmbl_84141	Chr08N	61762457	61763793	same
asmbl_31266	Chr03K	39041927	39042569	asmbl_30730	Chr03K	32771832	32772486	same
asmbl_52341	Chr05K	105128326	105132028	asmbl_52352	Chr05K	105020494	105022716	same
asmbl_98051	Chr09N	76609395	76613894	asmbl_98056	Chr09N	76571033	76573687	same
asmbl_74303	Chr07N	27411043	27412248	asmbl_74304	Chr07N	27410348	27412129	same
asmbl_34254	Chr03N	5914185	5917373	asmbl_34058	Chr03N	5767165	5769657	same
asmbl_42046	Chr04N	7810651	7819026	asmbl_42044	Chr04N	6851365	6852924	same
asmbl_14721	Chr02K	17656028	17658420	asmbl_14731	Chr02K	17574909	17574932	same
asmbl_12506	Chr01N	92180641	92181540	asmbl_12654	Chr01N	91789723	91793101	same
asmbl_45984	Chr05K	10441194	10443102	asmbl_45994	Chr05K	10411703	10415699	same
asmbl_58651	Chr05N	78955011	78956822	asmbl_58924	Chr05N	80804738	80820086	same
asmbl_92321	Chr09K	83307228	83309673	asmbl_92150	Chr09K	84194824	84204333	same
asmbl_34030	Chr03N	4402783	4405241	asmbl_34292	Chr03N	4217787	4225749	same
asmbl_83463	Chr08N	38748568	38750735	asmbl_83111	Chr08N	45833070	45840280	same
asmbl_34097	Chr03N	4894087	4895339	asmbl_34221	Chr03N	4655875	4658989	same
asmbl_26981	Chr02N	101134992	101135594	asmbl_27199	Chr02N	101586600	101595957	same
asmbl_53886	Chr05K	115893798	115898892	asmbl_53896	Chr05K	115803387	115803822	same
asmbl_39128	Chr04K	31743848	31744792	asmbl_38438	Chr04K	31666798	31669783	same
asmbl_47833	Chr05K	38617358	38628783	asmbl_47841	Chr05K	38535888	38540875	same
asmbl_40539	Chr04K	56010448	56015539	asmbl_40545	Chr04K	55978954	55981462	same
asmbl_78207	Chr08K	1395578	1398553	asmbl_78201	Chr08K	1473590	1475865	same
asmbl_3176	Chr01K	47665673	47670440	asmbl_3179	Chr01K	47646322	47652864	same
asmbl_25752	Chr02N	89763358	89765219	asmbl_25769	Chr02N	89731428	89737364	same
asmbl_10712	Chr01N	73890260	73891021	asmbl_10730	Chr01N	73928427	73935194	same
asmbl_57064	Chr05N	43411466	43411832	asmbl_57807	Chr05N	47018020	47049011	same
asmbl_36296	Chr03N	49310473	49315312	asmbl_36847	Chr03N	49139264	49140980	same
asmbl_4514	Chr01K	64503648	64514409	asmbl_4517	Chr01K	64503648	64514250	same
asmbl_24026	Chr02N	72822743	72826133	asmbl_24045	Chr02N	72016649	72031924	same
asmbl_85053	Chr09K	1554233	1557599	asmbl_84927	Chr09K	926656	929458	same
asmbl_25797	Chr02N	90636067	90641567	asmbl_25813	Chr02N	90556856	90564769	same
asmbl_24192	Chr02N	74942904	74945929	asmbl_24293	Chr02N	74948303	74949207	same
asmbl_2830	Chr01K	40186027	40188719	asmbl_2831	Chr01K	40184817	40188703	same
asmbl_92532	Chr09K	84885194	84888589	asmbl_91556	Chr09K	85365558	85367888	same
asmbl_81585	Chr08K	77613465	77617079	asmbl_81582	Chr08K	77674047	77674138	same
asmbl_19706	Chr02K	92198613	92202618	asmbl_19602	Chr02K	91960908	91964148	same
asmbl_45521	Chr05K	7006995	7007901	asmbl_45530	Chr05K	6952355	6955270	same
asmbl_85166	Chr09K	1929920	1931391	asmbl_85162	Chr09K	1935923	1938442	same
asmbl_37219	Chr04K	2574040	2576895	asmbl_37228	Chr04K	2527744	2537084	same
asmbl_79174	Chr08K	18596537	18598984	asmbl_79169	Chr08K	18653796	18654480	same
asmbl_74294	Chr07N	27353243	27358239	asmbl_74295	Chr07N	27353243	27359376	same
asmbl_37821	Chr04K	7284234	7287755	asmbl_37832	Chr04K	7275416	7277967	same
asmbl_51284	Chr05K	95872489	95877646	asmbl_51296	Chr05K	95773335	95781812	same
asmbl_37769	Chr04K	6920656	6921445	asmbl_37778	Chr04K	6887556	6890685	same
asmbl_67862	Chr06N	72142555	72144235	asmbl_67869	Chr06N	71563119	71564349	same
asmbl_38849	Chr04K	29202267	29202457	asmbl_38158	Chr04K	22150002	22151320	same
asmbl_49293	Chr05K	74672275	74679552	asmbl_49305	Chr05K	74631818	74634606	same
asmbl_62885	Chr06K	35964607	35965242	asmbl_62901	Chr06K	35748599	35751334	same
asmbl_98540	Chr09N	81603855	81607236	asmbl_98545	Chr09N	81462240	81466406	same
asmbl_103552	scaffold_1570	4611	7523	asmbl_103558	scaffold_1565	4073	7755	same
asmbl_43601	Chr04N	35596801	35600181	asmbl_43320	Chr04N	42727510	42730762	same
asmbl_88671	Chr09K	51422378	51423876	asmbl_88599	Chr09K	50933665	50936364	same
asmbl_57826	Chr05N	66883103	66888156	asmbl_57221	Chr05N	69641790	69646870	same
asmbl_54386	Chr05N	4982108	4988517	asmbl_54502	Chr05N	4853633	4856305	same
asmbl_100920	Chr09N	105124795	105127781	asmbl_100217	Chr09N	108242719	108249623	same
asmbl_63482	Chr06K	53275832	53277574	asmbl_63498	Chr06K	51640921	51644617	same
asmbl_95398	Chr09N	20231777	20233219	asmbl_95405	Chr09N	20222423	20227011	same
asmbl_92188	Chr09K	82646361	82654582	asmbl_92280	Chr09K	83624767	83634595	same
asmbl_1749	Chr01K	18736243	18737990	asmbl_1938	Chr01K	15969569	15972446	same
asmbl_42259	Chr04N	10390441	10390816	asmbl_42616	Chr04N	10947344	10954101	same
asmbl_88977	Chr09K	56828228	56830953	asmbl_88291	Chr09K	57026243	57032740	same
asmbl_28499	Chr03K	8988519	8990535	asmbl_28519	Chr03K	8828880	8829609	same
asmbl_69997	Chr07K	44131495	44135413	asmbl_69997	Chr07K	44131495	44135413	same
asmbl_90461	Chr09K	71868650	71873564	asmbl_90464	Chr09K	71858317	71859363	same
asmbl_60749	Chr05N	97749910	97752281	asmbl_60764	Chr05N	97708180	97713237	same
asmbl_64177	Chr06K	64564651	64566106	asmbl_64191	Chr06K	64464039	64467180	same
asmbl_97362	Chr09N	57582750	57588123	asmbl_97368	Chr09N	57574517	57580303	same
asmbl_87662	Chr09K	30768284	30769623	asmbl_88053	Chr09K	35046897	35056632	same
asmbl_95677	Chr09N	23577398	23580044	asmbl_95684	Chr09N	23496725	23503110	same
asmbl_62217	Chr06K	16151742	16154976	asmbl_62233	Chr06K	14931383	14933599	same
asmbl_4000	Chr01K	61014372	61020030	asmbl_4004	Chr01K	60984899	60986728	same
asmbl_101186	Chr09N	107903238	107906867	asmbl_101818	Chr09N	110282144	110288853	same
asmbl_77159	Chr07N	63900330	63901068	asmbl_77454	Chr07N	64225281	64227515	same
asmbl_104383	scaffold_227	17921	23509	asmbl_104389	scaffold_227	9283	14723	same
asmbl_28298	Chr03K	6713558	6721051	asmbl_28317	Chr03K	6647005	6650038	same
asmbl_56961	Chr05N	41510655	41516492	asmbl_57912	Chr05N	44617993	44629462	same
asmbl_11790	Chr01N	86303328	86304371	asmbl_11570	Chr01N	85269736	85270878	same
asmbl_85117	Chr09K	1825360	1836589	asmbl_84836	Chr09K	1165346	1169220	same
asmbl_36245	Chr03N	47963014	47966290	asmbl_36257	Chr03N	47601489	47607678	same
asmbl_21455	Chr02N	25519659	25523211	asmbl_21474	Chr02N	25362482	25365389	same
asmbl_78064	Chr07N	70056582	70068149	asmbl_78058	Chr07N	70056871	70063958	same
asmbl_88961	Chr09K	54914226	54921305	asmbl_88308	Chr09K	56654539	56662376	same
asmbl_53100	Chr05K	110306045	110310065	asmbl_53111	Chr05K	110223829	110227854	same
asmbl_103336	scaffold_1385	7742	8208	asmbl_103344	scaffold_1383	22684	23479	same
asmbl_100856	Chr09N	104694095	104697923	asmbl_100153	Chr09N	107872338	107875583	same
asmbl_58023	Chr05N	69676682	69678951	asmbl_57419	Chr05N	71886144	71890403	same
asmbl_62935	Chr06K	36351236	36352974	asmbl_62951	Chr06K	36274898	36275704	same
asmbl_17444	Chr02K	71007796	71012813	asmbl_17467	Chr02K	70347450	70353998	same
asmbl_36357	Chr03N	49645677	49649108	asmbl_36792	Chr03N	50103374	50105655	same
asmbl_87563	Chr09K	29636460	29639425	asmbl_88153	Chr09K	32928799	32968558	same
asmbl_29340	Chr03K	15828228	15834311	asmbl_29352	Chr03K	15736957	15750470	same
asmbl_67764	Chr06N	70605772	70609840	asmbl_67772	Chr06N	70559875	70563736	same
asmbl_73738	Chr07N	9854515	9857638	asmbl_73741	Chr07N	9550792	9552306	same
asmbl_49693	Chr05K	77938859	77944251	asmbl_49927	Chr05K	80571705	80573610	same
asmbl_16102	Chr02K	49339915	49345203	asmbl_16122	Chr02K	46814883	46822046	same
asmbl_39982	Chr04K	48171666	48174771	asmbl_39988	Chr04K	48023087	48027124	same
asmbl_29777	Chr03K	18684824	18685836	asmbl_29789	Chr03K	18578927	18581135	same
asmbl_47901	Chr05K	39197485	39197987	asmbl_47909	Chr05K	39167969	39178621	same
asmbl_59479	Chr05N	87560107	87561700	asmbl_59493	Chr05N	87525439	87527107	same
asmbl_3212	Chr01K	47938554	47945379	asmbl_3215	Chr01K	47938554	47945516	same
asmbl_104962	scaffold_2894	8758	10670	asmbl_104969	scaffold_28818	342	850	same
asmbl_52016	Chr05K	101051280	101051972	asmbl_52027	Chr05K	100964807	100967986	same
asmbl_4349	Chr01K	63093856	63116426	asmbl_4352	Chr01K	63091333	63116426	same
asmbl_74164	Chr07N	20908966	20914663	asmbl_74167	Chr07N	20908883	20914672	same
asmbl_55872	Chr05N	22774015	22777951	asmbl_55886	Chr05N	22692982	22698850	same
asmbl_104719	scaffold_2630	16581	16953	asmbl_104727	scaffold_26265	558	846	same
asmbl_56031	Chr05N	25993819	25997282	asmbl_56045	Chr05N	25920250	25927033	same
asmbl_79892	Chr08K	31320670	31321751	asmbl_79887	Chr08K	31342149	31347045	same
asmbl_93173	Chr09N	830268	832289	asmbl_93069	Chr09N	693131	698229	same
asmbl_65198	Chr06N	1654702	1657096	asmbl_65213	Chr06N	1577550	1578744	same
asmbl_104943	scaffold_2861	3	1522	asmbl_104951	scaffold_286	32985	35900	same
asmbl_14770	Chr02K	18151714	18152045	asmbl_14779	Chr02K	18049051	18050968	same
asmbl_21263	Chr02N	19919233	19923930	asmbl_21281	Chr02N	19689682	19692992	same
asmbl_65172	Chr06N	1435454	1438027	asmbl_65187	Chr06N	1495183	1501166	same
asmbl_71039	Chr07K	54532323	54538020	asmbl_71099	Chr07K	54165035	54183724	same
asmbl_30798	Chr03K	34862313	34865719	asmbl_30042	Chr03K	28694956	28698497	same
asmbl_65814	Chr06N	14802075	14803943	asmbl_65828	Chr06N	14679379	14680329	same
asmbl_91218	Chr09K	76828650	76836014	asmbl_91223	Chr09K	76743646	76744744	same
asmbl_38474	Chr04K	18044001	18046732	asmbl_39158	Chr04K	13719921	13722657	same
asmbl_93067	Chr09N	449214	451099	asmbl_93177	Chr09N	326438	326967	same
asmbl_56863	Chr05N	40582136	40593753	asmbl_58006	Chr05N	42585100	42585860	same
asmbl_66265	Chr06N	24224685	24225530	asmbl_67359	Chr06N	26942405	26945741	same
asmbl_94519	Chr09N	11668328	11670689	asmbl_94527	Chr09N	11503190	11508487	same
asmbl_9011	Chr01N	36593668	36601251	asmbl_9017	Chr01N	36415717	36417922	same
asmbl_59538	Chr05N	87946288	87951556	asmbl_59552	Chr05N	87814137	87818433	same
asmbl_87492	Chr09K	28419433	28424318	asmbl_87258	Chr09K	29722871	29726106	same
asmbl_52763	Chr05K	108826998	108828962	asmbl_52774	Chr05K	108809962	108812478	same
asmbl_11171	Chr01N	79339620	79342104	asmbl_11223	Chr01N	77965001	77965029	same
asmbl_90180	Chr09K	67194894	67197217	asmbl_89850	Chr09K	69493503	69495274	same
asmbl_32180	Chr03K	57173608	57183590	asmbl_32447	Chr03K	54638548	54638586	same
asmbl_68130	Chr06N	75405182	75408318	asmbl_68135	Chr06N	75337620	75342039	same
asmbl_34561	Chr03N	9434004	9435234	asmbl_34572	Chr03N	9245427	9258295	same
asmbl_30964	Chr03K	36777363	36784492	asmbl_30428	Chr03K	30026763	30029752	same
asmbl_68212	Chr06N	76081514	76089557	asmbl_68217	Chr06N	76067269	76069418	same
asmbl_5448	Chr01K	73173098	73176280	asmbl_5452	Chr01K	73155983	73161837	same
asmbl_69918	Chr07K	41672764	41676387	asmbl_69522	Chr07K	41571797	41571836	same
asmbl_105355	scaffold_3627	2209	2310	asmbl_105360	scaffold_3605	10322	12326	same
asmbl_63950	Chr06K	60848320	60850256	asmbl_63965	Chr06K	60733242	60733561	same
asmbl_20778	Chr02N	11165865	11166506	asmbl_20798	Chr02N	9475953	9477747	same
asmbl_99448	Chr09N	94234890	94236925	asmbl_99395	Chr09N	93722733	93733751	same
asmbl_20659	Chr02N	8450557	8462264	asmbl_20679	Chr02N	8393084	8404822	same
asmbl_99919	Chr09N	98339139	98342147	asmbl_101009	Chr09N	98864228	98865681	same
asmbl_88137	Chr09K	39866832	39870115	asmbl_87578	Chr09K	43094173	43098310	same
asmbl_100729	Chr09N	104115351	104123817	asmbl_100027	Chr09N	106831805	106838637	same
asmbl_46352	Chr05K	15765298	15767533	asmbl_46362	Chr05K	15588227	15591368	same
asmbl_84285	Chr08N	65024759	65032205	asmbl_84762	Chr08N	63720728	63720777	same
asmbl_78098	Chr07N	70619213	70623064	asmbl_78092	Chr08K	106428	106850	same
asmbl_39841	Chr04K	46026496	46028916	asmbl_39848	Chr04K	45653071	45654352	same
asmbl_16530	Chr02K	55727768	55729147	asmbl_16551	Chr02K	55390777	55395140	same
asmbl_100581	Chr09N	102848680	102853077	asmbl_99880	Chr09N	105401898	105404827	same
asmbl_90265	Chr09K	67736689	67739903	asmbl_89763	Chr09K	70290835	70292134	same
asmbl_58032	Chr05N	70126514	70128790	asmbl_57428	Chr05N	71948309	71951229	same
asmbl_3402	Chr01K	53022969	53024708	asmbl_3405	Chr01K	52940878	52941815	same
asmbl_50356	Chr05K	84754623	84760150	asmbl_50491	Chr05K	90196696	90200109	same
asmbl_31529	Chr03K	40970496	40971984	asmbl_30991	Chr03K	39892106	39892604	same
asmbl_53681	Chr05K	115095050	115110839	asmbl_53691	Chr05K	115038827	115044563	same
asmbl_59268	Chr05N	86249962	86252093	asmbl_59282	Chr05N	86087509	86089236	same
asmbl_91830	Chr09K	80367160	80369926	asmbl_92639	Chr09K	80511176	80513460	same
asmbl_100000	Chr09N	98887218	98898973	asmbl_101085	Chr09N	99476253	99480751	same
asmbl_34691	Chr03N	13985942	13987335	asmbl_34702	Chr03N	13226719	13235007	same
asmbl_23771	Chr02N	69303005	69304940	asmbl_23791	Chr02N	69197888	69200404	same
asmbl_12564	Chr01N	92326903	92330980	asmbl_12595	Chr01N	92196020	92196514	same
asmbl_81258	Chr08K	73361029	73367084	asmbl_81255	Chr08K	73361029	73367077	same
asmbl_80334	Chr08K	52786943	52788537	asmbl_80330	Chr08K	53118774	53119176	same
asmbl_38086	Chr04K	9129481	9130137	asmbl_38096	Chr04K	9085228	9088401	same
asmbl_88439	Chr09K	49421685	49423604	asmbl_88832	Chr09K	48854506	48858480	same
asmbl_14110	Chr02K	9017193	9027291	asmbl_14121	Chr02K	8891994	8897555	same
asmbl_59758	Chr05N	89352903	89358865	asmbl_59772	Chr05N	89293771	89307532	same
asmbl_95874	Chr09N	25443928	25445385	asmbl_95881	Chr09N	25322251	25324420	same
asmbl_28260	Chr03K	6502726	6507705	asmbl_28279	Chr03K	6317784	6323605	same
asmbl_94313	Chr09N	10217824	10221222	asmbl_94322	Chr09N	10155721	10156767	same
asmbl_98927	Chr09N	88223807	88228095	asmbl_98931	Chr09N	88186474	88187218	same
asmbl_106974	scaffold_8198	4048	5772	asmbl_106975	scaffold_8188	3700	5572	same
asmbl_81098	Chr08K	71617787	71619223	asmbl_81095	Chr08K	71669123	71673233	same
asmbl_71904	Chr07K	63633333	63634210	asmbl_71903	Chr07K	63638908	63648237	same
asmbl_86503	Chr09K	12836100	12839660	asmbl_86434	Chr09K	12622398	12631544	same
asmbl_88447	Chr09K	49470841	49472142	asmbl_88823	Chr09K	48924062	48928213	same
asmbl_65102	Chr06N	868018	871544	asmbl_65117	Chr06N	744988	755866	same
asmbl_28373	Chr03K	7342840	7344378	asmbl_28392	Chr03K	7250035	7257214	same
asmbl_85562	Chr09K	3974726	3976232	asmbl_85558	Chr09K	3992643	3998451	same
asmbl_102984	scaffold_1145	9632	11626	asmbl_102992	scaffold_1141	801	1686	same
asmbl_23682	Chr02N	67744121	67748522	asmbl_23330	Chr02N	66798593	66801977	same
asmbl_73609	Chr07N	7231691	7236232	asmbl_73613	Chr07N	7200510	7201676	same
asmbl_65317	Chr06N	2978281	2981550	asmbl_65332	Chr06N	2823043	2831945	same
asmbl_66223	Chr06N	22189871	22191938	asmbl_66983	Chr06N	23427976	23432391	same
asmbl_102902	scaffold_1098	20089	24068	asmbl_102910	scaffold_10936	267	1363	same
asmbl_21362	Chr02N	22655283	22661707	asmbl_21380	Chr02N	22648282	22654732	same
asmbl_66048	Chr06N	17421855	17426299	asmbl_66062	Chr06N	17254929	17256549	same
asmbl_29821	Chr03K	19107977	19111719	asmbl_29833	Chr03K	19006882	19018749	same
asmbl_82250	Chr08N	7902203	7907634	asmbl_82247	Chr08N	7946033	7952768	same
asmbl_24489	Chr02N	77458291	77459709	asmbl_24506	Chr02N	77353388	77357447	same
asmbl_89680	Chr09K	63876317	63881722	asmbl_89618	Chr09K	63610193	63614549	same
asmbl_46263	Chr05K	14976589	14982889	asmbl_46273	Chr05K	14915114	14917567	same
asmbl_8079	Chr01N	15562811	15564298	asmbl_8083	Chr01N	15495415	15496470	same
asmbl_101523	Chr09N	109954514	109954751	asmbl_102155	Chr09N	112395435	112395684	same
asmbl_29954	Chr03K	22527898	22532064	asmbl_31043	Chr03K	22229780	22232209	same
asmbl_63074	Chr06K	42503378	42507048	asmbl_63090	Chr06K	42403872	42408884	same
asmbl_101295	Chr09N	108592814	108596213	asmbl_101927	Chr09N	110930728	110939017	same
asmbl_84019	Chr08N	57663567	57666694	asmbl_83669	Chr08N	59078840	59079518	same
asmbl_75587	Chr07N	48475084	48482059	asmbl_75687	Chr07N	48948365	48952544	same
asmbl_56643	Chr05N	37233185	37233863	asmbl_56656	Chr05N	36811293	36812543	same
asmbl_84845	Chr09K	354902	357662	asmbl_85133	Chr09K	51787	62971	same
asmbl_89070	Chr09K	57816418	57818184	asmbl_89009	Chr09K	58485865	58487540	same
asmbl_52912	Chr05K	109333710	109336823	asmbl_52923	Chr05K	109286714	109287330	same
asmbl_78808	Chr08K	8308778	8309380	asmbl_78803	Chr08K	8414572	8421828	same
asmbl_50220	Chr05K	83881068	83886499	asmbl_50626	Chr05K	87711075	87712198	same
asmbl_15884	Chr02K	44100054	44101156	asmbl_15275	Chr02K	40003519	40006267	same
asmbl_40980	Chr04K	59819711	59828440	asmbl_41269	Chr04K	59750925	59755328	same
asmbl_34351	Chr03N	6657556	6661885	asmbl_33968	Chr03N	6441586	6442639	same
asmbl_18633	Chr02K	83044640	83049751	asmbl_18657	Chr02K	82970408	82974295	same
asmbl_93976	Chr09N	7773351	7776647	asmbl_93761	Chr09N	7382360	7385530	same
asmbl_54212	Chr05N	2433676	2438819	asmbl_54223	Chr05N	2397833	2399632	same
asmbl_76817	Chr07N	62058595	62061371	asmbl_76034	Chr07N	61578258	61579999	same
asmbl_95220	Chr09N	18696121	18705073	asmbl_95227	Chr09N	18616621	18629727	same
asmbl_14845	Chr02K	20588914	20593064	asmbl_14854	Chr02K	20520645	20523354	same
asmbl_98946	Chr09N	88273365	88274723	asmbl_98950	Chr09N	88268036	88270947	same
asmbl_75632	Chr07N	48674845	48677635	asmbl_75647	Chr07N	49393213	49395669	same
asmbl_42401	Chr04N	13841269	13846053	asmbl_42470	Chr04N	12176481	12188338	same
asmbl_70850	Chr07K	52890652	52891885	asmbl_70851	Chr07K	52893855	52896345	same
asmbl_22826	Chr02N	51978472	51989732	asmbl_22189	Chr02N	52316487	52325751	same
asmbl_106244	scaffold_5716	5231	8995	asmbl_106247	scaffold_571	18177	20675	same
asmbl_46232	Chr05K	14707663	14708220	asmbl_46242	Chr05K	14579757	14580302	same
asmbl_56289	Chr05N	31672142	31676971	asmbl_56302	Chr05N	30442607	30444722	same
asmbl_91608	Chr09K	79332826	79333748	asmbl_92861	Chr09K	79247322	79251993	same
asmbl_60106	Chr05N	91438090	91439195	asmbl_60120	Chr05N	91722808	91725826	same
asmbl_86920	Chr09K	19212289	19213664	asmbl_87395	Chr09K	18636256	18637600	same
asmbl_32653	Chr03K	63873294	63878081	asmbl_32771	Chr03K	63603119	63607605	same
asmbl_114	Chr01K	1070179	1073268	asmbl_113	Chr01K	1070867	1073268	same
asmbl_79273	Chr08K	21680977	21685766	asmbl_79268	Chr08K	21681167	21685928	same
asmbl_101826	Chr09N	111773614	111785204	asmbl_102459	Chr09N	117449952	117453611	same
asmbl_93789	Chr09N	6526067	6531901	asmbl_93572	Chr09N	5546925	5554296	same
asmbl_45139	Chr05K	1394746	1400081	asmbl_45203	Chr05K	1319912	1322646	same
asmbl_34930	Chr03N	16558437	16568240	asmbl_34942	Chr03N	16499690	16504007	same
asmbl_45538	Chr05K	7164015	7169508	asmbl_45547	Chr05K	7019027	7021875	same
asmbl_27531	Chr03K	1230489	1234372	asmbl_27550	Chr03K	1147838	1151278	same
asmbl_78448	Chr08K	3266251	3270059	asmbl_78442	Chr08K	3807547	3832654	same
asmbl_46603	Chr05K	20181993	20184257	asmbl_46613	Chr05K	20108015	20111025	same
asmbl_89490	Chr09K	62794669	62800236	asmbl_89428	Chr09K	62521645	62523735	same
asmbl_83834	Chr08N	52533626	52538696	asmbl_83484	Chr08N	56140776	56147202	same
asmbl_6740	Chr01N	2067179	2073104	asmbl_7274	Chr01N	2098637	2099988	same
asmbl_104531	scaffold_2400	669	5889	asmbl_104538	scaffold_240	29279	31397	same
asmbl_30159	Chr03K	26649898	26651524	asmbl_31660	Chr03K	23551381	23560742	same
asmbl_19523	Chr02K	90494698	90496496	asmbl_19544	Chr02K	90427190	90431287	same
asmbl_60732	Chr05N	97711657	97719268	asmbl_60747	Chr05N	97564842	97573336	same
asmbl_95315	Chr09N	19443841	19450327	asmbl_95322	Chr09N	19442251	19444827	same
asmbl_71184	Chr07K	56187003	56191873	asmbl_71183	Chr07K	56187003	56191834	same
asmbl_41413	Chr04N	974187	982623	asmbl_41422	Chr04N	900673	902650	same
asmbl_3744	Chr01K	58738789	58748234	asmbl_3746	Chr01K	58744684	58749291	same
asmbl_83583	Chr08N	41693721	41697205	asmbl_83231	Chr08N	48447750	48456917	same
asmbl_21098	Chr02N	16880762	16887465	asmbl_21117	Chr02N	16774610	16783526	same
asmbl_97567	Chr09N	62673888	62674567	asmbl_97572	Chr09N	62662696	62673909	same
asmbl_29911	Chr03K	21934314	21937595	asmbl_31000	Chr03K	21759935	21762040	same
asmbl_26767	Chr02N	99648094	99649402	asmbl_26784	Chr02N	99546101	99550643	same
asmbl_54291	Chr05N	3896955	3897729	asmbl_54302	Chr05N	3526560	3528737	same
asmbl_37042	Chr04K	1103682	1106563	asmbl_36950	Chr04K	439936	440193	same
asmbl_77735	Chr07N	68087902	68095049	asmbl_77729	Chr07N	68204454	68206975	same
asmbl_28332	Chr03K	7178559	7182875	asmbl_28351	Chr03K	6856094	6860405	same
asmbl_63275	Chr06K	48776402	48786162	asmbl_63291	Chr06K	48462602	48466191	same
asmbl_24930	Chr02N	81759107	81768437	asmbl_24947	Chr02N	81735160	81739840	same
asmbl_57915	Chr05N	68590189	68595378	asmbl_57310	Chr05N	70856307	70860161	same
asmbl_93194	Chr09N	980428	982471	asmbl_93050	Chr09N	815560	822551	same
asmbl_25079	Chr02N	82789251	82791456	asmbl_25096	Chr02N	82653847	82654483	same
asmbl_11529	Chr01N	83735336	83736425	asmbl_11348	Chr01N	83577182	83578613	same
asmbl_80794	Chr08K	64753362	64753966	asmbl_80790	Chr08K	64877214	64878452	same
asmbl_81174	Chr08K	72549673	72555331	asmbl_81171	Chr08K	72559823	72565518	same
asmbl_7218	Chr01N	4151765	4154896	asmbl_6876	Chr01N	4730326	4736961	same
asmbl_95435	Chr09N	20870220	20874248	asmbl_95442	Chr09N	20531412	20534864	same
asmbl_63646	Chr06K	56503126	56507772	asmbl_63662	Chr06K	56168083	56169683	same
asmbl_65668	Chr06N	13091877	13092158	asmbl_65683	Chr06N	13036422	13041326	same
asmbl_27260	Chr02N	102763598	102765265	asmbl_26920	Chr02N	103200892	103224336	same
asmbl_48568	Chr05K	60330152	60334605	asmbl_48577	Chr05K	60287315	60289277	same
asmbl_25936	Chr02N	91862683	91870598	asmbl_25952	Chr02N	91767879	91770890	same
asmbl_58296	Chr05N	75573555	75583176	asmbl_58310	Chr05N	75432493	75433285	same
asmbl_26967	Chr02N	101079836	101084446	asmbl_27209	Chr02N	101487587	101489743	same
asmbl_91124	Chr09K	76210430	76219752	asmbl_91129	Chr09K	76198820	76202985	same
asmbl_43956	Chr04N	45783437	45783790	asmbl_43965	Chr04N	45740972	45744810	same
asmbl_59653	Chr05N	88530040	88570460	asmbl_59667	Chr05N	88457982	88462985	same
asmbl_24402	Chr02N	76788827	76795568	asmbl_24421	Chr02N	76639220	76642232	same
asmbl_56314	Chr05N	32200209	32205455	asmbl_56327	Chr05N	31929579	31930700	same
asmbl_25276	Chr02N	86550902	86551319	asmbl_25286	Chr02N	86411646	86414175	same
asmbl_5116	Chr01K	71365539	71373234	asmbl_5119	Chr01K	71343417	71344802	same
asmbl_16351	Chr02K	52535993	52536901	asmbl_16371	Chr02K	52281684	52287700	same
asmbl_9565	Chr01N	51823067	51825360	asmbl_9573	Chr01N	51621601	51623679	same
asmbl_86355	Chr09K	12134498	12137899	asmbl_86286	Chr09K	11831729	11837802	same
asmbl_97664	Chr09N	64074543	64079630	asmbl_97669	Chr09N	64083391	64089556	same
asmbl_32049	Chr03K	53863214	53863882	asmbl_32314	Chr03K	52175394	52177824	same
asmbl_104299	scaffold_22	204629	213695	asmbl_104305	scaffold_22	192229	194202	same
asmbl_37390	Chr04K	3882628	3884626	asmbl_37399	Chr04K	3850155	3853329	same
asmbl_82369	Chr08N	9309370	9330980	asmbl_82366	Chr08N	9325534	9330980	same
asmbl_15578	Chr02K	41218504	41235940	asmbl_15587	Chr02K	30412724	30430160	same
asmbl_61223	Chr06K	1396655	1401445	asmbl_61238	Chr06K	1289584	1294811	same
asmbl_40998	Chr04K	59892113	59894722	asmbl_41256	Chr04K	59911318	59912088	same
asmbl_75814	Chr07N	50587926	50597373	asmbl_75468	Chr07N	50535635	50538869	same
asmbl_84582	Chr08N	69536680	69543540	asmbl_84474	Chr08N	68898219	68909134	same
asmbl_416	Chr01K	3364531	3366724	asmbl_413	Chr01K	3370225	3374236	same
asmbl_22626	Chr02N	48208141	48211019	asmbl_22387	Chr02N	45389120	45393612	same
asmbl_31163	Chr03K	37929112	37931838	asmbl_30627	Chr03K	32006406	32010361	same
asmbl_10560	Chr01N	72932867	72939415	asmbl_10569	Chr01N	72902790	72903918	same
asmbl_15331	Chr02K	36678534	36679961	asmbl_15833	Chr02K	28386048	28389071	same
asmbl_61537	Chr06K	7446967	7452556	asmbl_61553	Chr06K	6569181	6575330	same
asmbl_35375	Chr03N	28139592	28140756	asmbl_35387	Chr03N	27525141	27526178	same
asmbl_7412	Chr01N	6475246	6479116	asmbl_7415	Chr01N	6467344	6469466	same
asmbl_44985	Chr04N	55908194	55910881	asmbl_44996	Chr04N	55170175	55173160	same
asmbl_5088	Chr01K	71208261	71211503	asmbl_5091	Chr01K	71161429	71165499	same
asmbl_20272	Chr02N	5191201	5193259	asmbl_20293	Chr02N	4988257	4993777	same
asmbl_77111	Chr07N	63704489	63709107	asmbl_77483	Chr07N	64064692	64065356	same
asmbl_24369	Chr02N	76440373	76441687	asmbl_24111	Chr02N	76284867	76286638	same
asmbl_32668	Chr03K	63997685	64006090	asmbl_32786	Chr03K	63866114	63869938	same
asmbl_78305	Chr08K	2149910	2154325	asmbl_78299	Chr08K	2175802	2175833	same
asmbl_40110	Chr04K	50762160	50763961	asmbl_40116	Chr04K	50715181	50718741	same
asmbl_39576	Chr04K	42059470	42062750	asmbl_39584	Chr04K	42037695	42043127	same
asmbl_24998	Chr02N	82110019	82113794	asmbl_25015	Chr02N	81962699	81963760	same
asmbl_78154	Chr08K	646067	648388	asmbl_78148	Chr08K	897988	898581	same
asmbl_15101	Chr02K	26019410	26019677	asmbl_16067	Chr02K	24967121	24969086	same
asmbl_40259	Chr04K	51794306	51797653	asmbl_40265	Chr04K	51773838	51785796	same
asmbl_18850	Chr02K	84416750	84419745	asmbl_18874	Chr02K	84282332	84287573	same
asmbl_4663	Chr01K	65438724	65443025	asmbl_4665	Chr01K	65423872	65427360	same
asmbl_107130	scaffold_8972	3345	3552	asmbl_107132	scaffold_8971	159	1811	same
asmbl_51974	Chr05K	100830163	100833954	asmbl_51985	Chr05K	100782739	100788425	same
asmbl_18200	Chr02K	78833009	78835902	asmbl_18225	Chr02K	78639443	78644857	same
asmbl_65995	Chr06N	16754064	16756261	asmbl_66009	Chr06N	16668116	16673390	same
asmbl_95360	Chr09N	20127311	20129901	asmbl_95367	Chr09N	20112940	20118924	same
asmbl_83803	Chr08N	51475623	51478710	asmbl_83453	Chr08N	55716742	55721350	same
asmbl_7281	Chr01N	5160903	5166585	asmbl_6736	Chr01N	5186024	5191947	same
asmbl_63151	Chr06K	46218780	46220516	asmbl_63167	Chr06K	45693168	45733582	same
asmbl_54116	Chr05N	1459211	1459689	asmbl_54127	Chr05N	1359259	1359677	same
asmbl_63672	Chr06K	56586680	56589866	asmbl_63687	Chr06K	56377918	56380520	same
asmbl_62083	Chr06K	12734721	12749374	asmbl_62099	Chr06K	12861890	12866522	same
asmbl_72638	Chr07K	71207523	71210556	asmbl_72896	Chr07K	70206099	70206598	same
asmbl_65078	Chr06N	566146	570891	asmbl_65093	Chr06N	504812	507880	same
asmbl_60688	Chr05N	97344660	97348337	asmbl_60703	Chr05N	97268743	97272600	same
asmbl_72088	Chr07K	65998218	66003494	asmbl_72087	Chr07K	66004072	66008356	same
asmbl_24475	Chr02N	77383914	77394059	asmbl_24492	Chr02N	77271929	77272738	same
asmbl_45181	Chr05K	1655878	1656722	asmbl_45164	Chr05K	1675200	1682406	same
asmbl_2771	Chr01K	38829217	38831187	asmbl_2771	Chr01K	38829217	38831187	same
asmbl_106736	scaffold_73	22479	23902	asmbl_106739	scaffold_729	10224	13441	same
asmbl_78974	Chr08K	11377324	11381703	asmbl_78969	Chr08K	11377324	11381705	same
asmbl_49424	Chr05K	76026900	76034575	asmbl_49436	Chr05K	75905147	75907800	same
asmbl_63225	Chr06K	47513712	47514570	asmbl_63241	Chr06K	47014782	47016927	same
asmbl_66222	Chr06N	22189865	22191831	asmbl_66984	Chr06N	23422128	23426440	same
asmbl_75393	Chr07N	46862491	46864097	asmbl_75041	Chr07N	46959038	46960185	same
asmbl_86410	Chr09K	12331133	12338975	asmbl_86341	Chr09K	12163127	12166197	same
asmbl_84516	Chr08N	68837842	68838654	asmbl_84544	Chr08N	68201725	68210620	same
asmbl_96642	Chr09N	34911823	34913958	asmbl_96648	Chr09N	34901039	34902499	same
asmbl_40746	Chr04K	57379672	57380325	asmbl_40751	Chr04K	57345332	57355753	same
asmbl_58965	Chr05N	81828580	81835478	asmbl_58608	Chr05N	82549949	82558991	same
asmbl_69338	Chr07K	24109904	24122075	asmbl_68780	Chr07K	24422058	24423719	same
asmbl_29286	Chr03K	15389142	15393252	asmbl_29291	Chr03K	15379063	15381870	same
asmbl_83973	Chr08N	55682980	55683369	asmbl_83623	Chr08N	58446021	58452092	same
asmbl_11804	Chr01N	86367349	86373073	asmbl_11583	Chr01N	85450417	85451285	same
asmbl_48143	Chr05K	51076869	51090020	asmbl_48151	Chr05K	51058463	51072204	same
asmbl_51590	Chr05K	97840314	97847813	asmbl_51602	Chr05K	97729536	97730957	same
asmbl_75244	Chr07N	45752090	45757693	asmbl_75186	Chr07N	45982744	45986166	same
asmbl_98427	Chr09N	80344541	80346332	asmbl_98432	Chr09N	80343753	80344444	same
asmbl_104808	scaffold_2734	2640	4332	asmbl_104815	scaffold_27288	132	1140	same
asmbl_11934	Chr01N	87337276	87351109	asmbl_11713	Chr01N	86490623	86491607	same
asmbl_32448	Chr03K	61438861	61443643	asmbl_32844	Chr03K	60871521	60873455	same
asmbl_99171	Chr09N	90801715	90804088	asmbl_99175	Chr09N	90719023	90723697	same
asmbl_41854	Chr04N	5192861	5198465	asmbl_41862	Chr04N	5178612	5185020	same
asmbl_24689	Chr02N	79980712	79986500	asmbl_24706	Chr02N	79924624	79925794	same
asmbl_47274	Chr05K	27515302	27518203	asmbl_47283	Chr05K	27474655	27476618	same
asmbl_62388	Chr06K	24554043	24555151	asmbl_62404	Chr06K	24317187	24320660	same
asmbl_57978	Chr05N	69128296	69130588	asmbl_57373	Chr05N	71443596	71443714	same
asmbl_94212	Chr09N	9827434	9833392	asmbl_94221	Chr09N	9772740	9774102	same
asmbl_84160	Chr08N	62145311	62149505	asmbl_84158	Chr08N	62145868	62149841	same
asmbl_66669	Chr06N	39140939	39141341	asmbl_66263	Chr06N	37560065	37564375	same
asmbl_45685	Chr05K	8126391	8134937	asmbl_45694	Chr05K	8126392	8134937	same
asmbl_106331	scaffold_6025	880	2537	asmbl_106335	scaffold_602	16545	20666	same
asmbl_13522	Chr02K	1210996	1215750	asmbl_13463	Chr02K	1156603	1157747	same
asmbl_88104	Chr09K	39273961	39297608	asmbl_87612	Chr09K	42722324	42735626	same
asmbl_94489	Chr09N	11350011	11351637	asmbl_94497	Chr09N	11251341	11281725	same
asmbl_92029	Chr09K	81746579	81750848	asmbl_92444	Chr09K	82556621	82559215	same
asmbl_60803	Chr05N	98561946	98568762	asmbl_60818	Chr05N	97917968	97924083	same
asmbl_70938	Chr07K	53387034	53387801	asmbl_70939	Chr07K	53375047	53375666	same
asmbl_75278	Chr07N	45951753	45954123	asmbl_75151	Chr07N	46181927	46194457	same
asmbl_83055	Chr08N	25400566	25404200	asmbl_82704	Chr08N	30934462	30935174	same
asmbl_8881	Chr01N	33721959	33737223	asmbl_8886	Chr01N	33656754	33658091	same
asmbl_56695	Chr05N	37724257	37729561	asmbl_58176	Chr05N	38008207	38013374	same
asmbl_47186	Chr05K	25560234	25562730	asmbl_47195	Chr05K	25328347	25328808	same
asmbl_86793	Chr09K	16390123	16393213	asmbl_86727	Chr09K	17609658	17615315	same
asmbl_91105	Chr09K	76172498	76183687	asmbl_91110	Chr09K	76140114	76146628	same
asmbl_33195	Chr03K	69964590	69968482	asmbl_33206	Chr03K	69769405	69773817	same
asmbl_86926	Chr09K	19332435	19334442	asmbl_87401	Chr09K	18671154	18672334	same
asmbl_19675	Chr02K	92047622	92056627	asmbl_19633	Chr02K	91818387	91820418	same
asmbl_11396	Chr01N	81661882	81662479	asmbl_12086	Chr01N	82593667	82605238	same
asmbl_75759	Chr07N	50083204	50092764	asmbl_75521	Chr07N	50078731	50081498	same
asmbl_79679	Chr08K	29452829	29490043	asmbl_79673	Chr08K	29452842	29455415	same
asmbl_14646	Chr02K	15990037	15990245	asmbl_14656	Chr02K	15736356	15738960	same
asmbl_60653	Chr05N	97181487	97182815	asmbl_60668	Chr05N	97073318	97082828	same
asmbl_15143	Chr02K	29122871	29133007	asmbl_16020	Chr02K	26487246	26488879	same
asmbl_69190	Chr07K	16767506	16768319	asmbl_68989	Chr07K	17655272	17685504	same
asmbl_92007	Chr09K	81686747	81687318	asmbl_92462	Chr09K	81908018	81908662	same
asmbl_65016	Chr06K	72445207	72449314	asmbl_65031	Chr06K	72395192	72403856	same
asmbl_19512	Chr02K	90470944	90478887	asmbl_19533	Chr02K	90400002	90416363	same
asmbl_77016	Chr07N	63068959	63069855	asmbl_77248	Chr07N	63753152	63766341	same
asmbl_69056	Chr07K	12909626	12910562	asmbl_69124	Chr07K	13377144	13380550	same
asmbl_70931	Chr07K	53367637	53374410	asmbl_70932	Chr07K	53367676	53374410	same
asmbl_17053	Chr02K	64614600	64619211	asmbl_16778	Chr02K	65246706	65250006	same
asmbl_59679	Chr05N	88732465	88738276	asmbl_59693	Chr05N	88660206	88668112	same
asmbl_55912	Chr05N	23118449	23122168	asmbl_55926	Chr05N	23077044	23083825	same
asmbl_46430	Chr05K	17981694	17982530	asmbl_46440	Chr05K	17626380	17628264	same
asmbl_62737	Chr06K	32180258	32180967	asmbl_62753	Chr06K	32107731	32110964	same
asmbl_9646	Chr01N	57057514	57059418	asmbl_9654	Chr01N	56883065	56888669	same
asmbl_62256	Chr06K	18263395	18264726	asmbl_62272	Chr06K	16840095	16843604	same
asmbl_7683	Chr01N	8653608	8663107	asmbl_7687	Chr01N	8598507	8599644	same
asmbl_101534	Chr09N	110012585	110016621	asmbl_102166	Chr09N	112479236	112481203	same
asmbl_17761	Chr02K	73811348	73814483	asmbl_17910	Chr02K	75191833	75193485	same
asmbl_43255	Chr04N	29686214	29689084	asmbl_43667	Chr04N	34187815	34189542	same
asmbl_23703	Chr02N	68739599	68745578	asmbl_23723	Chr02N	67103116	67104208	same
asmbl_101470	Chr09N	109685167	109688239	asmbl_102102	Chr09N	112061501	112063367	same
asmbl_51745	Chr05K	99306394	99308416	asmbl_51756	Chr05K	99246379	99249060	same
asmbl_22267	Chr02N	39125738	39147802	asmbl_22751	Chr02N	40202953	40205436	same
asmbl_51525	Chr05K	97289269	97292576	asmbl_51537	Chr05K	97231243	97231339	same
asmbl_71349	Chr07K	58340194	58342458	asmbl_71348	Chr07K	58340140	58342457	same
asmbl_9386	Chr01N	48645570	48647715	asmbl_9394	Chr01N	48607971	48615395	same
asmbl_101707	Chr09N	111151833	111156990	asmbl_102340	Chr09N	116778838	116781575	same
asmbl_103090	scaffold_1218	3695	10062	asmbl_103097	scaffold_1210	19980	20761	same
asmbl_8528	Chr01N	27968732	27995545	asmbl_8533	Chr01N	27968732	27995545	same
asmbl_76231	Chr07N	56468666	56472258	asmbl_76567	Chr07N	55813467	55815258	same
asmbl_2493	Chr01K	35876594	35879800	asmbl_2495	Chr01K	35871082	35874809	same
asmbl_8228	Chr01N	17259268	17262382	asmbl_8232	Chr01N	17246467	17249840	same
asmbl_107295	scaffold_9886	18	1262	asmbl_107298	scaffold_9871	380	714	same
asmbl_81921	Chr08N	3271074	3290775	asmbl_81919	Chr08N	3268174	3271030	same
asmbl_12269	Chr01N	90557236	90560413	asmbl_12889	Chr01N	89691484	89693309	same
asmbl_5150	Chr01K	71549081	71554430	asmbl_5153	Chr01K	71545932	71548255	same
asmbl_68757	Chr07K	2496506	2497774	asmbl_69421	Chr07K	3578844	3579176	same
asmbl_66033	Chr06N	17225452	17229809	asmbl_66047	Chr06N	17125294	17127585	same
asmbl_29347	Chr03K	15834777	15835558	asmbl_29359	Chr03K	15773333	15777868	same
asmbl_10999	Chr01N	76307223	76310893	asmbl_11051	Chr01N	76575200	76576344	same
asmbl_89228	Chr09K	60875251	60880592	asmbl_89167	Chr09K	60952697	60958205	same
asmbl_29973	Chr03K	22649432	22650403	asmbl_31062	Chr03K	22340272	22341603	same
asmbl_102390	Chr09N	120135384	120147248	asmbl_100584	Chr09N	120976988	120980601	same
asmbl_79949	Chr08K	33852021	33854439	asmbl_79944	Chr08K	34036389	34037385	same
asmbl_4500	Chr01K	64279571	64286373	asmbl_4503	Chr01K	64275434	64286072	same
asmbl_28779	Chr03K	10901053	10903519	asmbl_28798	Chr03K	10848167	10857074	same
asmbl_61443	Chr06K	3438413	3442167	asmbl_61458	Chr06K	3296227	3305125	same
asmbl_103726	scaffold_171	40792	43642	asmbl_103731	scaffold_171	40792	43707	same
asmbl_29070	Chr03K	13898884	13899950	asmbl_29089	Chr03K	13837004	13842860	same
asmbl_39752	Chr04K	44377350	44381161	asmbl_39759	Chr04K	44160297	44162696	same
asmbl_74729	Chr07N	37831564	37977123	asmbl_74729	Chr07N	37831564	37977123	same
asmbl_28270	Chr03K	6627486	6629331	asmbl_28289	Chr03K	6454173	6457822	same
asmbl_78994	Chr08K	11915498	11916104	asmbl_78989	Chr08K	12654586	12656526	same
asmbl_2958	Chr01K	42867711	42869648	asmbl_2960	Chr01K	42848181	42848204	same
asmbl_8663	Chr01N	30130903	30140982	asmbl_8668	Chr01N	30130903	30140982	same
asmbl_69978	Chr07K	42919428	42920563	asmbl_69978	Chr07K	42919428	42920563	same
asmbl_13712	Chr02K	5131187	5133468	asmbl_13724	Chr02K	5008265	5010686	same
asmbl_26332	Chr02N	95757849	95762120	asmbl_26348	Chr02N	95322285	95333859	same
asmbl_45751	Chr05K	8679361	8680361	asmbl_45760	Chr05K	8535383	8543603	same
asmbl_70459	Chr07K	48948963	48955743	asmbl_70460	Chr07K	48936150	48939963	same
asmbl_77716	Chr07N	68013620	68014086	asmbl_77710	Chr07N	68050468	68056219	same
asmbl_24219	Chr02N	75228720	75231786	asmbl_24260	Chr02N	75114794	75119546	same
asmbl_76751	Chr07N	61619427	61623119	asmbl_75968	Chr07N	61139650	61140282	same
asmbl_89123	Chr09K	58932339	58937744	asmbl_89062	Chr09K	58866899	58869495	same
asmbl_12415	Chr01N	91692158	91696422	asmbl_12741	Chr01N	91151025	91158379	same
asmbl_20919	Chr02N	14987233	14988666	asmbl_20939	Chr02N	14354335	14356187	same
asmbl_6648	Chr01N	1276025	1282451	asmbl_6652	Chr01N	1245453	1247732	same
asmbl_36456	Chr03N	50444893	50448855	asmbl_36687	Chr03N	51048336	51053736	same
asmbl_67047	Chr06N	49033020	49035114	asmbl_66638	Chr06N	52505422	52518641	same
asmbl_32475	Chr03K	61606724	61613044	asmbl_32871	Chr03K	61084883	61086057	same
asmbl_56948	Chr05N	41422475	41433964	asmbl_57921	Chr05N	44410164	44413770	same
asmbl_91439	Chr09K	78322747	78329203	asmbl_91444	Chr09K	78302136	78326866	same
asmbl_84289	Chr08N	65024598	65032205	asmbl_84768	Chr08N	64160150	64166852	same
asmbl_8950	Chr01N	35278622	35278961	asmbl_8956	Chr01N	35007815	35009452	same
asmbl_41697	Chr04N	3895273	3899012	asmbl_41705	Chr04N	3818413	3821768	same
asmbl_46113	Chr05K	11479655	11480141	asmbl_46123	Chr05K	11326429	11330886	same
asmbl_70874	Chr07K	53001979	53005316	asmbl_70875	Chr07K	52997092	53011863	same
asmbl_13541	Chr02K	1374518	1376871	asmbl_13446	Chr02K	1300704	1304189	same
asmbl_104005	scaffold_19344	81	1605	asmbl_104011	scaffold_193	40666	41316	same
asmbl_71515	Chr07K	59640503	59644373	asmbl_71514	Chr07K	59645170	59648354	same
asmbl_14267	Chr02K	11708750	11710633	asmbl_14279	Chr02K	11587890	11588493	same
asmbl_40463	Chr04K	55552910	55555474	asmbl_40469	Chr04K	55465385	55469231	same
asmbl_80435	Chr08K	56185616	56185884	asmbl_80431	Chr08K	56556177	56556637	same
asmbl_21603	Chr02N	29872585	29875985	asmbl_21622	Chr02N	28733355	28736802	same
asmbl_26243	Chr02N	94700430	94702623	asmbl_26259	Chr02N	94540229	94543690	same
asmbl_100984	Chr09N	105468221	105468854	asmbl_100281	Chr09N	108767264	108771010	same
asmbl_83415	Chr08N	37120213	37122823	asmbl_83063	Chr08N	44726482	44732356	same
asmbl_75956	Chr07N	53886407	53891744	asmbl_76292	Chr07N	53744158	53745124	same
asmbl_65570	Chr06N	12358072	12359491	asmbl_65585	Chr06N	12231123	12240197	same
asmbl_54326	Chr05N	4419899	4427432	asmbl_54337	Chr05N	4325687	4330887	same
asmbl_61905	Chr06K	11234712	11238001	asmbl_61921	Chr06K	11040160	11042054	same
asmbl_81093	Chr08K	71611828	71615004	asmbl_81090	Chr08K	71611832	71614872	same
asmbl_48736	Chr05K	64330607	64331976	asmbl_48747	Chr05K	64160245	64166351	same
asmbl_96907	Chr09N	49592094	49593282	asmbl_96913	Chr09N	49598274	49612499	same
asmbl_80189	Chr08K	46297550	46305111	asmbl_80185	Chr08K	46297550	46304214	same
asmbl_96254	Chr09N	30980955	30990669	asmbl_96260	Chr09N	30507900	30508670	same
asmbl_72015	Chr07K	65604293	65606944	asmbl_72014	Chr07K	65604293	65606944	same
asmbl_93478	Chr09N	3033849	3034274	asmbl_93490	Chr09N	2911811	2913034	same
asmbl_12962	Chr01N	95635759	95636412	asmbl_12195	Chr01N	95445034	95455695	same
asmbl_17685	Chr02K	73291636	73298357	asmbl_17834	Chr02K	74633796	74633818	same
asmbl_11478	Chr01N	82412856	82427580	asmbl_12169	Chr01N	83194946	83197764	same
asmbl_40156	Chr04K	51224274	51232439	asmbl_40162	Chr04K	51162968	51166522	same
asmbl_23947	Chr02N	71177379	71192972	asmbl_23967	Chr02N	70890899	70894155	same
asmbl_32535	Chr03K	62336884	62342267	asmbl_32931	Chr03K	61800924	61804485	same
asmbl_92795	Chr09K	86266517	86267998	asmbl_91821	Chr09K	86975287	86978438	same
asmbl_73315	Chr07N	1737265	1738493	asmbl_73319	Chr07N	1730365	1732725	same
asmbl_52534	Chr05K	106007232	106010915	asmbl_52545	Chr05K	105957985	105959160	same
asmbl_97786	Chr09N	70920709	70924950	asmbl_97791	Chr09N	70838396	70838424	same
asmbl_74889	Chr07N	41717779	41720944	asmbl_74889	Chr07N	41717779	41720944	same
asmbl_35184	Chr03N	21430355	21431304	asmbl_35196	Chr03N	21167812	21172605	same
asmbl_88202	Chr09K	41014168	41014518	asmbl_87513	Chr09K	43434591	43441361	same
asmbl_8158	Chr01N	16029886	16030817	asmbl_8162	Chr01N	16020480	16024681	same
asmbl_86769	Chr09K	15761799	15769979	asmbl_86700	Chr09K	17356747	17360966	same
asmbl_33132	Chr03K	69432537	69437931	asmbl_33144	Chr03K	69252238	69256431	same
asmbl_3085	Chr01K	46467835	46469647	asmbl_3088	Chr01K	46438553	46439743	same
asmbl_56611	Chr05N	36302354	36306481	asmbl_56624	Chr05N	35902985	35911073	same
asmbl_98625	Chr09N	82734377	82740842	asmbl_98630	Chr09N	82708476	82712147	same
asmbl_79288	Chr08K	21719716	21723230	asmbl_79283	Chr08K	21727427	21728229	same
asmbl_81866	Chr08N	2809678	2812932	asmbl_81864	Chr08N	2822239	2823769	same
asmbl_85005	Chr09K	1379856	1384663	asmbl_84970	Chr09K	647675	649956	same
asmbl_56298	Chr05N	31850603	31851644	asmbl_56311	Chr05N	31611736	31618598	same
asmbl_3081	Chr01K	46433274	46435819	asmbl_3084	Chr01K	46423448	46425369	same
asmbl_42769	Chr04N	21699237	21702858	asmbl_42825	Chr04N	22755761	22755786	same
asmbl_58909	Chr05N	80446428	80462258	asmbl_58656	Chr05N	82173781	82174226	same
asmbl_82590	Chr08N	13013059	13015195	asmbl_82587	Chr08N	13116806	13117946	same
asmbl_38985	Chr04K	30736111	30737283	asmbl_38293	Chr04K	26558324	26563469	same
asmbl_40101	Chr04K	50705224	50708632	asmbl_40107	Chr04K	50631293	50632184	same
asmbl_51504	Chr05K	97193593	97197137	asmbl_51516	Chr05K	97171554	97179074	same
asmbl_4724	Chr01K	65957262	65959825	asmbl_4726	Chr01K	65956965	65959363	same
asmbl_107285	scaffold_984	17761	19388	asmbl_107288	scaffold_984	17754	19841	same
asmbl_64665	Chr06K	69714108	69715979	asmbl_64680	Chr06K	69593864	69597781	same
asmbl_63096	Chr06K	44744987	44749474	asmbl_63112	Chr06K	42557170	42560428	same
asmbl_53144	Chr05K	110545611	110549599	asmbl_53154	Chr05K	110443744	110444438	same
asmbl_65143	Chr06N	1303884	1306722	asmbl_65158	Chr06N	1063027	1063978	same
asmbl_85918	Chr09K	7892401	7898707	asmbl_85914	Chr09K	7970978	7971762	same
asmbl_16781	Chr02K	59299961	59302777	asmbl_17049	Chr02K	59932439	59941551	same
asmbl_46191	Chr05K	13656510	13657626	asmbl_46201	Chr05K	13096038	13099294	same
asmbl_4948	Chr01K	69948284	69951237	asmbl_4951	Chr01K	69946047	69951237	same
asmbl_33539	Chr03N	141025	141964	asmbl_33548	Chr03N	41701	49636	same
asmbl_90857	Chr09K	74925154	74932295	asmbl_90860	Chr09K	74922769	74930257	same
asmbl_63373	Chr06K	50572222	50579162	asmbl_63389	Chr06K	50392383	50393300	same
asmbl_24248	Chr02N	75325094	75327093	asmbl_24234	Chr02N	75334330	75337409	same
asmbl_29946	Chr03K	22372227	22376051	asmbl_31035	Chr03K	22116284	22116510	same
asmbl_72178	Chr07K	66438269	66439607	asmbl_72177	Chr07K	66440511	66442501	same
asmbl_16041	Chr02K	45360280	45360755	asmbl_15118	Chr02K	42988124	42988730	same
asmbl_33405	Chr03K	72004662	72008245	asmbl_33415	Chr03K	71914733	71915347	same
asmbl_29925	Chr03K	22066011	22069134	asmbl_31014	Chr03K	22007820	22011315	same
asmbl_37406	Chr04K	3935909	3936847	asmbl_37415	Chr04K	3906451	3907403	same
asmbl_68176	Chr06N	75809817	75815076	asmbl_68181	Chr06N	75765035	75767746	same
asmbl_106722	scaffold_727	23125	29121	asmbl_106725	scaffold_727	0	1824	same
asmbl_72799	Chr07K	72255157	72259287	asmbl_72328	Chr07K	71058840	71061480	same
asmbl_98336	Chr09N	79319513	79324822	asmbl_98341	Chr09N	79287165	79290395	same
asmbl_9887	Chr01N	66829562	66835578	asmbl_9896	Chr01N	66794219	66798168	same
asmbl_34378	Chr03N	6897923	6905231	asmbl_34388	Chr03N	6825693	6830580	same
asmbl_38122	Chr04K	9932236	9938158	asmbl_38132	Chr04K	9222853	9223990	same
asmbl_89978	Chr09K	66121718	66122392	asmbl_90049	Chr09K	68235566	68236417	same
asmbl_104749	scaffold_2674	6233	10879	asmbl_104757	scaffold_26586	611	943	same
asmbl_64863	Chr06K	71464567	71468261	asmbl_64878	Chr06K	71416035	71420641	same
asmbl_30067	Chr03K	24293187	24294388	asmbl_31570	Chr03K	22924744	22925885	same
asmbl_87439	Chr09K	27341071	27344331	asmbl_87204	Chr09K	28133358	28133694	same
asmbl_8300	Chr01N	19154765	19156068	asmbl_8304	Chr01N	19127690	19131161	same
asmbl_59239	Chr05N	86018318	86028839	asmbl_59253	Chr05N	85970136	85976311	same
asmbl_99599	Chr09N	95412593	95413134	asmbl_99548	Chr09N	94678481	94681933	same
asmbl_62794	Chr06K	33505900	33509958	asmbl_62810	Chr06K	33227944	33231108	same
asmbl_57967	Chr05N	68958458	68959937	asmbl_57362	Chr05N	71266858	71271222	same
asmbl_91667	Chr09K	79650991	79655366	asmbl_92809	Chr09K	79460666	79469085	same
asmbl_43756	Chr04N	43268360	43270684	asmbl_42720	Chr04N	44193811	44204591	same
asmbl_13727	Chr02K	5288362	5289738	asmbl_13739	Chr02K	5155125	5164057	same
asmbl_36963	Chr04K	310756	316713	asmbl_37106	Chr04K	85597	94335	same
asmbl_95901	Chr09N	25558059	25563861	asmbl_95908	Chr09N	25567953	25573761	same
asmbl_4716	Chr01K	65766225	65769844	asmbl_4718	Chr01K	65759356	65761654	same
asmbl_16995	Chr02K	61344636	61347240	asmbl_16841	Chr02K	64461302	64464772	same
asmbl_66120	Chr06N	20242992	20244114	asmbl_67086	Chr06N	20773113	20776727	same
asmbl_53507	Chr05K	113754504	113757719	asmbl_53517	Chr05K	113683635	113685830	same
asmbl_15630	Chr02K	41389000	41393321	asmbl_15532	Chr02K	30550275	30558696	same
asmbl_64192	Chr06K	64734259	64738208	asmbl_64206	Chr06K	64569478	64570325	same
asmbl_61395	Chr06K	2979690	2981487	asmbl_61410	Chr06K	2758508	2762211	same
asmbl_48492	Chr05K	59560879	59566346	asmbl_48501	Chr05K	59545637	59551016	same
asmbl_50227	Chr05K	83897111	83898136	asmbl_50620	Chr05K	87808217	87811228	same
asmbl_5911	Chr01K	77274818	77276167	asmbl_5983	Chr01K	77325708	77337985	same
asmbl_28852	Chr03K	11326161	11331605	asmbl_28871	Chr03K	11317400	11321215	same
asmbl_55434	Chr05N	19153585	19158970	asmbl_55447	Chr05N	19119608	19123679	same
asmbl_11281	Chr01N	80894964	80898714	asmbl_11971	Chr01N	80931165	80935531	same
asmbl_18543	Chr02K	82527674	82530679	asmbl_18567	Chr02K	82197524	82197791	same
asmbl_47021	Chr05K	23621015	23624353	asmbl_47030	Chr05K	23594758	23597663	same
asmbl_34857	Chr03N	15687960	15689951	asmbl_34869	Chr03N	15561577	15563979	same
asmbl_71195	Chr07K	56338949	56340948	asmbl_71194	Chr07K	56338947	56340960	same
asmbl_59404	Chr05N	87222578	87226238	asmbl_59418	Chr05N	87062724	87063475	same
asmbl_62658	Chr06K	30549795	30550345	asmbl_62674	Chr06K	29429275	29429390	same
asmbl_51038	Chr05K	94518811	94526606	asmbl_51050	Chr05K	94447594	94453296	same
asmbl_78630	Chr08K	6565951	6567629	asmbl_78624	Chr08K	6631035	6633793	same
asmbl_38991	Chr04K	30848984	30856445	asmbl_38299	Chr04K	27272953	27274630	same
asmbl_70040	Chr07K	45231452	45235922	asmbl_70040	Chr07K	45231452	45235922	same
asmbl_86579	Chr09K	13226856	13230217	asmbl_86510	Chr09K	13255563	13257122	same
asmbl_1053	Chr01K	8633341	8636584	asmbl_1054	Chr01K	8625812	8628960	same
asmbl_82888	Chr08N	19558297	19560550	asmbl_83928	Chr08N	21773747	21775717	same
asmbl_39512	Chr04K	40620109	40622290	asmbl_39520	Chr04K	40486782	40499897	same
asmbl_47654	Chr05K	35293853	35294145	asmbl_47663	Chr05K	35101327	35107692	same
asmbl_102467	Chr09N	121151574	121153095	asmbl_100662	Chr09N	121351389	121356863	same
asmbl_12535	Chr01N	92254604	92285031	asmbl_12607	Chr01N	91957049	91960758	same
asmbl_75496	Chr07N	47919357	47920651	asmbl_75786	Chr07N	48030038	48035696	same
asmbl_3235	Chr01K	48229011	48234657	asmbl_3238	Chr01K	48172974	48174867	same
asmbl_69961	Chr07K	42316741	42319047	asmbl_69565	Chr07K	42369024	42371280	same
asmbl_5923	Chr01K	77339108	77340088	asmbl_5976	Chr01K	77325779	77337985	same
asmbl_42161	Chr04N	9277281	9280792	asmbl_42382	Chr04N	9297883	9298371	same
asmbl_39299	Chr04K	36007339	36009755	asmbl_38609	Chr04K	34167173	34169958	same
asmbl_61429	Chr06K	3287228	3305125	asmbl_61444	Chr06K	3154597	3157708	same
asmbl_3737	Chr01K	58713774	58714936	asmbl_3739	Chr01K	58713119	58714940	same
asmbl_38981	Chr04K	30704217	30706321	asmbl_38289	Chr04K	26339107	26341278	same
asmbl_86360	Chr09K	12129505	12134265	asmbl_86291	Chr09K	11878204	11880088	same
asmbl_81215	Chr08K	72814799	72817145	asmbl_81212	Chr08K	72868665	72869947	same
asmbl_90590	Chr09K	72670366	72671343	asmbl_90593	Chr09K	72634091	72634894	same
asmbl_101201	Chr09N	107961053	107963937	asmbl_101833	Chr09N	110445692	110451616	same
asmbl_88458	Chr09K	49699629	49704287	asmbl_88809	Chr09K	48992456	48993653	same
asmbl_85924	Chr09K	7973673	7978853	asmbl_85920	Chr09K	8012242	8017691	same
asmbl_98250	Chr09N	78753474	78765771	asmbl_98255	Chr09N	78771042	78775698	same
asmbl_30301	Chr03K	28486841	28501654	asmbl_31800	Chr03K	24370344	24374805	same
asmbl_44325	Chr04N	49480458	49485418	asmbl_44426	Chr04N	49809494	49851152	same
asmbl_15046	Chr02K	23806109	23807001	asmbl_15056	Chr02K	23726341	23727131	same
asmbl_64095	Chr06K	63168441	63175892	asmbl_64109	Chr06K	62997460	63003982	same
asmbl_9698	Chr01N	58006781	58022117	asmbl_9706	Chr01N	57921283	57921574	same
asmbl_43733	Chr04N	40031458	40035656	asmbl_42697	Chr04N	43995846	43997255	same
asmbl_74066	Chr07N	19592581	19595707	asmbl_74069	Chr07N	19559757	19568406	same
asmbl_46864	Chr05K	22231247	22233328	asmbl_46874	Chr05K	22086667	22095920	same
asmbl_99876	Chr09N	97905200	97910839	asmbl_100966	Chr09N	98432158	98440044	same
asmbl_51792	Chr05K	99612191	99617179	asmbl_51803	Chr05K	99506159	99510031	same
asmbl_31139	Chr03K	37715506	37721394	asmbl_30603	Chr03K	31692559	31694377	same
asmbl_93125	Chr09N	650595	653249	asmbl_93118	Chr09N	545446	549121	same
asmbl_104553	scaffold_2434	9	896	asmbl_104559	scaffold_2421	9818	10802	same
asmbl_24636	Chr02N	79598326	79603893	asmbl_24653	Chr02N	79534735	79543740	same
asmbl_49321	Chr05K	74842185	74855795	asmbl_49333	Chr05K	74733393	74734773	same
asmbl_106327	scaffold_6019	9139	9701	asmbl_106330	scaffold_601	2847	4988	same
asmbl_9401	Chr01N	48675715	48687539	asmbl_9409	Chr01N	48675713	48687539	same
asmbl_99092	Chr09N	90005987	90006738	asmbl_99096	Chr09N	89898107	89899836	same
asmbl_65219	Chr06N	1935376	1970130	asmbl_65234	Chr06N	1730988	1733085	same
asmbl_34596	Chr03N	10518965	10520355	asmbl_34607	Chr03N	9801617	9807578	same
asmbl_18282	Chr02K	79296905	79304622	asmbl_18307	Chr02K	79197455	79203527	same
asmbl_14079	Chr02K	8478647	8480002	asmbl_14090	Chr02K	8388134	8389396	same
asmbl_55450	Chr05N	19229267	19233132	asmbl_55463	Chr05N	19153585	19158970	same
asmbl_74236	Chr07N	24928402	24929216	asmbl_74238	Chr07N	24916155	24917509	same
asmbl_64581	Chr06K	69154100	69159090	asmbl_64596	Chr06K	69026227	69029805	same
asmbl_6523	Chr01N	425989	427667	asmbl_6526	Chr01N	287187	291847	same
asmbl_30315	Chr03K	28537404	28540043	asmbl_31814	Chr03K	24522885	24523375	same
asmbl_66980	Chr06N	48111754	48113859	asmbl_66571	Chr06N	51068490	51070177	same
asmbl_84567	Chr08N	69381322	69390904	asmbl_84488	Chr08N	68837094	68847961	same
asmbl_29246	Chr03K	15126615	15132207	asmbl_29265	Chr03K	14881782	14885618	same
asmbl_7025	Chr01N	3636623	3640022	asmbl_6994	Chr01N	3831085	3833930	same
asmbl_25070	Chr02N	82793210	82804579	asmbl_25087	Chr02N	82599802	82604364	same
asmbl_86054	Chr09K	9482830	9487003	asmbl_85985	Chr09K	9769264	9775270	same
asmbl_92623	Chr09K	85243215	85244400	asmbl_91648	Chr09K	86192243	86194966	same
asmbl_20871	Chr02N	13892839	13894787	asmbl_20891	Chr02N	13394361	13396158	same
asmbl_34659	Chr03N	12231876	12232710	asmbl_34670	Chr03N	12097734	12102122	same
asmbl_26671	Chr02N	98398563	98400688	asmbl_26688	Chr02N	98297285	98298697	same
asmbl_70572	Chr07K	50717295	50718511	asmbl_70573	Chr07K	50715615	50719548	same
asmbl_7139	Chr01N	4687201	4690363	asmbl_6796	Chr01N	4433554	4438690	same
asmbl_86894	Chr09K	18890385	18916454	asmbl_87369	Chr09K	18470538	18473955	same
asmbl_83518	Chr08N	40331942	40334311	asmbl_83166	Chr08N	47314089	47315401	same
asmbl_89394	Chr09K	62269055	62272859	asmbl_89332	Chr09K	61942443	61947629	same
asmbl_100939	Chr09N	105211560	105213858	asmbl_100236	Chr09N	108301392	108305772	same
asmbl_71404	Chr07K	58824999	58830975	asmbl_71403	Chr07K	58824999	58830987	same
asmbl_35025	Chr03N	17682482	17689672	asmbl_35037	Chr03N	17497165	17511724	same
asmbl_107136	scaffold_90	44591	46933	asmbl_107138	scaffold_90	22165	22759	same
asmbl_12652	Chr01N	92990132	92990791	asmbl_12505	Chr01N	92591073	92592104	same
asmbl_46015	Chr05K	10614090	10615872	asmbl_46025	Chr05K	10512951	10517374	same
asmbl_70255	Chr07K	47416312	47427248	asmbl_70256	Chr07K	47416210	47427248	same
asmbl_37086	Chr04K	1232012	1237189	asmbl_36994	Chr04K	1349827	1351143	same
asmbl_64929	Chr06K	71829732	71834404	asmbl_64944	Chr06K	71744894	71752162	same
asmbl_31402	Chr03K	39949112	39951826	asmbl_30864	Chr03K	35989335	35991878	same
asmbl_96531	Chr09N	33476225	33480203	asmbl_96537	Chr09N	33353542	33356573	same
asmbl_7955	Chr01N	12756910	12759813	asmbl_7959	Chr01N	12720528	12725203	same
asmbl_35614	Chr03N	36698730	36701150	asmbl_35625	Chr03N	36613272	36617055	same
asmbl_54461	Chr05N	5652056	5653699	asmbl_54392	Chr05N	5921384	5926845	same
asmbl_22362	Chr02N	45401279	45456498	asmbl_22652	Chr02N	42277970	42305453	same
asmbl_17161	Chr02K	67007093	67011070	asmbl_17184	Chr02K	66946595	66960892	same
asmbl_3394	Chr01K	52685537	52688527	asmbl_3397	Chr01K	52532128	52534857	same
asmbl_4148	Chr01K	61921195	61926166	asmbl_4151	Chr01K	61921218	61926396	same
asmbl_102354	Chr09N	119907247	119909175	asmbl_100548	Chr09N	120712955	120716178	same
asmbl_56785	Chr05N	39329751	39334151	asmbl_58085	Chr05N	38731029	38734022	same
asmbl_20040	Chr02N	1182727	1186213	asmbl_20061	Chr02N	1059387	1059505	same
asmbl_20822	Chr02N	12279018	12283871	asmbl_20842	Chr02N	11627291	11637035	same
asmbl_98210	Chr09N	78427908	78429259	asmbl_98215	Chr09N	78433007	78433125	same
asmbl_66457	Chr06N	28334992	28337806	asmbl_67225	Chr06N	33406806	33409866	same
asmbl_51638	Chr05K	98463804	98471961	asmbl_51650	Chr05K	98340153	98345257	same
asmbl_12920	Chr01N	95176691	95179487	asmbl_12238	Chr01N	94767723	94771933	same
asmbl_97857	Chr09N	73360857	73361830	asmbl_97862	Chr09N	73231758	73233527	same
asmbl_82719	Chr08N	16932492	16942716	asmbl_83761	Chr08N	19666134	19667709	same
asmbl_92061	Chr09K	81962616	81964020	asmbl_92408	Chr09K	82800909	82804559	same
asmbl_94757	Chr09N	13377414	13378781	asmbl_94764	Chr09N	13352690	13353735	same
asmbl_10716	Chr01N	73988155	73988819	asmbl_10726	Chr01N	73928605	73929386	same
asmbl_43540	Chr04N	34139418	34140297	asmbl_43380	Chr04N	42352677	42356300	same
asmbl_91423	Chr09K	78270586	78272751	asmbl_91428	Chr09K	78236023	78237077	same
asmbl_54787	Chr05N	8558337	8559073	asmbl_54782	Chr05N	8584999	8590797	same
asmbl_2564	Chr01K	36593029	36594482	asmbl_2566	Chr01K	36534040	36535808	same
asmbl_54416	Chr05N	5172221	5187816	asmbl_54532	Chr05N	5244002	5250346	same
asmbl_104545	scaffold_24165	50	1253	asmbl_104551	scaffold_24035	757	1306	same
asmbl_83564	Chr08N	41039341	41041298	asmbl_83212	Chr08N	48303574	48305441	same
asmbl_40517	Chr04K	55906965	55910277	asmbl_40523	Chr04K	55859716	55863663	same
asmbl_9225	Chr01N	47428836	47429542	asmbl_9232	Chr01N	46540502	46542720	same
asmbl_92381	Chr09K	83651022	83654097	asmbl_92087	Chr09K	84617203	84640757	same
asmbl_6703	Chr01N	1527475	1529841	asmbl_6707	Chr01N	1484550	1487079	same
asmbl_25312	Chr02N	86829078	86833186	asmbl_25322	Chr02N	86793701	86794009	same
asmbl_6579	Chr01N	864122	866523	asmbl_6583	Chr01N	853379	859978	same
asmbl_97234	Chr09N	55048873	55056323	asmbl_97240	Chr09N	54992877	54996036	same
asmbl_58637	Chr05N	78883055	78885959	asmbl_58937	Chr05N	80668250	80670114	same
asmbl_27701	Chr03K	1973019	1974052	asmbl_27720	Chr03K	1875577	1879213	same
asmbl_20752	Chr02N	9390408	9403554	asmbl_20772	Chr02N	9202114	9207762	same
asmbl_11305	Chr01N	81052784	81055621	asmbl_11995	Chr01N	81156911	81157011	same
asmbl_7254	Chr01N	4544878	4547479	asmbl_6880	Chr01N	5065602	5073871	same
asmbl_73885	Chr07N	15454859	15456360	asmbl_73888	Chr07N	15357955	15358035	same
asmbl_38656	Chr04K	23727173	23729939	asmbl_38976	Chr04K	18205515	18207219	same
asmbl_10249	Chr01N	70755304	70761776	asmbl_10258	Chr01N	70735542	70740333	same
asmbl_53844	Chr05K	115687335	115689562	asmbl_53854	Chr05K	115647987	115651184	same
asmbl_88585	Chr09K	50733967	50735343	asmbl_88684	Chr09K	50281861	50295278	same
asmbl_84942	Chr09K	1033211	1034435	asmbl_85037	Chr09K	388258	389125	same
asmbl_93165	Chr09N	774600	782313	asmbl_93076	Chr09N	673282	685567	same
asmbl_7932	Chr01N	12507439	12508022	asmbl_7936	Chr01N	12458164	12458937	same
asmbl_41827	Chr04N	5092233	5095242	asmbl_41835	Chr04N	4974610	4977140	same
asmbl_66617	Chr06N	35427710	35430040	asmbl_66211	Chr06N	36680536	36683294	same
asmbl_30801	Chr03K	34887193	34898725	asmbl_30039	Chr03K	28732220	28735434	same
asmbl_46410	Chr05K	16781006	16781298	asmbl_46420	Chr05K	16189749	16209169	same
asmbl_85203	Chr09K	2171893	2176827	asmbl_85199	Chr09K	2187023	2191993	same
asmbl_100605	Chr09N	103006668	103007708	asmbl_99905	Chr09N	105541761	105544435	same
asmbl_16926	Chr02K	60928594	60929084	asmbl_16906	Chr02K	63806966	63809850	same
asmbl_71828	Chr07K	62935068	62941117	asmbl_71827	Chr07K	62935385	62941126	same
asmbl_36429	Chr03N	50065474	50071006	asmbl_36721	Chr03N	50831823	50833142	same
asmbl_17195	Chr02K	67292852	67297233	asmbl_17218	Chr02K	67136431	67144224	same
asmbl_37151	Chr04K	1840885	1841801	asmbl_37059	Chr04K	1817652	1822222	same
asmbl_25448	Chr02N	87791226	87791799	asmbl_25464	Chr02N	87637079	87639490	same
asmbl_101809	Chr09N	111683928	111691087	asmbl_102442	Chr09N	117346306	117347976	same
asmbl_60094	Chr05N	91641211	91644219	asmbl_60108	Chr05N	91520943	91533171	same
asmbl_12699	Chr01N	93280723	93284986	asmbl_12456	Chr01N	92914191	92920916	same
asmbl_55544	Chr05N	20020275	20022269	asmbl_55557	Chr05N	19866674	19867000	same
asmbl_103510	scaffold_15279	81	1224	asmbl_103516	scaffold_15246	0	2041	same
asmbl_44161	Chr04N	47990971	47993729	asmbl_44171	Chr04N	47939429	47947344	same
asmbl_29164	Chr03K	14494391	14508539	asmbl_29183	Chr03K	14387352	14388418	same
asmbl_79696	Chr08K	29537261	29540759	asmbl_79691	Chr08K	29716614	29720036	same
asmbl_4582	Chr01K	64833093	64834041	asmbl_4584	Chr01K	64798111	64798147	same
asmbl_59429	Chr05N	87352007	87357316	asmbl_59443	Chr05N	87259296	87265899	same
asmbl_76828	Chr07N	62161877	62163939	asmbl_76045	Chr07N	61693961	61698305	same
asmbl_85644	Chr09K	5702812	5704854	asmbl_85640	Chr09K	5741923	5742860	same
asmbl_24514	Chr02N	77906635	77909822	asmbl_24531	Chr02N	77510350	77511198	same
asmbl_19648	Chr02K	91923364	91931933	asmbl_19662	Chr02K	91666248	91668633	same
asmbl_84192	Chr08N	62305119	62308787	asmbl_84190	Chr08N	62342723	62343824	same
asmbl_92649	Chr09K	85341473	85366167	asmbl_91674	Chr09K	86296626	86297660	same
asmbl_104016	scaffold_1945	10299	10877	asmbl_104022	scaffold_194	25201	26571	same
asmbl_70677	Chr07K	51608984	51614686	asmbl_70678	Chr07K	51600099	51602692	same
asmbl_27937	Chr03K	4711453	4725005	asmbl_27956	Chr03K	4654458	4657945	same
asmbl_27921	Chr03K	4659157	4665580	asmbl_27940	Chr03K	4485856	4491536	same
asmbl_43000	Chr04N	26140116	26140486	asmbl_43056	Chr04N	29327766	29327786	same
asmbl_92262	Chr09K	82935291	82935659	asmbl_92206	Chr09K	83969426	83975287	same
asmbl_16957	Chr02K	61209860	61214433	asmbl_16874	Chr02K	64216882	64218407	same
asmbl_64611	Chr06K	69265913	69267876	asmbl_64626	Chr06K	69213347	69222190	same
asmbl_49073	Chr05K	70213591	70213931	asmbl_49085	Chr05K	69800316	69803252	same
asmbl_59771	Chr05N	89413752	89420464	asmbl_59785	Chr05N	89342537	89357585	same
asmbl_39956	Chr04K	47715712	47720560	asmbl_39963	Chr04K	47601328	47610103	same
asmbl_41900	Chr04N	5435580	5436806	asmbl_41908	Chr04N	5417133	5422454	same
asmbl_10647	Chr01N	73538045	73539860	asmbl_10656	Chr01N	73405323	73410156	same
asmbl_3948	Chr01K	60541431	60547867	asmbl_3952	Chr01K	60503184	60505890	same
asmbl_51259	Chr05K	95740090	95749835	asmbl_51271	Chr05K	95698127	95704367	same
asmbl_96593	Chr09N	34163024	34164664	asmbl_96599	Chr09N	34105324	34106062	same
asmbl_84428	Chr08N	67732862	67743353	asmbl_84623	Chr08N	67049189	67050484	same
asmbl_9491	Chr01N	50951962	50954306	asmbl_9499	Chr01N	50561275	50562944	same
asmbl_15949	Chr02K	44563104	44563504	asmbl_15211	Chr02K	41178780	41180335	same
asmbl_73171	Chr07K	74826305	74834081	asmbl_72702	Chr07K	73688353	73698944	same
asmbl_86208	Chr09K	11047873	11052644	asmbl_86139	Chr09K	10874654	10875656	same
asmbl_71884	Chr07K	63429697	63432303	asmbl_71883	Chr07K	63434792	63437507	same
asmbl_91302	Chr09K	77379776	77384589	asmbl_91307	Chr09K	77316335	77321462	same
asmbl_1229	Chr01K	9949346	9953972	asmbl_1230	Chr01K	9949389	9953972	same
asmbl_53580	Chr05K	114547596	114550289	asmbl_53590	Chr05K	114505083	114511344	same
asmbl_47676	Chr05K	35371404	35379457	asmbl_47685	Chr05K	35328779	35329091	same
asmbl_40025	Chr04K	49423166	49423765	asmbl_40031	Chr04K	49191406	49194563	same
asmbl_100962	Chr09N	105328845	105333529	asmbl_100259	Chr09N	108520674	108525662	same
asmbl_91456	Chr09K	78359801	78373492	asmbl_91461	Chr09K	78357391	78371148	same
asmbl_28106	Chr03K	5563034	5569797	asmbl_28125	Chr03K	5405629	5408826	same
asmbl_39129	Chr04K	31740519	31742779	asmbl_38439	Chr04K	31666933	31669454	same
asmbl_37526	Chr04K	4459781	4462091	asmbl_37535	Chr04K	4397313	4412551	same
asmbl_22292	Chr02N	39344052	39349006	asmbl_22722	Chr02N	40485673	40500521	same
asmbl_96647	Chr09N	34952089	34955423	asmbl_96653	Chr09N	34921718	34923940	same
asmbl_25173	Chr02N	85774684	85790452	asmbl_25183	Chr02N	85718732	85725915	same
asmbl_56927	Chr05N	41273559	41276577	asmbl_57948	Chr05N	44229329	44232574	same
asmbl_100864	Chr09N	104767503	104768859	asmbl_100161	Chr09N	107895753	107909146	same
asmbl_13586	Chr02K	2355759	2356098	asmbl_13598	Chr02K	1944822	1950659	same
asmbl_39826	Chr04K	45555470	45556112	asmbl_39833	Chr04K	45462847	45464995	same
asmbl_23107	Chr02N	55851764	55853952	asmbl_21907	Chr02N	55311135	55315590	same
asmbl_45141	Chr05K	1399402	1400063	asmbl_45205	Chr05K	1340613	1342325	same
asmbl_20186	Chr02N	3962811	3967085	asmbl_20207	Chr02N	3767071	3768603	same
asmbl_16621	Chr02K	57982210	57982988	asmbl_16643	Chr02K	57839795	57841218	same
asmbl_69069	Chr07K	13152470	13153414	asmbl_69110	Chr07K	13548056	13560915	same
asmbl_61256	Chr06K	1639269	1645395	asmbl_61271	Chr06K	1547441	1552714	same
asmbl_83400	Chr08N	36752244	36754494	asmbl_83048	Chr08N	44364579	44366694	same
asmbl_46460	Chr05K	19271607	19273260	asmbl_46470	Chr05K	19166281	19171534	same
asmbl_10905	Chr01N	75654279	75665899	asmbl_10821	Chr01N	75740126	75747795	same
asmbl_71149	Chr07K	55153776	55154731	asmbl_71012	Chr07K	54806574	54809020	same
asmbl_50906	Chr05K	93837764	93841292	asmbl_50918	Chr05K	93779307	93781244	same
asmbl_31070	Chr03K	37129842	37136464	asmbl_30534	Chr03K	31091888	31097056	same
asmbl_12395	Chr01N	91589303	91594506	asmbl_12768	Chr01N	91090058	91094421	same
asmbl_92998	Chr09N	166595	170191	asmbl_93246	Chr09N	18748	21795	same
asmbl_20058	Chr02N	1244674	1245972	asmbl_20079	Chr02N	1176793	1178545	same
asmbl_66731	Chr06N	40322748	40329208	asmbl_66325	Chr06N	39319728	39326989	same
asmbl_32194	Chr03K	57258165	57260557	asmbl_32461	Chr03K	54995948	55000856	same
asmbl_17976	Chr02K	76914659	76916008	asmbl_18001	Chr02K	76719362	76725179	same
asmbl_24821	Chr02N	81015630	81015845	asmbl_24838	Chr02N	80878387	80879822	same
asmbl_71962	Chr07K	64015053	64018164	asmbl_71961	Chr07K	64015053	64018164	same
asmbl_39583	Chr04K	42258268	42259976	asmbl_39591	Chr04K	42059469	42078887	same
asmbl_104847	scaffold_2770	3567	4636	asmbl_104854	scaffold_2764	11240	15953	same
asmbl_98450	Chr09N	80652798	80653371	asmbl_98455	Chr09N	80657534	80663263	same
asmbl_32828	Chr03K	65513042	65513651	asmbl_31234	Chr03K	65429513	65436784	same
asmbl_94451	Chr09N	11000445	11006497	asmbl_94460	Chr09N	10954100	10955566	same
asmbl_15425	Chr02K	38169363	38171782	asmbl_15736	Chr02K	29534438	29540215	same
asmbl_44958	Chr04N	55777056	55778341	asmbl_44975	Chr04N	55836270	55839725	same
asmbl_58761	Chr05N	79793538	79802728	asmbl_58829	Chr05N	81161214	81169016	same
asmbl_21989	Chr02N	36585703	36590507	asmbl_23023	Chr02N	35919338	35933623	same
asmbl_29093	Chr03K	14068279	14071225	asmbl_29112	Chr03K	13954087	13955867	same
asmbl_54845	Chr05N	9157447	9159658	asmbl_54840	Chr05N	9178506	9189589	same
asmbl_88076	Chr09K	38391009	38392628	asmbl_87647	Chr09K	42504101	42504902	same
asmbl_61696	Chr06K	9153110	9162243	asmbl_61712	Chr06K	8959603	8962626	same
asmbl_45471	Chr05K	6582278	6586357	asmbl_45480	Chr05K	6463303	6465784	same
asmbl_42972	Chr04N	25456087	25458814	asmbl_43028	Chr04N	28476917	28480512	same
asmbl_37362	Chr04K	3724222	3726427	asmbl_37371	Chr04K	3689092	3691188	same
asmbl_31603	Chr03K	42832323	42840190	asmbl_31430	Chr03K	41498579	41510992	same
asmbl_31595	Chr03K	42749426	42753667	asmbl_31422	Chr03K	41408479	41411625	same
asmbl_63772	Chr06K	58721175	58721333	asmbl_63787	Chr06K	58407570	58414693	same
asmbl_68075	Chr06N	75041527	75041946	asmbl_68089	Chr06N	74338534	74344772	same
asmbl_1080	Chr01K	8896288	8906118	asmbl_1081	Chr01K	8897020	8906026	same
asmbl_47198	Chr05K	25619798	25625258	asmbl_47207	Chr05K	25602310	25603542	same
asmbl_57715	Chr05N	64604544	64610733	asmbl_57109	Chr05N	65040352	65049327	same
asmbl_106815	scaffold_7527	401	1010	asmbl_106818	scaffold_752	9471	12622	same
asmbl_530	Chr01K	3910210	3917280	asmbl_528	Chr01K	3910213	3917280	same
asmbl_58899	Chr05N	80404214	80407469	asmbl_58677	Chr05N	82066396	82066611	same
asmbl_67845	Chr06N	71402433	71404247	asmbl_67853	Chr06N	71270823	71276497	same
asmbl_79016	Chr08K	13744567	13745358	asmbl_79011	Chr08K	13832073	13833225	same
asmbl_103462	scaffold_1497	20229	22249	asmbl_103468	scaffold_14849	273	2100	same
asmbl_97823	Chr09N	71942709	71947397	asmbl_97828	Chr09N	71568337	71572142	same
asmbl_95819	Chr09N	24807162	24807646	asmbl_95826	Chr09N	24796715	24797557	same
asmbl_75620	Chr07N	48652848	48660064	asmbl_75656	Chr07N	49281149	49282201	same
asmbl_67201	Chr06N	53829917	53835421	asmbl_66793	Chr06N	57464088	57466984	same
asmbl_91537	Chr09K	79044254	79045259	asmbl_92933	Chr09K	78973157	78978306	same
asmbl_13975	Chr02K	7479451	7486647	asmbl_13987	Chr02K	7398855	7402953	same
asmbl_76049	Chr07N	54830686	54835732	asmbl_76385	Chr07N	54347473	54358095	same
asmbl_41256	Chr04K	63133086	63136684	asmbl_40992	Chr04K	63100133	63102742	same
asmbl_73506	Chr07N	4995271	4998530	asmbl_73510	Chr07N	4941605	4945646	same
asmbl_80000	Chr08K	36633503	36634394	asmbl_79995	Chr08K	36743720	36765497	same
asmbl_69524	Chr07K	28460270	28461349	asmbl_69944	Chr07K	28365337	28369425	same
asmbl_98485	Chr09N	81051639	81057295	asmbl_98490	Chr09N	80999319	81002632	same
asmbl_21091	Chr02N	16837520	16844245	asmbl_21110	Chr02N	16774610	16783526	same
asmbl_23765	Chr02N	69265555	69267583	asmbl_23785	Chr02N	69169953	69171799	same
asmbl_90053	Chr09K	66524846	66529492	asmbl_89970	Chr09K	68679963	68683730	same
asmbl_93660	Chr09N	4418512	4422501	asmbl_93997	Chr09N	4866353	4869401	same
asmbl_5659	Chr01K	75248912	75252158	asmbl_5662	Chr01K	75248882	75256188	same
asmbl_99382	Chr09N	93678513	93692089	asmbl_99329	Chr09N	93152839	93169419	same
asmbl_80104	Chr08K	42533152	42537785	asmbl_80100	Chr08K	42557081	42563466	same
asmbl_613	Chr01K	4359043	4364030	asmbl_612	Chr01K	4359043	4364025	same
asmbl_58431	Chr05N	76655599	76663170	asmbl_58445	Chr05N	76603032	76604606	same
asmbl_106907	scaffold_791	4430	7311	asmbl_106908	scaffold_7901	1084	2329	same
asmbl_59825	Chr05N	89820978	89821548	asmbl_59839	Chr05N	89680797	89683167	same
asmbl_97119	Chr09N	53108014	53111113	asmbl_97125	Chr09N	53048106	53053499	same
asmbl_17579	Chr02K	72426911	72431089	asmbl_17728	Chr02K	72563873	72564886	same
asmbl_26632	Chr02N	98143538	98151491	asmbl_26648	Chr02N	98097488	98105774	same
asmbl_6941	Chr01N	3152166	3156255	asmbl_7078	Chr01N	3306391	3307255	same
asmbl_3720	Chr01K	58593279	58596260	asmbl_3722	Chr01K	58563965	58566692	same
asmbl_44728	Chr04N	54269596	54270674	asmbl_44739	Chr04N	54210360	54212739	same
asmbl_10572	Chr01N	72942820	72947672	asmbl_10581	Chr01N	72932866	72939415	same
asmbl_90698	Chr09K	73066109	73071536	asmbl_90701	Chr09K	73057180	73059269	same
asmbl_5002	Chr01K	70595266	70604000	asmbl_5005	Chr01K	70578224	70584621	same
asmbl_40275	Chr04K	52020887	52024363	asmbl_40281	Chr04K	51992553	51996587	same
asmbl_68437	Chr06N	78232777	78236619	asmbl_68440	Chr06N	78228604	78232369	same
asmbl_98246	Chr09N	78758026	78760713	asmbl_98251	Chr09N	78725859	78731356	same
asmbl_21900	Chr02N	35820851	35832062	asmbl_23110	Chr02N	35152537	35155031	same
asmbl_36579	Chr03N	51411617	51419580	asmbl_36568	Chr03N	52069161	52070875	same
asmbl_4345	Chr01K	63091333	63116434	asmbl_4348	Chr01K	63076861	63083280	same
asmbl_54083	Chr05N	850043	857508	asmbl_54095	Chr05N	838425	840068	same
asmbl_10954	Chr01N	76059524	76064519	asmbl_11006	Chr01N	76076745	76077513	same
asmbl_89366	Chr09K	62003106	62010908	asmbl_89304	Chr09K	61774472	61779500	same
asmbl_103062	scaffold_1202	20350	22342	asmbl_103069	scaffold_1194	2589	7744	same
asmbl_42198	Chr04N	9703303	9710450	asmbl_42681	Chr04N	10448966	10454193	same
asmbl_104312	scaffold_2202	5819	6765	asmbl_104318	scaffold_22	215199	217024	same
asmbl_14391	Chr02K	13031665	13033581	asmbl_14402	Chr02K	12915625	12916302	same
asmbl_91842	Chr09K	80424752	80427765	asmbl_92627	Chr09K	80575054	80580006	same
asmbl_55370	Chr05N	16794946	16795762	asmbl_55383	Chr05N	16643717	16645838	same
asmbl_88007	Chr09K	37621949	37625212	asmbl_87708	Chr09K	41291734	41293250	same
asmbl_23888	Chr02N	70397719	70402784	asmbl_23908	Chr02N	69895601	69897185	same
asmbl_39114	Chr04K	31684398	31687422	asmbl_38424	Chr04K	31617006	31625020	same
asmbl_70667	Chr07K	51564094	51565392	asmbl_70668	Chr07K	51556129	51556821	same
asmbl_51717	Chr05K	99069724	99074225	asmbl_51728	Chr05K	98896876	98901458	same
asmbl_78218	Chr08K	1521838	1525272	asmbl_78212	Chr08K	1551021	1555238	same
asmbl_19071	Chr02K	87702500	87704616	asmbl_19095	Chr02K	87607790	87613442	same
asmbl_87721	Chr09K	31658833	31662573	asmbl_87996	Chr09K	35460144	35460664	same
asmbl_35069	Chr03N	18370592	18377649	asmbl_35081	Chr03N	17997370	18014317	same
asmbl_64011	Chr06K	61264022	61268266	asmbl_64026	Chr06K	61198074	61204801	same
asmbl_6130	Chr01K	78256502	78262645	asmbl_6133	Chr01K	78257631	78261889	same
asmbl_66952	Chr06N	47676682	47693032	asmbl_66543	Chr06N	49134626	49141009	same
asmbl_96990	Chr09N	50897506	50899935	asmbl_96996	Chr09N	50907246	50911598	same
asmbl_48444	Chr05K	59125511	59128700	asmbl_48453	Chr05K	59053338	59054343	same
asmbl_43740	Chr04N	41733076	41735531	asmbl_42704	Chr04N	44024083	44026973	same
asmbl_95195	Chr09N	18471520	18476349	asmbl_95202	Chr09N	18400923	18404785	same
asmbl_21494	Chr02N	26263081	26265399	asmbl_21513	Chr02N	26000075	26004507	same
asmbl_66186	Chr06N	21543388	21550480	asmbl_67017	Chr06N	22729449	22730567	same
asmbl_61377	Chr06K	2755310	2758029	asmbl_61392	Chr06K	2656313	2659183	same
asmbl_24955	Chr02N	81832782	81840295	asmbl_24972	Chr02N	81771452	81772451	same
asmbl_102035	Chr09N	112767853	112775898	asmbl_102669	Chr09N	118799294	118806815	same
asmbl_32734	Chr03K	64652544	64654432	asmbl_31140	Chr03K	64719215	64723885	same
asmbl_48245	Chr05K	52713764	52723071	asmbl_48253	Chr05K	52559386	52560936	same
asmbl_77765	Chr07N	68303684	68307236	asmbl_77759	Chr07N	68359796	68363955	same
asmbl_36233	Chr03N	47601489	47607678	asmbl_36245	Chr03N	47547582	47563159	same
asmbl_65930	Chr06N	16061335	16063382	asmbl_65944	Chr06N	16022733	16025146	same
asmbl_53957	Chr05N	285796	292479	asmbl_54041	Chr05N	76511	79847	same
asmbl_86342	Chr09K	12086907	12089860	asmbl_86273	Chr09K	11732465	11739632	same
asmbl_70724	Chr07K	51892297	51894088	asmbl_70725	Chr07K	51888701	51889989	same
asmbl_105362	scaffold_363	32678	34231	asmbl_105367	scaffold_363	13881	21749	same
asmbl_27300	Chr02N	103256038	103256509	asmbl_26879	Chr02N	103474748	103478481	same
asmbl_29127	Chr03K	14339129	14339700	asmbl_29146	Chr03K	14191956	14195336	same
asmbl_73262	Chr07K	75270591	75274541	asmbl_72793	Chr07K	75145071	75147624	same
asmbl_30338	Chr03K	29373494	29377199	asmbl_31836	Chr03K	24673429	24673828	same
asmbl_2283	Chr01K	27544314	27545235	asmbl_2284	Chr01K	27540607	27541145	same
asmbl_24572	Chr02N	79355303	79357403	asmbl_24589	Chr02N	79130596	79132914	same
asmbl_94163	Chr09N	9565953	9569972	asmbl_94172	Chr09N	9549695	9558888	same
asmbl_76672	Chr07N	60710656	60712447	asmbl_76231	Chr07N	60509552	60538183	same
asmbl_10399	Chr01N	72186991	72187111	asmbl_10408	Chr01N	72133208	72147257	same
asmbl_60662	Chr05N	97245198	97250746	asmbl_60677	Chr05N	97158600	97161953	same
asmbl_104785	scaffold_2716	1407	2282	asmbl_104792	scaffold_2712	9433	11455	same
asmbl_70087	Chr07K	45856278	45860734	asmbl_70087	Chr07K	45856278	45860734	same
asmbl_102760	scaffold_10308	3254	4388	asmbl_102768	scaffold_10298	1	1874	same
asmbl_15038	Chr02K	23732353	23733067	asmbl_15048	Chr02K	23616932	23616963	same
asmbl_52518	Chr05K	105925889	105928374	asmbl_52529	Chr05K	105870790	105873891	same
asmbl_70002	Chr07K	44266239	44266772	asmbl_70002	Chr07K	44266239	44266772	same
asmbl_100266	Chr09N	100674531	100681468	asmbl_101353	Chr09N	100942075	100946344	same
asmbl_68520	Chr06N	78770704	78773746	asmbl_68523	Chr06N	78757453	78759846	same
asmbl_90817	Chr09K	74814886	74820382	asmbl_90820	Chr09K	74770328	74777058	same
asmbl_105212	scaffold_3322	4151	4922	asmbl_105218	scaffold_33	27872	29558	same
asmbl_62096	Chr06K	12657506	12666888	asmbl_62112	Chr06K	13036773	13038073	same
asmbl_35700	Chr03N	39293588	39294049	asmbl_35711	Chr03N	39178570	39181858	same
asmbl_84452	Chr08N	67871295	67872484	asmbl_84610	Chr08N	67280433	67282176	same
asmbl_44075	Chr04N	47011687	47014896	asmbl_44085	Chr04N	46942909	46942979	same
asmbl_16635	Chr02K	58168112	58180592	asmbl_16657	Chr02K	57881918	57881939	same
asmbl_50509	Chr05K	85473383	85474271	asmbl_50333	Chr05K	90839436	90840935	same
asmbl_45793	Chr05K	8950101	8956579	asmbl_45802	Chr05K	8892252	8894902	same
asmbl_28518	Chr03K	9197085	9198384	asmbl_28538	Chr03K	8990948	8993989	same
asmbl_1941	Chr01K	23214980	23218755	asmbl_1734	Chr01K	20442893	20445147	same
asmbl_28044	Chr03K	5208662	5210485	asmbl_28063	Chr03K	5111407	5112788	same
asmbl_78750	Chr08K	7763850	7767960	asmbl_78744	Chr08K	7815329	7817322	same
asmbl_56537	Chr05N	34934295	34934800	asmbl_56550	Chr05N	34860794	34863197	same
asmbl_16415	Chr02K	52787906	52792674	asmbl_16435	Chr02K	52649591	52653713	same
asmbl_55991	Chr05N	25065146	25065914	asmbl_56005	Chr05N	24998281	25007645	same
asmbl_14577	Chr02K	15116917	15122079	asmbl_14587	Chr02K	14925158	14928439	same
asmbl_46917	Chr05K	22560342	22560889	asmbl_46927	Chr05K	22509994	22511283	same
asmbl_104987	scaffold_292	21997	26671	asmbl_104994	scaffold_29163	129	1084	same
asmbl_48517	Chr05K	59773500	59776113	asmbl_48526	Chr05K	59668168	59672677	same
asmbl_18199	Chr02K	78832940	78835909	asmbl_18224	Chr02K	78639442	78644857	same
asmbl_39079	Chr04K	31394824	31398120	asmbl_38388	Chr04K	31259477	31261328	same
asmbl_20164	Chr02N	3767071	3768685	asmbl_20185	Chr02N	3667278	3675442	same
asmbl_33551	Chr03N	312997	322617	asmbl_33560	Chr03N	300962	302169	same
asmbl_25809	Chr02N	90853105	90858354	asmbl_25825	Chr02N	90593932	90595093	same
asmbl_70346	Chr07K	47810219	47817491	asmbl_70347	Chr07K	47810219	47817491	same
asmbl_96607	Chr09N	34236745	34241101	asmbl_96613	Chr09N	34226901	34229325	same
asmbl_92513	Chr09K	84784260	84789409	asmbl_91537	Chr09K	85234427	85235203	same
asmbl_105180	scaffold_3233	2982	4848	asmbl_105185	scaffold_322	20113	21824	same
asmbl_64511	Chr06K	68439902	68443058	asmbl_64525	Chr06K	68284735	68288477	same
asmbl_59977	Chr05N	91113960	91117266	asmbl_59991	Chr05N	90990160	90990927	same
asmbl_22004	Chr02N	36624869	36625915	asmbl_23011	Chr02N	36264979	36268857	same
asmbl_77332	Chr07N	64857134	64860530	asmbl_77565	Chr07N	65054672	65055864	same
asmbl_18082	Chr02K	77998985	78007936	asmbl_18107	Chr02K	77779538	77783571	same
asmbl_3295	Chr01K	50245007	50247348	asmbl_3298	Chr01K	50196162	50197238	same
asmbl_71572	Chr07K	60058101	60065650	asmbl_71571	Chr07K	60060530	60065650	same
asmbl_4864	Chr01K	68967349	68971602	asmbl_4867	Chr01K	68972006	68974172	same
asmbl_20705	Chr02N	8832860	8839693	asmbl_20725	Chr02N	8658445	8659233	same
asmbl_65634	Chr06N	12904986	12908008	asmbl_65649	Chr06N	12770037	12770809	same
asmbl_59395	Chr05N	87096228	87101219	asmbl_59409	Chr05N	86871426	86873674	same
asmbl_61756	Chr06K	9380551	9392368	asmbl_61772	Chr06K	9380566	9392462	same
asmbl_103131	scaffold_1231	6171	16395	asmbl_103138	scaffold_123	27092	29972	same
asmbl_90732	Chr09K	73353578	73355582	asmbl_90735	Chr09K	73336836	73339447	same
asmbl_76521	Chr07N	59245825	59248155	asmbl_76851	Chr07N	58922053	58934025	same
asmbl_4287	Chr01K	62701708	62704712	asmbl_4290	Chr01K	62649894	62649922	same
asmbl_95550	Chr09N	22003323	22003634	asmbl_95557	Chr09N	21921688	21924761	same
asmbl_40325	Chr04K	52578183	52581310	asmbl_40331	Chr04K	52502671	52506404	same
asmbl_44674	Chr04N	54015052	54019302	asmbl_44685	Chr04N	53967019	53967120	same
asmbl_52224	Chr05K	104551223	104554163	asmbl_52235	Chr05K	104464348	104466328	same
asmbl_8840	Chr01N	32851605	32852685	asmbl_8845	Chr01N	32809475	32818907	same
asmbl_92717	Chr09K	85827560	85838640	asmbl_91742	Chr09K	86744150	86748282	same
asmbl_79841	Chr08K	30856762	30858460	asmbl_79836	Chr08K	30915765	30916441	same
asmbl_14437	Chr02K	13434367	13437667	asmbl_14448	Chr02K	13315272	13323853	same
asmbl_26014	Chr02N	92675443	92680137	asmbl_26030	Chr02N	92459488	92464322	same
asmbl_35346	Chr03N	27140956	27146256	asmbl_35358	Chr03N	26151965	26153218	same
asmbl_2572	Chr01K	37428173	37433582	asmbl_2574	Chr01K	37222497	37224661	same
asmbl_30001	Chr03K	22741382	22745687	asmbl_31090	Chr03K	22441840	22445710	same
asmbl_93725	Chr09N	5410016	5411227	asmbl_94062	Chr09N	5320018	5325155	same
asmbl_88684	Chr09K	51443911	51457328	asmbl_88573	Chr09K	51003846	51005222	same
asmbl_94010	Chr09N	7922553	7935365	asmbl_93795	Chr09N	7576345	7577189	same
asmbl_65941	Chr06N	16152654	16153275	asmbl_65955	Chr06N	16052741	16056329	same
asmbl_27106	Chr02N	101828042	101829792	asmbl_27073	Chr02N	102482605	102484018	same
asmbl_14384	Chr02K	12986589	12987516	asmbl_14395	Chr02K	12774824	12775472	same
asmbl_28985	Chr03K	13525130	13529573	asmbl_29004	Chr03K	13465932	13469372	same
asmbl_786	Chr01K	6647573	6653336	asmbl_786	Chr01K	6647573	6653336	same
asmbl_82614	Chr08N	13906132	13910626	asmbl_82611	Chr08N	13912643	13915396	same
asmbl_17727	Chr02K	73579551	73582566	asmbl_17876	Chr02K	74856525	74860437	same
asmbl_41706	Chr04N	3899085	3900028	asmbl_41714	Chr04N	3895273	3899012	same
asmbl_101561	Chr09N	110267053	110268012	asmbl_102192	Chr09N	112697396	112702015	same
asmbl_42615	Chr04N	15800454	15800628	asmbl_42196	Chr04N	16568717	16571983	same
asmbl_4456	Chr01K	63879745	63885474	asmbl_4459	Chr01K	63836911	63843603	same
asmbl_42552	Chr04N	15288051	15288381	asmbl_42260	Chr04N	15665268	15666178	same
asmbl_104933	scaffold_286	21532	24557	asmbl_104941	scaffold_286	9447	10978	same
asmbl_102728	scaffold_1018	342	1524	asmbl_102736	scaffold_10122	0	3979	same
asmbl_96632	Chr09N	34850458	34855760	asmbl_96638	Chr09N	34800208	34803508	same
asmbl_4492	Chr01K	64165317	64167616	asmbl_4495	Chr01K	64113729	64119151	same
asmbl_98154	Chr09N	77855127	77858256	asmbl_98159	Chr09N	77837677	77840761	same
asmbl_95561	Chr09N	22162772	22165727	asmbl_95568	Chr09N	22076447	22077200	same
asmbl_107154	scaffold_9130	1213	1983	asmbl_107156	scaffold_912	28029	28712	same
asmbl_26357	Chr02N	95878228	95882048	asmbl_26373	Chr02N	95811181	95812591	same
asmbl_15819	Chr02K	43080620	43083745	asmbl_15342	Chr02K	34608379	34614939	same
asmbl_76194	Chr07N	56149325	56151596	asmbl_76530	Chr07N	55580597	55583623	same
asmbl_70240	Chr07K	47351186	47355966	asmbl_70241	Chr07K	47329671	47332800	same
asmbl_31963	Chr03K	50852549	50854169	asmbl_31977	Chr03K	50508934	50511242	same
asmbl_79504	Chr08K	26237456	26239368	asmbl_79499	Chr08K	26289079	26291639	same
asmbl_72703	Chr07K	71588665	71592198	asmbl_72820	Chr07K	70605049	70612825	same
asmbl_104688	scaffold_2601	9115	15431	asmbl_104696	scaffold_2593	11706	12658	same
asmbl_14571	Chr02K	15116511	15176484	asmbl_14581	Chr02K	14764328	14774199	same
asmbl_50473	Chr05K	85116048	85127240	asmbl_50374	Chr05K	90727559	90732444	same
asmbl_77922	Chr07N	69247456	69249060	asmbl_77916	Chr07N	69262966	69263979	same
asmbl_50118	Chr05K	81926499	81932375	asmbl_49506	Chr05K	83054088	83065193	same
asmbl_88182	Chr09K	40476052	40487892	asmbl_87533	Chr09K	43352366	43356906	same
asmbl_37411	Chr04K	3968176	3975223	asmbl_37420	Chr04K	3934609	3939541	same
asmbl_80250	Chr08K	49142354	49144221	asmbl_80246	Chr08K	49315118	49316559	same
asmbl_3143	Chr01K	47166094	47167294	asmbl_3146	Chr01K	47132375	47161963	same
asmbl_69371	Chr07K	24109904	24122038	asmbl_68815	Chr07K	24993199	24994230	same
asmbl_104258	scaffold_2172	4968	5651	asmbl_104263	scaffold_21575	131	1444	same
asmbl_24812	Chr02N	80996731	81008302	asmbl_24829	Chr02N	80857875	80868802	same
asmbl_30889	Chr03K	35430172	35431307	asmbl_29950	Chr03K	29405355	29411813	same
asmbl_98142	Chr09N	77700275	77702373	asmbl_98147	Chr09N	77660509	77671788	same
asmbl_61856	Chr06K	10589165	10600907	asmbl_61872	Chr06K	10509538	10510845	same
asmbl_101012	Chr09N	105738971	105742913	asmbl_99804	Chr09N	109111764	109122133	same
asmbl_19336	Chr02K	89188743	89192165	asmbl_19183	Chr02K	89053559	89059614	same
asmbl_104864	scaffold_2784	6633	12063	asmbl_104865	scaffold_2783	4348	12108	same
asmbl_52945	Chr05K	109424738	109425619	asmbl_52956	Chr05K	109363449	109363589	same
asmbl_96344	Chr09N	31859024	31870001	asmbl_96350	Chr09N	31858169	31858943	same
asmbl_23025	Chr02N	55215831	55219699	asmbl_21992	Chr02N	54557400	54562193	same
asmbl_45315	Chr05K	5331744	5332758	asmbl_45324	Chr05K	4258502	4265883	same
asmbl_13237	Chr01N	97006019	97010666	asmbl_13136	Chr01N	96813895	96815628	same
asmbl_69612	Chr07K	33421818	33423462	asmbl_69852	Chr07K	30386969	30387049	same
asmbl_106128	scaffold_5356	7	376	asmbl_106131	scaffold_535	27153	27494	same
asmbl_75364	Chr07N	46488115	46493678	asmbl_75064	Chr07N	46815669	46820982	same
asmbl_56306	Chr05N	32150236	32153977	asmbl_56319	Chr05N	31713886	31726755	same
asmbl_77160	Chr07N	63903087	63904411	asmbl_77455	Chr07N	64225281	64228927	same
asmbl_12207	Chr01N	89568965	89571831	asmbl_12955	Chr01N	89390495	89392560	same
asmbl_69358	Chr07K	24109904	24122064	asmbl_68799	Chr07K	24747862	24749613	same
asmbl_97304	Chr09N	56422838	56439250	asmbl_97310	Chr09N	56375003	56379974	same
asmbl_62834	Chr06K	35241442	35246011	asmbl_62850	Chr06K	34843819	34852061	same
asmbl_97716	Chr09N	64811069	64815964	asmbl_97721	Chr09N	64820916	64825989	same
asmbl_41964	Chr04N	6000905	6001811	asmbl_41972	Chr04N	6000866	6004428	same
asmbl_63520	Chr06K	54333057	54342784	asmbl_63536	Chr06K	54233495	54233515	same
asmbl_69945	Chr07K	42024847	42037606	asmbl_69549	Chr07K	42116538	42118695	same
asmbl_13671	Chr02K	4805317	4822866	asmbl_13683	Chr02K	4745054	4752433	same
asmbl_84848	Chr09K	365129	365440	asmbl_85132	Chr09K	51787	62986	same
asmbl_64879	Chr06K	71545731	71558526	asmbl_64894	Chr06K	71464567	71468261	same
asmbl_100802	Chr09N	104320000	104323048	asmbl_100099	Chr09N	107253458	107254836	same
asmbl_6332	Chr01K	79322128	79325236	asmbl_6335	Chr01K	79285048	79290590	same
asmbl_59707	Chr05N	88921927	88934361	asmbl_59721	Chr05N	88868191	88870528	same
asmbl_10433	Chr01N	72465892	72480621	asmbl_10442	Chr01N	72459360	72461697	same
asmbl_30500	Chr03K	32927978	32932432	asmbl_30339	Chr03K	26189818	26193575	same
asmbl_35215	Chr03N	22116450	22117377	asmbl_35227	Chr03N	21951501	21957152	same
asmbl_37678	Chr04K	6217162	6226750	asmbl_37687	Chr04K	6150957	6152113	same
asmbl_73536	Chr07N	5443182	5443959	asmbl_73540	Chr07N	5334439	5341813	same
asmbl_71892	Chr07K	63531665	63534186	asmbl_71891	Chr07K	63545870	63549030	same
asmbl_36856	Chr03N	54171559	54178063	asmbl_36294	Chr03N	54023607	54025240	same
asmbl_9656	Chr01N	57178099	57180788	asmbl_9664	Chr01N	57117022	57123273	same
asmbl_63282	Chr06K	48872822	48875070	asmbl_63298	Chr06K	48613461	48616137	same
asmbl_3507	Chr01K	56193169	56204763	asmbl_3510	Chr01K	56133992	56142577	same
asmbl_77322	Chr07N	64799700	64802000	asmbl_77555	Chr07N	65019908	65029006	same
asmbl_82087	Chr08N	5427192	5429342	asmbl_82085	Chr08N	5427233	5429376	same
asmbl_22937	Chr02N	54292258	54294997	asmbl_22077	Chr02N	53247198	53250363	same
asmbl_14673	Chr02K	17347686	17351224	asmbl_14683	Chr02K	17194191	17199965	same
asmbl_1863	Chr01K	21134304	21137648	asmbl_1820	Chr01K	18548185	18549058	same
asmbl_60033	Chr05N	91364393	91367145	asmbl_60047	Chr05N	91334925	91341186	same
asmbl_105664	scaffold_42	535	27832	asmbl_105667	scaffold_4185	9898	9924	same
asmbl_56981	Chr05N	41642255	41644594	asmbl_57889	Chr05N	44791779	44795622	same
asmbl_27330	Chr02N	103460614	103461207	asmbl_26853	Chr02N	103627155	103630614	same
asmbl_59504	Chr05N	87746013	87749840	asmbl_59518	Chr05N	87736738	87738737	same
asmbl_92037	Chr09K	81796629	81811892	asmbl_92430	Chr09K	82621843	82631119	same
asmbl_88242	Chr09K	43946394	43949382	asmbl_87474	Chr09K	44319851	44331990	same
asmbl_81	Chr01K	948337	952456	asmbl_80	Chr01K	948198	952455	same
asmbl_58551	Chr05N	77881272	77882179	asmbl_59024	Chr05N	77507108	77509931	same
asmbl_21057	Chr02N	16774610	16783690	asmbl_21077	Chr02N	16676137	16680943	same
asmbl_69329	Chr07K	23075586	23076100	asmbl_68849	Chr07K	24220802	24220914	same
asmbl_16080	Chr02K	46811661	46821877	asmbl_16099	Chr02K	46654754	46656023	same
asmbl_77857	Chr07N	68871787	68875795	asmbl_77851	Chr07N	68928473	68931167	same
asmbl_96769	Chr09N	38261620	38265562	asmbl_96775	Chr09N	38109189	38109632	same
asmbl_54613	Chr05N	7210025	7211272	asmbl_54608	Chr05N	7238041	7241147	same
asmbl_59985	Chr05N	91126008	91129025	asmbl_59999	Chr05N	91066845	91072240	same
asmbl_47916	Chr05K	40594483	40595359	asmbl_47924	Chr05K	39952263	39958572	same
asmbl_66125	Chr06N	20576204	20577489	asmbl_67082	Chr06N	20818276	20819306	same
asmbl_37585	Chr04K	4927566	4929205	asmbl_37594	Chr04K	4766950	4768833	same
asmbl_96509	Chr09N	33286371	33288968	asmbl_96515	Chr09N	33286305	33287500	same
asmbl_86582	Chr09K	13254695	13264255	asmbl_86513	Chr09K	13281776	13282754	same
asmbl_11356	Chr01N	81263701	81270266	asmbl_12046	Chr01N	82005430	82008531	same
asmbl_104119	scaffold_2015	17931	18260	asmbl_104125	scaffold_20092	116	1100	same
asmbl_25371	Chr02N	87321862	87323927	asmbl_25387	Chr02N	87244992	87246083	same
asmbl_1057	Chr01K	8665730	8673192	asmbl_1058	Chr01K	8665651	8673192	same
asmbl_18133	Chr02K	78318602	78322051	asmbl_18158	Chr02K	78247650	78251101	same
asmbl_58560	Chr05N	78015831	78016025	asmbl_59015	Chr05N	78069168	78070105	same
asmbl_34016	Chr03N	4385417	4389178	asmbl_34301	Chr03N	4120147	4123833	same
asmbl_95651	Chr09N	23123352	23127781	asmbl_95658	Chr09N	23076714	23085026	same
asmbl_12143	Chr01N	88923654	88930716	asmbl_11924	Chr01N	88112704	88114738	same
asmbl_17842	Chr02K	74479992	74483047	asmbl_17550	Chr02K	75742785	75754585	same
asmbl_82560	Chr08N	11957181	11973091	asmbl_82557	Chr08N	11958512	11961431	same
asmbl_47140	Chr05K	25082114	25091064	asmbl_47149	Chr05K	25059585	25066789	same
asmbl_89772	Chr09K	64723447	64725184	asmbl_90256	Chr09K	67026483	67030725	same
asmbl_6775	Chr01N	2305968	2306351	asmbl_7243	Chr01N	2873546	2886021	same
asmbl_102549	Chr09N	121673291	121676095	asmbl_100744	Chr09N	121837316	121838583	same
asmbl_71101	Chr07K	54895959	54931834	asmbl_71035	Chr07K	54541776	54547415	same
asmbl_46329	Chr05K	15464800	15468608	asmbl_46339	Chr05K	15390456	15401522	same
asmbl_2749	Chr01K	38801646	38808256	asmbl_2749	Chr01K	38801646	38808256	same
asmbl_77531	Chr07N	65946506	65952392	asmbl_76910	Chr07N	66013350	66017695	same
asmbl_30467	Chr03K	32746125	32751832	asmbl_30372	Chr03K	26082927	26086277	same
asmbl_83305	Chr08N	29886990	29889297	asmbl_82953	Chr08N	39782489	39812604	same
asmbl_92432	Chr09K	84050861	84053561	asmbl_92035	Chr09K	84835322	84852983	same
asmbl_74311	Chr07N	27648174	27649468	asmbl_74312	Chr07N	27637348	27637864	same
asmbl_79684	Chr08K	29452842	29456663	asmbl_79678	Chr08K	29472224	29474565	same
asmbl_105409	scaffold_373	31850	34571	asmbl_105414	scaffold_372	35929	37622	same
asmbl_45310	Chr05K	4290713	4292629	asmbl_45320	Chr05K	4258502	4265821	same
asmbl_45679	Chr05K	8126391	8134912	asmbl_45688	Chr05K	8126393	8134937	same
asmbl_72851	Chr07K	72920462	72923393	asmbl_72380	Chr07K	71867659	71870441	same
asmbl_88948	Chr09K	54102808	54113174	asmbl_88323	Chr09K	56631568	56640840	same
asmbl_71107	Chr07K	54896089	54898511	asmbl_71041	Chr07K	54597858	54600533	same
asmbl_13944	Chr02K	7258413	7259675	asmbl_13956	Chr02K	7174860	7176524	same
asmbl_40001	Chr04K	48838374	48843771	asmbl_40007	Chr04K	48319633	48322751	same
asmbl_31334	Chr03K	39516582	39519160	asmbl_30797	Chr03K	34767545	34769011	same
asmbl_86103	Chr09K	10091234	10097324	asmbl_86034	Chr09K	10230142	10237460	same
asmbl_39532	Chr04K	41364538	41375972	asmbl_39540	Chr04K	41334078	41334157	same
asmbl_16657	Chr02K	58317640	58319693	asmbl_16679	Chr02K	58168112	58180592	same
asmbl_64698	Chr06K	70203754	70206549	asmbl_64713	Chr06K	69873954	69875548	same
asmbl_77243	Chr07N	64248176	64255106	asmbl_77363	Chr07N	64484726	64487160	same
asmbl_31317	Chr03K	39460222	39463359	asmbl_30780	Chr03K	34607999	34612127	same
asmbl_77631	Chr07N	67596030	67598092	asmbl_77624	Chr07N	67650838	67654068	same
asmbl_39378	Chr04K	37500850	37501362	asmbl_38688	Chr04K	36773746	36774899	same
asmbl_30672	Chr03K	34091053	34100402	asmbl_30162	Chr03K	27566656	27566678	same
asmbl_98500	Chr09N	81097055	81100822	asmbl_98505	Chr09N	81081391	81094588	same
asmbl_23371	Chr02N	59305706	59335196	asmbl_23588	Chr02N	58985649	58990783	same
asmbl_27064	Chr02N	101546228	101549434	asmbl_27114	Chr02N	102231733	102235262	same
asmbl_41095	Chr04K	61127263	61128237	asmbl_41154	Chr04K	61366746	61369250	same
asmbl_15113	Chr02K	27615621	27621728	asmbl_16058	Chr02K	26041978	26043173	same
asmbl_17105	Chr02K	66654673	66656568	asmbl_17128	Chr02K	66359353	66363295	same
asmbl_56846	Chr05N	40401589	40402985	asmbl_58025	Chr05N	40864928	40870687	same
asmbl_1639	Chr01K	17289478	17291474	asmbl_2047	Chr01K	14943594	14948214	same
asmbl_73354	Chr07N	2244647	2247779	asmbl_73358	Chr07N	2230467	2236840	same
asmbl_97795	Chr09N	70932000	70933206	asmbl_97800	Chr09N	70930637	70934464	same
asmbl_40975	Chr04K	59696759	59700356	asmbl_41275	Chr04K	59744264	59750385	same
asmbl_7948	Chr01N	12627752	12629863	asmbl_7952	Chr01N	12619534	12622762	same
asmbl_96852	Chr09N	45117006	45118752	asmbl_96858	Chr09N	44997197	45001888	same
asmbl_58324	Chr05N	75778379	75782815	asmbl_58338	Chr05N	75737176	75741409	same
asmbl_69402	Chr07K	24133705	24134973	asmbl_68777	Chr07K	25136008	25136225	same
asmbl_101867	Chr09N	112056628	112058365	asmbl_102502	Chr09N	117751535	117752915	same
asmbl_40613	Chr04K	56460639	56485889	asmbl_40618	Chr04K	56437151	56437171	same
asmbl_17810	Chr02K	74262427	74263287	asmbl_17518	Chr02K	75535374	75537283	same
asmbl_65680	Chr06N	13273279	13277479	asmbl_65695	Chr06N	13089763	13093234	same
asmbl_57377	Chr05N	55230003	55233084	asmbl_56771	Chr05N	52495900	52497527	same
asmbl_53271	Chr05K	111180857	111185477	asmbl_53281	Chr05K	111154845	111161383	same
asmbl_88199	Chr09K	40747823	40751139	asmbl_87516	Chr09K	43394730	43398091	same
asmbl_24384	Chr02N	76565362	76566602	asmbl_24099	Chr02N	76541990	76548176	same
asmbl_87346	Chr09K	24737883	24739823	asmbl_87110	Chr09K	27273772	27281818	same
asmbl_67793	Chr06N	70886681	70887451	asmbl_67801	Chr06N	70847673	70850051	same
asmbl_94653	Chr09N	12520711	12524754	asmbl_94661	Chr09N	12475823	12478758	same
asmbl_29056	Chr03K	13847374	13852870	asmbl_29075	Chr03K	13777044	13777098	same
asmbl_51708	Chr05K	98909429	98911878	asmbl_51719	Chr05K	98850221	98850555	same
asmbl_19952	Chr02N	269356	271479	asmbl_19973	Chr02K	93548206	93548239	same
asmbl_53468	Chr05K	113561240	113566359	asmbl_53478	Chr05K	113502916	113505652	same
asmbl_71230	Chr07K	56507372	56512385	asmbl_71229	Chr07K	56542366	56542897	same
asmbl_8356	Chr01N	19742240	19746967	asmbl_8361	Chr01N	19695399	19696468	same
asmbl_26222	Chr02N	94413013	94416402	asmbl_26238	Chr02N	94296157	94299346	same
asmbl_106035	scaffold_5129	1099	1286	asmbl_106037	scaffold_5122	8522	10047	same
asmbl_42703	Chr04N	18168255	18177586	asmbl_42759	Chr04N	18833080	18834039	same
asmbl_32868	Chr03K	65900174	65900728	asmbl_31274	Chr03K	66564251	66570770	same
asmbl_15720	Chr02K	41933533	41937063	asmbl_15440	Chr02K	33350822	33357878	same
asmbl_45324	Chr05K	5382797	5393108	asmbl_45333	Chr05K	5331744	5332758	same
asmbl_64036	Chr06K	61631034	61639762	asmbl_64051	Chr06K	61368452	61370409	same
asmbl_96065	Chr09N	27158747	27162091	asmbl_96072	Chr09N	27142628	27147796	same
asmbl_6208	Chr01K	78961550	78963837	asmbl_6211	Chr01K	78946588	78961081	same
asmbl_100020	Chr09N	99095167	99095579	asmbl_101105	Chr09N	99692007	99697406	same
asmbl_7129	Chr01N	4376360	4385585	asmbl_6786	Chr01N	4366532	4371513	same
asmbl_60115	Chr05N	91482508	91484289	asmbl_60129	Chr05N	91665715	91669712	same
asmbl_55729	Chr05N	21353526	21354884	asmbl_55742	Chr05N	21223289	21226382	same
asmbl_25738	Chr02N	89731448	89743252	asmbl_25755	Chr02N	89638501	89641831	same
asmbl_83851	Chr08N	53030903	53037025	asmbl_83501	Chr08N	56527282	56530693	same
asmbl_18518	Chr02K	82104770	82106227	asmbl_18542	Chr02K	81894763	81897978	same
asmbl_76573	Chr07N	59951071	59953753	asmbl_76132	Chr07N	59536866	59541752	same
asmbl_46688	Chr05K	20694554	20696289	asmbl_46698	Chr05K	20498529	20504580	same
asmbl_97220	Chr09N	54835128	54836912	asmbl_97226	Chr09N	54679257	54684105	same
asmbl_66352	Chr06N	27418437	27420638	asmbl_67273	Chr06N	28851862	28853372	same
asmbl_7819	Chr01N	11341035	11341409	asmbl_7823	Chr01N	11123519	11125046	same
asmbl_61923	Chr06K	11329180	11333397	asmbl_61939	Chr06K	11234718	11238122	same
asmbl_49038	Chr05K	69029772	69032691	asmbl_49050	Chr05K	68496878	68497298	same
asmbl_72194	Chr07K	66562713	66566528	asmbl_72193	Chr07K	66562684	66565989	same
asmbl_103371	scaffold_14086	366	754	asmbl_103378	scaffold_1400	9212	11762	same
asmbl_97374	Chr09N	57679848	57687303	asmbl_97380	Chr09N	57689733	57697203	same
asmbl_14336	Chr02K	12500630	12505181	asmbl_14347	Chr02K	12227038	12228703	same
asmbl_40908	Chr04K	58580535	58581396	asmbl_40913	Chr04K	58478272	58487923	same
asmbl_25472	Chr02N	88000470	88001755	asmbl_25488	Chr02N	87806344	87810252	same
asmbl_8786	Chr01N	32098785	32112444	asmbl_8791	Chr01N	32080483	32112444	same
asmbl_70545	Chr07K	50565195	50566980	asmbl_70546	Chr07K	50550559	50556622	same
asmbl_84570	Chr08N	69381355	69390849	asmbl_84490	Chr08N	68837094	68847953	same
asmbl_35884	Chr03N	42434068	42435981	asmbl_35895	Chr03N	42326399	42334740	same
asmbl_1984	Chr01K	23544280	23545860	asmbl_1703	Chr01K	20826204	20827616	same
asmbl_46076	Chr05K	10978882	10983403	asmbl_46086	Chr05K	10974114	10978414	same
asmbl_52725	Chr05K	108038015	108041682	asmbl_52736	Chr05K	107964014	107965573	same
asmbl_42910	Chr04N	23758718	23760415	asmbl_42966	Chr04N	27430964	27435468	same
asmbl_44713	Chr04N	54186058	54188797	asmbl_44724	Chr04N	54136488	54139592	same
asmbl_37114	Chr04K	1322490	1328172	asmbl_37022	Chr04K	1490803	1508650	same
asmbl_40690	Chr04K	57046356	57049327	asmbl_40695	Chr04K	57028859	57029808	same
asmbl_74843	Chr07N	39108294	39108614	asmbl_74843	Chr07N	39108294	39108614	same
asmbl_15662	Chr02K	41636812	41639985	asmbl_15500	Chr02K	31446132	31458813	same
asmbl_35761	Chr03N	40030457	40033456	asmbl_35772	Chr03N	40002202	40004720	same
asmbl_43346	Chr04N	30700957	30709875	asmbl_43570	Chr04N	37745592	37747379	same
asmbl_90387	Chr09K	71427776	71429688	asmbl_90390	Chr09K	71407104	71410373	same
asmbl_19989	Chr02N	748191	751265	asmbl_20010	Chr02N	518726	522864	same
asmbl_77547	Chr07N	66089425	66090576	asmbl_76895	Chr07N	66180794	66182473	same
asmbl_54501	Chr05N	6139894	6142813	asmbl_54433	Chr05N	6517358	6523825	same
asmbl_19896	Chr02K	93227482	93230473	asmbl_19770	Chr02K	93195765	93197295	same
asmbl_9024	Chr01N	37116671	37118443	asmbl_9030	Chr01N	36780489	36781271	same
asmbl_8674	Chr01N	30130986	30140982	asmbl_8679	Chr01N	30130960	30140982	same
asmbl_74005	Chr07N	18857835	18862001	asmbl_74008	Chr07N	18838331	18852695	same
asmbl_51849	Chr05K	100139355	100140938	asmbl_51860	Chr05K	99998610	100000281	same
asmbl_92190	Chr09K	82646360	82654582	asmbl_92281	Chr09K	83624767	83633988	same
asmbl_31057	Chr03K	37077946	37078346	asmbl_30521	Chr03K	31056528	31057638	same
asmbl_52859	Chr05K	109188653	109189183	asmbl_52870	Chr05K	109085112	109086998	same
asmbl_102227	Chr09N	117229454	117230368	asmbl_101537	Chr09N	119980137	119986675	same
asmbl_94392	Chr09N	10643040	10644191	asmbl_94401	Chr09N	10607583	10617502	same
asmbl_42076	Chr04N	7985485	7992389	asmbl_42015	Chr04N	7111216	7114943	same
asmbl_97861	Chr09N	73615097	73615717	asmbl_97866	Chr09N	73363295	73367474	same
asmbl_96206	Chr09N	29594094	29601231	asmbl_96212	Chr09N	29584882	29586639	same
asmbl_101643	Chr09N	110822848	110830639	asmbl_102276	Chr09N	116034278	116036348	same
asmbl_38241	Chr04K	12550702	12553105	asmbl_39388	Chr04K	11845273	11845895	same
asmbl_75678	Chr07N	49197753	49203913	asmbl_75603	Chr07N	49728780	49731899	same
asmbl_15482	Chr02K	38872687	38875654	asmbl_15683	Chr02K	29819045	29820267	same
asmbl_32648	Chr03K	63852346	63858556	asmbl_32766	Chr03K	63583970	63585458	same
asmbl_38051	Chr04K	8935221	8942055	asmbl_38061	Chr04K	8877232	8886272	same
asmbl_36009	Chr03N	43730443	43734446	asmbl_36020	Chr03N	43454611	43466870	same
asmbl_44615	Chr04N	53842351	53848302	asmbl_44626	Chr04N	53718190	53726318	same
asmbl_62990	Chr06K	41206173	41208447	asmbl_63006	Chr06K	40206077	40217095	same
asmbl_40828	Chr04K	57924020	57930467	asmbl_40833	Chr04K	57713802	57716171	same
asmbl_66436	Chr06N	28470894	28475076	asmbl_67203	Chr06N	33048322	33054143	same
asmbl_22641	Chr02N	48661485	48666200	asmbl_22371	Chr02N	45580472	45581840	same
asmbl_32881	Chr03K	67413220	67416208	asmbl_31287	Chr03K	66710233	66715631	same
asmbl_54274	Chr05N	3440730	3442835	asmbl_54285	Chr05N	3363762	3367242	same
asmbl_41396	Chr04N	861896	871940	asmbl_41405	Chr04N	844409	847296	same
asmbl_26594	Chr02N	98090219	98091241	asmbl_26610	Chr02N	97811412	97815774	same
asmbl_24894	Chr02N	81630785	81632886	asmbl_24911	Chr02N	81535335	81540304	same
asmbl_30276	Chr03K	28486839	28501444	asmbl_31775	Chr03K	24242988	24243010	same
asmbl_72201	Chr07K	66601194	66601913	asmbl_72200	Chr07K	66627275	66628919	same
asmbl_97010	Chr09N	51587280	51610657	asmbl_97016	Chr09N	51174350	51175225	same
asmbl_41188	Chr04K	62491439	62496632	asmbl_41060	Chr04K	62172634	62173893	same
asmbl_7535	Chr01N	7144566	7145966	asmbl_7538	Chr01N	7137790	7139607	same
asmbl_929	Chr01K	7342121	7348149	asmbl_929	Chr01K	7342121	7348149	same
asmbl_65250	Chr06N	2334172	2336363	asmbl_65265	Chr06N	2127121	2129798	same
asmbl_102386	Chr09N	120107358	120110398	asmbl_100580	Chr09N	120956826	120961299	same
asmbl_5472	Chr01K	73280053	73282453	asmbl_5476	Chr01K	73273427	73278495	same
asmbl_337	Chr01K	2931295	2933689	asmbl_335	Chr01K	2939587	2941844	same
asmbl_83982	Chr08N	55881021	55882857	asmbl_83632	Chr08N	58573258	58575646	same
asmbl_99698	Chr09N	96257455	96262777	asmbl_99649	Chr09N	95559968	95561433	same
asmbl_106579	scaffold_6896	7	3873	asmbl_106582	scaffold_6886	6295	6905	same
asmbl_57233	Chr05N	53365163	53366940	asmbl_57638	Chr05N	50605537	50609477	same
asmbl_2764	Chr01K	38821647	38846283	asmbl_2764	Chr01K	38821647	38846283	same
asmbl_74564	Chr07N	36142111	36165101	asmbl_74564	Chr07N	36142111	36165101	same
asmbl_6172	Chr01K	78833911	78836526	asmbl_6175	Chr01K	78833909	78836552	same
asmbl_82022	Chr08N	4739674	4741599	asmbl_82020	Chr08N	4745032	4747774	same
asmbl_79620	Chr08K	28521214	28525443	asmbl_79615	Chr08K	28584894	28590466	same
asmbl_72753	Chr07K	71957655	71960634	asmbl_72282	Chr07K	70835215	70841185	same
asmbl_35871	Chr03N	42326407	42335881	asmbl_35882	Chr03N	42287003	42288573	same
asmbl_36133	Chr03N	45082192	45089954	asmbl_36145	Chr03N	44874461	44880650	same
asmbl_47210	Chr05K	25753033	25755188	asmbl_47219	Chr05K	25660972	25664452	same
asmbl_38816	Chr04K	28820013	28823148	asmbl_38816	Chr04K	21196223	21199358	same
asmbl_36262	Chr03N	49067384	49068806	asmbl_36888	Chr03N	48008339	48011481	same
asmbl_24482	Chr02N	77389455	77392823	asmbl_24499	Chr02N	77335879	77339482	same
asmbl_82566	Chr08N	12322335	12327782	asmbl_82563	Chr08N	12337879	12338524	same
asmbl_94643	Chr09N	12444986	12447190	asmbl_94651	Chr09N	12381410	12385629	same
asmbl_54269	Chr05N	3389443	3392400	asmbl_54280	Chr05N	3363782	3367387	same
asmbl_99271	Chr09N	91588571	91590673	asmbl_99275	Chr09N	91562471	91568512	same
asmbl_9301	Chr01N	48243594	48249762	asmbl_9309	Chr01N	48172274	48249797	same
asmbl_42869	Chr04N	23008655	23014363	asmbl_42925	Chr04N	26679171	26685730	same
asmbl_43665	Chr04N	39015944	39023463	asmbl_43253	Chr04N	43512854	43515210	same
asmbl_38359	Chr04K	16129329	16130247	asmbl_39270	Chr04K	12844654	12845681	same
asmbl_39644	Chr04K	43175793	43180951	asmbl_39651	Chr04K	43175795	43180953	same
asmbl_69284	Chr07K	20615297	20619089	asmbl_68889	Chr07K	22876653	22878810	same
asmbl_28243	Chr03K	6424250	6428139	asmbl_28262	Chr03K	6151868	6155728	same
asmbl_98518	Chr09N	81337724	81338621	asmbl_98523	Chr09N	81333885	81348672	same
asmbl_56996	Chr05N	41727468	41728257	asmbl_57878	Chr05N	45165581	45167681	same
asmbl_6965	Chr01N	3255672	3259876	asmbl_7056	Chr01N	3360907	3365889	same
asmbl_60597	Chr05N	95978555	95983309	asmbl_60612	Chr05N	95723902	95727636	same
asmbl_13638	Chr02K	4432873	4439517	asmbl_13650	Chr02K	4178456	4179472	same
asmbl_16721	Chr02K	58867589	58873563	asmbl_16743	Chr02K	58791180	58798024	same
asmbl_47515	Chr05K	32819251	32820642	asmbl_47524	Chr05K	32582102	32600110	same
asmbl_14156	Chr02K	10533515	10537906	asmbl_14168	Chr02K	10265779	10271106	same
asmbl_74443	Chr07N	32334178	32336160	asmbl_74443	Chr07N	32334178	32336160	same
asmbl_46473	Chr05K	19309609	19323293	asmbl_46483	Chr05K	19283035	19287664	same
asmbl_104508	scaffold_2386	8116	17489	asmbl_104511	scaffold_23813	0	1312	same
asmbl_35732	Chr03N	39825182	39828583	asmbl_35743	Chr03N	39636924	39639781	same
asmbl_26040	Chr02N	92973675	92974510	asmbl_26056	Chr02N	92717972	92722528	same
asmbl_80260	Chr08K	50238865	50242589	asmbl_80256	Chr08K	50350402	50350587	same
asmbl_65491	Chr06N	9912952	9918069	asmbl_65506	Chr06N	9913004	9918086	same
asmbl_77709	Chr07N	67949495	67951245	asmbl_77703	Chr07N	67990110	67996538	same
asmbl_71868	Chr07K	63372734	63376249	asmbl_71867	Chr07K	63389735	63392390	same
asmbl_82316	Chr08N	8759671	8766793	asmbl_82313	Chr08N	8793054	8796205	same
asmbl_58365	Chr05N	76306003	76307237	asmbl_58379	Chr05N	76150068	76152763	same
asmbl_43690	Chr04N	39098692	39121970	asmbl_43241	Chr04N	43671980	43681192	same
asmbl_9500	Chr01N	51004946	51018766	asmbl_9508	Chr01N	50965939	50967545	same
asmbl_71913	Chr07K	63747422	63752918	asmbl_71912	Chr07K	63748158	63752846	same
asmbl_89645	Chr09K	63633340	63635579	asmbl_89583	Chr09K	63413132	63416769	same
asmbl_72603	Chr07K	71003323	71010808	asmbl_72933	Chr07K	69939532	69958468	same
asmbl_5135	Chr01K	71438874	71443023	asmbl_5138	Chr01K	71432260	71437175	same
asmbl_23755	Chr02N	69256138	69262081	asmbl_23775	Chr02N	69117689	69119418	same
asmbl_25628	Chr02N	88891593	88895289	asmbl_25645	Chr02N	88794660	88832487	same
asmbl_66829	Chr06N	44924106	44929222	asmbl_66420	Chr06N	42016778	42018870	same
asmbl_4707	Chr01K	65727335	65729850	asmbl_4709	Chr01K	65677216	65681363	same
asmbl_15519	Chr02K	40545705	40550031	asmbl_15649	Chr02K	30186423	30192057	same
asmbl_21115	Chr02N	17211784	17213611	asmbl_21134	Chr02N	16839317	16841569	same
asmbl_177	Chr01K	1351134	1361496	asmbl_176	Chr01K	1351265	1362287	same
asmbl_65179	Chr06N	1517141	1519352	asmbl_65194	Chr06N	1489870	1494104	same
asmbl_8125	Chr01N	15821764	15822822	asmbl_8129	Chr01N	15809512	15811631	same
asmbl_73614	Chr07N	7292740	7300402	asmbl_73618	Chr07N	7231685	7236166	same
asmbl_82979	Chr08N	20837824	20838502	asmbl_84019	Chr08N	26000558	26001180	same
asmbl_61509	Chr06K	6240559	6240982	asmbl_61525	Chr06K	5358013	5360408	same
asmbl_52721	Chr05K	108029104	108032071	asmbl_52732	Chr05K	107945252	107952974	same
asmbl_103921	scaffold_1886	18223	19559	asmbl_103926	scaffold_1881	13496	15775	same
asmbl_96278	Chr09N	31087809	31093340	asmbl_96284	Chr09N	31092068	31097121	same
asmbl_79672	Chr08K	29404813	29409997	asmbl_79667	Chr08K	29481457	29488437	same
asmbl_77562	Chr07N	66200012	66201238	asmbl_76880	Chr07N	66301347	66304601	same
asmbl_72038	Chr07K	65791621	65796868	asmbl_72037	Chr07K	65791615	65796861	same
asmbl_106567	scaffold_6840	330	3464	asmbl_106570	scaffold_6835	3858	5428	same
asmbl_100630	Chr09N	103289453	103314799	asmbl_99929	Chr09N	105851965	105853548	same
asmbl_41502	Chr04N	2097662	2101686	asmbl_41631	Chr04N	2003283	2005003	same
asmbl_89760	Chr09K	64246817	64250077	asmbl_89698	Chr09K	67009632	67012415	same
asmbl_9203	Chr01N	45942845	45945214	asmbl_9210	Chr01N	45906186	45910286	same
asmbl_62949	Chr06K	36835313	36835450	asmbl_62965	Chr06K	36323466	36325694	same
asmbl_90687	Chr09K	73023057	73027371	asmbl_90690	Chr09K	72977905	72978642	same
asmbl_102700	scaffold_1006	4490	5343	asmbl_102708	scaffold_100	27497	29371	same
asmbl_37236	Chr04K	2699611	2704820	asmbl_37245	Chr04K	2604102	2631311	same
asmbl_51387	Chr05K	96462441	96463004	asmbl_51399	Chr05K	96420941	96433206	same
asmbl_31147	Chr03K	37787785	37792492	asmbl_30611	Chr03K	31767783	31768720	same
asmbl_100904	Chr09N	105038551	105042535	asmbl_100201	Chr09N	108232798	108236459	same
asmbl_72382	Chr07K	69604944	69610134	asmbl_73153	Chr07K	68733207	68735108	same
asmbl_16645	Chr02K	58206524	58210920	asmbl_16667	Chr02K	58059261	58060981	same
asmbl_102695	scaffold_10037	0	2384	asmbl_102703	Chr09N	122355335	122356369	same
asmbl_19453	Chr02K	90272972	90275733	asmbl_19474	Chr02K	90067004	90072936	same
asmbl_64410	Chr06K	67702490	67703095	asmbl_64424	Chr06K	67676802	67685231	same
asmbl_29217	Chr03K	14802013	14818431	asmbl_29236	Chr03K	14710764	14721904	same
asmbl_92152	Chr09K	82456015	82458741	asmbl_92317	Chr09K	83358243	83364958	same
asmbl_54152	Chr05N	2100208	2104244	asmbl_54163	Chr05N	2030272	2032145	same
asmbl_5778	Chr01K	76709727	76722335	asmbl_5781	Chr01K	76623625	76625868	same
asmbl_50400	Chr05K	84798940	84803678	asmbl_50478	Chr05K	90500312	90501381	same
asmbl_56284	Chr05N	31605303	31608097	asmbl_56297	Chr05N	30432194	30435769	same
asmbl_100111	Chr09N	99798616	99801300	asmbl_101198	Chr09N	100052743	100054481	same
asmbl_4097	Chr01K	61595848	61601360	asmbl_4101	Chr01K	61546768	61549064	same
asmbl_72842	Chr07K	72776548	72800453	asmbl_72371	Chr07K	71706996	71707985	same
asmbl_65116	Chr06N	1016594	1024083	asmbl_65131	Chr06N	868018	870372	same
asmbl_106788	scaffold_7473	758	6182	asmbl_106791	scaffold_7454	6253	6865	same
asmbl_99577	Chr09N	95165113	95172104	asmbl_99524	Chr09N	94626356	94630528	same
asmbl_32989	Chr03K	68291184	68291289	asmbl_33001	Chr03K	68229745	68230399	same
asmbl_50544	Chr05K	85837816	85844468	asmbl_50302	Chr05K	91018704	91026090	same
asmbl_50668	Chr05K	89054976	89055674	asmbl_50184	Chr05K	91790079	91790260	same
asmbl_102310	Chr09N	118291914	118293526	asmbl_100504	Chr09N	120458709	120461234	same
asmbl_41694	Chr04N	3895069	3899012	asmbl_41702	Chr04N	3728913	3730852	same
asmbl_1683	Chr01K	18123219	18126366	asmbl_2004	Chr01K	15431668	15433150	same
asmbl_22676	Chr02N	49900750	49905417	asmbl_22333	Chr02N	47688097	47688667	same
asmbl_54087	Chr05N	861874	871178	asmbl_54098	Chr05N	850041	857508	same
asmbl_85906	Chr09K	7826533	7827960	asmbl_85902	Chr09K	7884193	7886733	same
asmbl_64045	Chr06K	61710907	61717270	asmbl_64060	Chr06K	61589215	61591464	same
asmbl_93480	Chr09N	3061171	3069844	asmbl_93492	Chr09N	2920890	2922740	same
asmbl_5552	Chr01K	74628855	74632412	asmbl_5555	Chr01K	74654972	74660419	same
asmbl_91336	Chr09K	77657122	77692373	asmbl_91341	Chr09K	77626580	77628682	same
asmbl_85616	Chr09K	5536839	5537682	asmbl_85612	Chr09K	5550898	5554610	same
asmbl_15858	Chr02K	43597810	43600679	asmbl_15303	Chr02K	38418289	38420444	same
asmbl_39909	Chr04K	47065989	47078149	asmbl_39916	Chr04K	46885006	46887011	same
asmbl_86631	Chr09K	13726393	13731868	asmbl_86562	Chr09K	13664534	13668726	same
asmbl_75489	Chr07N	47903348	47905377	asmbl_75795	Chr07N	47991223	47996338	same
asmbl_22240	Chr02N	39017410	39027334	asmbl_22771	Chr02N	39986188	39988202	same
asmbl_48422	Chr05K	58800958	58804247	asmbl_48430	Chr05K	58778663	58780323	same
asmbl_25194	Chr02N	85882008	85889370	asmbl_25204	Chr02N	85843380	85847020	same
asmbl_70276	Chr07K	47471374	47476523	asmbl_70277	Chr07K	47471167	47476524	same
asmbl_23456	Chr02N	63981457	63983194	asmbl_23673	Chr02N	59833275	59839772	same
asmbl_92404	Chr09K	83835802	83837374	asmbl_92063	Chr09K	84675731	84677966	same
asmbl_106530	scaffold_676	203	1582	asmbl_106533	scaffold_6734	0	2517	same
asmbl_22566	Chr02N	47820841	47829403	asmbl_22454	Chr02N	44350527	44356878	same
asmbl_88213	Chr09K	42764060	42766897	asmbl_87502	Chr09K	44189111	44190454	same
asmbl_72593	Chr07K	70935661	70941470	asmbl_72940	Chr07K	69939584	69958468	same
asmbl_45852	Chr05K	9393336	9396290	asmbl_45861	Chr05K	9356774	9357655	same
asmbl_93304	Chr09N	1847956	1849877	asmbl_93315	Chr09N	1817307	1820039	same
asmbl_103404	scaffold_144	51204	53041	asmbl_103411	scaffold_14284	1488	2037	same
asmbl_100712	Chr09N	104067126	104067724	asmbl_100011	Chr09N	106724127	106727670	same
asmbl_4033	Chr01K	61457718	61460126	asmbl_4037	Chr01K	61439003	61443578	same
asmbl_58245	Chr05N	75139085	75143460	asmbl_58259	Chr05N	75078818	75083283	same
asmbl_54765	Chr05N	8459766	8461083	asmbl_54760	Chr05N	8484113	8484150	same
asmbl_47578	Chr05K	33419595	33486256	asmbl_47587	Chr05K	33483174	33486257	same
asmbl_14731	Chr02K	17723972	17725019	asmbl_14741	Chr02K	17656028	17658420	same
asmbl_64162	Chr06K	64466106	64471861	asmbl_64176	Chr06K	64287188	64289400	same
asmbl_1130	Chr01K	9272383	9279089	asmbl_1131	Chr01K	9272442	9279089	same
asmbl_16437	Chr02K	52955983	52963927	asmbl_16457	Chr02K	52787903	52792807	same
asmbl_65545	Chr06N	12074344	12077680	asmbl_65560	Chr06N	11872534	11877026	same
asmbl_93275	Chr09N	1367152	1369861	asmbl_93286	Chr09N	1371492	1374823	same
asmbl_89903	Chr09K	65674521	65689850	asmbl_90119	Chr09K	67858446	67868779	same
asmbl_71001	Chr07K	54346787	54348166	asmbl_71140	Chr07K	53853727	53859407	same
asmbl_25954	Chr02N	92039896	92042758	asmbl_25970	Chr02N	91872125	91872874	same
asmbl_97322	Chr09N	56688264	56694725	asmbl_97328	Chr09N	56660905	56662252	same
asmbl_15820	Chr02K	43089534	43092327	asmbl_15339	Chr02K	34608379	34614939	same
asmbl_104485	scaffold_2365	4665	7329	asmbl_104491	scaffold_236	31859	33449	same
asmbl_23563	Chr02N	66533607	66535433	asmbl_23445	Chr02N	61674079	61696612	same
asmbl_104906	scaffold_283	34432	34815	asmbl_104913	scaffold_2828	12237	14909	same
asmbl_26443	Chr02N	97056273	97058350	asmbl_26460	Chr02N	96881246	96882395	same
asmbl_105074	scaffold_3037	8	1612	asmbl_105081	scaffold_30243	574	675	same
asmbl_52315	Chr05K	104900737	105119436	asmbl_52326	Chr05K	104985675	104993011	same
asmbl_85932	Chr09K	8024646	8029871	asmbl_85928	Chr09K	8030625	8039877	same
asmbl_80148	Chr08K	44670301	44680973	asmbl_80144	Chr08K	44684049	44684726	same
asmbl_5595	Chr01K	74892666	74895774	asmbl_5598	Chr01K	74876201	74879080	same
asmbl_12366	Chr01N	91479339	91486797	asmbl_12805	Chr01N	90855246	90856114	same
asmbl_74405	Chr07N	31486676	31488983	asmbl_74406	Chr07N	31357121	31359191	same
asmbl_9176	Chr01N	45714502	45715678	asmbl_9183	Chr01N	44621014	44622091	same
asmbl_28427	Chr03K	8570780	8578161	asmbl_28446	Chr03K	8489421	8492349	same
asmbl_48013	Chr05K	43234322	43238266	asmbl_48021	Chr05K	43215561	43216159	same
asmbl_2264	Chr01K	27254153	27257015	asmbl_2264	Chr01K	27254153	27257015	same
asmbl_97728	Chr09N	64905694	64911597	asmbl_97733	Chr09N	64877840	64884979	same
asmbl_92088	Chr09K	82025102	82029528	asmbl_92387	Chr09K	83023810	83023830	same
asmbl_100794	Chr09N	104267042	104269815	asmbl_100091	Chr09N	107224782	107228471	same
asmbl_24741	Chr02N	80283619	80290826	asmbl_24758	Chr02N	80203719	80204121	same
asmbl_5977	Chr01K	77612808	77622071	asmbl_5832	Chr01K	77504196	77509403	same
asmbl_9865	Chr01N	66199730	66205210	asmbl_9874	Chr01N	63808757	63814580	same
asmbl_92708	Chr09K	85701057	85701682	asmbl_91733	Chr09K	86722636	86727479	same
asmbl_67547	Chr06N	66333351	66340014	asmbl_67556	Chr06N	66235288	66238552	same
asmbl_52784	Chr05K	108896301	108898773	asmbl_52795	Chr05K	108868553	108869050	same
asmbl_94566	Chr09N	11943924	11944834	asmbl_94574	Chr09N	11876219	11876855	same
asmbl_61631	Chr06K	8623803	8624572	asmbl_61647	Chr06K	8448939	8451799	same
asmbl_98375	Chr09N	79828589	79830280	asmbl_98380	Chr09N	79776452	79778693	same
asmbl_83672	Chr08N	46962395	46962855	asmbl_83321	Chr08N	51617200	51618905	same
asmbl_89641	Chr09K	63549898	63553875	asmbl_89579	Chr09K	63397351	63410458	same
asmbl_11128	Chr01N	77505750	77507527	asmbl_11180	Chr01N	77625708	77636597	same
asmbl_99076	Chr09N	89784092	89791014	asmbl_99080	Chr09N	89773061	89775071	same
asmbl_18842	Chr02K	84378537	84380293	asmbl_18866	Chr02K	84236802	84240147	same
asmbl_11079	Chr01N	77036726	77038988	asmbl_11131	Chr01N	77227813	77231419	same
asmbl_94206	Chr09N	9766290	9773356	asmbl_94215	Chr09N	9739299	9751688	same
asmbl_97913	Chr09N	74813959	74816044	asmbl_97918	Chr09N	74816809	74820777	same
asmbl_100346	Chr09N	101110233	101111564	asmbl_101433	Chr09N	101457197	101459065	same
asmbl_83869	Chr08N	53363767	53371177	asmbl_83519	Chr08N	56875798	56875870	same
asmbl_46078	Chr05K	10978884	10983856	asmbl_46088	Chr05K	10978883	10983918	same
asmbl_93408	Chr09N	2489087	2494197	asmbl_93420	Chr09N	2372281	2373971	same
asmbl_29060	Chr03K	13847399	13852840	asmbl_29079	Chr03K	13796712	13800952	same
asmbl_62052	Chr06K	12827803	12832188	asmbl_62068	Chr06K	12646303	12650220	same
asmbl_19243	Chr02K	88655251	88658228	asmbl_19276	Chr02K	88622966	88630232	same
asmbl_28165	Chr03K	5871472	5878023	asmbl_28184	Chr03K	5798827	5799761	same
asmbl_3487	Chr01K	55933128	55935590	asmbl_3490	Chr01K	55915963	55918135	same
asmbl_94442	Chr09N	10944200	10945666	asmbl_94451	Chr09N	10888916	10895330	same
asmbl_21140	Chr02N	17412253	17427546	asmbl_21158	Chr02N	17284459	17287357	same
asmbl_67506	Chr06N	64972944	64979276	asmbl_67514	Chr06N	64866408	64870877	same
asmbl_67644	Chr06N	69195550	69197936	asmbl_67652	Chr06N	69170068	69177850	same
asmbl_43654	Chr04N	38019362	38022211	asmbl_43264	Chr04N	43362990	43369485	same
asmbl_47354	Chr05K	28542312	28545391	asmbl_47363	Chr05K	28423566	28426931	same
asmbl_28991	Chr03K	13555030	13561850	asmbl_29010	Chr03K	13478113	13488362	same
asmbl_93443	Chr09N	2689319	2690131	asmbl_93455	Chr09N	2634086	2637530	same
asmbl_78256	Chr08K	1824953	1828985	asmbl_78250	Chr08K	1838808	1841202	same
asmbl_83481	Chr08N	39777005	39784167	asmbl_83129	Chr08N	46312939	46314512	same
asmbl_35211	Chr03N	22021713	22024933	asmbl_35223	Chr03N	21742907	21743780	same
asmbl_47799	Chr05K	38017541	38018683	asmbl_47807	Chr05K	37877733	37880168	same
asmbl_86194	Chr09K	10954093	10955158	asmbl_86125	Chr09K	10697042	10702735	same
asmbl_47239	Chr05K	27203151	27206895	asmbl_47248	Chr05K	27156724	27158091	same
asmbl_76092	Chr07N	55275932	55278610	asmbl_76428	Chr07N	54755188	54762606	same
asmbl_64191	Chr06K	64727029	64728532	asmbl_64205	Chr06K	64564651	64566106	same
asmbl_104270	scaffold_21889	916	1345	asmbl_104275	scaffold_2177	7257	11219	same
asmbl_78342	Chr08K	2400319	2405535	asmbl_78336	Chr08K	2434885	2440057	same
asmbl_35609	Chr03N	36698688	36701157	asmbl_35620	Chr03N	36392235	36394298	same
asmbl_57323	Chr05N	54889350	54891121	asmbl_56717	Chr05N	52035594	52036771	same
asmbl_94734	Chr09N	13226460	13227395	asmbl_94742	Chr09N	13186517	13189629	same
asmbl_42277	Chr04N	10642649	10643757	asmbl_42598	Chr04N	10991337	10993388	same
asmbl_99146	Chr09N	90581209	90587097	asmbl_99150	Chr09N	90540178	90542766	same
asmbl_31875	Chr03K	49435555	49437306	asmbl_32060	Chr03K	46671855	46675489	same
asmbl_23114	Chr02N	55991789	55995364	asmbl_21899	Chr02N	55315839	55318481	same
asmbl_53848	Chr05K	115696242	115698400	asmbl_53858	Chr05K	115664507	115675113	same
asmbl_50481	Chr05K	85220357	85225099	asmbl_50367	Chr05K	90730869	90748729	same
asmbl_75579	Chr07N	48437075	48439349	asmbl_75703	Chr07N	48896974	48898212	same
asmbl_52198	Chr05K	104237075	104238969	asmbl_52209	Chr05K	104105427	104112860	same
asmbl_104179	scaffold_2083	1384	5390	asmbl_104185	scaffold_20771	1372	1474	same
asmbl_25074	Chr02N	82793328	82804515	asmbl_25091	Chr02N	82605615	82606392	same
asmbl_19332	Chr02K	89184921	89187871	asmbl_19184	Chr02K	89046220	89048386	same
asmbl_36927	Chr03N	57382007	57382922	asmbl_36899	Chr03N	56287530	56288059	same
asmbl_17815	Chr02K	74345959	74349689	asmbl_17523	Chr02K	75575354	75577134	same
asmbl_7086	Chr01N	4028199	4032180	asmbl_6931	Chr01N	4165553	4172507	same
asmbl_99600	Chr09N	95435613	95441012	asmbl_99549	Chr09N	94680442	94682028	same
asmbl_86147	Chr09K	10602400	10610093	asmbl_86078	Chr09K	10470474	10473165	same
asmbl_61038	Chr05N	99987802	99991161	asmbl_61053	Chr05N	99915761	99919157	same
asmbl_93432	Chr09N	2630851	2632134	asmbl_93444	Chr09N	2580813	2583492	same
asmbl_75871	Chr07N	51582439	51585805	asmbl_75865	Chr07N	51636544	51643099	same
asmbl_80626	Chr08K	60472822	60478180	asmbl_80622	Chr08K	60506135	60508296	same
asmbl_64762	Chr06K	70781020	70784062	asmbl_64777	Chr06K	70718760	70723934	same
asmbl_73409	Chr07N	3161499	3163523	asmbl_73413	Chr07N	3100289	3118669	same
asmbl_41363	Chr04N	542017	547059	asmbl_41372	Chr04N	478134	480012	same
asmbl_27334	Chr02N	103523013	103523515	asmbl_26845	Chr02N	103673545	103675366	same
asmbl_79664	Chr08K	29404849	29410050	asmbl_79659	Chr08K	29404849	29410019	same
asmbl_83137	Chr08N	26685207	26688690	asmbl_82786	Chr08N	33816415	33828477	same
asmbl_12630	Chr01N	92869854	92874654	asmbl_12524	Chr01N	92561404	92564523	same
asmbl_1150	Chr01K	9494562	9495692	asmbl_1151	Chr01K	9492811	9493394	same
asmbl_24497	Chr02N	77510350	77511198	asmbl_24514	Chr02N	77384128	77394799	same
asmbl_71078	Chr07K	54786750	54787850	asmbl_71063	Chr07K	54336105	54340960	same
asmbl_58808	Chr05N	80062208	80064313	asmbl_58768	Chr05N	81451694	81458182	same
asmbl_55900	Chr05N	23077044	23083823	asmbl_55914	Chr05N	23000352	23002394	same
asmbl_81726	Chr08N	690513	694992	asmbl_81724	Chr08N	695322	697499	same
asmbl_44935	Chr04N	55560254	55568120	asmbl_44946	Chr04N	55758250	55760437	same
asmbl_95743	Chr09N	24122600	24128836	asmbl_95750	Chr09N	24098164	24101580	same
asmbl_48525	Chr05K	59806710	59807346	asmbl_48534	Chr05K	59726353	59726865	same
asmbl_93797	Chr09N	6586421	6594437	asmbl_93580	Chr09N	5579418	5581853	same
asmbl_60068	Chr05N	91722808	91725944	asmbl_60082	Chr05N	91488933	91507016	same
asmbl_16617	Chr02K	57941396	57942315	asmbl_16639	Chr02K	57833980	57836864	same
asmbl_105991	scaffold_50	80595	83036	asmbl_105992	scaffold_50	69993	73811	same
asmbl_46270	Chr05K	15044341	15045604	asmbl_46280	Chr05K	14940803	14941438	same
asmbl_97299	Chr09N	56365103	56370015	asmbl_97305	Chr09N	56091528	56093521	same
asmbl_54233	Chr05N	2654377	2660109	asmbl_54244	Chr05N	2592597	2595392	same
asmbl_19131	Chr02K	88166945	88172288	asmbl_19384	Chr02K	88024280	88028266	same
asmbl_90588	Chr09K	72659317	72659962	asmbl_90591	Chr09K	72626458	72629651	same
asmbl_36174	Chr03N	45442235	45449679	asmbl_36186	Chr03N	45240290	45245471	same
asmbl_68405	Chr06N	77806371	77811481	asmbl_68408	Chr06N	77792885	77797520	same
asmbl_105191	scaffold_3276	11661	13011	asmbl_105197	scaffold_3259	6214	11275	same
asmbl_47936	Chr05K	42859830	42866542	asmbl_47944	Chr05K	42842462	42843664	same
asmbl_87736	Chr09K	31695628	31697031	asmbl_87990	Chr09K	35613751	35617511	same
asmbl_18661	Chr02K	83088928	83100019	asmbl_18685	Chr02K	83040349	83044535	same
asmbl_25288	Chr02N	86619527	86622918	asmbl_25300	Chr02N	86552126	86553273	same
asmbl_65370	Chr06N	3429304	3432020	asmbl_65385	Chr06N	3217728	3221413	same
asmbl_94269	Chr09N	9988870	9990280	asmbl_94278	Chr09N	9987265	9996954	same
asmbl_90466	Chr09K	71879876	71883071	asmbl_90469	Chr09K	71871542	71873977	same
asmbl_45204	Chr05K	1871626	1873338	asmbl_45141	Chr05K	1813888	1817092	same
asmbl_98588	Chr09N	82053821	82056440	asmbl_98593	Chr09N	81938284	81940475	same
asmbl_8223	Chr01N	17246467	17249863	asmbl_8227	Chr01N	17220967	17232693	same
asmbl_85310	Chr09K	2734302	2736614	asmbl_85306	Chr09K	2740908	2749956	same
asmbl_54761	Chr05N	8429622	8435208	asmbl_54756	Chr05N	8469399	8470424	same
asmbl_97982	Chr09N	76112930	76115669	asmbl_97987	Chr09N	76072065	76077809	same
asmbl_72689	Chr07K	71419660	71423071	asmbl_72844	Chr07K	70569404	70572094	same
asmbl_69378	Chr07K	24109904	24122064	asmbl_68822	Chr07K	25001775	25003542	same
asmbl_37889	Chr04K	7713220	7715191	asmbl_37898	Chr04K	7687373	7688897	same
asmbl_44126	Chr04N	47771629	47772775	asmbl_44136	Chr04N	47612131	47618902	same
asmbl_65753	Chr06N	14056486	14059626	asmbl_65767	Chr06N	13834865	13842494	same
asmbl_93389	Chr09N	2324692	2326626	asmbl_93401	Chr09N	2250071	2252837	same
asmbl_92775	Chr09K	86159308	86163299	asmbl_91801	Chr09K	86907573	86910298	same
asmbl_71497	Chr07K	59524793	59525520	asmbl_71496	Chr07K	59529791	59530438	same
asmbl_98491	Chr09N	81071486	81084715	asmbl_98496	Chr09N	81061539	81067119	same
asmbl_31304	Chr03K	39305086	39312443	asmbl_30768	Chr03K	34531813	34535509	same
asmbl_60157	Chr05N	92071738	92073003	asmbl_60171	Chr05N	91991276	91994687	same
asmbl_48812	Chr05K	65177022	65177684	asmbl_48823	Chr05K	65019670	65023303	same
asmbl_97819	Chr09N	71558475	71562195	asmbl_97824	Chr09N	71481816	71481838	same
asmbl_70697	Chr07K	51804878	51807610	asmbl_70698	Chr07K	51801022	51807345	same
asmbl_64771	Chr06K	70817951	70821601	asmbl_64786	Chr06K	70756304	70759376	same
asmbl_73424	Chr07N	3755226	3756170	asmbl_73428	Chr07N	3356998	3360014	same
asmbl_677	Chr01K	4733423	4743533	asmbl_677	Chr01K	4733423	4743533	same
asmbl_18904	Chr02K	84853129	84867307	asmbl_18928	Chr02K	84735485	84740766	same
asmbl_54658	Chr05N	7634855	7639236	asmbl_54653	Chr05N	7686986	7692619	same
asmbl_46589	Chr05K	20107449	20111025	asmbl_46599	Chr05K	20030612	20032106	same
asmbl_17198	Chr02K	67304785	67306963	asmbl_17221	Chr02K	67145686	67152257	same
asmbl_40675	Chr04K	56928520	56929318	asmbl_40680	Chr04K	56892103	56894270	same
asmbl_20649	Chr02N	8410737	8414520	asmbl_20669	Chr02N	8354980	8355774	same
asmbl_79500	Chr08K	26217601	26220055	asmbl_79495	Chr08K	26237068	26241793	same
asmbl_45225	Chr05K	2621482	2626891	asmbl_45235	Chr05K	1929826	1931382	same
asmbl_57433	Chr05N	56850127	56852169	asmbl_56828	Chr05N	53897387	53902849	same
asmbl_101324	Chr09N	108858918	108859880	asmbl_101956	Chr09N	111075049	111076019	same
asmbl_59175	Chr05N	85522767	85523820	asmbl_59189	Chr05N	85358765	85360527	same
asmbl_25642	Chr02N	88966735	88971814	asmbl_25659	Chr02N	88881622	88890792	same
asmbl_28450	Chr03K	8624438	8640126	asmbl_28470	Chr03K	8583542	8583851	same
asmbl_28146	Chr03K	5798827	5799761	asmbl_28165	Chr03K	5659350	5663656	same
asmbl_62226	Chr06K	16211156	16214175	asmbl_62242	Chr06K	15934437	15938786	same
asmbl_17126	Chr02K	66880619	66884174	asmbl_17149	Chr02K	66603708	66606036	same
asmbl_4899	Chr01K	69410674	69413627	asmbl_4902	Chr01K	69401384	69407039	same
asmbl_33429	Chr03K	72255122	72257537	asmbl_33439	Chr03K	72203898	72212132	same
asmbl_18731	Chr02K	83649216	83651855	asmbl_18755	Chr02K	83369598	83370657	same
asmbl_40779	Chr04K	57577386	57580509	asmbl_40784	Chr04K	57537844	57539254	same
asmbl_20324	Chr02N	5503094	5518421	asmbl_20345	Chr02N	5335702	5339605	same
asmbl_3733	Chr01K	58709545	58714908	asmbl_3735	Chr01K	58701277	58707917	same
asmbl_85646	Chr09K	5726764	5729591	asmbl_85642	Chr09K	5779127	5782217	same
asmbl_94099	Chr09N	8934199	8944127	asmbl_94108	Chr09N	8904511	8912972	same
asmbl_106596	scaffold_6952	1831	5957	asmbl_106599	scaffold_695	13319	20200	same
asmbl_69206	Chr07K	17669432	17669740	asmbl_68973	Chr07K	19029889	19030678	same
asmbl_96550	Chr09N	33567771	33569130	asmbl_96556	Chr09N	33539728	33543130	same
asmbl_40086	Chr04K	50246864	50250713	asmbl_40092	Chr04K	50128107	50129572	same
asmbl_53017	Chr05K	109849832	109851741	asmbl_53027	Chr05K	109818750	109821241	same
asmbl_45281	Chr05K	3131155	3136629	asmbl_45291	Chr05K	3045255	3046320	same
asmbl_68717	Chr07K	1534316	1536688	asmbl_69460	Chr07K	725032	725063	same
asmbl_85578	Chr09K	4210242	4214812	asmbl_85574	Chr09K	4212892	4214417	same
asmbl_52991	Chr05K	109747723	109753884	asmbl_53001	Chr05K	109699161	109703090	same
asmbl_47958	Chr05K	42912859	42919318	asmbl_47966	Chr05K	42907375	42912659	same
asmbl_30784	Chr03K	34782977	34789938	asmbl_30054	Chr03K	28629999	28630023	same
asmbl_79523	Chr08K	26473059	26476050	asmbl_79518	Chr08K	26495259	26499570	same
asmbl_49416	Chr05K	75908275	75913774	asmbl_49428	Chr05K	75871698	75878668	same
asmbl_14124	Chr02K	10147140	10150703	asmbl_14135	Chr02K	9094936	9095528	same
asmbl_40542	Chr04K	56022142	56023053	asmbl_40548	Chr04K	55978972	55981453	same
asmbl_70878	Chr07K	53015787	53017269	asmbl_70879	Chr07K	53015692	53017269	same
asmbl_9550	Chr01N	51528275	51547326	asmbl_9558	Chr01N	51427227	51431135	same
asmbl_86486	Chr09K	12779674	12785925	asmbl_86417	Chr09K	12533370	12538650	same
asmbl_29079	Chr03K	13961928	13965424	asmbl_29098	Chr03K	13847399	13852840	same
asmbl_14854	Chr02K	20714630	20721863	asmbl_14863	Chr02K	20588914	20593064	same
asmbl_12763	Chr01N	93682850	93685673	asmbl_12393	Chr01N	93181189	93186537	same
asmbl_99308	Chr09N	92574665	92577723	asmbl_100454	Chr09N	92436089	92438932	same
asmbl_94222	Chr09N	9876426	9880433	asmbl_94231	Chr09N	9839523	9840396	same
asmbl_63344	Chr06K	50206349	50209322	asmbl_63360	Chr06K	49994743	49995239	same
asmbl_14284	Chr02K	11809815	11812753	asmbl_14296	Chr02K	11747557	11751032	same
asmbl_13778	Chr02K	6004460	6008250	asmbl_13790	Chr02K	5829032	5829650	same
asmbl_32154	Chr03K	57057575	57059892	asmbl_32421	Chr03K	54243162	54244647	same
asmbl_94657	Chr09N	12601868	12606180	asmbl_94665	Chr09N	12498647	12503046	same
asmbl_40606	Chr04K	56396956	56398904	asmbl_40611	Chr04K	56355604	56365407	same
asmbl_98087	Chr09N	77062743	77066088	asmbl_98092	Chr09N	77068734	77071793	same
asmbl_39362	Chr04K	36684871	36687556	asmbl_38673	Chr04K	35628559	35632778	same
asmbl_62494	Chr06K	25720051	25723596	asmbl_62510	Chr06K	25542508	25548050	same
asmbl_104144	scaffold_2045	1029	3572	asmbl_104150	scaffold_2043	6200	9480	same
asmbl_60978	Chr05N	99749368	99752749	asmbl_60993	Chr05N	99704123	99707748	same
asmbl_31788	Chr03K	47548456	47549341	asmbl_32149	Chr03K	45029971	45044784	same
asmbl_84274	Chr08N	64887791	64896346	asmbl_84791	Chr08N	63842778	63849513	same
asmbl_86753	Chr09K	15702734	15706421	asmbl_86684	Chr09K	17246859	17250568	same
asmbl_3316	Chr01K	50518229	50522028	asmbl_3319	Chr01K	50483887	50486055	same
asmbl_10240	Chr01N	70735542	70740333	asmbl_10249	Chr01N	70597410	70598598	same
asmbl_70538	Chr07K	50233812	50234833	asmbl_70539	Chr07K	49961201	49962201	same
asmbl_56823	Chr05N	40252295	40254617	asmbl_58047	Chr05N	40166308	40168750	same
asmbl_59373	Chr05N	86851647	86857531	asmbl_59387	Chr05N	86765066	86769838	same
asmbl_58590	Chr05N	78508813	78513481	asmbl_58984	Chr05N	79238137	79243410	same
asmbl_756	Chr01K	6505792	6507664	asmbl_756	Chr01K	6505792	6507664	same
asmbl_40721	Chr04K	57224496	57225999	asmbl_40726	Chr04K	57222896	57225961	same
asmbl_67472	Chr06N	64697527	64702819	asmbl_67480	Chr06N	64564192	64567459	same
asmbl_30355	Chr03K	29793513	29795936	asmbl_31853	Chr03K	24840187	24843943	same
asmbl_18466	Chr02K	81637662	81638307	asmbl_18490	Chr02K	81515638	81517366	same
asmbl_47629	Chr05K	34411188	34413301	asmbl_47638	Chr05K	34444173	34448733	same
asmbl_40268	Chr04K	51985131	51990296	asmbl_40274	Chr04K	51801301	51806468	same
asmbl_81659	Chr08N	375382	379168	asmbl_81657	Chr08N	405088	408703	same
asmbl_70694	Chr07K	51785427	51787875	asmbl_70695	Chr07K	51775052	51783192	same
asmbl_21188	Chr02N	18681897	18685654	asmbl_21206	Chr02N	18345655	18346991	same
asmbl_26242	Chr02N	94694256	94700103	asmbl_26258	Chr02N	94527787	94530839	same
asmbl_94139	Chr09N	9400504	9401028	asmbl_94148	Chr09N	9252097	9253221	same
asmbl_42395	Chr04N	13788970	13796592	asmbl_42482	Chr04N	12176481	12188338	same
asmbl_3439	Chr01K	55317354	55320772	asmbl_3442	Chr01K	55259002	55262631	same
asmbl_83024	Chr08N	21938701	21942599	asmbl_84064	Chr08N	29956440	29957129	same
asmbl_12642	Chr01N	92903602	92906724	asmbl_12517	Chr01N	92571253	92583714	same
asmbl_91184	Chr09K	76545995	76549819	asmbl_91189	Chr09K	76537657	76539732	same
asmbl_71803	Chr07K	62564335	62567425	asmbl_71802	Chr07K	62623553	62629291	same
asmbl_81452	Chr08K	75483627	75488975	asmbl_81449	Chr08K	75483459	75488975	same
asmbl_87786	Chr09K	34181153	34186397	asmbl_87931	Chr09K	36466776	36471585	same
asmbl_13889	Chr02K	6951296	6952756	asmbl_13901	Chr02K	6794129	6795789	same
asmbl_56318	Chr05N	32243163	32251565	asmbl_56331	Chr05N	32114175	32117748	same
asmbl_77873	Chr07N	68971725	68978888	asmbl_77867	Chr07N	68982083	68984393	same
asmbl_23481	Chr02N	64256528	64257722	asmbl_23698	Chr02N	60206872	60209543	same
asmbl_6196	Chr01K	78921739	78925673	asmbl_6199	Chr01K	78914609	78919128	same
asmbl_64607	Chr06K	69222943	69225192	asmbl_64622	Chr06K	69172193	69175261	same
asmbl_58617	Chr05N	78738080	78752041	asmbl_58963	Chr05N	79884429	79899644	same
asmbl_45287	Chr05K	3521792	3525770	asmbl_45297	Chr05K	3052538	3055637	same
asmbl_104320	scaffold_2212	11825	14956	asmbl_104326	scaffold_22053	73	452	same
asmbl_27805	Chr03K	2929192	2936408	asmbl_27824	Chr03K	2838545	2840970	same
asmbl_89437	Chr09K	62382158	62387942	asmbl_89375	Chr09K	62217609	62226154	same
asmbl_66176	Chr06N	21311322	21314664	asmbl_67032	Chr06N	22590604	22597610	same
asmbl_53267	Chr05K	111154849	111156286	asmbl_53277	Chr05K	111136174	111140370	same
asmbl_21350	Chr02N	22648311	22654721	asmbl_21368	Chr02N	22548131	22552691	same
asmbl_35050	Chr03N	17966935	17970958	asmbl_35062	Chr03N	17838704	17858510	same
asmbl_58970	Chr05N	81982752	81985013	asmbl_58603	Chr05N	82583578	82588198	same
asmbl_50562	Chr05K	85985637	85988884	asmbl_50288	Chr05K	91160934	91161585	same
asmbl_63807	Chr06K	59112309	59115454	asmbl_63822	Chr06K	58982150	58985699	same
asmbl_7063	Chr01N	3937586	3950178	asmbl_6945	Chr01N	4023053	4033326	same
asmbl_2004	Chr01K	23742931	23744413	asmbl_1683	Chr01K	21049715	21052862	same
asmbl_78072	Chr07N	70073881	70075674	asmbl_78066	Chr07N	70093648	70101592	same
asmbl_61336	Chr06K	2537869	2538869	asmbl_61351	Chr06K	2271904	2272262	same
asmbl_67399	Chr06N	63725594	63725996	asmbl_67408	Chr06N	63610936	63612414	same
asmbl_54281	Chr05N	3517398	3527019	asmbl_54292	Chr05N	3393983	3394764	same
asmbl_77072	Chr07N	63442628	63449403	asmbl_77522	Chr07N	63662991	63668269	same
asmbl_15838	Chr02K	43325347	43331240	asmbl_15320	Chr02K	35441942	35443407	same
asmbl_16724	Chr02K	58873604	58874165	asmbl_16746	Chr02K	58791180	58798067	same
asmbl_76471	Chr07N	58568388	58570586	asmbl_76801	Chr07N	58529142	58534303	same
asmbl_61546	Chr06K	7751326	7751538	asmbl_61562	Chr06K	6779701	6784186	same
asmbl_14957	Chr02K	22616029	22618127	asmbl_14967	Chr02K	22581948	22584953	same
asmbl_87311	Chr09K	24379157	24390678	asmbl_87075	Chr09K	26872642	26880786	same
asmbl_97885	Chr09N	74379077	74384849	asmbl_97890	Chr09N	74388927	74394749	same
asmbl_19411	Chr02K	89650692	89653235	asmbl_19108	Chr02K	89526727	89531415	same
asmbl_34726	Chr03N	14312928	14318107	asmbl_34737	Chr03N	14229116	14230386	same
asmbl_85986	Chr09K	8431754	8436645	asmbl_90312	Chr09K	8884188	8888334	same
asmbl_29186	Chr03K	14637036	14642134	asmbl_29205	Chr03K	14494391	14508095	same
asmbl_34333	Chr03N	6575986	6579918	asmbl_33985	Chr03N	6169517	6171272	same
asmbl_77769	Chr07N	68354889	68357393	asmbl_77763	Chr07N	68365065	68372636	same
asmbl_97490	Chr09N	60850167	60853478	asmbl_97495	Chr09N	60806673	60810463	same
asmbl_92696	Chr09K	85621324	85625577	asmbl_91721	Chr09K	86672522	86674980	same
asmbl_4842	Chr01K	68805502	68805822	asmbl_4845	Chr01K	68794771	68795324	same
asmbl_42120	Chr04N	9191044	9194638	asmbl_42423	Chr04N	8667074	8668900	same
asmbl_40524	Chr04K	55937704	55943445	asmbl_40530	Chr04K	55906967	55908927	same
asmbl_4076	Chr01K	61525506	61527738	asmbl_4080	Chr01K	61525610	61531167	same
asmbl_61971	Chr06K	12003272	12004842	asmbl_61987	Chr06K	11617561	11624985	same
asmbl_103366	scaffold_14026	55	1025	asmbl_103373	scaffold_140	26858	30469	same
asmbl_58000	Chr05N	69400723	69404351	asmbl_57396	Chr05N	71740862	71752444	same
asmbl_2134	Chr01K	25208627	25210918	asmbl_1547	Chr01K	24196309	24203092	same
asmbl_77008	Chr07N	63042576	63051390	asmbl_77240	Chr07N	63530538	63533933	same
asmbl_88292	Chr09K	44713327	44720006	asmbl_88967	Chr09K	44908283	44910935	same
asmbl_32922	Chr03K	67589952	67595281	asmbl_31328	Chr03K	67253130	67253152	same
asmbl_72354	Chr07K	69518530	69523777	asmbl_73179	Chr07K	68104866	68112721	same
asmbl_80692	Chr08K	63005398	63008509	asmbl_80689	Chr08K	63021269	63023802	same
asmbl_67189	Chr06N	53678872	53680094	asmbl_66781	Chr06N	57694396	57696967	same
asmbl_83913	Chr08N	54350137	54355495	asmbl_83563	Chr08N	57526990	57532738	same
asmbl_66730	Chr06N	40322748	40329208	asmbl_66324	Chr06N	39319728	39327189	same
asmbl_86028	Chr09K	8713112	8719241	asmbl_90275	Chr09K	9492448	9498707	same
asmbl_85110	Chr09K	1810375	1811988	asmbl_84869	Chr09K	1143166	1148415	same
asmbl_53204	Chr05K	110755443	110756592	asmbl_53214	Chr05K	110711780	110715590	same
asmbl_27559	Chr03K	1340330	1340743	asmbl_27578	Chr03K	1242691	1245520	same
asmbl_17959	Chr02K	76743332	76746619	asmbl_17984	Chr02K	76570801	76571175	same
asmbl_98653	Chr09N	82955726	82958041	asmbl_98658	Chr09N	82905981	82906252	same
asmbl_68196	Chr06N	75929824	75934642	asmbl_68201	Chr06N	75837961	75839951	same
asmbl_80923	Chr08K	67582984	67588285	asmbl_80920	Chr08K	67582984	67584314	same
asmbl_89874	Chr09K	65587780	65593327	asmbl_90144	Chr09K	67709526	67713140	same
asmbl_83557	Chr08N	40981506	40985397	asmbl_83205	Chr08N	48214988	48216077	same
asmbl_90808	Chr09K	74695882	74697817	asmbl_90811	Chr09K	74322108	74324988	same
asmbl_37758	Chr04K	6882718	6885677	asmbl_37767	Chr04K	6811345	6811717	same
asmbl_7751	Chr01N	9113978	9115850	asmbl_7755	Chr01N	9106913	9112717	same
asmbl_20590	Chr02N	7936039	7941746	asmbl_20610	Chr02N	7716167	7720751	same
asmbl_6397	Chr01K	79598892	79608197	asmbl_6400	Chr01K	79598892	79601664	same
asmbl_90811	Chr09K	74731938	74736794	asmbl_90814	Chr09K	74693497	74695432	same
asmbl_39053	Chr04K	31231694	31232912	asmbl_38362	Chr04K	30925482	30929106	same
asmbl_97479	Chr09N	60760171	60769681	asmbl_97484	Chr09N	60732847	60733879	same
asmbl_58254	Chr05N	75154025	75157092	asmbl_58268	Chr05N	75123404	75123800	same
asmbl_79550	Chr08K	26896706	26902606	asmbl_79545	Chr08K	26971237	26977049	same
asmbl_86519	Chr09K	12880429	12883439	asmbl_86450	Chr09K	12691062	12698507	same
asmbl_30551	Chr03K	33346975	33348114	asmbl_30288	Chr03K	26513245	26517657	same
asmbl_40869	Chr04K	57997452	58001228	asmbl_40874	Chr04K	57993870	58001242	same
asmbl_41423	Chr04N	1135134	1138121	asmbl_41432	Chr04N	974176	982556	same
asmbl_51415	Chr05K	96604936	96615703	asmbl_51427	Chr05K	96543680	96560356	same
asmbl_100722	Chr09N	104099998	104105397	asmbl_100020	Chr09N	106785642	106793212	same
asmbl_2434	Chr01K	34359584	34367346	asmbl_2437	Chr01K	34278628	34289140	same
asmbl_88666	Chr09K	51335718	51354926	asmbl_88616	Chr09K	50923874	50929078	same
asmbl_36543	Chr03N	51011836	51015132	asmbl_36606	Chr03N	51433618	51436758	same
asmbl_65275	Chr06N	2641594	2642028	asmbl_65290	Chr06N	2429659	2432523	same
[truncated: 103,413 more rows]
