# Supplementary material for: Revealing the transcriptomic complexity of switchgrass by PacBio long-read sequencing
Source: Biotechnol Biofuels. 2018 Jun 20;11:170. doi: 10.1186/s13068-018-1167-z (PMC6009963; doi:10.1186/s13068-018-1167-z)
Supplement: Supplementary file 9 — Additional file 9. The coordinates of 105,405 assembled transcripts in Pvir_v4. [file 13068_2018_1167_MOESM9_ESM.gff3]

Chr01K	assembler	transcript	112737	114588	.	+	.	gene_id "PASA_cluster_1"; transcript_id "align_id:901125|asmbl_1";
Chr01K	assembler	exon	112737	114394	.	+	.	gene_id "PASA_cluster_1"; transcript_id "align_id:901125|asmbl_1";
Chr01K	assembler	exon	114492	114588	.	+	.	gene_id "PASA_cluster_1"; transcript_id "align_id:901125|asmbl_1";
Chr01K	assembler	transcript	154774	155421	.	-	.	gene_id "PASA_cluster_2"; transcript_id "align_id:901126|asmbl_2";
Chr01K	assembler	exon	154774	155421	.	-	.	gene_id "PASA_cluster_2"; transcript_id "align_id:901126|asmbl_2";
Chr01K	assembler	transcript	155440	157233	.	-	.	gene_id "PASA_cluster_3"; transcript_id "align_id:901127|asmbl_3";
Chr01K	assembler	exon	155440	155540	.	-	.	gene_id "PASA_cluster_3"; transcript_id "align_id:901127|asmbl_3";
Chr01K	assembler	exon	155621	156737	.	-	.	gene_id "PASA_cluster_3"; transcript_id "align_id:901127|asmbl_3";
Chr01K	assembler	exon	157092	157233	.	-	.	gene_id "PASA_cluster_3"; transcript_id "align_id:901127|asmbl_3";
Chr01K	assembler	transcript	188513	192078	.	+	.	gene_id "PASA_cluster_6"; transcript_id "align_id:901130|asmbl_6";
Chr01K	assembler	exon	188513	192078	.	+	.	gene_id "PASA_cluster_6"; transcript_id "align_id:901130|asmbl_6";
Chr01K	assembler	transcript	215148	215548	.	+	.	gene_id "PASA_cluster_8"; transcript_id "align_id:901132|asmbl_8";
Chr01K	assembler	exon	215148	215548	.	+	.	gene_id "PASA_cluster_8"; transcript_id "align_id:901132|asmbl_8";
Chr01K	assembler	transcript	230797	234214	.	+	.	gene_id "PASA_cluster_9"; transcript_id "align_id:901133|asmbl_9";
Chr01K	assembler	exon	230797	231852	.	+	.	gene_id "PASA_cluster_9"; transcript_id "align_id:901133|asmbl_9";
Chr01K	assembler	exon	232000	232065	.	+	.	gene_id "PASA_cluster_9"; transcript_id "align_id:901133|asmbl_9";
Chr01K	assembler	exon	232343	232472	.	+	.	gene_id "PASA_cluster_9"; transcript_id "align_id:901133|asmbl_9";
Chr01K	assembler	exon	232557	232715	.	+	.	gene_id "PASA_cluster_9"; transcript_id "align_id:901133|asmbl_9";
Chr01K	assembler	exon	232800	232897	.	+	.	gene_id "PASA_cluster_9"; transcript_id "align_id:901133|asmbl_9";
Chr01K	assembler	exon	233085	233175	.	+	.	gene_id "PASA_cluster_9"; transcript_id "align_id:901133|asmbl_9";
Chr01K	assembler	exon	233290	233381	.	+	.	gene_id "PASA_cluster_9"; transcript_id "align_id:901133|asmbl_9";
Chr01K	assembler	exon	233464	233555	.	+	.	gene_id "PASA_cluster_9"; transcript_id "align_id:901133|asmbl_9";
Chr01K	assembler	exon	233669	233741	.	+	.	gene_id "PASA_cluster_9"; transcript_id "align_id:901133|asmbl_9";
Chr01K	assembler	exon	233836	234214	.	+	.	gene_id "PASA_cluster_9"; transcript_id "align_id:901133|asmbl_9";
Chr01K	assembler	transcript	370121	371377	.	+	.	gene_id "PASA_cluster_10"; transcript_id "align_id:901134|asmbl_10";
Chr01K	assembler	exon	370121	371377	.	+	.	gene_id "PASA_cluster_10"; transcript_id "align_id:901134|asmbl_10";
Chr01K	assembler	transcript	405620	407309	.	+	.	gene_id "PASA_cluster_12"; transcript_id "align_id:901136|asmbl_12";
Chr01K	assembler	exon	405620	407309	.	+	.	gene_id "PASA_cluster_12"; transcript_id "align_id:901136|asmbl_12";
Chr01K	assembler	transcript	606062	613886	.	+	.	gene_id "PASA_cluster_13"; transcript_id "align_id:901137|asmbl_13";
Chr01K	assembler	exon	606062	606260	.	+	.	gene_id "PASA_cluster_13"; transcript_id "align_id:901137|asmbl_13";
Chr01K	assembler	exon	611389	611473	.	+	.	gene_id "PASA_cluster_13"; transcript_id "align_id:901137|asmbl_13";
Chr01K	assembler	exon	612473	613886	.	+	.	gene_id "PASA_cluster_13"; transcript_id "align_id:901137|asmbl_13";
Chr01K	assembler	transcript	606065	613892	.	+	.	gene_id "PASA_cluster_13"; transcript_id "align_id:901138|asmbl_14";
Chr01K	assembler	exon	606065	606260	.	+	.	gene_id "PASA_cluster_13"; transcript_id "align_id:901138|asmbl_14";
Chr01K	assembler	exon	611389	611473	.	+	.	gene_id "PASA_cluster_13"; transcript_id "align_id:901138|asmbl_14";
Chr01K	assembler	exon	612473	612568	.	+	.	gene_id "PASA_cluster_13"; transcript_id "align_id:901138|asmbl_14";
Chr01K	assembler	exon	613618	613892	.	+	.	gene_id "PASA_cluster_13"; transcript_id "align_id:901138|asmbl_14";
Chr01K	assembler	transcript	645107	645207	.	+	.	gene_id "PASA_cluster_14"; transcript_id "align_id:901139|asmbl_15";
Chr01K	assembler	exon	645107	645207	.	+	.	gene_id "PASA_cluster_14"; transcript_id "align_id:901139|asmbl_15";
Chr01K	assembler	transcript	647847	654890	.	+	.	gene_id "PASA_cluster_15"; transcript_id "align_id:901140|asmbl_16";
Chr01K	assembler	exon	647847	654890	.	+	.	gene_id "PASA_cluster_15"; transcript_id "align_id:901140|asmbl_16";
Chr01K	assembler	transcript	664793	675889	.	-	.	gene_id "PASA_cluster_16"; transcript_id "align_id:901141|asmbl_17";
Chr01K	assembler	exon	664793	670076	.	-	.	gene_id "PASA_cluster_16"; transcript_id "align_id:901141|asmbl_17";
Chr01K	assembler	exon	670200	670256	.	-	.	gene_id "PASA_cluster_16"; transcript_id "align_id:901141|asmbl_17";
Chr01K	assembler	exon	671796	671930	.	-	.	gene_id "PASA_cluster_16"; transcript_id "align_id:901141|asmbl_17";
Chr01K	assembler	exon	672209	672289	.	-	.	gene_id "PASA_cluster_16"; transcript_id "align_id:901141|asmbl_17";
Chr01K	assembler	exon	672376	672444	.	-	.	gene_id "PASA_cluster_16"; transcript_id "align_id:901141|asmbl_17";
Chr01K	assembler	exon	673596	673670	.	-	.	gene_id "PASA_cluster_16"; transcript_id "align_id:901141|asmbl_17";
Chr01K	assembler	exon	673759	673845	.	-	.	gene_id "PASA_cluster_16"; transcript_id "align_id:901141|asmbl_17";
Chr01K	assembler	exon	674029	674109	.	-	.	gene_id "PASA_cluster_16"; transcript_id "align_id:901141|asmbl_17";
Chr01K	assembler	exon	674214	674332	.	-	.	gene_id "PASA_cluster_16"; transcript_id "align_id:901141|asmbl_17";
Chr01K	assembler	exon	674434	674599	.	-	.	gene_id "PASA_cluster_16"; transcript_id "align_id:901141|asmbl_17";
Chr01K	assembler	exon	675073	675889	.	-	.	gene_id "PASA_cluster_16"; transcript_id "align_id:901141|asmbl_17";
Chr01K	assembler	transcript	664793	675819	.	-	.	gene_id "PASA_cluster_16"; transcript_id "align_id:901142|asmbl_18";
Chr01K	assembler	exon	664793	670076	.	-	.	gene_id "PASA_cluster_16"; transcript_id "align_id:901142|asmbl_18";
Chr01K	assembler	exon	670200	670256	.	-	.	gene_id "PASA_cluster_16"; transcript_id "align_id:901142|asmbl_18";
Chr01K	assembler	exon	671796	671930	.	-	.	gene_id "PASA_cluster_16"; transcript_id "align_id:901142|asmbl_18";
Chr01K	assembler	exon	672209	672289	.	-	.	gene_id "PASA_cluster_16"; transcript_id "align_id:901142|asmbl_18";
Chr01K	assembler	exon	672376	672444	.	-	.	gene_id "PASA_cluster_16"; transcript_id "align_id:901142|asmbl_18";
Chr01K	assembler	exon	673596	673670	.	-	.	gene_id "PASA_cluster_16"; transcript_id "align_id:901142|asmbl_18";
Chr01K	assembler	exon	673759	673845	.	-	.	gene_id "PASA_cluster_16"; transcript_id "align_id:901142|asmbl_18";
Chr01K	assembler	exon	674029	674109	.	-	.	gene_id "PASA_cluster_16"; transcript_id "align_id:901142|asmbl_18";
Chr01K	assembler	exon	674214	674332	.	-	.	gene_id "PASA_cluster_16"; transcript_id "align_id:901142|asmbl_18";
Chr01K	assembler	exon	674434	674599	.	-	.	gene_id "PASA_cluster_16"; transcript_id "align_id:901142|asmbl_18";
Chr01K	assembler	exon	674920	675006	.	-	.	gene_id "PASA_cluster_16"; transcript_id "align_id:901142|asmbl_18";
Chr01K	assembler	exon	675073	675819	.	-	.	gene_id "PASA_cluster_16"; transcript_id "align_id:901142|asmbl_18";
Chr01K	assembler	transcript	664793	675754	.	-	.	gene_id "PASA_cluster_16"; transcript_id "align_id:901143|asmbl_19";
Chr01K	assembler	exon	664793	670076	.	-	.	gene_id "PASA_cluster_16"; transcript_id "align_id:901143|asmbl_19";
Chr01K	assembler	exon	670200	670256	.	-	.	gene_id "PASA_cluster_16"; transcript_id "align_id:901143|asmbl_19";
Chr01K	assembler	exon	671796	671930	.	-	.	gene_id "PASA_cluster_16"; transcript_id "align_id:901143|asmbl_19";
Chr01K	assembler	exon	672209	672289	.	-	.	gene_id "PASA_cluster_16"; transcript_id "align_id:901143|asmbl_19";
Chr01K	assembler	exon	672376	672444	.	-	.	gene_id "PASA_cluster_16"; transcript_id "align_id:901143|asmbl_19";
Chr01K	assembler	exon	673596	673670	.	-	.	gene_id "PASA_cluster_16"; transcript_id "align_id:901143|asmbl_19";
Chr01K	assembler	exon	673759	673845	.	-	.	gene_id "PASA_cluster_16"; transcript_id "align_id:901143|asmbl_19";
Chr01K	assembler	exon	674029	674109	.	-	.	gene_id "PASA_cluster_16"; transcript_id "align_id:901143|asmbl_19";
Chr01K	assembler	exon	674214	674332	.	-	.	gene_id "PASA_cluster_16"; transcript_id "align_id:901143|asmbl_19";
Chr01K	assembler	exon	674434	674599	.	-	.	gene_id "PASA_cluster_16"; transcript_id "align_id:901143|asmbl_19";
Chr01K	assembler	exon	675073	675102	.	-	.	gene_id "PASA_cluster_16"; transcript_id "align_id:901143|asmbl_19";
Chr01K	assembler	exon	675448	675754	.	-	.	gene_id "PASA_cluster_16"; transcript_id "align_id:901143|asmbl_19";
Chr01K	assembler	transcript	667936	669736	.	+	.	gene_id "PASA_cluster_17"; transcript_id "align_id:901144|asmbl_20";
Chr01K	assembler	exon	667936	668263	.	+	.	gene_id "PASA_cluster_17"; transcript_id "align_id:901144|asmbl_20";
Chr01K	assembler	exon	668343	668948	.	+	.	gene_id "PASA_cluster_17"; transcript_id "align_id:901144|asmbl_20";
Chr01K	assembler	exon	669046	669216	.	+	.	gene_id "PASA_cluster_17"; transcript_id "align_id:901144|asmbl_20";
Chr01K	assembler	exon	669286	669736	.	+	.	gene_id "PASA_cluster_17"; transcript_id "align_id:901144|asmbl_20";
Chr01K	assembler	transcript	667927	675819	.	-	.	gene_id "PASA_cluster_16"; transcript_id "align_id:901145|asmbl_21";
Chr01K	assembler	exon	667927	670076	.	-	.	gene_id "PASA_cluster_16"; transcript_id "align_id:901145|asmbl_21";
Chr01K	assembler	exon	670200	670256	.	-	.	gene_id "PASA_cluster_16"; transcript_id "align_id:901145|asmbl_21";
Chr01K	assembler	exon	670419	670522	.	-	.	gene_id "PASA_cluster_16"; transcript_id "align_id:901145|asmbl_21";
Chr01K	assembler	exon	671796	671930	.	-	.	gene_id "PASA_cluster_16"; transcript_id "align_id:901145|asmbl_21";
Chr01K	assembler	exon	672209	672289	.	-	.	gene_id "PASA_cluster_16"; transcript_id "align_id:901145|asmbl_21";
Chr01K	assembler	exon	672376	672444	.	-	.	gene_id "PASA_cluster_16"; transcript_id "align_id:901145|asmbl_21";
Chr01K	assembler	exon	673596	673670	.	-	.	gene_id "PASA_cluster_16"; transcript_id "align_id:901145|asmbl_21";
Chr01K	assembler	exon	673759	673845	.	-	.	gene_id "PASA_cluster_16"; transcript_id "align_id:901145|asmbl_21";
Chr01K	assembler	exon	674029	674109	.	-	.	gene_id "PASA_cluster_16"; transcript_id "align_id:901145|asmbl_21";
Chr01K	assembler	exon	674214	674332	.	-	.	gene_id "PASA_cluster_16"; transcript_id "align_id:901145|asmbl_21";
Chr01K	assembler	exon	674434	674599	.	-	.	gene_id "PASA_cluster_16"; transcript_id "align_id:901145|asmbl_21";
Chr01K	assembler	exon	675073	675819	.	-	.	gene_id "PASA_cluster_16"; transcript_id "align_id:901145|asmbl_21";
Chr01K	assembler	transcript	667994	669661	.	+	.	gene_id "PASA_cluster_17"; transcript_id "align_id:901146|asmbl_22";
Chr01K	assembler	exon	667994	668948	.	+	.	gene_id "PASA_cluster_17"; transcript_id "align_id:901146|asmbl_22";
Chr01K	assembler	exon	669046	669216	.	+	.	gene_id "PASA_cluster_17"; transcript_id "align_id:901146|asmbl_22";
Chr01K	assembler	exon	669286	669661	.	+	.	gene_id "PASA_cluster_17"; transcript_id "align_id:901146|asmbl_22";
Chr01K	assembler	transcript	667937	669659	.	+	.	gene_id "PASA_cluster_17"; transcript_id "align_id:901147|asmbl_23";
Chr01K	assembler	exon	667937	668263	.	+	.	gene_id "PASA_cluster_17"; transcript_id "align_id:901147|asmbl_23";
Chr01K	assembler	exon	668343	668753	.	+	.	gene_id "PASA_cluster_17"; transcript_id "align_id:901147|asmbl_23";
Chr01K	assembler	exon	669046	669216	.	+	.	gene_id "PASA_cluster_17"; transcript_id "align_id:901147|asmbl_23";
Chr01K	assembler	exon	669286	669659	.	+	.	gene_id "PASA_cluster_17"; transcript_id "align_id:901147|asmbl_23";
Chr01K	assembler	transcript	668263	669659	.	+	.	gene_id "PASA_cluster_17"; transcript_id "align_id:901148|asmbl_24";
Chr01K	assembler	exon	668263	669216	.	+	.	gene_id "PASA_cluster_17"; transcript_id "align_id:901148|asmbl_24";
Chr01K	assembler	exon	669286	669659	.	+	.	gene_id "PASA_cluster_17"; transcript_id "align_id:901148|asmbl_24";
Chr01K	assembler	transcript	676002	680852	.	+	.	gene_id "PASA_cluster_18"; transcript_id "align_id:901149|asmbl_25";
Chr01K	assembler	exon	676002	676213	.	+	.	gene_id "PASA_cluster_18"; transcript_id "align_id:901149|asmbl_25";
Chr01K	assembler	exon	676287	676341	.	+	.	gene_id "PASA_cluster_18"; transcript_id "align_id:901149|asmbl_25";
Chr01K	assembler	exon	676663	676830	.	+	.	gene_id "PASA_cluster_18"; transcript_id "align_id:901149|asmbl_25";
Chr01K	assembler	exon	676918	677005	.	+	.	gene_id "PASA_cluster_18"; transcript_id "align_id:901149|asmbl_25";
Chr01K	assembler	exon	677103	677183	.	+	.	gene_id "PASA_cluster_18"; transcript_id "align_id:901149|asmbl_25";
Chr01K	assembler	exon	677299	677363	.	+	.	gene_id "PASA_cluster_18"; transcript_id "align_id:901149|asmbl_25";
Chr01K	assembler	exon	677537	677677	.	+	.	gene_id "PASA_cluster_18"; transcript_id "align_id:901149|asmbl_25";
Chr01K	assembler	exon	677987	678103	.	+	.	gene_id "PASA_cluster_18"; transcript_id "align_id:901149|asmbl_25";
Chr01K	assembler	exon	678193	678402	.	+	.	gene_id "PASA_cluster_18"; transcript_id "align_id:901149|asmbl_25";
Chr01K	assembler	exon	678499	678556	.	+	.	gene_id "PASA_cluster_18"; transcript_id "align_id:901149|asmbl_25";
Chr01K	assembler	exon	679056	680852	.	+	.	gene_id "PASA_cluster_18"; transcript_id "align_id:901149|asmbl_25";
Chr01K	assembler	transcript	676060	679546	.	+	.	gene_id "PASA_cluster_18"; transcript_id "align_id:901150|asmbl_26";
Chr01K	assembler	exon	676060	676213	.	+	.	gene_id "PASA_cluster_18"; transcript_id "align_id:901150|asmbl_26";
Chr01K	assembler	exon	676287	676341	.	+	.	gene_id "PASA_cluster_18"; transcript_id "align_id:901150|asmbl_26";
Chr01K	assembler	exon	676663	676830	.	+	.	gene_id "PASA_cluster_18"; transcript_id "align_id:901150|asmbl_26";
Chr01K	assembler	exon	676918	677005	.	+	.	gene_id "PASA_cluster_18"; transcript_id "align_id:901150|asmbl_26";
Chr01K	assembler	exon	677103	677171	.	+	.	gene_id "PASA_cluster_18"; transcript_id "align_id:901150|asmbl_26";
Chr01K	assembler	exon	677639	677677	.	+	.	gene_id "PASA_cluster_18"; transcript_id "align_id:901150|asmbl_26";
Chr01K	assembler	exon	677987	678103	.	+	.	gene_id "PASA_cluster_18"; transcript_id "align_id:901150|asmbl_26";
Chr01K	assembler	exon	678193	678402	.	+	.	gene_id "PASA_cluster_18"; transcript_id "align_id:901150|asmbl_26";
Chr01K	assembler	exon	678499	678556	.	+	.	gene_id "PASA_cluster_18"; transcript_id "align_id:901150|asmbl_26";
Chr01K	assembler	exon	679056	679546	.	+	.	gene_id "PASA_cluster_18"; transcript_id "align_id:901150|asmbl_26";
Chr01K	assembler	transcript	682576	684141	.	+	.	gene_id "PASA_cluster_19"; transcript_id "align_id:901151|asmbl_27";
Chr01K	assembler	exon	682576	684141	.	+	.	gene_id "PASA_cluster_19"; transcript_id "align_id:901151|asmbl_27";
Chr01K	assembler	transcript	729924	737514	.	-	.	gene_id "PASA_cluster_20"; transcript_id "align_id:901152|asmbl_28";
Chr01K	assembler	exon	729924	731490	.	-	.	gene_id "PASA_cluster_20"; transcript_id "align_id:901152|asmbl_28";
Chr01K	assembler	exon	731691	731805	.	-	.	gene_id "PASA_cluster_20"; transcript_id "align_id:901152|asmbl_28";
Chr01K	assembler	exon	731972	732016	.	-	.	gene_id "PASA_cluster_20"; transcript_id "align_id:901152|asmbl_28";
Chr01K	assembler	exon	732132	732209	.	-	.	gene_id "PASA_cluster_20"; transcript_id "align_id:901152|asmbl_28";
Chr01K	assembler	exon	732341	732523	.	-	.	gene_id "PASA_cluster_20"; transcript_id "align_id:901152|asmbl_28";
Chr01K	assembler	exon	732697	732943	.	-	.	gene_id "PASA_cluster_20"; transcript_id "align_id:901152|asmbl_28";
Chr01K	assembler	exon	733286	733407	.	-	.	gene_id "PASA_cluster_20"; transcript_id "align_id:901152|asmbl_28";
Chr01K	assembler	exon	733562	733786	.	-	.	gene_id "PASA_cluster_20"; transcript_id "align_id:901152|asmbl_28";
Chr01K	assembler	exon	733867	734777	.	-	.	gene_id "PASA_cluster_20"; transcript_id "align_id:901152|asmbl_28";
Chr01K	assembler	exon	735284	737514	.	-	.	gene_id "PASA_cluster_20"; transcript_id "align_id:901152|asmbl_28";
Chr01K	assembler	transcript	729924	737514	.	-	.	gene_id "PASA_cluster_20"; transcript_id "align_id:901153|asmbl_29";
Chr01K	assembler	exon	729924	731490	.	-	.	gene_id "PASA_cluster_20"; transcript_id "align_id:901153|asmbl_29";
Chr01K	assembler	exon	731691	731805	.	-	.	gene_id "PASA_cluster_20"; transcript_id "align_id:901153|asmbl_29";
Chr01K	assembler	exon	731972	732016	.	-	.	gene_id "PASA_cluster_20"; transcript_id "align_id:901153|asmbl_29";
Chr01K	assembler	exon	732132	732209	.	-	.	gene_id "PASA_cluster_20"; transcript_id "align_id:901153|asmbl_29";
Chr01K	assembler	exon	732341	732523	.	-	.	gene_id "PASA_cluster_20"; transcript_id "align_id:901153|asmbl_29";
Chr01K	assembler	exon	732697	732943	.	-	.	gene_id "PASA_cluster_20"; transcript_id "align_id:901153|asmbl_29";
Chr01K	assembler	exon	733286	733407	.	-	.	gene_id "PASA_cluster_20"; transcript_id "align_id:901153|asmbl_29";
Chr01K	assembler	exon	733562	733786	.	-	.	gene_id "PASA_cluster_20"; transcript_id "align_id:901153|asmbl_29";
Chr01K	assembler	exon	733867	734777	.	-	.	gene_id "PASA_cluster_20"; transcript_id "align_id:901153|asmbl_29";
Chr01K	assembler	exon	735284	735630	.	-	.	gene_id "PASA_cluster_20"; transcript_id "align_id:901153|asmbl_29";
Chr01K	assembler	exon	737237	737514	.	-	.	gene_id "PASA_cluster_20"; transcript_id "align_id:901153|asmbl_29";
Chr01K	assembler	transcript	729192	731123	.	+	.	gene_id "PASA_cluster_21"; transcript_id "align_id:901154|asmbl_30";
Chr01K	assembler	exon	729192	729731	.	+	.	gene_id "PASA_cluster_21"; transcript_id "align_id:901154|asmbl_30";
Chr01K	assembler	exon	729839	731123	.	+	.	gene_id "PASA_cluster_21"; transcript_id "align_id:901154|asmbl_30";
Chr01K	assembler	transcript	737869	746999	.	-	.	gene_id "PASA_cluster_22"; transcript_id "align_id:901155|asmbl_31";
Chr01K	assembler	exon	737869	738163	.	-	.	gene_id "PASA_cluster_22"; transcript_id "align_id:901155|asmbl_31";
Chr01K	assembler	exon	738333	738521	.	-	.	gene_id "PASA_cluster_22"; transcript_id "align_id:901155|asmbl_31";
Chr01K	assembler	exon	738601	738720	.	-	.	gene_id "PASA_cluster_22"; transcript_id "align_id:901155|asmbl_31";
Chr01K	assembler	exon	738827	738955	.	-	.	gene_id "PASA_cluster_22"; transcript_id "align_id:901155|asmbl_31";
Chr01K	assembler	exon	739037	739105	.	-	.	gene_id "PASA_cluster_22"; transcript_id "align_id:901155|asmbl_31";
Chr01K	assembler	exon	739178	739258	.	-	.	gene_id "PASA_cluster_22"; transcript_id "align_id:901155|asmbl_31";
Chr01K	assembler	exon	739364	739468	.	-	.	gene_id "PASA_cluster_22"; transcript_id "align_id:901155|asmbl_31";
Chr01K	assembler	exon	739561	739791	.	-	.	gene_id "PASA_cluster_22"; transcript_id "align_id:901155|asmbl_31";
Chr01K	assembler	exon	739920	741482	.	-	.	gene_id "PASA_cluster_22"; transcript_id "align_id:901155|asmbl_31";
Chr01K	assembler	exon	741652	741744	.	-	.	gene_id "PASA_cluster_22"; transcript_id "align_id:901155|asmbl_31";
Chr01K	assembler	exon	742107	743517	.	-	.	gene_id "PASA_cluster_22"; transcript_id "align_id:901155|asmbl_31";
Chr01K	assembler	exon	743662	743783	.	-	.	gene_id "PASA_cluster_22"; transcript_id "align_id:901155|asmbl_31";
Chr01K	assembler	exon	743871	744107	.	-	.	gene_id "PASA_cluster_22"; transcript_id "align_id:901155|asmbl_31";
Chr01K	assembler	exon	745693	745854	.	-	.	gene_id "PASA_cluster_22"; transcript_id "align_id:901155|asmbl_31";
Chr01K	assembler	exon	745940	746107	.	-	.	gene_id "PASA_cluster_22"; transcript_id "align_id:901155|asmbl_31";
Chr01K	assembler	exon	746203	746319	.	-	.	gene_id "PASA_cluster_22"; transcript_id "align_id:901155|asmbl_31";
Chr01K	assembler	exon	746436	746546	.	-	.	gene_id "PASA_cluster_22"; transcript_id "align_id:901155|asmbl_31";
Chr01K	assembler	exon	746622	746999	.	-	.	gene_id "PASA_cluster_22"; transcript_id "align_id:901155|asmbl_31";
Chr01K	assembler	transcript	737926	745741	.	-	.	gene_id "PASA_cluster_22"; transcript_id "align_id:901156|asmbl_32";
Chr01K	assembler	exon	737926	738163	.	-	.	gene_id "PASA_cluster_22"; transcript_id "align_id:901156|asmbl_32";
Chr01K	assembler	exon	738333	738521	.	-	.	gene_id "PASA_cluster_22"; transcript_id "align_id:901156|asmbl_32";
Chr01K	assembler	exon	738601	738720	.	-	.	gene_id "PASA_cluster_22"; transcript_id "align_id:901156|asmbl_32";
Chr01K	assembler	exon	738827	738955	.	-	.	gene_id "PASA_cluster_22"; transcript_id "align_id:901156|asmbl_32";
Chr01K	assembler	exon	739037	739105	.	-	.	gene_id "PASA_cluster_22"; transcript_id "align_id:901156|asmbl_32";
Chr01K	assembler	exon	739178	739258	.	-	.	gene_id "PASA_cluster_22"; transcript_id "align_id:901156|asmbl_32";
Chr01K	assembler	exon	739364	739468	.	-	.	gene_id "PASA_cluster_22"; transcript_id "align_id:901156|asmbl_32";
Chr01K	assembler	exon	739561	739791	.	-	.	gene_id "PASA_cluster_22"; transcript_id "align_id:901156|asmbl_32";
Chr01K	assembler	exon	739920	741482	.	-	.	gene_id "PASA_cluster_22"; transcript_id "align_id:901156|asmbl_32";
Chr01K	assembler	exon	741652	741744	.	-	.	gene_id "PASA_cluster_22"; transcript_id "align_id:901156|asmbl_32";
Chr01K	assembler	exon	742107	743517	.	-	.	gene_id "PASA_cluster_22"; transcript_id "align_id:901156|asmbl_32";
Chr01K	assembler	exon	743662	743783	.	-	.	gene_id "PASA_cluster_22"; transcript_id "align_id:901156|asmbl_32";
Chr01K	assembler	exon	743871	745741	.	-	.	gene_id "PASA_cluster_22"; transcript_id "align_id:901156|asmbl_32";
Chr01K	assembler	transcript	737926	746083	.	-	.	gene_id "PASA_cluster_22"; transcript_id "align_id:901157|asmbl_33";
Chr01K	assembler	exon	737926	738163	.	-	.	gene_id "PASA_cluster_22"; transcript_id "align_id:901157|asmbl_33";
Chr01K	assembler	exon	738333	738521	.	-	.	gene_id "PASA_cluster_22"; transcript_id "align_id:901157|asmbl_33";
Chr01K	assembler	exon	738601	738720	.	-	.	gene_id "PASA_cluster_22"; transcript_id "align_id:901157|asmbl_33";
Chr01K	assembler	exon	738827	738955	.	-	.	gene_id "PASA_cluster_22"; transcript_id "align_id:901157|asmbl_33";
Chr01K	assembler	exon	739037	739105	.	-	.	gene_id "PASA_cluster_22"; transcript_id "align_id:901157|asmbl_33";
Chr01K	assembler	exon	739178	739258	.	-	.	gene_id "PASA_cluster_22"; transcript_id "align_id:901157|asmbl_33";
Chr01K	assembler	exon	739364	739468	.	-	.	gene_id "PASA_cluster_22"; transcript_id "align_id:901157|asmbl_33";
Chr01K	assembler	exon	739561	739791	.	-	.	gene_id "PASA_cluster_22"; transcript_id "align_id:901157|asmbl_33";
Chr01K	assembler	exon	739920	741482	.	-	.	gene_id "PASA_cluster_22"; transcript_id "align_id:901157|asmbl_33";
Chr01K	assembler	exon	741652	741744	.	-	.	gene_id "PASA_cluster_22"; transcript_id "align_id:901157|asmbl_33";
Chr01K	assembler	exon	742107	743459	.	-	.	gene_id "PASA_cluster_22"; transcript_id "align_id:901157|asmbl_33";
Chr01K	assembler	exon	743662	743783	.	-	.	gene_id "PASA_cluster_22"; transcript_id "align_id:901157|asmbl_33";
Chr01K	assembler	exon	743871	744107	.	-	.	gene_id "PASA_cluster_22"; transcript_id "align_id:901157|asmbl_33";
Chr01K	assembler	exon	745693	745854	.	-	.	gene_id "PASA_cluster_22"; transcript_id "align_id:901157|asmbl_33";
Chr01K	assembler	exon	745940	746083	.	-	.	gene_id "PASA_cluster_22"; transcript_id "align_id:901157|asmbl_33";
Chr01K	assembler	transcript	737976	746999	.	-	.	gene_id "PASA_cluster_22"; transcript_id "align_id:901158|asmbl_34";
Chr01K	assembler	exon	737976	738151	.	-	.	gene_id "PASA_cluster_22"; transcript_id "align_id:901158|asmbl_34";
Chr01K	assembler	exon	738333	738521	.	-	.	gene_id "PASA_cluster_22"; transcript_id "align_id:901158|asmbl_34";
Chr01K	assembler	exon	738601	738720	.	-	.	gene_id "PASA_cluster_22"; transcript_id "align_id:901158|asmbl_34";
Chr01K	assembler	exon	738827	738955	.	-	.	gene_id "PASA_cluster_22"; transcript_id "align_id:901158|asmbl_34";
Chr01K	assembler	exon	739037	739105	.	-	.	gene_id "PASA_cluster_22"; transcript_id "align_id:901158|asmbl_34";
Chr01K	assembler	exon	739178	739258	.	-	.	gene_id "PASA_cluster_22"; transcript_id "align_id:901158|asmbl_34";
Chr01K	assembler	exon	739364	739468	.	-	.	gene_id "PASA_cluster_22"; transcript_id "align_id:901158|asmbl_34";
Chr01K	assembler	exon	739561	739791	.	-	.	gene_id "PASA_cluster_22"; transcript_id "align_id:901158|asmbl_34";
Chr01K	assembler	exon	739920	741482	.	-	.	gene_id "PASA_cluster_22"; transcript_id "align_id:901158|asmbl_34";
Chr01K	assembler	exon	741652	741744	.	-	.	gene_id "PASA_cluster_22"; transcript_id "align_id:901158|asmbl_34";
Chr01K	assembler	exon	742107	743517	.	-	.	gene_id "PASA_cluster_22"; transcript_id "align_id:901158|asmbl_34";
Chr01K	assembler	exon	743662	743783	.	-	.	gene_id "PASA_cluster_22"; transcript_id "align_id:901158|asmbl_34";
Chr01K	assembler	exon	743871	744107	.	-	.	gene_id "PASA_cluster_22"; transcript_id "align_id:901158|asmbl_34";
Chr01K	assembler	exon	745693	745854	.	-	.	gene_id "PASA_cluster_22"; transcript_id "align_id:901158|asmbl_34";
Chr01K	assembler	exon	745940	746107	.	-	.	gene_id "PASA_cluster_22"; transcript_id "align_id:901158|asmbl_34";
Chr01K	assembler	exon	746203	746319	.	-	.	gene_id "PASA_cluster_22"; transcript_id "align_id:901158|asmbl_34";
Chr01K	assembler	exon	746436	746546	.	-	.	gene_id "PASA_cluster_22"; transcript_id "align_id:901158|asmbl_34";
Chr01K	assembler	exon	746622	746999	.	-	.	gene_id "PASA_cluster_22"; transcript_id "align_id:901158|asmbl_34";
Chr01K	assembler	transcript	737976	747019	.	-	.	gene_id "PASA_cluster_22"; transcript_id "align_id:901159|asmbl_35";
Chr01K	assembler	exon	737976	738521	.	-	.	gene_id "PASA_cluster_22"; transcript_id "align_id:901159|asmbl_35";
Chr01K	assembler	exon	738601	738720	.	-	.	gene_id "PASA_cluster_22"; transcript_id "align_id:901159|asmbl_35";
Chr01K	assembler	exon	738827	738955	.	-	.	gene_id "PASA_cluster_22"; transcript_id "align_id:901159|asmbl_35";
Chr01K	assembler	exon	739037	739105	.	-	.	gene_id "PASA_cluster_22"; transcript_id "align_id:901159|asmbl_35";
Chr01K	assembler	exon	739178	739258	.	-	.	gene_id "PASA_cluster_22"; transcript_id "align_id:901159|asmbl_35";
Chr01K	assembler	exon	739364	739468	.	-	.	gene_id "PASA_cluster_22"; transcript_id "align_id:901159|asmbl_35";
Chr01K	assembler	exon	739561	739791	.	-	.	gene_id "PASA_cluster_22"; transcript_id "align_id:901159|asmbl_35";
Chr01K	assembler	exon	739920	741482	.	-	.	gene_id "PASA_cluster_22"; transcript_id "align_id:901159|asmbl_35";
Chr01K	assembler	exon	741652	741744	.	-	.	gene_id "PASA_cluster_22"; transcript_id "align_id:901159|asmbl_35";
Chr01K	assembler	exon	742107	743517	.	-	.	gene_id "PASA_cluster_22"; transcript_id "align_id:901159|asmbl_35";
Chr01K	assembler	exon	743662	743783	.	-	.	gene_id "PASA_cluster_22"; transcript_id "align_id:901159|asmbl_35";
Chr01K	assembler	exon	743871	744107	.	-	.	gene_id "PASA_cluster_22"; transcript_id "align_id:901159|asmbl_35";
Chr01K	assembler	exon	745693	745854	.	-	.	gene_id "PASA_cluster_22"; transcript_id "align_id:901159|asmbl_35";
Chr01K	assembler	exon	745940	746107	.	-	.	gene_id "PASA_cluster_22"; transcript_id "align_id:901159|asmbl_35";
Chr01K	assembler	exon	746203	746319	.	-	.	gene_id "PASA_cluster_22"; transcript_id "align_id:901159|asmbl_35";
Chr01K	assembler	exon	746436	746546	.	-	.	gene_id "PASA_cluster_22"; transcript_id "align_id:901159|asmbl_35";
Chr01K	assembler	exon	746622	747019	.	-	.	gene_id "PASA_cluster_22"; transcript_id "align_id:901159|asmbl_35";
Chr01K	assembler	transcript	737969	746999	.	-	.	gene_id "PASA_cluster_22"; transcript_id "align_id:901160|asmbl_36";
Chr01K	assembler	exon	737969	738158	.	-	.	gene_id "PASA_cluster_22"; transcript_id "align_id:901160|asmbl_36";
Chr01K	assembler	exon	738333	738720	.	-	.	gene_id "PASA_cluster_22"; transcript_id "align_id:901160|asmbl_36";
Chr01K	assembler	exon	738827	738955	.	-	.	gene_id "PASA_cluster_22"; transcript_id "align_id:901160|asmbl_36";
Chr01K	assembler	exon	739037	739105	.	-	.	gene_id "PASA_cluster_22"; transcript_id "align_id:901160|asmbl_36";
Chr01K	assembler	exon	739178	739258	.	-	.	gene_id "PASA_cluster_22"; transcript_id "align_id:901160|asmbl_36";
Chr01K	assembler	exon	739364	739468	.	-	.	gene_id "PASA_cluster_22"; transcript_id "align_id:901160|asmbl_36";
Chr01K	assembler	exon	739561	739791	.	-	.	gene_id "PASA_cluster_22"; transcript_id "align_id:901160|asmbl_36";
Chr01K	assembler	exon	739920	741482	.	-	.	gene_id "PASA_cluster_22"; transcript_id "align_id:901160|asmbl_36";
Chr01K	assembler	exon	741652	741744	.	-	.	gene_id "PASA_cluster_22"; transcript_id "align_id:901160|asmbl_36";
Chr01K	assembler	exon	742107	743517	.	-	.	gene_id "PASA_cluster_22"; transcript_id "align_id:901160|asmbl_36";
Chr01K	assembler	exon	743662	743783	.	-	.	gene_id "PASA_cluster_22"; transcript_id "align_id:901160|asmbl_36";
Chr01K	assembler	exon	743871	744107	.	-	.	gene_id "PASA_cluster_22"; transcript_id "align_id:901160|asmbl_36";
Chr01K	assembler	exon	745693	745854	.	-	.	gene_id "PASA_cluster_22"; transcript_id "align_id:901160|asmbl_36";
Chr01K	assembler	exon	745940	746107	.	-	.	gene_id "PASA_cluster_22"; transcript_id "align_id:901160|asmbl_36";
Chr01K	assembler	exon	746203	746319	.	-	.	gene_id "PASA_cluster_22"; transcript_id "align_id:901160|asmbl_36";
Chr01K	assembler	exon	746436	746546	.	-	.	gene_id "PASA_cluster_22"; transcript_id "align_id:901160|asmbl_36";
Chr01K	assembler	exon	746622	746999	.	-	.	gene_id "PASA_cluster_22"; transcript_id "align_id:901160|asmbl_36";
Chr01K	assembler	transcript	738107	746999	.	-	.	gene_id "PASA_cluster_22"; transcript_id "align_id:901161|asmbl_37";
Chr01K	assembler	exon	738107	738955	.	-	.	gene_id "PASA_cluster_22"; transcript_id "align_id:901161|asmbl_37";
Chr01K	assembler	exon	739037	739105	.	-	.	gene_id "PASA_cluster_22"; transcript_id "align_id:901161|asmbl_37";
Chr01K	assembler	exon	739178	739258	.	-	.	gene_id "PASA_cluster_22"; transcript_id "align_id:901161|asmbl_37";
Chr01K	assembler	exon	739364	739468	.	-	.	gene_id "PASA_cluster_22"; transcript_id "align_id:901161|asmbl_37";
Chr01K	assembler	exon	739561	739791	.	-	.	gene_id "PASA_cluster_22"; transcript_id "align_id:901161|asmbl_37";
Chr01K	assembler	exon	739920	741482	.	-	.	gene_id "PASA_cluster_22"; transcript_id "align_id:901161|asmbl_37";
Chr01K	assembler	exon	741652	741744	.	-	.	gene_id "PASA_cluster_22"; transcript_id "align_id:901161|asmbl_37";
Chr01K	assembler	exon	742107	743517	.	-	.	gene_id "PASA_cluster_22"; transcript_id "align_id:901161|asmbl_37";
Chr01K	assembler	exon	743662	743783	.	-	.	gene_id "PASA_cluster_22"; transcript_id "align_id:901161|asmbl_37";
Chr01K	assembler	exon	743871	744107	.	-	.	gene_id "PASA_cluster_22"; transcript_id "align_id:901161|asmbl_37";
Chr01K	assembler	exon	745693	745854	.	-	.	gene_id "PASA_cluster_22"; transcript_id "align_id:901161|asmbl_37";
Chr01K	assembler	exon	745940	746107	.	-	.	gene_id "PASA_cluster_22"; transcript_id "align_id:901161|asmbl_37";
Chr01K	assembler	exon	746203	746319	.	-	.	gene_id "PASA_cluster_22"; transcript_id "align_id:901161|asmbl_37";
Chr01K	assembler	exon	746436	746546	.	-	.	gene_id "PASA_cluster_22"; transcript_id "align_id:901161|asmbl_37";
Chr01K	assembler	exon	746622	746999	.	-	.	gene_id "PASA_cluster_22"; transcript_id "align_id:901161|asmbl_37";
Chr01K	assembler	transcript	737977	746999	.	-	.	gene_id "PASA_cluster_22"; transcript_id "align_id:901162|asmbl_38";
Chr01K	assembler	exon	737977	738163	.	-	.	gene_id "PASA_cluster_22"; transcript_id "align_id:901162|asmbl_38";
Chr01K	assembler	exon	738333	738521	.	-	.	gene_id "PASA_cluster_22"; transcript_id "align_id:901162|asmbl_38";
Chr01K	assembler	exon	738601	738720	.	-	.	gene_id "PASA_cluster_22"; transcript_id "align_id:901162|asmbl_38";
Chr01K	assembler	exon	738827	738901	.	-	.	gene_id "PASA_cluster_22"; transcript_id "align_id:901162|asmbl_38";
Chr01K	assembler	exon	739037	739105	.	-	.	gene_id "PASA_cluster_22"; transcript_id "align_id:901162|asmbl_38";
Chr01K	assembler	exon	739178	739258	.	-	.	gene_id "PASA_cluster_22"; transcript_id "align_id:901162|asmbl_38";
Chr01K	assembler	exon	739364	739468	.	-	.	gene_id "PASA_cluster_22"; transcript_id "align_id:901162|asmbl_38";
Chr01K	assembler	exon	739561	739791	.	-	.	gene_id "PASA_cluster_22"; transcript_id "align_id:901162|asmbl_38";
Chr01K	assembler	exon	739920	741482	.	-	.	gene_id "PASA_cluster_22"; transcript_id "align_id:901162|asmbl_38";
Chr01K	assembler	exon	741652	741744	.	-	.	gene_id "PASA_cluster_22"; transcript_id "align_id:901162|asmbl_38";
Chr01K	assembler	exon	742107	743517	.	-	.	gene_id "PASA_cluster_22"; transcript_id "align_id:901162|asmbl_38";
Chr01K	assembler	exon	743662	743783	.	-	.	gene_id "PASA_cluster_22"; transcript_id "align_id:901162|asmbl_38";
Chr01K	assembler	exon	743871	744107	.	-	.	gene_id "PASA_cluster_22"; transcript_id "align_id:901162|asmbl_38";
Chr01K	assembler	exon	745693	745854	.	-	.	gene_id "PASA_cluster_22"; transcript_id "align_id:901162|asmbl_38";
Chr01K	assembler	exon	745940	746107	.	-	.	gene_id "PASA_cluster_22"; transcript_id "align_id:901162|asmbl_38";
Chr01K	assembler	exon	746203	746319	.	-	.	gene_id "PASA_cluster_22"; transcript_id "align_id:901162|asmbl_38";
Chr01K	assembler	exon	746436	746546	.	-	.	gene_id "PASA_cluster_22"; transcript_id "align_id:901162|asmbl_38";
Chr01K	assembler	exon	746622	746999	.	-	.	gene_id "PASA_cluster_22"; transcript_id "align_id:901162|asmbl_38";
Chr01K	assembler	transcript	737976	746999	.	-	.	gene_id "PASA_cluster_22"; transcript_id "align_id:901163|asmbl_39";
Chr01K	assembler	exon	737976	738151	.	-	.	gene_id "PASA_cluster_22"; transcript_id "align_id:901163|asmbl_39";
Chr01K	assembler	exon	738333	738521	.	-	.	gene_id "PASA_cluster_22"; transcript_id "align_id:901163|asmbl_39";
Chr01K	assembler	exon	738601	738720	.	-	.	gene_id "PASA_cluster_22"; transcript_id "align_id:901163|asmbl_39";
Chr01K	assembler	exon	738827	738955	.	-	.	gene_id "PASA_cluster_22"; transcript_id "align_id:901163|asmbl_39";
Chr01K	assembler	exon	739037	739105	.	-	.	gene_id "PASA_cluster_22"; transcript_id "align_id:901163|asmbl_39";
Chr01K	assembler	exon	739178	739258	.	-	.	gene_id "PASA_cluster_22"; transcript_id "align_id:901163|asmbl_39";
Chr01K	assembler	exon	739364	739791	.	-	.	gene_id "PASA_cluster_22"; transcript_id "align_id:901163|asmbl_39";
Chr01K	assembler	exon	739920	741482	.	-	.	gene_id "PASA_cluster_22"; transcript_id "align_id:901163|asmbl_39";
Chr01K	assembler	exon	741652	741744	.	-	.	gene_id "PASA_cluster_22"; transcript_id "align_id:901163|asmbl_39";
Chr01K	assembler	exon	742107	743517	.	-	.	gene_id "PASA_cluster_22"; transcript_id "align_id:901163|asmbl_39";
Chr01K	assembler	exon	743662	743783	.	-	.	gene_id "PASA_cluster_22"; transcript_id "align_id:901163|asmbl_39";
Chr01K	assembler	exon	743871	744107	.	-	.	gene_id "PASA_cluster_22"; transcript_id "align_id:901163|asmbl_39";
Chr01K	assembler	exon	745693	745854	.	-	.	gene_id "PASA_cluster_22"; transcript_id "align_id:901163|asmbl_39";
Chr01K	assembler	exon	745940	746107	.	-	.	gene_id "PASA_cluster_22"; transcript_id "align_id:901163|asmbl_39";
Chr01K	assembler	exon	746203	746319	.	-	.	gene_id "PASA_cluster_22"; transcript_id "align_id:901163|asmbl_39";
Chr01K	assembler	exon	746436	746546	.	-	.	gene_id "PASA_cluster_22"; transcript_id "align_id:901163|asmbl_39";
Chr01K	assembler	exon	746622	746999	.	-	.	gene_id "PASA_cluster_22"; transcript_id "align_id:901163|asmbl_39";
Chr01K	assembler	transcript	751012	760014	.	-	.	gene_id "PASA_cluster_23"; transcript_id "align_id:901164|asmbl_40";
Chr01K	assembler	exon	751012	751345	.	-	.	gene_id "PASA_cluster_23"; transcript_id "align_id:901164|asmbl_40";
Chr01K	assembler	exon	751440	751512	.	-	.	gene_id "PASA_cluster_23"; transcript_id "align_id:901164|asmbl_40";
Chr01K	assembler	exon	751624	751715	.	-	.	gene_id "PASA_cluster_23"; transcript_id "align_id:901164|asmbl_40";
Chr01K	assembler	exon	751798	751889	.	-	.	gene_id "PASA_cluster_23"; transcript_id "align_id:901164|asmbl_40";
Chr01K	assembler	exon	752004	752094	.	-	.	gene_id "PASA_cluster_23"; transcript_id "align_id:901164|asmbl_40";
Chr01K	assembler	exon	752279	752376	.	-	.	gene_id "PASA_cluster_23"; transcript_id "align_id:901164|asmbl_40";
Chr01K	assembler	exon	752461	752619	.	-	.	gene_id "PASA_cluster_23"; transcript_id "align_id:901164|asmbl_40";
Chr01K	assembler	exon	752704	752833	.	-	.	gene_id "PASA_cluster_23"; transcript_id "align_id:901164|asmbl_40";
Chr01K	assembler	exon	753111	753176	.	-	.	gene_id "PASA_cluster_23"; transcript_id "align_id:901164|asmbl_40";
Chr01K	assembler	exon	753324	754280	.	-	.	gene_id "PASA_cluster_23"; transcript_id "align_id:901164|asmbl_40";
Chr01K	assembler	exon	754538	754659	.	-	.	gene_id "PASA_cluster_23"; transcript_id "align_id:901164|asmbl_40";
Chr01K	assembler	exon	754789	754840	.	-	.	gene_id "PASA_cluster_23"; transcript_id "align_id:901164|asmbl_40";
Chr01K	assembler	exon	755334	755448	.	-	.	gene_id "PASA_cluster_23"; transcript_id "align_id:901164|asmbl_40";
Chr01K	assembler	exon	756090	756172	.	-	.	gene_id "PASA_cluster_23"; transcript_id "align_id:901164|asmbl_40";
Chr01K	assembler	exon	756955	757005	.	-	.	gene_id "PASA_cluster_23"; transcript_id "align_id:901164|asmbl_40";
Chr01K	assembler	exon	758102	758164	.	-	.	gene_id "PASA_cluster_23"; transcript_id "align_id:901164|asmbl_40";
Chr01K	assembler	exon	758307	758372	.	-	.	gene_id "PASA_cluster_23"; transcript_id "align_id:901164|asmbl_40";
Chr01K	assembler	exon	758452	758587	.	-	.	gene_id "PASA_cluster_23"; transcript_id "align_id:901164|asmbl_40";
Chr01K	assembler	exon	758806	758900	.	-	.	gene_id "PASA_cluster_23"; transcript_id "align_id:901164|asmbl_40";
Chr01K	assembler	exon	759126	759246	.	-	.	gene_id "PASA_cluster_23"; transcript_id "align_id:901164|asmbl_40";
Chr01K	assembler	exon	759363	759568	.	-	.	gene_id "PASA_cluster_23"; transcript_id "align_id:901164|asmbl_40";
Chr01K	assembler	exon	759658	760014	.	-	.	gene_id "PASA_cluster_23"; transcript_id "align_id:901164|asmbl_40";
Chr01K	assembler	transcript	751012	753506	.	-	.	gene_id "PASA_cluster_23"; transcript_id "align_id:901165|asmbl_41";
Chr01K	assembler	exon	751012	751345	.	-	.	gene_id "PASA_cluster_23"; transcript_id "align_id:901165|asmbl_41";
Chr01K	assembler	exon	751440	751512	.	-	.	gene_id "PASA_cluster_23"; transcript_id "align_id:901165|asmbl_41";
Chr01K	assembler	exon	751624	751715	.	-	.	gene_id "PASA_cluster_23"; transcript_id "align_id:901165|asmbl_41";
Chr01K	assembler	exon	751798	751889	.	-	.	gene_id "PASA_cluster_23"; transcript_id "align_id:901165|asmbl_41";
Chr01K	assembler	exon	752004	752094	.	-	.	gene_id "PASA_cluster_23"; transcript_id "align_id:901165|asmbl_41";
Chr01K	assembler	exon	752279	752397	.	-	.	gene_id "PASA_cluster_23"; transcript_id "align_id:901165|asmbl_41";
Chr01K	assembler	exon	752461	752619	.	-	.	gene_id "PASA_cluster_23"; transcript_id "align_id:901165|asmbl_41";
Chr01K	assembler	exon	752704	752833	.	-	.	gene_id "PASA_cluster_23"; transcript_id "align_id:901165|asmbl_41";
Chr01K	assembler	exon	753111	753176	.	-	.	gene_id "PASA_cluster_23"; transcript_id "align_id:901165|asmbl_41";
Chr01K	assembler	exon	753324	753506	.	-	.	gene_id "PASA_cluster_23"; transcript_id "align_id:901165|asmbl_41";
Chr01K	assembler	transcript	753127	760243	.	-	.	gene_id "PASA_cluster_23"; transcript_id "align_id:901166|asmbl_42";
Chr01K	assembler	exon	753127	753176	.	-	.	gene_id "PASA_cluster_23"; transcript_id "align_id:901166|asmbl_42";
Chr01K	assembler	exon	753324	753397	.	-	.	gene_id "PASA_cluster_23"; transcript_id "align_id:901166|asmbl_42";
Chr01K	assembler	exon	753480	753555	.	-	.	gene_id "PASA_cluster_23"; transcript_id "align_id:901166|asmbl_42";
Chr01K	assembler	exon	754035	754280	.	-	.	gene_id "PASA_cluster_23"; transcript_id "align_id:901166|asmbl_42";
Chr01K	assembler	exon	754538	754659	.	-	.	gene_id "PASA_cluster_23"; transcript_id "align_id:901166|asmbl_42";
Chr01K	assembler	exon	754789	754840	.	-	.	gene_id "PASA_cluster_23"; transcript_id "align_id:901166|asmbl_42";
Chr01K	assembler	exon	755334	755448	.	-	.	gene_id "PASA_cluster_23"; transcript_id "align_id:901166|asmbl_42";
Chr01K	assembler	exon	756090	756172	.	-	.	gene_id "PASA_cluster_23"; transcript_id "align_id:901166|asmbl_42";
Chr01K	assembler	exon	756955	757005	.	-	.	gene_id "PASA_cluster_23"; transcript_id "align_id:901166|asmbl_42";
Chr01K	assembler	exon	758102	758164	.	-	.	gene_id "PASA_cluster_23"; transcript_id "align_id:901166|asmbl_42";
Chr01K	assembler	exon	758307	758372	.	-	.	gene_id "PASA_cluster_23"; transcript_id "align_id:901166|asmbl_42";
Chr01K	assembler	exon	758452	758587	.	-	.	gene_id "PASA_cluster_23"; transcript_id "align_id:901166|asmbl_42";
Chr01K	assembler	exon	758806	758900	.	-	.	gene_id "PASA_cluster_23"; transcript_id "align_id:901166|asmbl_42";
Chr01K	assembler	exon	759126	759246	.	-	.	gene_id "PASA_cluster_23"; transcript_id "align_id:901166|asmbl_42";
Chr01K	assembler	exon	759363	759568	.	-	.	gene_id "PASA_cluster_23"; transcript_id "align_id:901166|asmbl_42";
Chr01K	assembler	exon	759658	760243	.	-	.	gene_id "PASA_cluster_23"; transcript_id "align_id:901166|asmbl_42";
Chr01K	assembler	transcript	757353	760191	.	-	.	gene_id "PASA_cluster_23"; transcript_id "align_id:901167|asmbl_43";
Chr01K	assembler	exon	757353	757565	.	-	.	gene_id "PASA_cluster_23"; transcript_id "align_id:901167|asmbl_43";
Chr01K	assembler	exon	758102	758164	.	-	.	gene_id "PASA_cluster_23"; transcript_id "align_id:901167|asmbl_43";
Chr01K	assembler	exon	758307	758372	.	-	.	gene_id "PASA_cluster_23"; transcript_id "align_id:901167|asmbl_43";
Chr01K	assembler	exon	758452	758587	.	-	.	gene_id "PASA_cluster_23"; transcript_id "align_id:901167|asmbl_43";
Chr01K	assembler	exon	758806	758900	.	-	.	gene_id "PASA_cluster_23"; transcript_id "align_id:901167|asmbl_43";
Chr01K	assembler	exon	759126	759246	.	-	.	gene_id "PASA_cluster_23"; transcript_id "align_id:901167|asmbl_43";
Chr01K	assembler	exon	759363	759568	.	-	.	gene_id "PASA_cluster_23"; transcript_id "align_id:901167|asmbl_43";
Chr01K	assembler	exon	759658	760191	.	-	.	gene_id "PASA_cluster_23"; transcript_id "align_id:901167|asmbl_43";
Chr01K	assembler	transcript	763860	763965	.	-	.	gene_id "PASA_cluster_25"; transcript_id "align_id:901169|asmbl_45";
Chr01K	assembler	exon	763860	763965	.	-	.	gene_id "PASA_cluster_25"; transcript_id "align_id:901169|asmbl_45";
Chr01K	assembler	transcript	768748	770146	.	-	.	gene_id "PASA_cluster_27"; transcript_id "align_id:901171|asmbl_47";
Chr01K	assembler	exon	768748	770146	.	-	.	gene_id "PASA_cluster_27"; transcript_id "align_id:901171|asmbl_47";
Chr01K	assembler	transcript	780191	783346	.	+	.	gene_id "PASA_cluster_30"; transcript_id "align_id:901174|asmbl_50";
Chr01K	assembler	exon	780191	780547	.	+	.	gene_id "PASA_cluster_30"; transcript_id "align_id:901174|asmbl_50";
Chr01K	assembler	exon	780960	781036	.	+	.	gene_id "PASA_cluster_30"; transcript_id "align_id:901174|asmbl_50";
Chr01K	assembler	exon	781173	781243	.	+	.	gene_id "PASA_cluster_30"; transcript_id "align_id:901174|asmbl_50";
Chr01K	assembler	exon	782724	783346	.	+	.	gene_id "PASA_cluster_30"; transcript_id "align_id:901174|asmbl_50";
Chr01K	assembler	transcript	780305	783344	.	+	.	gene_id "PASA_cluster_30"; transcript_id "align_id:901175|asmbl_51";
Chr01K	assembler	exon	780305	781036	.	+	.	gene_id "PASA_cluster_30"; transcript_id "align_id:901175|asmbl_51";
Chr01K	assembler	exon	781173	781243	.	+	.	gene_id "PASA_cluster_30"; transcript_id "align_id:901175|asmbl_51";
Chr01K	assembler	exon	782724	783344	.	+	.	gene_id "PASA_cluster_30"; transcript_id "align_id:901175|asmbl_51";
Chr01K	assembler	transcript	780860	783345	.	+	.	gene_id "PASA_cluster_30"; transcript_id "align_id:901176|asmbl_52";
Chr01K	assembler	exon	780860	781036	.	+	.	gene_id "PASA_cluster_30"; transcript_id "align_id:901176|asmbl_52";
Chr01K	assembler	exon	781173	783345	.	+	.	gene_id "PASA_cluster_30"; transcript_id "align_id:901176|asmbl_52";
Chr01K	assembler	transcript	780309	781614	.	+	.	gene_id "PASA_cluster_30"; transcript_id "align_id:901177|asmbl_53";
Chr01K	assembler	exon	780309	780547	.	+	.	gene_id "PASA_cluster_30"; transcript_id "align_id:901177|asmbl_53";
Chr01K	assembler	exon	780960	781036	.	+	.	gene_id "PASA_cluster_30"; transcript_id "align_id:901177|asmbl_53";
Chr01K	assembler	exon	781173	781614	.	+	.	gene_id "PASA_cluster_30"; transcript_id "align_id:901177|asmbl_53";
Chr01K	assembler	transcript	780305	781447	.	-	.	gene_id "PASA_cluster_31"; transcript_id "align_id:901178|asmbl_54";
Chr01K	assembler	exon	780305	780577	.	-	.	gene_id "PASA_cluster_31"; transcript_id "align_id:901178|asmbl_54";
Chr01K	assembler	exon	780823	781447	.	-	.	gene_id "PASA_cluster_31"; transcript_id "align_id:901178|asmbl_54";
Chr01K	assembler	transcript	784624	785581	.	+	.	gene_id "PASA_cluster_32"; transcript_id "align_id:901179|asmbl_55";
Chr01K	assembler	exon	784624	785034	.	+	.	gene_id "PASA_cluster_32"; transcript_id "align_id:901179|asmbl_55";
Chr01K	assembler	exon	785428	785581	.	+	.	gene_id "PASA_cluster_32"; transcript_id "align_id:901179|asmbl_55";
Chr01K	assembler	transcript	784748	785194	.	+	.	gene_id "PASA_cluster_33"; transcript_id "align_id:901180|asmbl_56";
Chr01K	assembler	exon	784748	785194	.	+	.	gene_id "PASA_cluster_33"; transcript_id "align_id:901180|asmbl_56";
Chr01K	assembler	transcript	788507	792483	.	+	.	gene_id "PASA_cluster_34"; transcript_id "align_id:901181|asmbl_57";
Chr01K	assembler	exon	788507	792483	.	+	.	gene_id "PASA_cluster_34"; transcript_id "align_id:901181|asmbl_57";
Chr01K	assembler	transcript	794246	796550	.	-	.	gene_id "PASA_cluster_35"; transcript_id "align_id:901182|asmbl_58";
Chr01K	assembler	exon	794246	794950	.	-	.	gene_id "PASA_cluster_35"; transcript_id "align_id:901182|asmbl_58";
Chr01K	assembler	exon	795509	795781	.	-	.	gene_id "PASA_cluster_35"; transcript_id "align_id:901182|asmbl_58";
Chr01K	assembler	exon	795869	796550	.	-	.	gene_id "PASA_cluster_35"; transcript_id "align_id:901182|asmbl_58";
Chr01K	assembler	transcript	794438	797441	.	-	.	gene_id "PASA_cluster_35"; transcript_id "align_id:901183|asmbl_59";
Chr01K	assembler	exon	794438	794950	.	-	.	gene_id "PASA_cluster_35"; transcript_id "align_id:901183|asmbl_59";
Chr01K	assembler	exon	795509	795781	.	-	.	gene_id "PASA_cluster_35"; transcript_id "align_id:901183|asmbl_59";
Chr01K	assembler	exon	795869	795911	.	-	.	gene_id "PASA_cluster_35"; transcript_id "align_id:901183|asmbl_59";
Chr01K	assembler	exon	796983	797441	.	-	.	gene_id "PASA_cluster_35"; transcript_id "align_id:901183|asmbl_59";
Chr01K	assembler	transcript	822195	828576	.	+	.	gene_id "PASA_cluster_36"; transcript_id "align_id:901184|asmbl_60";
Chr01K	assembler	exon	822195	822896	.	+	.	gene_id "PASA_cluster_36"; transcript_id "align_id:901184|asmbl_60";
Chr01K	assembler	exon	827526	827697	.	+	.	gene_id "PASA_cluster_36"; transcript_id "align_id:901184|asmbl_60";
Chr01K	assembler	exon	828114	828576	.	+	.	gene_id "PASA_cluster_36"; transcript_id "align_id:901184|asmbl_60";
Chr01K	assembler	transcript	822248	828576	.	+	.	gene_id "PASA_cluster_37"; transcript_id "align_id:901185|asmbl_61";
Chr01K	assembler	exon	822248	828576	.	+	.	gene_id "PASA_cluster_37"; transcript_id "align_id:901185|asmbl_61";
Chr01K	assembler	transcript	828936	831179	.	-	.	gene_id "PASA_cluster_38"; transcript_id "align_id:901186|asmbl_62";
Chr01K	assembler	exon	828936	829312	.	-	.	gene_id "PASA_cluster_38"; transcript_id "align_id:901186|asmbl_62";
Chr01K	assembler	exon	830395	830451	.	-	.	gene_id "PASA_cluster_38"; transcript_id "align_id:901186|asmbl_62";
Chr01K	assembler	exon	830595	830714	.	-	.	gene_id "PASA_cluster_38"; transcript_id "align_id:901186|asmbl_62";
Chr01K	assembler	exon	830814	831179	.	-	.	gene_id "PASA_cluster_38"; transcript_id "align_id:901186|asmbl_62";
Chr01K	assembler	transcript	843798	849205	.	-	.	gene_id "PASA_cluster_40"; transcript_id "align_id:901188|asmbl_64";
Chr01K	assembler	exon	843798	844456	.	-	.	gene_id "PASA_cluster_40"; transcript_id "align_id:901188|asmbl_64";
Chr01K	assembler	exon	844625	844822	.	-	.	gene_id "PASA_cluster_40"; transcript_id "align_id:901188|asmbl_64";
Chr01K	assembler	exon	844913	845085	.	-	.	gene_id "PASA_cluster_40"; transcript_id "align_id:901188|asmbl_64";
Chr01K	assembler	exon	845217	845461	.	-	.	gene_id "PASA_cluster_40"; transcript_id "align_id:901188|asmbl_64";
Chr01K	assembler	exon	845543	845720	.	-	.	gene_id "PASA_cluster_40"; transcript_id "align_id:901188|asmbl_64";
Chr01K	assembler	exon	845991	846173	.	-	.	gene_id "PASA_cluster_40"; transcript_id "align_id:901188|asmbl_64";
Chr01K	assembler	exon	846279	846383	.	-	.	gene_id "PASA_cluster_40"; transcript_id "align_id:901188|asmbl_64";
Chr01K	assembler	exon	847410	847547	.	-	.	gene_id "PASA_cluster_40"; transcript_id "align_id:901188|asmbl_64";
Chr01K	assembler	exon	847623	849205	.	-	.	gene_id "PASA_cluster_40"; transcript_id "align_id:901188|asmbl_64";
Chr01K	assembler	transcript	839021	843862	.	+	.	gene_id "PASA_cluster_41"; transcript_id "align_id:901189|asmbl_65";
Chr01K	assembler	exon	839021	839151	.	+	.	gene_id "PASA_cluster_41"; transcript_id "align_id:901189|asmbl_65";
Chr01K	assembler	exon	839614	839827	.	+	.	gene_id "PASA_cluster_41"; transcript_id "align_id:901189|asmbl_65";
Chr01K	assembler	exon	839950	840075	.	+	.	gene_id "PASA_cluster_41"; transcript_id "align_id:901189|asmbl_65";
Chr01K	assembler	exon	840189	840326	.	+	.	gene_id "PASA_cluster_41"; transcript_id "align_id:901189|asmbl_65";
Chr01K	assembler	exon	840424	840519	.	+	.	gene_id "PASA_cluster_41"; transcript_id "align_id:901189|asmbl_65";
Chr01K	assembler	exon	841085	841327	.	+	.	gene_id "PASA_cluster_41"; transcript_id "align_id:901189|asmbl_65";
Chr01K	assembler	exon	841429	841663	.	+	.	gene_id "PASA_cluster_41"; transcript_id "align_id:901189|asmbl_65";
Chr01K	assembler	exon	841739	841908	.	+	.	gene_id "PASA_cluster_41"; transcript_id "align_id:901189|asmbl_65";
Chr01K	assembler	exon	842219	842296	.	+	.	gene_id "PASA_cluster_41"; transcript_id "align_id:901189|asmbl_65";
Chr01K	assembler	exon	842407	842478	.	+	.	gene_id "PASA_cluster_41"; transcript_id "align_id:901189|asmbl_65";
Chr01K	assembler	exon	842640	842744	.	+	.	gene_id "PASA_cluster_41"; transcript_id "align_id:901189|asmbl_65";
Chr01K	assembler	exon	842867	842959	.	+	.	gene_id "PASA_cluster_41"; transcript_id "align_id:901189|asmbl_65";
Chr01K	assembler	exon	843029	843121	.	+	.	gene_id "PASA_cluster_41"; transcript_id "align_id:901189|asmbl_65";
Chr01K	assembler	exon	843200	843329	.	+	.	gene_id "PASA_cluster_41"; transcript_id "align_id:901189|asmbl_65";
Chr01K	assembler	exon	843419	843862	.	+	.	gene_id "PASA_cluster_41"; transcript_id "align_id:901189|asmbl_65";
Chr01K	assembler	transcript	843798	849167	.	-	.	gene_id "PASA_cluster_40"; transcript_id "align_id:901190|asmbl_66";
Chr01K	assembler	exon	843798	844456	.	-	.	gene_id "PASA_cluster_40"; transcript_id "align_id:901190|asmbl_66";
Chr01K	assembler	exon	844625	844822	.	-	.	gene_id "PASA_cluster_40"; transcript_id "align_id:901190|asmbl_66";
Chr01K	assembler	exon	844913	845085	.	-	.	gene_id "PASA_cluster_40"; transcript_id "align_id:901190|asmbl_66";
Chr01K	assembler	exon	845217	845461	.	-	.	gene_id "PASA_cluster_40"; transcript_id "align_id:901190|asmbl_66";
Chr01K	assembler	exon	845543	845720	.	-	.	gene_id "PASA_cluster_40"; transcript_id "align_id:901190|asmbl_66";
Chr01K	assembler	exon	845991	846173	.	-	.	gene_id "PASA_cluster_40"; transcript_id "align_id:901190|asmbl_66";
Chr01K	assembler	exon	846279	846383	.	-	.	gene_id "PASA_cluster_40"; transcript_id "align_id:901190|asmbl_66";
Chr01K	assembler	exon	847410	847547	.	-	.	gene_id "PASA_cluster_40"; transcript_id "align_id:901190|asmbl_66";
Chr01K	assembler	exon	847623	848943	.	-	.	gene_id "PASA_cluster_40"; transcript_id "align_id:901190|asmbl_66";
Chr01K	assembler	exon	849110	849167	.	-	.	gene_id "PASA_cluster_40"; transcript_id "align_id:901190|asmbl_66";
Chr01K	assembler	transcript	843802	849196	.	-	.	gene_id "PASA_cluster_40"; transcript_id "align_id:901191|asmbl_67";
Chr01K	assembler	exon	843802	844456	.	-	.	gene_id "PASA_cluster_40"; transcript_id "align_id:901191|asmbl_67";
Chr01K	assembler	exon	844625	844822	.	-	.	gene_id "PASA_cluster_40"; transcript_id "align_id:901191|asmbl_67";
Chr01K	assembler	exon	844913	845085	.	-	.	gene_id "PASA_cluster_40"; transcript_id "align_id:901191|asmbl_67";
Chr01K	assembler	exon	845217	845461	.	-	.	gene_id "PASA_cluster_40"; transcript_id "align_id:901191|asmbl_67";
Chr01K	assembler	exon	845543	845720	.	-	.	gene_id "PASA_cluster_40"; transcript_id "align_id:901191|asmbl_67";
Chr01K	assembler	exon	845991	846173	.	-	.	gene_id "PASA_cluster_40"; transcript_id "align_id:901191|asmbl_67";
Chr01K	assembler	exon	846279	846383	.	-	.	gene_id "PASA_cluster_40"; transcript_id "align_id:901191|asmbl_67";
Chr01K	assembler	exon	847410	849196	.	-	.	gene_id "PASA_cluster_40"; transcript_id "align_id:901191|asmbl_67";
Chr01K	assembler	transcript	846898	849088	.	-	.	gene_id "PASA_cluster_40"; transcript_id "align_id:901192|asmbl_68";
Chr01K	assembler	exon	846898	847547	.	-	.	gene_id "PASA_cluster_40"; transcript_id "align_id:901192|asmbl_68";
Chr01K	assembler	exon	847623	849088	.	-	.	gene_id "PASA_cluster_40"; transcript_id "align_id:901192|asmbl_68";
Chr01K	assembler	transcript	880299	882177	.	-	.	gene_id "PASA_cluster_42"; transcript_id "align_id:901193|asmbl_69";
Chr01K	assembler	exon	880299	880586	.	-	.	gene_id "PASA_cluster_42"; transcript_id "align_id:901193|asmbl_69";
Chr01K	assembler	exon	881016	881138	.	-	.	gene_id "PASA_cluster_42"; transcript_id "align_id:901193|asmbl_69";
Chr01K	assembler	exon	881733	882177	.	-	.	gene_id "PASA_cluster_42"; transcript_id "align_id:901193|asmbl_69";
Chr01K	assembler	transcript	882338	884954	.	-	.	gene_id "PASA_cluster_43"; transcript_id "align_id:901194|asmbl_70";
Chr01K	assembler	exon	882338	882788	.	-	.	gene_id "PASA_cluster_43"; transcript_id "align_id:901194|asmbl_70";
Chr01K	assembler	exon	883179	883476	.	-	.	gene_id "PASA_cluster_43"; transcript_id "align_id:901194|asmbl_70";
Chr01K	assembler	exon	883560	883637	.	-	.	gene_id "PASA_cluster_43"; transcript_id "align_id:901194|asmbl_70";
Chr01K	assembler	exon	883741	883832	.	-	.	gene_id "PASA_cluster_43"; transcript_id "align_id:901194|asmbl_70";
Chr01K	assembler	exon	883977	884055	.	-	.	gene_id "PASA_cluster_43"; transcript_id "align_id:901194|asmbl_70";
Chr01K	assembler	exon	884153	884286	.	-	.	gene_id "PASA_cluster_43"; transcript_id "align_id:901194|asmbl_70";
Chr01K	assembler	exon	884399	884954	.	-	.	gene_id "PASA_cluster_43"; transcript_id "align_id:901194|asmbl_70";
Chr01K	assembler	transcript	882377	884850	.	-	.	gene_id "PASA_cluster_43"; transcript_id "align_id:901195|asmbl_71";
Chr01K	assembler	exon	882377	882788	.	-	.	gene_id "PASA_cluster_43"; transcript_id "align_id:901195|asmbl_71";
Chr01K	assembler	exon	883179	883476	.	-	.	gene_id "PASA_cluster_43"; transcript_id "align_id:901195|asmbl_71";
Chr01K	assembler	exon	883560	883637	.	-	.	gene_id "PASA_cluster_43"; transcript_id "align_id:901195|asmbl_71";
Chr01K	assembler	exon	883741	883832	.	-	.	gene_id "PASA_cluster_43"; transcript_id "align_id:901195|asmbl_71";
Chr01K	assembler	exon	883977	884055	.	-	.	gene_id "PASA_cluster_43"; transcript_id "align_id:901195|asmbl_71";
Chr01K	assembler	exon	884153	884286	.	-	.	gene_id "PASA_cluster_43"; transcript_id "align_id:901195|asmbl_71";
Chr01K	assembler	exon	884395	884850	.	-	.	gene_id "PASA_cluster_43"; transcript_id "align_id:901195|asmbl_71";
Chr01K	assembler	transcript	882377	884847	.	-	.	gene_id "PASA_cluster_43"; transcript_id "align_id:901196|asmbl_72";
Chr01K	assembler	exon	882377	882788	.	-	.	gene_id "PASA_cluster_43"; transcript_id "align_id:901196|asmbl_72";
Chr01K	assembler	exon	883179	883476	.	-	.	gene_id "PASA_cluster_43"; transcript_id "align_id:901196|asmbl_72";
Chr01K	assembler	exon	883560	883637	.	-	.	gene_id "PASA_cluster_43"; transcript_id "align_id:901196|asmbl_72";
Chr01K	assembler	exon	883741	883832	.	-	.	gene_id "PASA_cluster_43"; transcript_id "align_id:901196|asmbl_72";
Chr01K	assembler	exon	883977	884023	.	-	.	gene_id "PASA_cluster_43"; transcript_id "align_id:901196|asmbl_72";
Chr01K	assembler	exon	884775	884847	.	-	.	gene_id "PASA_cluster_43"; transcript_id "align_id:901196|asmbl_72";
Chr01K	assembler	transcript	882377	884853	.	-	.	gene_id "PASA_cluster_43"; transcript_id "align_id:901197|asmbl_73";
Chr01K	assembler	exon	882377	882788	.	-	.	gene_id "PASA_cluster_43"; transcript_id "align_id:901197|asmbl_73";
Chr01K	assembler	exon	883179	883637	.	-	.	gene_id "PASA_cluster_43"; transcript_id "align_id:901197|asmbl_73";
Chr01K	assembler	exon	883741	884055	.	-	.	gene_id "PASA_cluster_43"; transcript_id "align_id:901197|asmbl_73";
Chr01K	assembler	exon	884153	884286	.	-	.	gene_id "PASA_cluster_43"; transcript_id "align_id:901197|asmbl_73";
Chr01K	assembler	exon	884399	884853	.	-	.	gene_id "PASA_cluster_43"; transcript_id "align_id:901197|asmbl_73";
Chr01K	assembler	transcript	883048	884873	.	-	.	gene_id "PASA_cluster_43"; transcript_id "align_id:901198|asmbl_74";
Chr01K	assembler	exon	883048	883476	.	-	.	gene_id "PASA_cluster_43"; transcript_id "align_id:901198|asmbl_74";
Chr01K	assembler	exon	883560	883637	.	-	.	gene_id "PASA_cluster_43"; transcript_id "align_id:901198|asmbl_74";
Chr01K	assembler	exon	883741	883832	.	-	.	gene_id "PASA_cluster_43"; transcript_id "align_id:901198|asmbl_74";
Chr01K	assembler	exon	883977	884055	.	-	.	gene_id "PASA_cluster_43"; transcript_id "align_id:901198|asmbl_74";
Chr01K	assembler	exon	884153	884286	.	-	.	gene_id "PASA_cluster_43"; transcript_id "align_id:901198|asmbl_74";
Chr01K	assembler	exon	884399	884873	.	-	.	gene_id "PASA_cluster_43"; transcript_id "align_id:901198|asmbl_74";
Chr01K	assembler	transcript	883688	884850	.	+	.	gene_id "PASA_cluster_44"; transcript_id "align_id:901199|asmbl_75";
Chr01K	assembler	exon	883688	884850	.	+	.	gene_id "PASA_cluster_44"; transcript_id "align_id:901199|asmbl_75";
Chr01K	assembler	transcript	894479	899104	.	+	.	gene_id "PASA_cluster_45"; transcript_id "align_id:901200|asmbl_76";
Chr01K	assembler	exon	894479	899104	.	+	.	gene_id "PASA_cluster_45"; transcript_id "align_id:901200|asmbl_76";
Chr01K	assembler	transcript	942436	946923	.	+	.	gene_id "PASA_cluster_46"; transcript_id "align_id:901201|asmbl_77";
Chr01K	assembler	exon	942436	942926	.	+	.	gene_id "PASA_cluster_46"; transcript_id "align_id:901201|asmbl_77";
Chr01K	assembler	exon	945452	945533	.	+	.	gene_id "PASA_cluster_46"; transcript_id "align_id:901201|asmbl_77";
Chr01K	assembler	exon	945692	945753	.	+	.	gene_id "PASA_cluster_46"; transcript_id "align_id:901201|asmbl_77";
Chr01K	assembler	exon	945908	946007	.	+	.	gene_id "PASA_cluster_46"; transcript_id "align_id:901201|asmbl_77";
Chr01K	assembler	exon	946184	946225	.	+	.	gene_id "PASA_cluster_46"; transcript_id "align_id:901201|asmbl_77";
Chr01K	assembler	exon	946318	946359	.	+	.	gene_id "PASA_cluster_46"; transcript_id "align_id:901201|asmbl_77";
Chr01K	assembler	exon	946584	946923	.	+	.	gene_id "PASA_cluster_46"; transcript_id "align_id:901201|asmbl_77";
Chr01K	assembler	transcript	948199	952313	.	+	.	gene_id "PASA_cluster_47"; transcript_id "align_id:901202|asmbl_78";
Chr01K	assembler	exon	948199	949119	.	+	.	gene_id "PASA_cluster_47"; transcript_id "align_id:901202|asmbl_78";
Chr01K	assembler	exon	949243	949371	.	+	.	gene_id "PASA_cluster_47"; transcript_id "align_id:901202|asmbl_78";
Chr01K	assembler	exon	949634	949718	.	+	.	gene_id "PASA_cluster_47"; transcript_id "align_id:901202|asmbl_78";
Chr01K	assembler	exon	951848	951895	.	+	.	gene_id "PASA_cluster_47"; transcript_id "align_id:901202|asmbl_78";
Chr01K	assembler	exon	952123	952313	.	+	.	gene_id "PASA_cluster_47"; transcript_id "align_id:901202|asmbl_78";
Chr01K	assembler	transcript	948199	952418	.	+	.	gene_id "PASA_cluster_47"; transcript_id "align_id:901203|asmbl_79";
Chr01K	assembler	exon	948199	949119	.	+	.	gene_id "PASA_cluster_47"; transcript_id "align_id:901203|asmbl_79";
Chr01K	assembler	exon	949634	949718	.	+	.	gene_id "PASA_cluster_47"; transcript_id "align_id:901203|asmbl_79";
Chr01K	assembler	exon	952123	952418	.	+	.	gene_id "PASA_cluster_47"; transcript_id "align_id:901203|asmbl_79";
Chr01K	assembler	transcript	948338	952456	.	+	.	gene_id "PASA_cluster_47"; transcript_id "align_id:901204|asmbl_80";
Chr01K	assembler	exon	948338	949119	.	+	.	gene_id "PASA_cluster_47"; transcript_id "align_id:901204|asmbl_80";
Chr01K	assembler	exon	949243	949371	.	+	.	gene_id "PASA_cluster_47"; transcript_id "align_id:901204|asmbl_80";
Chr01K	assembler	exon	949634	949718	.	+	.	gene_id "PASA_cluster_47"; transcript_id "align_id:901204|asmbl_80";
Chr01K	assembler	exon	952123	952456	.	+	.	gene_id "PASA_cluster_47"; transcript_id "align_id:901204|asmbl_80";
Chr01K	assembler	transcript	948199	952455	.	+	.	gene_id "PASA_cluster_47"; transcript_id "align_id:901205|asmbl_81";
Chr01K	assembler	exon	948199	948952	.	+	.	gene_id "PASA_cluster_47"; transcript_id "align_id:901205|asmbl_81";
Chr01K	assembler	exon	949083	949119	.	+	.	gene_id "PASA_cluster_47"; transcript_id "align_id:901205|asmbl_81";
Chr01K	assembler	exon	949243	949371	.	+	.	gene_id "PASA_cluster_47"; transcript_id "align_id:901205|asmbl_81";
Chr01K	assembler	exon	949634	949718	.	+	.	gene_id "PASA_cluster_47"; transcript_id "align_id:901205|asmbl_81";
Chr01K	assembler	exon	952123	952455	.	+	.	gene_id "PASA_cluster_47"; transcript_id "align_id:901205|asmbl_81";
Chr01K	assembler	transcript	948215	952303	.	+	.	gene_id "PASA_cluster_47"; transcript_id "align_id:901206|asmbl_82";
Chr01K	assembler	exon	948215	949718	.	+	.	gene_id "PASA_cluster_47"; transcript_id "align_id:901206|asmbl_82";
Chr01K	assembler	exon	951848	951895	.	+	.	gene_id "PASA_cluster_47"; transcript_id "align_id:901206|asmbl_82";
Chr01K	assembler	exon	952123	952303	.	+	.	gene_id "PASA_cluster_47"; transcript_id "align_id:901206|asmbl_82";
Chr01K	assembler	transcript	948229	952470	.	+	.	gene_id "PASA_cluster_47"; transcript_id "align_id:901207|asmbl_83";
Chr01K	assembler	exon	948229	949119	.	+	.	gene_id "PASA_cluster_47"; transcript_id "align_id:901207|asmbl_83";
Chr01K	assembler	exon	949634	949718	.	+	.	gene_id "PASA_cluster_47"; transcript_id "align_id:901207|asmbl_83";
Chr01K	assembler	exon	951848	951895	.	+	.	gene_id "PASA_cluster_47"; transcript_id "align_id:901207|asmbl_83";
Chr01K	assembler	exon	952123	952470	.	+	.	gene_id "PASA_cluster_47"; transcript_id "align_id:901207|asmbl_83";
Chr01K	assembler	transcript	954133	956560	.	+	.	gene_id "PASA_cluster_48"; transcript_id "align_id:901208|asmbl_84";
Chr01K	assembler	exon	954133	954319	.	+	.	gene_id "PASA_cluster_48"; transcript_id "align_id:901208|asmbl_84";
Chr01K	assembler	exon	954486	954548	.	+	.	gene_id "PASA_cluster_48"; transcript_id "align_id:901208|asmbl_84";
Chr01K	assembler	exon	955270	956560	.	+	.	gene_id "PASA_cluster_48"; transcript_id "align_id:901208|asmbl_84";
Chr01K	assembler	transcript	954181	956560	.	+	.	gene_id "PASA_cluster_49"; transcript_id "align_id:901209|asmbl_85";
Chr01K	assembler	exon	954181	956560	.	+	.	gene_id "PASA_cluster_49"; transcript_id "align_id:901209|asmbl_85";
Chr01K	assembler	transcript	972919	973791	.	-	.	gene_id "PASA_cluster_50"; transcript_id "align_id:901210|asmbl_86";
Chr01K	assembler	exon	972919	973791	.	-	.	gene_id "PASA_cluster_50"; transcript_id "align_id:901210|asmbl_86";
Chr01K	assembler	transcript	984710	988564	.	+	.	gene_id "PASA_cluster_51"; transcript_id "align_id:901211|asmbl_87";
Chr01K	assembler	exon	984710	985156	.	+	.	gene_id "PASA_cluster_51"; transcript_id "align_id:901211|asmbl_87";
Chr01K	assembler	exon	985354	985539	.	+	.	gene_id "PASA_cluster_51"; transcript_id "align_id:901211|asmbl_87";
Chr01K	assembler	exon	985608	985694	.	+	.	gene_id "PASA_cluster_51"; transcript_id "align_id:901211|asmbl_87";
Chr01K	assembler	exon	985798	985877	.	+	.	gene_id "PASA_cluster_51"; transcript_id "align_id:901211|asmbl_87";
Chr01K	assembler	exon	985967	986048	.	+	.	gene_id "PASA_cluster_51"; transcript_id "align_id:901211|asmbl_87";
Chr01K	assembler	exon	986199	986219	.	+	.	gene_id "PASA_cluster_51"; transcript_id "align_id:901211|asmbl_87";
Chr01K	assembler	exon	986444	986489	.	+	.	gene_id "PASA_cluster_51"; transcript_id "align_id:901211|asmbl_87";
Chr01K	assembler	exon	986611	986729	.	+	.	gene_id "PASA_cluster_51"; transcript_id "align_id:901211|asmbl_87";
Chr01K	assembler	exon	986952	987065	.	+	.	gene_id "PASA_cluster_51"; transcript_id "align_id:901211|asmbl_87";
Chr01K	assembler	exon	987154	987228	.	+	.	gene_id "PASA_cluster_51"; transcript_id "align_id:901211|asmbl_87";
Chr01K	assembler	exon	987331	987420	.	+	.	gene_id "PASA_cluster_51"; transcript_id "align_id:901211|asmbl_87";
Chr01K	assembler	exon	987784	987893	.	+	.	gene_id "PASA_cluster_51"; transcript_id "align_id:901211|asmbl_87";
Chr01K	assembler	exon	988133	988564	.	+	.	gene_id "PASA_cluster_51"; transcript_id "align_id:901211|asmbl_87";
Chr01K	assembler	transcript	984753	988562	.	+	.	gene_id "PASA_cluster_51"; transcript_id "align_id:901212|asmbl_88";
Chr01K	assembler	exon	984753	985156	.	+	.	gene_id "PASA_cluster_51"; transcript_id "align_id:901212|asmbl_88";
Chr01K	assembler	exon	985354	985539	.	+	.	gene_id "PASA_cluster_51"; transcript_id "align_id:901212|asmbl_88";
Chr01K	assembler	exon	985608	985694	.	+	.	gene_id "PASA_cluster_51"; transcript_id "align_id:901212|asmbl_88";
Chr01K	assembler	exon	985798	985877	.	+	.	gene_id "PASA_cluster_51"; transcript_id "align_id:901212|asmbl_88";
Chr01K	assembler	exon	985967	986048	.	+	.	gene_id "PASA_cluster_51"; transcript_id "align_id:901212|asmbl_88";
Chr01K	assembler	exon	986199	986219	.	+	.	gene_id "PASA_cluster_51"; transcript_id "align_id:901212|asmbl_88";
Chr01K	assembler	exon	986444	986489	.	+	.	gene_id "PASA_cluster_51"; transcript_id "align_id:901212|asmbl_88";
Chr01K	assembler	exon	986611	986729	.	+	.	gene_id "PASA_cluster_51"; transcript_id "align_id:901212|asmbl_88";
Chr01K	assembler	exon	986952	987065	.	+	.	gene_id "PASA_cluster_51"; transcript_id "align_id:901212|asmbl_88";
Chr01K	assembler	exon	987135	987228	.	+	.	gene_id "PASA_cluster_51"; transcript_id "align_id:901212|asmbl_88";
Chr01K	assembler	exon	987331	987420	.	+	.	gene_id "PASA_cluster_51"; transcript_id "align_id:901212|asmbl_88";
Chr01K	assembler	exon	987784	987893	.	+	.	gene_id "PASA_cluster_51"; transcript_id "align_id:901212|asmbl_88";
Chr01K	assembler	exon	988133	988562	.	+	.	gene_id "PASA_cluster_51"; transcript_id "align_id:901212|asmbl_88";
Chr01K	assembler	transcript	984786	988562	.	+	.	gene_id "PASA_cluster_51"; transcript_id "align_id:901213|asmbl_89";
Chr01K	assembler	exon	984786	985156	.	+	.	gene_id "PASA_cluster_51"; transcript_id "align_id:901213|asmbl_89";
Chr01K	assembler	exon	985354	985694	.	+	.	gene_id "PASA_cluster_51"; transcript_id "align_id:901213|asmbl_89";
Chr01K	assembler	exon	985798	985877	.	+	.	gene_id "PASA_cluster_51"; transcript_id "align_id:901213|asmbl_89";
Chr01K	assembler	exon	985967	986048	.	+	.	gene_id "PASA_cluster_51"; transcript_id "align_id:901213|asmbl_89";
Chr01K	assembler	exon	986199	986219	.	+	.	gene_id "PASA_cluster_51"; transcript_id "align_id:901213|asmbl_89";
Chr01K	assembler	exon	986444	986489	.	+	.	gene_id "PASA_cluster_51"; transcript_id "align_id:901213|asmbl_89";
Chr01K	assembler	exon	986611	986729	.	+	.	gene_id "PASA_cluster_51"; transcript_id "align_id:901213|asmbl_89";
Chr01K	assembler	exon	986952	987065	.	+	.	gene_id "PASA_cluster_51"; transcript_id "align_id:901213|asmbl_89";
Chr01K	assembler	exon	987135	987228	.	+	.	gene_id "PASA_cluster_51"; transcript_id "align_id:901213|asmbl_89";
Chr01K	assembler	exon	987331	987420	.	+	.	gene_id "PASA_cluster_51"; transcript_id "align_id:901213|asmbl_89";
Chr01K	assembler	exon	987784	987893	.	+	.	gene_id "PASA_cluster_51"; transcript_id "align_id:901213|asmbl_89";
Chr01K	assembler	exon	988133	988562	.	+	.	gene_id "PASA_cluster_51"; transcript_id "align_id:901213|asmbl_89";
Chr01K	assembler	transcript	984786	988562	.	+	.	gene_id "PASA_cluster_51"; transcript_id "align_id:901214|asmbl_90";
Chr01K	assembler	exon	984786	985156	.	+	.	gene_id "PASA_cluster_51"; transcript_id "align_id:901214|asmbl_90";
Chr01K	assembler	exon	985354	985539	.	+	.	gene_id "PASA_cluster_51"; transcript_id "align_id:901214|asmbl_90";
Chr01K	assembler	exon	985608	985694	.	+	.	gene_id "PASA_cluster_51"; transcript_id "align_id:901214|asmbl_90";
Chr01K	assembler	exon	985798	985877	.	+	.	gene_id "PASA_cluster_51"; transcript_id "align_id:901214|asmbl_90";
Chr01K	assembler	exon	985967	986048	.	+	.	gene_id "PASA_cluster_51"; transcript_id "align_id:901214|asmbl_90";
Chr01K	assembler	exon	986199	986219	.	+	.	gene_id "PASA_cluster_51"; transcript_id "align_id:901214|asmbl_90";
Chr01K	assembler	exon	986444	986489	.	+	.	gene_id "PASA_cluster_51"; transcript_id "align_id:901214|asmbl_90";
Chr01K	assembler	exon	986611	986729	.	+	.	gene_id "PASA_cluster_51"; transcript_id "align_id:901214|asmbl_90";
Chr01K	assembler	exon	986952	987065	.	+	.	gene_id "PASA_cluster_51"; transcript_id "align_id:901214|asmbl_90";
Chr01K	assembler	exon	987167	987228	.	+	.	gene_id "PASA_cluster_51"; transcript_id "align_id:901214|asmbl_90";
Chr01K	assembler	exon	987331	987420	.	+	.	gene_id "PASA_cluster_51"; transcript_id "align_id:901214|asmbl_90";
Chr01K	assembler	exon	987784	987893	.	+	.	gene_id "PASA_cluster_51"; transcript_id "align_id:901214|asmbl_90";
Chr01K	assembler	exon	988133	988562	.	+	.	gene_id "PASA_cluster_51"; transcript_id "align_id:901214|asmbl_90";
Chr01K	assembler	transcript	984786	988562	.	+	.	gene_id "PASA_cluster_51"; transcript_id "align_id:901215|asmbl_91";
Chr01K	assembler	exon	984786	985156	.	+	.	gene_id "PASA_cluster_51"; transcript_id "align_id:901215|asmbl_91";
Chr01K	assembler	exon	985354	985539	.	+	.	gene_id "PASA_cluster_51"; transcript_id "align_id:901215|asmbl_91";
Chr01K	assembler	exon	985608	985694	.	+	.	gene_id "PASA_cluster_51"; transcript_id "align_id:901215|asmbl_91";
Chr01K	assembler	exon	985798	985877	.	+	.	gene_id "PASA_cluster_51"; transcript_id "align_id:901215|asmbl_91";
Chr01K	assembler	exon	985967	986048	.	+	.	gene_id "PASA_cluster_51"; transcript_id "align_id:901215|asmbl_91";
Chr01K	assembler	exon	986199	986219	.	+	.	gene_id "PASA_cluster_51"; transcript_id "align_id:901215|asmbl_91";
Chr01K	assembler	exon	986444	986489	.	+	.	gene_id "PASA_cluster_51"; transcript_id "align_id:901215|asmbl_91";
Chr01K	assembler	exon	986611	986729	.	+	.	gene_id "PASA_cluster_51"; transcript_id "align_id:901215|asmbl_91";
Chr01K	assembler	exon	986952	987228	.	+	.	gene_id "PASA_cluster_51"; transcript_id "align_id:901215|asmbl_91";
Chr01K	assembler	exon	987331	987420	.	+	.	gene_id "PASA_cluster_51"; transcript_id "align_id:901215|asmbl_91";
Chr01K	assembler	exon	987784	987893	.	+	.	gene_id "PASA_cluster_51"; transcript_id "align_id:901215|asmbl_91";
Chr01K	assembler	exon	988133	988562	.	+	.	gene_id "PASA_cluster_51"; transcript_id "align_id:901215|asmbl_91";
Chr01K	assembler	transcript	985830	988563	.	+	.	gene_id "PASA_cluster_51"; transcript_id "align_id:901216|asmbl_92";
Chr01K	assembler	exon	985830	985877	.	+	.	gene_id "PASA_cluster_51"; transcript_id "align_id:901216|asmbl_92";
Chr01K	assembler	exon	985967	986489	.	+	.	gene_id "PASA_cluster_51"; transcript_id "align_id:901216|asmbl_92";
Chr01K	assembler	exon	986611	986729	.	+	.	gene_id "PASA_cluster_51"; transcript_id "align_id:901216|asmbl_92";
Chr01K	assembler	exon	986952	987228	.	+	.	gene_id "PASA_cluster_51"; transcript_id "align_id:901216|asmbl_92";
Chr01K	assembler	exon	987331	987420	.	+	.	gene_id "PASA_cluster_51"; transcript_id "align_id:901216|asmbl_92";
Chr01K	assembler	exon	987784	987893	.	+	.	gene_id "PASA_cluster_51"; transcript_id "align_id:901216|asmbl_92";
Chr01K	assembler	exon	988133	988563	.	+	.	gene_id "PASA_cluster_51"; transcript_id "align_id:901216|asmbl_92";
Chr01K	assembler	transcript	988634	992141	.	+	.	gene_id "PASA_cluster_52"; transcript_id "align_id:901217|asmbl_93";
Chr01K	assembler	exon	988634	989186	.	+	.	gene_id "PASA_cluster_52"; transcript_id "align_id:901217|asmbl_93";
Chr01K	assembler	exon	989276	989342	.	+	.	gene_id "PASA_cluster_52"; transcript_id "align_id:901217|asmbl_93";
Chr01K	assembler	exon	989459	989536	.	+	.	gene_id "PASA_cluster_52"; transcript_id "align_id:901217|asmbl_93";
Chr01K	assembler	exon	990259	990311	.	+	.	gene_id "PASA_cluster_52"; transcript_id "align_id:901217|asmbl_93";
Chr01K	assembler	exon	990625	990708	.	+	.	gene_id "PASA_cluster_52"; transcript_id "align_id:901217|asmbl_93";
Chr01K	assembler	exon	990815	990867	.	+	.	gene_id "PASA_cluster_52"; transcript_id "align_id:901217|asmbl_93";
Chr01K	assembler	exon	990952	991016	.	+	.	gene_id "PASA_cluster_52"; transcript_id "align_id:901217|asmbl_93";
Chr01K	assembler	exon	991093	991151	.	+	.	gene_id "PASA_cluster_52"; transcript_id "align_id:901217|asmbl_93";
Chr01K	assembler	exon	991697	992141	.	+	.	gene_id "PASA_cluster_52"; transcript_id "align_id:901217|asmbl_93";
Chr01K	assembler	transcript	988810	992141	.	+	.	gene_id "PASA_cluster_52"; transcript_id "align_id:901218|asmbl_94";
Chr01K	assembler	exon	988810	989186	.	+	.	gene_id "PASA_cluster_52"; transcript_id "align_id:901218|asmbl_94";
Chr01K	assembler	exon	989276	989342	.	+	.	gene_id "PASA_cluster_52"; transcript_id "align_id:901218|asmbl_94";
Chr01K	assembler	exon	989459	989536	.	+	.	gene_id "PASA_cluster_52"; transcript_id "align_id:901218|asmbl_94";
Chr01K	assembler	exon	990259	990311	.	+	.	gene_id "PASA_cluster_52"; transcript_id "align_id:901218|asmbl_94";
Chr01K	assembler	exon	990625	990708	.	+	.	gene_id "PASA_cluster_52"; transcript_id "align_id:901218|asmbl_94";
Chr01K	assembler	exon	990815	991016	.	+	.	gene_id "PASA_cluster_52"; transcript_id "align_id:901218|asmbl_94";
Chr01K	assembler	exon	991093	991151	.	+	.	gene_id "PASA_cluster_52"; transcript_id "align_id:901218|asmbl_94";
Chr01K	assembler	exon	991697	992141	.	+	.	gene_id "PASA_cluster_52"; transcript_id "align_id:901218|asmbl_94";
Chr01K	assembler	transcript	993016	995461	.	+	.	gene_id "PASA_cluster_53"; transcript_id "align_id:901219|asmbl_95";
Chr01K	assembler	exon	993016	993355	.	+	.	gene_id "PASA_cluster_53"; transcript_id "align_id:901219|asmbl_95";
Chr01K	assembler	exon	993441	993521	.	+	.	gene_id "PASA_cluster_53"; transcript_id "align_id:901219|asmbl_95";
Chr01K	assembler	exon	994092	994231	.	+	.	gene_id "PASA_cluster_53"; transcript_id "align_id:901219|asmbl_95";
Chr01K	assembler	exon	994316	994406	.	+	.	gene_id "PASA_cluster_53"; transcript_id "align_id:901219|asmbl_95";
Chr01K	assembler	exon	994580	994649	.	+	.	gene_id "PASA_cluster_53"; transcript_id "align_id:901219|asmbl_95";
Chr01K	assembler	exon	994965	995027	.	+	.	gene_id "PASA_cluster_53"; transcript_id "align_id:901219|asmbl_95";
Chr01K	assembler	exon	995109	995461	.	+	.	gene_id "PASA_cluster_53"; transcript_id "align_id:901219|asmbl_95";
Chr01K	assembler	transcript	993194	995429	.	+	.	gene_id "PASA_cluster_53"; transcript_id "align_id:901220|asmbl_96";
Chr01K	assembler	exon	993194	993355	.	+	.	gene_id "PASA_cluster_53"; transcript_id "align_id:901220|asmbl_96";
Chr01K	assembler	exon	993441	994231	.	+	.	gene_id "PASA_cluster_53"; transcript_id "align_id:901220|asmbl_96";
Chr01K	assembler	exon	994316	994406	.	+	.	gene_id "PASA_cluster_53"; transcript_id "align_id:901220|asmbl_96";
Chr01K	assembler	exon	994580	995027	.	+	.	gene_id "PASA_cluster_53"; transcript_id "align_id:901220|asmbl_96";
Chr01K	assembler	exon	995109	995429	.	+	.	gene_id "PASA_cluster_53"; transcript_id "align_id:901220|asmbl_96";
Chr01K	assembler	transcript	996824	1004173	.	+	.	gene_id "PASA_cluster_54"; transcript_id "align_id:901221|asmbl_97";
Chr01K	assembler	exon	996824	999152	.	+	.	gene_id "PASA_cluster_54"; transcript_id "align_id:901221|asmbl_97";
Chr01K	assembler	exon	999260	999580	.	+	.	gene_id "PASA_cluster_54"; transcript_id "align_id:901221|asmbl_97";
Chr01K	assembler	exon	1000062	1000190	.	+	.	gene_id "PASA_cluster_54"; transcript_id "align_id:901221|asmbl_97";
Chr01K	assembler	exon	1000264	1000386	.	+	.	gene_id "PASA_cluster_54"; transcript_id "align_id:901221|asmbl_97";
Chr01K	assembler	exon	1000508	1000666	.	+	.	gene_id "PASA_cluster_54"; transcript_id "align_id:901221|asmbl_97";
Chr01K	assembler	exon	1000886	1001011	.	+	.	gene_id "PASA_cluster_54"; transcript_id "align_id:901221|asmbl_97";
Chr01K	assembler	exon	1001098	1001232	.	+	.	gene_id "PASA_cluster_54"; transcript_id "align_id:901221|asmbl_97";
Chr01K	assembler	exon	1001324	1001451	.	+	.	gene_id "PASA_cluster_54"; transcript_id "align_id:901221|asmbl_97";
Chr01K	assembler	exon	1001548	1001659	.	+	.	gene_id "PASA_cluster_54"; transcript_id "align_id:901221|asmbl_97";
Chr01K	assembler	exon	1001761	1002087	.	+	.	gene_id "PASA_cluster_54"; transcript_id "align_id:901221|asmbl_97";
Chr01K	assembler	exon	1002185	1002301	.	+	.	gene_id "PASA_cluster_54"; transcript_id "align_id:901221|asmbl_97";
Chr01K	assembler	exon	1002410	1002705	.	+	.	gene_id "PASA_cluster_54"; transcript_id "align_id:901221|asmbl_97";
Chr01K	assembler	exon	1002813	1004173	.	+	.	gene_id "PASA_cluster_54"; transcript_id "align_id:901221|asmbl_97";
Chr01K	assembler	transcript	996824	1004173	.	+	.	gene_id "PASA_cluster_54"; transcript_id "align_id:901222|asmbl_98";
Chr01K	assembler	exon	996824	999152	.	+	.	gene_id "PASA_cluster_54"; transcript_id "align_id:901222|asmbl_98";
Chr01K	assembler	exon	999260	999580	.	+	.	gene_id "PASA_cluster_54"; transcript_id "align_id:901222|asmbl_98";
Chr01K	assembler	exon	1000062	1000190	.	+	.	gene_id "PASA_cluster_54"; transcript_id "align_id:901222|asmbl_98";
Chr01K	assembler	exon	1000264	1000386	.	+	.	gene_id "PASA_cluster_54"; transcript_id "align_id:901222|asmbl_98";
Chr01K	assembler	exon	1000508	1000666	.	+	.	gene_id "PASA_cluster_54"; transcript_id "align_id:901222|asmbl_98";
Chr01K	assembler	exon	1000886	1001011	.	+	.	gene_id "PASA_cluster_54"; transcript_id "align_id:901222|asmbl_98";
Chr01K	assembler	exon	1001098	1001237	.	+	.	gene_id "PASA_cluster_54"; transcript_id "align_id:901222|asmbl_98";
Chr01K	assembler	exon	1001324	1001451	.	+	.	gene_id "PASA_cluster_54"; transcript_id "align_id:901222|asmbl_98";
Chr01K	assembler	exon	1001548	1001659	.	+	.	gene_id "PASA_cluster_54"; transcript_id "align_id:901222|asmbl_98";
Chr01K	assembler	exon	1001761	1002087	.	+	.	gene_id "PASA_cluster_54"; transcript_id "align_id:901222|asmbl_98";
Chr01K	assembler	exon	1002185	1002301	.	+	.	gene_id "PASA_cluster_54"; transcript_id "align_id:901222|asmbl_98";
Chr01K	assembler	exon	1002410	1002705	.	+	.	gene_id "PASA_cluster_54"; transcript_id "align_id:901222|asmbl_98";
Chr01K	assembler	exon	1002813	1004173	.	+	.	gene_id "PASA_cluster_54"; transcript_id "align_id:901222|asmbl_98";
Chr01K	assembler	transcript	996842	1004173	.	+	.	gene_id "PASA_cluster_54"; transcript_id "align_id:901223|asmbl_99";
Chr01K	assembler	exon	996842	999152	.	+	.	gene_id "PASA_cluster_54"; transcript_id "align_id:901223|asmbl_99";
Chr01K	assembler	exon	999260	999580	.	+	.	gene_id "PASA_cluster_54"; transcript_id "align_id:901223|asmbl_99";
Chr01K	assembler	exon	1000065	1000190	.	+	.	gene_id "PASA_cluster_54"; transcript_id "align_id:901223|asmbl_99";
Chr01K	assembler	exon	1000264	1000386	.	+	.	gene_id "PASA_cluster_54"; transcript_id "align_id:901223|asmbl_99";
Chr01K	assembler	exon	1000508	1000666	.	+	.	gene_id "PASA_cluster_54"; transcript_id "align_id:901223|asmbl_99";
Chr01K	assembler	exon	1000886	1001011	.	+	.	gene_id "PASA_cluster_54"; transcript_id "align_id:901223|asmbl_99";
Chr01K	assembler	exon	1001098	1001232	.	+	.	gene_id "PASA_cluster_54"; transcript_id "align_id:901223|asmbl_99";
Chr01K	assembler	exon	1001324	1001451	.	+	.	gene_id "PASA_cluster_54"; transcript_id "align_id:901223|asmbl_99";
Chr01K	assembler	exon	1001548	1001659	.	+	.	gene_id "PASA_cluster_54"; transcript_id "align_id:901223|asmbl_99";
Chr01K	assembler	exon	1001761	1002087	.	+	.	gene_id "PASA_cluster_54"; transcript_id "align_id:901223|asmbl_99";
Chr01K	assembler	exon	1002185	1002301	.	+	.	gene_id "PASA_cluster_54"; transcript_id "align_id:901223|asmbl_99";
Chr01K	assembler	exon	1002410	1002705	.	+	.	gene_id "PASA_cluster_54"; transcript_id "align_id:901223|asmbl_99";
Chr01K	assembler	exon	1002813	1004173	.	+	.	gene_id "PASA_cluster_54"; transcript_id "align_id:901223|asmbl_99";
Chr01K	assembler	transcript	996824	1004173	.	+	.	gene_id "PASA_cluster_54"; transcript_id "align_id:901224|asmbl_100";
Chr01K	assembler	exon	996824	999152	.	+	.	gene_id "PASA_cluster_54"; transcript_id "align_id:901224|asmbl_100";
Chr01K	assembler	exon	999260	999580	.	+	.	gene_id "PASA_cluster_54"; transcript_id "align_id:901224|asmbl_100";
Chr01K	assembler	exon	1000062	1000190	.	+	.	gene_id "PASA_cluster_54"; transcript_id "align_id:901224|asmbl_100";
Chr01K	assembler	exon	1000264	1000386	.	+	.	gene_id "PASA_cluster_54"; transcript_id "align_id:901224|asmbl_100";
Chr01K	assembler	exon	1000508	1000666	.	+	.	gene_id "PASA_cluster_54"; transcript_id "align_id:901224|asmbl_100";
Chr01K	assembler	exon	1000886	1001011	.	+	.	gene_id "PASA_cluster_54"; transcript_id "align_id:901224|asmbl_100";
Chr01K	assembler	exon	1001098	1001232	.	+	.	gene_id "PASA_cluster_54"; transcript_id "align_id:901224|asmbl_100";
Chr01K	assembler	exon	1001324	1001451	.	+	.	gene_id "PASA_cluster_54"; transcript_id "align_id:901224|asmbl_100";
Chr01K	assembler	exon	1001548	1001659	.	+	.	gene_id "PASA_cluster_54"; transcript_id "align_id:901224|asmbl_100";
Chr01K	assembler	exon	1001761	1002087	.	+	.	gene_id "PASA_cluster_54"; transcript_id "align_id:901224|asmbl_100";
Chr01K	assembler	exon	1002185	1002301	.	+	.	gene_id "PASA_cluster_54"; transcript_id "align_id:901224|asmbl_100";
Chr01K	assembler	exon	1002410	1004173	.	+	.	gene_id "PASA_cluster_54"; transcript_id "align_id:901224|asmbl_100";
Chr01K	assembler	transcript	996847	1004173	.	+	.	gene_id "PASA_cluster_54"; transcript_id "align_id:901225|asmbl_101";
Chr01K	assembler	exon	996847	998184	.	+	.	gene_id "PASA_cluster_54"; transcript_id "align_id:901225|asmbl_101";
Chr01K	assembler	exon	998335	999152	.	+	.	gene_id "PASA_cluster_54"; transcript_id "align_id:901225|asmbl_101";
Chr01K	assembler	exon	999260	999580	.	+	.	gene_id "PASA_cluster_54"; transcript_id "align_id:901225|asmbl_101";
Chr01K	assembler	exon	1000062	1000190	.	+	.	gene_id "PASA_cluster_54"; transcript_id "align_id:901225|asmbl_101";
Chr01K	assembler	exon	1000264	1000386	.	+	.	gene_id "PASA_cluster_54"; transcript_id "align_id:901225|asmbl_101";
Chr01K	assembler	exon	1000508	1000666	.	+	.	gene_id "PASA_cluster_54"; transcript_id "align_id:901225|asmbl_101";
Chr01K	assembler	exon	1000886	1001011	.	+	.	gene_id "PASA_cluster_54"; transcript_id "align_id:901225|asmbl_101";
Chr01K	assembler	exon	1001098	1001232	.	+	.	gene_id "PASA_cluster_54"; transcript_id "align_id:901225|asmbl_101";
Chr01K	assembler	exon	1001324	1001451	.	+	.	gene_id "PASA_cluster_54"; transcript_id "align_id:901225|asmbl_101";
Chr01K	assembler	exon	1001548	1001659	.	+	.	gene_id "PASA_cluster_54"; transcript_id "align_id:901225|asmbl_101";
Chr01K	assembler	exon	1001761	1002087	.	+	.	gene_id "PASA_cluster_54"; transcript_id "align_id:901225|asmbl_101";
Chr01K	assembler	exon	1002185	1002301	.	+	.	gene_id "PASA_cluster_54"; transcript_id "align_id:901225|asmbl_101";
Chr01K	assembler	exon	1002410	1002705	.	+	.	gene_id "PASA_cluster_54"; transcript_id "align_id:901225|asmbl_101";
Chr01K	assembler	exon	1002813	1004173	.	+	.	gene_id "PASA_cluster_54"; transcript_id "align_id:901225|asmbl_101";
Chr01K	assembler	transcript	996824	1001228	.	+	.	gene_id "PASA_cluster_54"; transcript_id "align_id:901226|asmbl_102";
Chr01K	assembler	exon	996824	999152	.	+	.	gene_id "PASA_cluster_54"; transcript_id "align_id:901226|asmbl_102";
Chr01K	assembler	exon	999260	999580	.	+	.	gene_id "PASA_cluster_54"; transcript_id "align_id:901226|asmbl_102";
Chr01K	assembler	exon	1000062	1000190	.	+	.	gene_id "PASA_cluster_54"; transcript_id "align_id:901226|asmbl_102";
Chr01K	assembler	exon	1000264	1000386	.	+	.	gene_id "PASA_cluster_54"; transcript_id "align_id:901226|asmbl_102";
Chr01K	assembler	exon	1000508	1000666	.	+	.	gene_id "PASA_cluster_54"; transcript_id "align_id:901226|asmbl_102";
Chr01K	assembler	exon	1000886	1001011	.	+	.	gene_id "PASA_cluster_54"; transcript_id "align_id:901226|asmbl_102";
Chr01K	assembler	exon	1001075	1001228	.	+	.	gene_id "PASA_cluster_54"; transcript_id "align_id:901226|asmbl_102";
Chr01K	assembler	transcript	1004532	1006532	.	+	.	gene_id "PASA_cluster_55"; transcript_id "align_id:901227|asmbl_103";
Chr01K	assembler	exon	1004532	1004712	.	+	.	gene_id "PASA_cluster_55"; transcript_id "align_id:901227|asmbl_103";
Chr01K	assembler	exon	1005261	1006532	.	+	.	gene_id "PASA_cluster_55"; transcript_id "align_id:901227|asmbl_103";
Chr01K	assembler	transcript	1010602	1019071	.	+	.	gene_id "PASA_cluster_56"; transcript_id "align_id:901228|asmbl_104";
Chr01K	assembler	exon	1010602	1010880	.	+	.	gene_id "PASA_cluster_56"; transcript_id "align_id:901228|asmbl_104";
Chr01K	assembler	exon	1011617	1011710	.	+	.	gene_id "PASA_cluster_56"; transcript_id "align_id:901228|asmbl_104";
Chr01K	assembler	exon	1012103	1012265	.	+	.	gene_id "PASA_cluster_56"; transcript_id "align_id:901228|asmbl_104";
Chr01K	assembler	exon	1012623	1012663	.	+	.	gene_id "PASA_cluster_56"; transcript_id "align_id:901228|asmbl_104";
Chr01K	assembler	exon	1013309	1013364	.	+	.	gene_id "PASA_cluster_56"; transcript_id "align_id:901228|asmbl_104";
Chr01K	assembler	exon	1013460	1013534	.	+	.	gene_id "PASA_cluster_56"; transcript_id "align_id:901228|asmbl_104";
Chr01K	assembler	exon	1013642	1013734	.	+	.	gene_id "PASA_cluster_56"; transcript_id "align_id:901228|asmbl_104";
Chr01K	assembler	exon	1013867	1014115	.	+	.	gene_id "PASA_cluster_56"; transcript_id "align_id:901228|asmbl_104";
Chr01K	assembler	exon	1014200	1014272	.	+	.	gene_id "PASA_cluster_56"; transcript_id "align_id:901228|asmbl_104";
Chr01K	assembler	exon	1016568	1016644	.	+	.	gene_id "PASA_cluster_56"; transcript_id "align_id:901228|asmbl_104";
Chr01K	assembler	exon	1016737	1016822	.	+	.	gene_id "PASA_cluster_56"; transcript_id "align_id:901228|asmbl_104";
Chr01K	assembler	exon	1016913	1016988	.	+	.	gene_id "PASA_cluster_56"; transcript_id "align_id:901228|asmbl_104";
Chr01K	assembler	exon	1017119	1017186	.	+	.	gene_id "PASA_cluster_56"; transcript_id "align_id:901228|asmbl_104";
Chr01K	assembler	exon	1017276	1017342	.	+	.	gene_id "PASA_cluster_56"; transcript_id "align_id:901228|asmbl_104";
Chr01K	assembler	exon	1017446	1017541	.	+	.	gene_id "PASA_cluster_56"; transcript_id "align_id:901228|asmbl_104";
Chr01K	assembler	exon	1017622	1017724	.	+	.	gene_id "PASA_cluster_56"; transcript_id "align_id:901228|asmbl_104";
Chr01K	assembler	exon	1018029	1018124	.	+	.	gene_id "PASA_cluster_56"; transcript_id "align_id:901228|asmbl_104";
Chr01K	assembler	exon	1018217	1019071	.	+	.	gene_id "PASA_cluster_56"; transcript_id "align_id:901228|asmbl_104";
Chr01K	assembler	transcript	1010721	1018677	.	+	.	gene_id "PASA_cluster_56"; transcript_id "align_id:901229|asmbl_105";
Chr01K	assembler	exon	1010721	1010880	.	+	.	gene_id "PASA_cluster_56"; transcript_id "align_id:901229|asmbl_105";
Chr01K	assembler	exon	1011617	1012265	.	+	.	gene_id "PASA_cluster_56"; transcript_id "align_id:901229|asmbl_105";
Chr01K	assembler	exon	1012623	1012663	.	+	.	gene_id "PASA_cluster_56"; transcript_id "align_id:901229|asmbl_105";
Chr01K	assembler	exon	1013309	1013364	.	+	.	gene_id "PASA_cluster_56"; transcript_id "align_id:901229|asmbl_105";
Chr01K	assembler	exon	1013460	1013534	.	+	.	gene_id "PASA_cluster_56"; transcript_id "align_id:901229|asmbl_105";
Chr01K	assembler	exon	1013642	1013734	.	+	.	gene_id "PASA_cluster_56"; transcript_id "align_id:901229|asmbl_105";
Chr01K	assembler	exon	1013867	1014115	.	+	.	gene_id "PASA_cluster_56"; transcript_id "align_id:901229|asmbl_105";
Chr01K	assembler	exon	1014200	1014272	.	+	.	gene_id "PASA_cluster_56"; transcript_id "align_id:901229|asmbl_105";
Chr01K	assembler	exon	1016568	1016644	.	+	.	gene_id "PASA_cluster_56"; transcript_id "align_id:901229|asmbl_105";
Chr01K	assembler	exon	1016737	1016822	.	+	.	gene_id "PASA_cluster_56"; transcript_id "align_id:901229|asmbl_105";
Chr01K	assembler	exon	1016913	1016988	.	+	.	gene_id "PASA_cluster_56"; transcript_id "align_id:901229|asmbl_105";
Chr01K	assembler	exon	1017119	1017186	.	+	.	gene_id "PASA_cluster_56"; transcript_id "align_id:901229|asmbl_105";
Chr01K	assembler	exon	1017276	1017342	.	+	.	gene_id "PASA_cluster_56"; transcript_id "align_id:901229|asmbl_105";
Chr01K	assembler	exon	1017446	1017541	.	+	.	gene_id "PASA_cluster_56"; transcript_id "align_id:901229|asmbl_105";
Chr01K	assembler	exon	1017622	1017724	.	+	.	gene_id "PASA_cluster_56"; transcript_id "align_id:901229|asmbl_105";
Chr01K	assembler	exon	1018029	1018124	.	+	.	gene_id "PASA_cluster_56"; transcript_id "align_id:901229|asmbl_105";
Chr01K	assembler	exon	1018217	1018677	.	+	.	gene_id "PASA_cluster_56"; transcript_id "align_id:901229|asmbl_105";
Chr01K	assembler	transcript	1020102	1022473	.	+	.	gene_id "PASA_cluster_58"; transcript_id "align_id:901231|asmbl_107";
Chr01K	assembler	exon	1020102	1020809	.	+	.	gene_id "PASA_cluster_58"; transcript_id "align_id:901231|asmbl_107";
Chr01K	assembler	exon	1021796	1022473	.	+	.	gene_id "PASA_cluster_58"; transcript_id "align_id:901231|asmbl_107";
Chr01K	assembler	transcript	1031055	1038974	.	+	.	gene_id "PASA_cluster_59"; transcript_id "align_id:901232|asmbl_108";
Chr01K	assembler	exon	1031055	1031163	.	+	.	gene_id "PASA_cluster_59"; transcript_id "align_id:901232|asmbl_108";
Chr01K	assembler	exon	1031278	1031819	.	+	.	gene_id "PASA_cluster_59"; transcript_id "align_id:901232|asmbl_108";
Chr01K	assembler	exon	1036258	1036632	.	+	.	gene_id "PASA_cluster_59"; transcript_id "align_id:901232|asmbl_108";
Chr01K	assembler	exon	1036726	1036939	.	+	.	gene_id "PASA_cluster_59"; transcript_id "align_id:901232|asmbl_108";
Chr01K	assembler	exon	1037009	1037207	.	+	.	gene_id "PASA_cluster_59"; transcript_id "align_id:901232|asmbl_108";
Chr01K	assembler	exon	1037414	1037584	.	+	.	gene_id "PASA_cluster_59"; transcript_id "align_id:901232|asmbl_108";
Chr01K	assembler	exon	1037845	1037946	.	+	.	gene_id "PASA_cluster_59"; transcript_id "align_id:901232|asmbl_108";
Chr01K	assembler	exon	1038030	1038521	.	+	.	gene_id "PASA_cluster_59"; transcript_id "align_id:901232|asmbl_108";
Chr01K	assembler	exon	1038593	1038670	.	+	.	gene_id "PASA_cluster_59"; transcript_id "align_id:901232|asmbl_108";
Chr01K	assembler	exon	1038751	1038974	.	+	.	gene_id "PASA_cluster_59"; transcript_id "align_id:901232|asmbl_108";
Chr01K	assembler	transcript	1035436	1038061	.	+	.	gene_id "PASA_cluster_59"; transcript_id "align_id:901233|asmbl_109";
Chr01K	assembler	exon	1035436	1036632	.	+	.	gene_id "PASA_cluster_59"; transcript_id "align_id:901233|asmbl_109";
Chr01K	assembler	exon	1036726	1036939	.	+	.	gene_id "PASA_cluster_59"; transcript_id "align_id:901233|asmbl_109";
Chr01K	assembler	exon	1037009	1037207	.	+	.	gene_id "PASA_cluster_59"; transcript_id "align_id:901233|asmbl_109";
Chr01K	assembler	exon	1037414	1037584	.	+	.	gene_id "PASA_cluster_59"; transcript_id "align_id:901233|asmbl_109";
Chr01K	assembler	exon	1037845	1037946	.	+	.	gene_id "PASA_cluster_59"; transcript_id "align_id:901233|asmbl_109";
Chr01K	assembler	exon	1038030	1038061	.	+	.	gene_id "PASA_cluster_59"; transcript_id "align_id:901233|asmbl_109";
Chr01K	assembler	transcript	1050906	1052366	.	+	.	gene_id "PASA_cluster_60"; transcript_id "align_id:901234|asmbl_110";
Chr01K	assembler	exon	1050906	1051161	.	+	.	gene_id "PASA_cluster_60"; transcript_id "align_id:901234|asmbl_110";
Chr01K	assembler	exon	1051991	1052366	.	+	.	gene_id "PASA_cluster_60"; transcript_id "align_id:901234|asmbl_110";
Chr01K	assembler	transcript	1070180	1073268	.	+	.	gene_id "PASA_cluster_63"; transcript_id "align_id:901237|asmbl_113";
Chr01K	assembler	exon	1070180	1070773	.	+	.	gene_id "PASA_cluster_63"; transcript_id "align_id:901237|asmbl_113";
Chr01K	assembler	exon	1071384	1073268	.	+	.	gene_id "PASA_cluster_63"; transcript_id "align_id:901237|asmbl_113";
Chr01K	assembler	transcript	1070868	1073268	.	+	.	gene_id "PASA_cluster_64"; transcript_id "align_id:901238|asmbl_114";
Chr01K	assembler	exon	1070868	1073268	.	+	.	gene_id "PASA_cluster_64"; transcript_id "align_id:901238|asmbl_114";
Chr01K	assembler	transcript	1078539	1079467	.	+	.	gene_id "PASA_cluster_65"; transcript_id "align_id:901239|asmbl_115";
Chr01K	assembler	exon	1078539	1079467	.	+	.	gene_id "PASA_cluster_65"; transcript_id "align_id:901239|asmbl_115";
Chr01K	assembler	transcript	1086025	1089769	.	-	.	gene_id "PASA_cluster_66"; transcript_id "align_id:901240|asmbl_116";
Chr01K	assembler	exon	1086025	1086597	.	-	.	gene_id "PASA_cluster_66"; transcript_id "align_id:901240|asmbl_116";
Chr01K	assembler	exon	1087053	1087202	.	-	.	gene_id "PASA_cluster_66"; transcript_id "align_id:901240|asmbl_116";
Chr01K	assembler	exon	1087669	1087782	.	-	.	gene_id "PASA_cluster_66"; transcript_id "align_id:901240|asmbl_116";
Chr01K	assembler	exon	1087855	1087997	.	-	.	gene_id "PASA_cluster_66"; transcript_id "align_id:901240|asmbl_116";
Chr01K	assembler	exon	1089079	1089130	.	-	.	gene_id "PASA_cluster_66"; transcript_id "align_id:901240|asmbl_116";
Chr01K	assembler	exon	1089244	1089769	.	-	.	gene_id "PASA_cluster_66"; transcript_id "align_id:901240|asmbl_116";
Chr01K	assembler	transcript	1086036	1089699	.	-	.	gene_id "PASA_cluster_66"; transcript_id "align_id:901241|asmbl_117";
Chr01K	assembler	exon	1086036	1086423	.	-	.	gene_id "PASA_cluster_66"; transcript_id "align_id:901241|asmbl_117";
Chr01K	assembler	exon	1086521	1086597	.	-	.	gene_id "PASA_cluster_66"; transcript_id "align_id:901241|asmbl_117";
Chr01K	assembler	exon	1087053	1087202	.	-	.	gene_id "PASA_cluster_66"; transcript_id "align_id:901241|asmbl_117";
Chr01K	assembler	exon	1087669	1087782	.	-	.	gene_id "PASA_cluster_66"; transcript_id "align_id:901241|asmbl_117";
Chr01K	assembler	exon	1087855	1087997	.	-	.	gene_id "PASA_cluster_66"; transcript_id "align_id:901241|asmbl_117";
Chr01K	assembler	exon	1089079	1089130	.	-	.	gene_id "PASA_cluster_66"; transcript_id "align_id:901241|asmbl_117";
Chr01K	assembler	exon	1089244	1089699	.	-	.	gene_id "PASA_cluster_66"; transcript_id "align_id:901241|asmbl_117";
Chr01K	assembler	transcript	1086034	1089699	.	-	.	gene_id "PASA_cluster_66"; transcript_id "align_id:901242|asmbl_118";
Chr01K	assembler	exon	1086034	1086423	.	-	.	gene_id "PASA_cluster_66"; transcript_id "align_id:901242|asmbl_118";
Chr01K	assembler	exon	1087053	1087202	.	-	.	gene_id "PASA_cluster_66"; transcript_id "align_id:901242|asmbl_118";
Chr01K	assembler	exon	1087669	1087782	.	-	.	gene_id "PASA_cluster_66"; transcript_id "align_id:901242|asmbl_118";
Chr01K	assembler	exon	1087855	1087997	.	-	.	gene_id "PASA_cluster_66"; transcript_id "align_id:901242|asmbl_118";
Chr01K	assembler	exon	1089079	1089130	.	-	.	gene_id "PASA_cluster_66"; transcript_id "align_id:901242|asmbl_118";
Chr01K	assembler	exon	1089244	1089699	.	-	.	gene_id "PASA_cluster_66"; transcript_id "align_id:901242|asmbl_118";
Chr01K	assembler	transcript	1086034	1089654	.	-	.	gene_id "PASA_cluster_66"; transcript_id "align_id:901243|asmbl_119";
Chr01K	assembler	exon	1086034	1086597	.	-	.	gene_id "PASA_cluster_66"; transcript_id "align_id:901243|asmbl_119";
Chr01K	assembler	exon	1087053	1087202	.	-	.	gene_id "PASA_cluster_66"; transcript_id "align_id:901243|asmbl_119";
Chr01K	assembler	exon	1087669	1087782	.	-	.	gene_id "PASA_cluster_66"; transcript_id "align_id:901243|asmbl_119";
Chr01K	assembler	exon	1087855	1089130	.	-	.	gene_id "PASA_cluster_66"; transcript_id "align_id:901243|asmbl_119";
Chr01K	assembler	exon	1089244	1089654	.	-	.	gene_id "PASA_cluster_66"; transcript_id "align_id:901243|asmbl_119";
Chr01K	assembler	transcript	1097933	1098977	.	+	.	gene_id "PASA_cluster_67"; transcript_id "align_id:901244|asmbl_120";
Chr01K	assembler	exon	1097933	1098977	.	+	.	gene_id "PASA_cluster_67"; transcript_id "align_id:901244|asmbl_120";
Chr01K	assembler	transcript	1100005	1104350	.	+	.	gene_id "PASA_cluster_68"; transcript_id "align_id:901245|asmbl_121";
Chr01K	assembler	exon	1100005	1100422	.	+	.	gene_id "PASA_cluster_68"; transcript_id "align_id:901245|asmbl_121";
Chr01K	assembler	exon	1101463	1101541	.	+	.	gene_id "PASA_cluster_68"; transcript_id "align_id:901245|asmbl_121";
Chr01K	assembler	exon	1101651	1101745	.	+	.	gene_id "PASA_cluster_68"; transcript_id "align_id:901245|asmbl_121";
Chr01K	assembler	exon	1102290	1102394	.	+	.	gene_id "PASA_cluster_68"; transcript_id "align_id:901245|asmbl_121";
Chr01K	assembler	exon	1102490	1102569	.	+	.	gene_id "PASA_cluster_68"; transcript_id "align_id:901245|asmbl_121";
Chr01K	assembler	exon	1102814	1102904	.	+	.	gene_id "PASA_cluster_68"; transcript_id "align_id:901245|asmbl_121";
Chr01K	assembler	exon	1103010	1103117	.	+	.	gene_id "PASA_cluster_68"; transcript_id "align_id:901245|asmbl_121";
Chr01K	assembler	exon	1103492	1103578	.	+	.	gene_id "PASA_cluster_68"; transcript_id "align_id:901245|asmbl_121";
Chr01K	assembler	exon	1103735	1103803	.	+	.	gene_id "PASA_cluster_68"; transcript_id "align_id:901245|asmbl_121";
Chr01K	assembler	exon	1104022	1104350	.	+	.	gene_id "PASA_cluster_68"; transcript_id "align_id:901245|asmbl_121";
Chr01K	assembler	transcript	1118984	1121850	.	-	.	gene_id "PASA_cluster_69"; transcript_id "align_id:901246|asmbl_122";
Chr01K	assembler	exon	1118984	1119989	.	-	.	gene_id "PASA_cluster_69"; transcript_id "align_id:901246|asmbl_122";
Chr01K	assembler	exon	1121302	1121850	.	-	.	gene_id "PASA_cluster_69"; transcript_id "align_id:901246|asmbl_122";
Chr01K	assembler	transcript	1124613	1126355	.	-	.	gene_id "PASA_cluster_70"; transcript_id "align_id:901247|asmbl_123";
Chr01K	assembler	exon	1124613	1124951	.	-	.	gene_id "PASA_cluster_70"; transcript_id "align_id:901247|asmbl_123";
Chr01K	assembler	exon	1125499	1125575	.	-	.	gene_id "PASA_cluster_70"; transcript_id "align_id:901247|asmbl_123";
Chr01K	assembler	exon	1125690	1125764	.	-	.	gene_id "PASA_cluster_70"; transcript_id "align_id:901247|asmbl_123";
Chr01K	assembler	exon	1126218	1126355	.	-	.	gene_id "PASA_cluster_70"; transcript_id "align_id:901247|asmbl_123";
Chr01K	assembler	transcript	1124636	1126403	.	-	.	gene_id "PASA_cluster_70"; transcript_id "align_id:901248|asmbl_124";
Chr01K	assembler	exon	1124636	1125575	.	-	.	gene_id "PASA_cluster_70"; transcript_id "align_id:901248|asmbl_124";
Chr01K	assembler	exon	1125690	1126403	.	-	.	gene_id "PASA_cluster_70"; transcript_id "align_id:901248|asmbl_124";
Chr01K	assembler	transcript	1137813	1146340	.	+	.	gene_id "PASA_cluster_71"; transcript_id "align_id:901249|asmbl_125";
Chr01K	assembler	exon	1137813	1138031	.	+	.	gene_id "PASA_cluster_71"; transcript_id "align_id:901249|asmbl_125";
Chr01K	assembler	exon	1138135	1138859	.	+	.	gene_id "PASA_cluster_71"; transcript_id "align_id:901249|asmbl_125";
Chr01K	assembler	exon	1138983	1141241	.	+	.	gene_id "PASA_cluster_71"; transcript_id "align_id:901249|asmbl_125";
Chr01K	assembler	exon	1142360	1142749	.	+	.	gene_id "PASA_cluster_71"; transcript_id "align_id:901249|asmbl_125";
Chr01K	assembler	exon	1142878	1146340	.	+	.	gene_id "PASA_cluster_71"; transcript_id "align_id:901249|asmbl_125";
Chr01K	assembler	transcript	1137900	1146340	.	+	.	gene_id "PASA_cluster_71"; transcript_id "align_id:901250|asmbl_126";
Chr01K	assembler	exon	1137900	1138859	.	+	.	gene_id "PASA_cluster_71"; transcript_id "align_id:901250|asmbl_126";
Chr01K	assembler	exon	1138983	1141241	.	+	.	gene_id "PASA_cluster_71"; transcript_id "align_id:901250|asmbl_126";
Chr01K	assembler	exon	1142360	1142749	.	+	.	gene_id "PASA_cluster_71"; transcript_id "align_id:901250|asmbl_126";
Chr01K	assembler	exon	1142878	1146340	.	+	.	gene_id "PASA_cluster_71"; transcript_id "align_id:901250|asmbl_126";
Chr01K	assembler	transcript	1137813	1146337	.	+	.	gene_id "PASA_cluster_71"; transcript_id "align_id:901251|asmbl_127";
Chr01K	assembler	exon	1137813	1138031	.	+	.	gene_id "PASA_cluster_71"; transcript_id "align_id:901251|asmbl_127";
Chr01K	assembler	exon	1138135	1138859	.	+	.	gene_id "PASA_cluster_71"; transcript_id "align_id:901251|asmbl_127";
Chr01K	assembler	exon	1138983	1142749	.	+	.	gene_id "PASA_cluster_71"; transcript_id "align_id:901251|asmbl_127";
Chr01K	assembler	exon	1142878	1146337	.	+	.	gene_id "PASA_cluster_71"; transcript_id "align_id:901251|asmbl_127";
Chr01K	assembler	transcript	1137813	1146334	.	+	.	gene_id "PASA_cluster_71"; transcript_id "align_id:901252|asmbl_128";
Chr01K	assembler	exon	1137813	1138031	.	+	.	gene_id "PASA_cluster_71"; transcript_id "align_id:901252|asmbl_128";
Chr01K	assembler	exon	1138135	1138859	.	+	.	gene_id "PASA_cluster_71"; transcript_id "align_id:901252|asmbl_128";
Chr01K	assembler	exon	1138983	1141241	.	+	.	gene_id "PASA_cluster_71"; transcript_id "align_id:901252|asmbl_128";
Chr01K	assembler	exon	1142360	1146334	.	+	.	gene_id "PASA_cluster_71"; transcript_id "align_id:901252|asmbl_128";
Chr01K	assembler	transcript	1137813	1146332	.	+	.	gene_id "PASA_cluster_71"; transcript_id "align_id:901253|asmbl_129";
Chr01K	assembler	exon	1137813	1138031	.	+	.	gene_id "PASA_cluster_71"; transcript_id "align_id:901253|asmbl_129";
Chr01K	assembler	exon	1138135	1138859	.	+	.	gene_id "PASA_cluster_71"; transcript_id "align_id:901253|asmbl_129";
Chr01K	assembler	exon	1138983	1141241	.	+	.	gene_id "PASA_cluster_71"; transcript_id "align_id:901253|asmbl_129";
Chr01K	assembler	exon	1142360	1142749	.	+	.	gene_id "PASA_cluster_71"; transcript_id "align_id:901253|asmbl_129";
Chr01K	assembler	exon	1142878	1143566	.	+	.	gene_id "PASA_cluster_71"; transcript_id "align_id:901253|asmbl_129";
Chr01K	assembler	exon	1143642	1146332	.	+	.	gene_id "PASA_cluster_71"; transcript_id "align_id:901253|asmbl_129";
Chr01K	assembler	transcript	1138457	1141237	.	-	.	gene_id "PASA_cluster_72"; transcript_id "align_id:901254|asmbl_130";
Chr01K	assembler	exon	1138457	1138881	.	-	.	gene_id "PASA_cluster_72"; transcript_id "align_id:901254|asmbl_130";
Chr01K	assembler	exon	1138980	1141237	.	-	.	gene_id "PASA_cluster_72"; transcript_id "align_id:901254|asmbl_130";
Chr01K	assembler	transcript	1149503	1151249	.	+	.	gene_id "PASA_cluster_73"; transcript_id "align_id:901255|asmbl_131";
Chr01K	assembler	exon	1149503	1151249	.	+	.	gene_id "PASA_cluster_73"; transcript_id "align_id:901255|asmbl_131";
Chr01K	assembler	transcript	1155055	1168344	.	-	.	gene_id "PASA_cluster_74"; transcript_id "align_id:901256|asmbl_132";
Chr01K	assembler	exon	1155055	1155501	.	-	.	gene_id "PASA_cluster_74"; transcript_id "align_id:901256|asmbl_132";
Chr01K	assembler	exon	1155695	1155765	.	-	.	gene_id "PASA_cluster_74"; transcript_id "align_id:901256|asmbl_132";
Chr01K	assembler	exon	1155975	1156094	.	-	.	gene_id "PASA_cluster_74"; transcript_id "align_id:901256|asmbl_132";
Chr01K	assembler	exon	1156202	1156287	.	-	.	gene_id "PASA_cluster_74"; transcript_id "align_id:901256|asmbl_132";
Chr01K	assembler	exon	1156371	1156443	.	-	.	gene_id "PASA_cluster_74"; transcript_id "align_id:901256|asmbl_132";
Chr01K	assembler	exon	1156524	1157195	.	-	.	gene_id "PASA_cluster_74"; transcript_id "align_id:901256|asmbl_132";
Chr01K	assembler	exon	1157482	1159246	.	-	.	gene_id "PASA_cluster_74"; transcript_id "align_id:901256|asmbl_132";
Chr01K	assembler	exon	1163447	1163776	.	-	.	gene_id "PASA_cluster_74"; transcript_id "align_id:901256|asmbl_132";
Chr01K	assembler	exon	1164609	1165365	.	-	.	gene_id "PASA_cluster_74"; transcript_id "align_id:901256|asmbl_132";
Chr01K	assembler	exon	1165446	1165509	.	-	.	gene_id "PASA_cluster_74"; transcript_id "align_id:901256|asmbl_132";
Chr01K	assembler	exon	1165620	1165752	.	-	.	gene_id "PASA_cluster_74"; transcript_id "align_id:901256|asmbl_132";
Chr01K	assembler	exon	1165847	1166051	.	-	.	gene_id "PASA_cluster_74"; transcript_id "align_id:901256|asmbl_132";
Chr01K	assembler	exon	1166250	1166389	.	-	.	gene_id "PASA_cluster_74"; transcript_id "align_id:901256|asmbl_132";
Chr01K	assembler	exon	1166694	1166837	.	-	.	gene_id "PASA_cluster_74"; transcript_id "align_id:901256|asmbl_132";
Chr01K	assembler	exon	1166943	1166993	.	-	.	gene_id "PASA_cluster_74"; transcript_id "align_id:901256|asmbl_132";
Chr01K	assembler	exon	1167267	1167323	.	-	.	gene_id "PASA_cluster_74"; transcript_id "align_id:901256|asmbl_132";
Chr01K	assembler	exon	1168145	1168344	.	-	.	gene_id "PASA_cluster_74"; transcript_id "align_id:901256|asmbl_132";
Chr01K	assembler	transcript	1155055	1168349	.	-	.	gene_id "PASA_cluster_74"; transcript_id "align_id:901257|asmbl_133";
Chr01K	assembler	exon	1155055	1155501	.	-	.	gene_id "PASA_cluster_74"; transcript_id "align_id:901257|asmbl_133";
Chr01K	assembler	exon	1155695	1155765	.	-	.	gene_id "PASA_cluster_74"; transcript_id "align_id:901257|asmbl_133";
Chr01K	assembler	exon	1155975	1156094	.	-	.	gene_id "PASA_cluster_74"; transcript_id "align_id:901257|asmbl_133";
Chr01K	assembler	exon	1156202	1156287	.	-	.	gene_id "PASA_cluster_74"; transcript_id "align_id:901257|asmbl_133";
Chr01K	assembler	exon	1156371	1156443	.	-	.	gene_id "PASA_cluster_74"; transcript_id "align_id:901257|asmbl_133";
Chr01K	assembler	exon	1156524	1157195	.	-	.	gene_id "PASA_cluster_74"; transcript_id "align_id:901257|asmbl_133";
Chr01K	assembler	exon	1157482	1159246	.	-	.	gene_id "PASA_cluster_74"; transcript_id "align_id:901257|asmbl_133";
Chr01K	assembler	exon	1163447	1163776	.	-	.	gene_id "PASA_cluster_74"; transcript_id "align_id:901257|asmbl_133";
Chr01K	assembler	exon	1164609	1165365	.	-	.	gene_id "PASA_cluster_74"; transcript_id "align_id:901257|asmbl_133";
Chr01K	assembler	exon	1165446	1165509	.	-	.	gene_id "PASA_cluster_74"; transcript_id "align_id:901257|asmbl_133";
Chr01K	assembler	exon	1165620	1165752	.	-	.	gene_id "PASA_cluster_74"; transcript_id "align_id:901257|asmbl_133";
Chr01K	assembler	exon	1165847	1166051	.	-	.	gene_id "PASA_cluster_74"; transcript_id "align_id:901257|asmbl_133";
Chr01K	assembler	exon	1166250	1166386	.	-	.	gene_id "PASA_cluster_74"; transcript_id "align_id:901257|asmbl_133";
Chr01K	assembler	exon	1166694	1166837	.	-	.	gene_id "PASA_cluster_74"; transcript_id "align_id:901257|asmbl_133";
Chr01K	assembler	exon	1166943	1166993	.	-	.	gene_id "PASA_cluster_74"; transcript_id "align_id:901257|asmbl_133";
Chr01K	assembler	exon	1167267	1167323	.	-	.	gene_id "PASA_cluster_74"; transcript_id "align_id:901257|asmbl_133";
Chr01K	assembler	exon	1168145	1168349	.	-	.	gene_id "PASA_cluster_74"; transcript_id "align_id:901257|asmbl_133";
Chr01K	assembler	transcript	1155057	1168344	.	-	.	gene_id "PASA_cluster_74"; transcript_id "align_id:901258|asmbl_134";
Chr01K	assembler	exon	1155057	1155501	.	-	.	gene_id "PASA_cluster_74"; transcript_id "align_id:901258|asmbl_134";
Chr01K	assembler	exon	1155695	1155765	.	-	.	gene_id "PASA_cluster_74"; transcript_id "align_id:901258|asmbl_134";
Chr01K	assembler	exon	1155975	1156094	.	-	.	gene_id "PASA_cluster_74"; transcript_id "align_id:901258|asmbl_134";
Chr01K	assembler	exon	1156202	1156287	.	-	.	gene_id "PASA_cluster_74"; transcript_id "align_id:901258|asmbl_134";
Chr01K	assembler	exon	1156371	1156443	.	-	.	gene_id "PASA_cluster_74"; transcript_id "align_id:901258|asmbl_134";
Chr01K	assembler	exon	1156524	1157195	.	-	.	gene_id "PASA_cluster_74"; transcript_id "align_id:901258|asmbl_134";
Chr01K	assembler	exon	1163447	1163776	.	-	.	gene_id "PASA_cluster_74"; transcript_id "align_id:901258|asmbl_134";
Chr01K	assembler	exon	1164609	1165365	.	-	.	gene_id "PASA_cluster_74"; transcript_id "align_id:901258|asmbl_134";
Chr01K	assembler	exon	1165446	1165509	.	-	.	gene_id "PASA_cluster_74"; transcript_id "align_id:901258|asmbl_134";
Chr01K	assembler	exon	1165620	1165752	.	-	.	gene_id "PASA_cluster_74"; transcript_id "align_id:901258|asmbl_134";
Chr01K	assembler	exon	1165847	1166051	.	-	.	gene_id "PASA_cluster_74"; transcript_id "align_id:901258|asmbl_134";
Chr01K	assembler	exon	1166250	1166389	.	-	.	gene_id "PASA_cluster_74"; transcript_id "align_id:901258|asmbl_134";
Chr01K	assembler	exon	1166694	1166837	.	-	.	gene_id "PASA_cluster_74"; transcript_id "align_id:901258|asmbl_134";
Chr01K	assembler	exon	1166943	1166993	.	-	.	gene_id "PASA_cluster_74"; transcript_id "align_id:901258|asmbl_134";
Chr01K	assembler	exon	1167267	1167323	.	-	.	gene_id "PASA_cluster_74"; transcript_id "align_id:901258|asmbl_134";
Chr01K	assembler	exon	1168145	1168344	.	-	.	gene_id "PASA_cluster_74"; transcript_id "align_id:901258|asmbl_134";
Chr01K	assembler	transcript	1155057	1168344	.	-	.	gene_id "PASA_cluster_74"; transcript_id "align_id:901259|asmbl_135";
Chr01K	assembler	exon	1155057	1155501	.	-	.	gene_id "PASA_cluster_74"; transcript_id "align_id:901259|asmbl_135";
Chr01K	assembler	exon	1155695	1155765	.	-	.	gene_id "PASA_cluster_74"; transcript_id "align_id:901259|asmbl_135";
Chr01K	assembler	exon	1155975	1156094	.	-	.	gene_id "PASA_cluster_74"; transcript_id "align_id:901259|asmbl_135";
Chr01K	assembler	exon	1156202	1156287	.	-	.	gene_id "PASA_cluster_74"; transcript_id "align_id:901259|asmbl_135";
Chr01K	assembler	exon	1156371	1156443	.	-	.	gene_id "PASA_cluster_74"; transcript_id "align_id:901259|asmbl_135";
Chr01K	assembler	exon	1156524	1159246	.	-	.	gene_id "PASA_cluster_74"; transcript_id "align_id:901259|asmbl_135";
Chr01K	assembler	exon	1163447	1163776	.	-	.	gene_id "PASA_cluster_74"; transcript_id "align_id:901259|asmbl_135";
Chr01K	assembler	exon	1164609	1165365	.	-	.	gene_id "PASA_cluster_74"; transcript_id "align_id:901259|asmbl_135";
Chr01K	assembler	exon	1165446	1165509	.	-	.	gene_id "PASA_cluster_74"; transcript_id "align_id:901259|asmbl_135";
Chr01K	assembler	exon	1165620	1165752	.	-	.	gene_id "PASA_cluster_74"; transcript_id "align_id:901259|asmbl_135";
Chr01K	assembler	exon	1165847	1166051	.	-	.	gene_id "PASA_cluster_74"; transcript_id "align_id:901259|asmbl_135";
Chr01K	assembler	exon	1166250	1166389	.	-	.	gene_id "PASA_cluster_74"; transcript_id "align_id:901259|asmbl_135";
Chr01K	assembler	exon	1166694	1166837	.	-	.	gene_id "PASA_cluster_74"; transcript_id "align_id:901259|asmbl_135";
Chr01K	assembler	exon	1166943	1166993	.	-	.	gene_id "PASA_cluster_74"; transcript_id "align_id:901259|asmbl_135";
Chr01K	assembler	exon	1167267	1167323	.	-	.	gene_id "PASA_cluster_74"; transcript_id "align_id:901259|asmbl_135";
Chr01K	assembler	exon	1168145	1168344	.	-	.	gene_id "PASA_cluster_74"; transcript_id "align_id:901259|asmbl_135";
Chr01K	assembler	transcript	1155057	1168349	.	-	.	gene_id "PASA_cluster_74"; transcript_id "align_id:901260|asmbl_136";
Chr01K	assembler	exon	1155057	1155501	.	-	.	gene_id "PASA_cluster_74"; transcript_id "align_id:901260|asmbl_136";
Chr01K	assembler	exon	1155695	1155765	.	-	.	gene_id "PASA_cluster_74"; transcript_id "align_id:901260|asmbl_136";
Chr01K	assembler	exon	1155975	1156094	.	-	.	gene_id "PASA_cluster_74"; transcript_id "align_id:901260|asmbl_136";
Chr01K	assembler	exon	1156202	1156287	.	-	.	gene_id "PASA_cluster_74"; transcript_id "align_id:901260|asmbl_136";
Chr01K	assembler	exon	1156371	1156443	.	-	.	gene_id "PASA_cluster_74"; transcript_id "align_id:901260|asmbl_136";
Chr01K	assembler	exon	1156524	1157195	.	-	.	gene_id "PASA_cluster_74"; transcript_id "align_id:901260|asmbl_136";
Chr01K	assembler	exon	1163447	1163776	.	-	.	gene_id "PASA_cluster_74"; transcript_id "align_id:901260|asmbl_136";
Chr01K	assembler	exon	1164609	1165365	.	-	.	gene_id "PASA_cluster_74"; transcript_id "align_id:901260|asmbl_136";
Chr01K	assembler	exon	1165446	1165509	.	-	.	gene_id "PASA_cluster_74"; transcript_id "align_id:901260|asmbl_136";
Chr01K	assembler	exon	1165620	1165752	.	-	.	gene_id "PASA_cluster_74"; transcript_id "align_id:901260|asmbl_136";
Chr01K	assembler	exon	1165847	1166051	.	-	.	gene_id "PASA_cluster_74"; transcript_id "align_id:901260|asmbl_136";
Chr01K	assembler	exon	1166250	1166386	.	-	.	gene_id "PASA_cluster_74"; transcript_id "align_id:901260|asmbl_136";
Chr01K	assembler	exon	1166694	1166837	.	-	.	gene_id "PASA_cluster_74"; transcript_id "align_id:901260|asmbl_136";
Chr01K	assembler	exon	1166943	1166993	.	-	.	gene_id "PASA_cluster_74"; transcript_id "align_id:901260|asmbl_136";
Chr01K	assembler	exon	1167267	1167323	.	-	.	gene_id "PASA_cluster_74"; transcript_id "align_id:901260|asmbl_136";
Chr01K	assembler	exon	1168145	1168349	.	-	.	gene_id "PASA_cluster_74"; transcript_id "align_id:901260|asmbl_136";
Chr01K	assembler	transcript	1155974	1168349	.	-	.	gene_id "PASA_cluster_74"; transcript_id "align_id:901261|asmbl_137";
Chr01K	assembler	exon	1155974	1156094	.	-	.	gene_id "PASA_cluster_74"; transcript_id "align_id:901261|asmbl_137";
Chr01K	assembler	exon	1156202	1156287	.	-	.	gene_id "PASA_cluster_74"; transcript_id "align_id:901261|asmbl_137";
Chr01K	assembler	exon	1156371	1157195	.	-	.	gene_id "PASA_cluster_74"; transcript_id "align_id:901261|asmbl_137";
Chr01K	assembler	exon	1157482	1159246	.	-	.	gene_id "PASA_cluster_74"; transcript_id "align_id:901261|asmbl_137";
Chr01K	assembler	exon	1163447	1163776	.	-	.	gene_id "PASA_cluster_74"; transcript_id "align_id:901261|asmbl_137";
Chr01K	assembler	exon	1164609	1165365	.	-	.	gene_id "PASA_cluster_74"; transcript_id "align_id:901261|asmbl_137";
Chr01K	assembler	exon	1165446	1165509	.	-	.	gene_id "PASA_cluster_74"; transcript_id "align_id:901261|asmbl_137";
Chr01K	assembler	exon	1165620	1165752	.	-	.	gene_id "PASA_cluster_74"; transcript_id "align_id:901261|asmbl_137";
Chr01K	assembler	exon	1165847	1166051	.	-	.	gene_id "PASA_cluster_74"; transcript_id "align_id:901261|asmbl_137";
Chr01K	assembler	exon	1166250	1166386	.	-	.	gene_id "PASA_cluster_74"; transcript_id "align_id:901261|asmbl_137";
Chr01K	assembler	exon	1166694	1166837	.	-	.	gene_id "PASA_cluster_74"; transcript_id "align_id:901261|asmbl_137";
Chr01K	assembler	exon	1166943	1166993	.	-	.	gene_id "PASA_cluster_74"; transcript_id "align_id:901261|asmbl_137";
Chr01K	assembler	exon	1167267	1167323	.	-	.	gene_id "PASA_cluster_74"; transcript_id "align_id:901261|asmbl_137";
Chr01K	assembler	exon	1168145	1168349	.	-	.	gene_id "PASA_cluster_74"; transcript_id "align_id:901261|asmbl_137";
Chr01K	assembler	transcript	1155057	1161806	.	-	.	gene_id "PASA_cluster_74"; transcript_id "align_id:901262|asmbl_138";
Chr01K	assembler	exon	1155057	1155501	.	-	.	gene_id "PASA_cluster_74"; transcript_id "align_id:901262|asmbl_138";
Chr01K	assembler	exon	1155695	1155765	.	-	.	gene_id "PASA_cluster_74"; transcript_id "align_id:901262|asmbl_138";
Chr01K	assembler	exon	1155975	1156094	.	-	.	gene_id "PASA_cluster_74"; transcript_id "align_id:901262|asmbl_138";
Chr01K	assembler	exon	1156202	1156287	.	-	.	gene_id "PASA_cluster_74"; transcript_id "align_id:901262|asmbl_138";
Chr01K	assembler	exon	1156371	1156443	.	-	.	gene_id "PASA_cluster_74"; transcript_id "align_id:901262|asmbl_138";
Chr01K	assembler	exon	1156524	1161806	.	-	.	gene_id "PASA_cluster_74"; transcript_id "align_id:901262|asmbl_138";
Chr01K	assembler	transcript	1155082	1168344	.	-	.	gene_id "PASA_cluster_74"; transcript_id "align_id:901263|asmbl_139";
Chr01K	assembler	exon	1155082	1155504	.	-	.	gene_id "PASA_cluster_74"; transcript_id "align_id:901263|asmbl_139";
Chr01K	assembler	exon	1155695	1155759	.	-	.	gene_id "PASA_cluster_74"; transcript_id "align_id:901263|asmbl_139";
Chr01K	assembler	exon	1155975	1156094	.	-	.	gene_id "PASA_cluster_74"; transcript_id "align_id:901263|asmbl_139";
Chr01K	assembler	exon	1156202	1156287	.	-	.	gene_id "PASA_cluster_74"; transcript_id "align_id:901263|asmbl_139";
Chr01K	assembler	exon	1156371	1156443	.	-	.	gene_id "PASA_cluster_74"; transcript_id "align_id:901263|asmbl_139";
Chr01K	assembler	exon	1156524	1157195	.	-	.	gene_id "PASA_cluster_74"; transcript_id "align_id:901263|asmbl_139";
Chr01K	assembler	exon	1163447	1163776	.	-	.	gene_id "PASA_cluster_74"; transcript_id "align_id:901263|asmbl_139";
Chr01K	assembler	exon	1164609	1165365	.	-	.	gene_id "PASA_cluster_74"; transcript_id "align_id:901263|asmbl_139";
Chr01K	assembler	exon	1165446	1165509	.	-	.	gene_id "PASA_cluster_74"; transcript_id "align_id:901263|asmbl_139";
Chr01K	assembler	exon	1165620	1165752	.	-	.	gene_id "PASA_cluster_74"; transcript_id "align_id:901263|asmbl_139";
Chr01K	assembler	exon	1165847	1166051	.	-	.	gene_id "PASA_cluster_74"; transcript_id "align_id:901263|asmbl_139";
Chr01K	assembler	exon	1166250	1166389	.	-	.	gene_id "PASA_cluster_74"; transcript_id "align_id:901263|asmbl_139";
Chr01K	assembler	exon	1166694	1166837	.	-	.	gene_id "PASA_cluster_74"; transcript_id "align_id:901263|asmbl_139";
Chr01K	assembler	exon	1166943	1166993	.	-	.	gene_id "PASA_cluster_74"; transcript_id "align_id:901263|asmbl_139";
Chr01K	assembler	exon	1167267	1167323	.	-	.	gene_id "PASA_cluster_74"; transcript_id "align_id:901263|asmbl_139";
Chr01K	assembler	exon	1168145	1168344	.	-	.	gene_id "PASA_cluster_74"; transcript_id "align_id:901263|asmbl_139";
Chr01K	assembler	transcript	1162725	1168344	.	-	.	gene_id "PASA_cluster_74"; transcript_id "align_id:901264|asmbl_140";
Chr01K	assembler	exon	1162725	1163776	.	-	.	gene_id "PASA_cluster_74"; transcript_id "align_id:901264|asmbl_140";
Chr01K	assembler	exon	1164609	1165365	.	-	.	gene_id "PASA_cluster_74"; transcript_id "align_id:901264|asmbl_140";
Chr01K	assembler	exon	1165446	1165509	.	-	.	gene_id "PASA_cluster_74"; transcript_id "align_id:901264|asmbl_140";
Chr01K	assembler	exon	1165620	1165752	.	-	.	gene_id "PASA_cluster_74"; transcript_id "align_id:901264|asmbl_140";
Chr01K	assembler	exon	1165847	1166051	.	-	.	gene_id "PASA_cluster_74"; transcript_id "align_id:901264|asmbl_140";
Chr01K	assembler	exon	1166250	1166389	.	-	.	gene_id "PASA_cluster_74"; transcript_id "align_id:901264|asmbl_140";
Chr01K	assembler	exon	1166694	1166837	.	-	.	gene_id "PASA_cluster_74"; transcript_id "align_id:901264|asmbl_140";
Chr01K	assembler	exon	1166943	1166993	.	-	.	gene_id "PASA_cluster_74"; transcript_id "align_id:901264|asmbl_140";
Chr01K	assembler	exon	1167267	1167323	.	-	.	gene_id "PASA_cluster_74"; transcript_id "align_id:901264|asmbl_140";
Chr01K	assembler	exon	1168145	1168344	.	-	.	gene_id "PASA_cluster_74"; transcript_id "align_id:901264|asmbl_140";
Chr01K	assembler	transcript	1155082	1156594	.	-	.	gene_id "PASA_cluster_74"; transcript_id "align_id:901265|asmbl_141";
Chr01K	assembler	exon	1155082	1155504	.	-	.	gene_id "PASA_cluster_74"; transcript_id "align_id:901265|asmbl_141";
Chr01K	assembler	exon	1155695	1155765	.	-	.	gene_id "PASA_cluster_74"; transcript_id "align_id:901265|asmbl_141";
Chr01K	assembler	exon	1155975	1156094	.	-	.	gene_id "PASA_cluster_74"; transcript_id "align_id:901265|asmbl_141";
Chr01K	assembler	exon	1156202	1156287	.	-	.	gene_id "PASA_cluster_74"; transcript_id "align_id:901265|asmbl_141";
Chr01K	assembler	exon	1156371	1156443	.	-	.	gene_id "PASA_cluster_74"; transcript_id "align_id:901265|asmbl_141";
Chr01K	assembler	exon	1156524	1156594	.	-	.	gene_id "PASA_cluster_74"; transcript_id "align_id:901265|asmbl_141";
Chr01K	assembler	transcript	1169495	1173000	.	-	.	gene_id "PASA_cluster_75"; transcript_id "align_id:901266|asmbl_142";
Chr01K	assembler	exon	1169495	1170094	.	-	.	gene_id "PASA_cluster_75"; transcript_id "align_id:901266|asmbl_142";
Chr01K	assembler	exon	1170863	1171771	.	-	.	gene_id "PASA_cluster_75"; transcript_id "align_id:901266|asmbl_142";
Chr01K	assembler	exon	1172044	1173000	.	-	.	gene_id "PASA_cluster_75"; transcript_id "align_id:901266|asmbl_142";
Chr01K	assembler	transcript	1169522	1172797	.	-	.	gene_id "PASA_cluster_75"; transcript_id "align_id:901267|asmbl_143";
Chr01K	assembler	exon	1169522	1170094	.	-	.	gene_id "PASA_cluster_75"; transcript_id "align_id:901267|asmbl_143";
Chr01K	assembler	exon	1170863	1171771	.	-	.	gene_id "PASA_cluster_75"; transcript_id "align_id:901267|asmbl_143";
Chr01K	assembler	exon	1172044	1172267	.	-	.	gene_id "PASA_cluster_75"; transcript_id "align_id:901267|asmbl_143";
Chr01K	assembler	exon	1172331	1172797	.	-	.	gene_id "PASA_cluster_75"; transcript_id "align_id:901267|asmbl_143";
Chr01K	assembler	transcript	1204656	1206609	.	+	.	gene_id "PASA_cluster_77"; transcript_id "align_id:901269|asmbl_145";
Chr01K	assembler	exon	1204656	1204722	.	+	.	gene_id "PASA_cluster_77"; transcript_id "align_id:901269|asmbl_145";
Chr01K	assembler	exon	1204951	1205197	.	+	.	gene_id "PASA_cluster_77"; transcript_id "align_id:901269|asmbl_145";
Chr01K	assembler	exon	1205493	1205783	.	+	.	gene_id "PASA_cluster_77"; transcript_id "align_id:901269|asmbl_145";
Chr01K	assembler	exon	1205882	1206020	.	+	.	gene_id "PASA_cluster_77"; transcript_id "align_id:901269|asmbl_145";
Chr01K	assembler	exon	1206141	1206609	.	+	.	gene_id "PASA_cluster_77"; transcript_id "align_id:901269|asmbl_145";
Chr01K	assembler	transcript	1218143	1220500	.	+	.	gene_id "PASA_cluster_78"; transcript_id "align_id:901270|asmbl_146";
Chr01K	assembler	exon	1218143	1220500	.	+	.	gene_id "PASA_cluster_78"; transcript_id "align_id:901270|asmbl_146";
Chr01K	assembler	transcript	1222351	1225018	.	+	.	gene_id "PASA_cluster_79"; transcript_id "align_id:901271|asmbl_147";
Chr01K	assembler	exon	1222351	1225018	.	+	.	gene_id "PASA_cluster_79"; transcript_id "align_id:901271|asmbl_147";
Chr01K	assembler	transcript	1225634	1229619	.	-	.	gene_id "PASA_cluster_80"; transcript_id "align_id:901272|asmbl_148";
Chr01K	assembler	exon	1225634	1226745	.	-	.	gene_id "PASA_cluster_80"; transcript_id "align_id:901272|asmbl_148";
Chr01K	assembler	exon	1226859	1227101	.	-	.	gene_id "PASA_cluster_80"; transcript_id "align_id:901272|asmbl_148";
Chr01K	assembler	exon	1227199	1227438	.	-	.	gene_id "PASA_cluster_80"; transcript_id "align_id:901272|asmbl_148";
Chr01K	assembler	exon	1227526	1227825	.	-	.	gene_id "PASA_cluster_80"; transcript_id "align_id:901272|asmbl_148";
Chr01K	assembler	exon	1227912	1228153	.	-	.	gene_id "PASA_cluster_80"; transcript_id "align_id:901272|asmbl_148";
Chr01K	assembler	exon	1228257	1228514	.	-	.	gene_id "PASA_cluster_80"; transcript_id "align_id:901272|asmbl_148";
Chr01K	assembler	exon	1228629	1228748	.	-	.	gene_id "PASA_cluster_80"; transcript_id "align_id:901272|asmbl_148";
Chr01K	assembler	exon	1228831	1228956	.	-	.	gene_id "PASA_cluster_80"; transcript_id "align_id:901272|asmbl_148";
Chr01K	assembler	exon	1229099	1229228	.	-	.	gene_id "PASA_cluster_80"; transcript_id "align_id:901272|asmbl_148";
Chr01K	assembler	exon	1229309	1229619	.	-	.	gene_id "PASA_cluster_80"; transcript_id "align_id:901272|asmbl_148";
Chr01K	assembler	transcript	1225634	1229693	.	-	.	gene_id "PASA_cluster_80"; transcript_id "align_id:901273|asmbl_149";
Chr01K	assembler	exon	1225634	1226745	.	-	.	gene_id "PASA_cluster_80"; transcript_id "align_id:901273|asmbl_149";
Chr01K	assembler	exon	1226859	1227101	.	-	.	gene_id "PASA_cluster_80"; transcript_id "align_id:901273|asmbl_149";
Chr01K	assembler	exon	1227199	1227438	.	-	.	gene_id "PASA_cluster_80"; transcript_id "align_id:901273|asmbl_149";
Chr01K	assembler	exon	1227526	1227825	.	-	.	gene_id "PASA_cluster_80"; transcript_id "align_id:901273|asmbl_149";
Chr01K	assembler	exon	1227912	1228153	.	-	.	gene_id "PASA_cluster_80"; transcript_id "align_id:901273|asmbl_149";
Chr01K	assembler	exon	1228257	1228514	.	-	.	gene_id "PASA_cluster_80"; transcript_id "align_id:901273|asmbl_149";
Chr01K	assembler	exon	1228629	1228748	.	-	.	gene_id "PASA_cluster_80"; transcript_id "align_id:901273|asmbl_149";
Chr01K	assembler	exon	1228831	1228956	.	-	.	gene_id "PASA_cluster_80"; transcript_id "align_id:901273|asmbl_149";
Chr01K	assembler	exon	1229099	1229693	.	-	.	gene_id "PASA_cluster_80"; transcript_id "align_id:901273|asmbl_149";
Chr01K	assembler	transcript	1225634	1237098	.	-	.	gene_id "PASA_cluster_80"; transcript_id "align_id:901274|asmbl_150";
Chr01K	assembler	exon	1225634	1226745	.	-	.	gene_id "PASA_cluster_80"; transcript_id "align_id:901274|asmbl_150";
Chr01K	assembler	exon	1226859	1227101	.	-	.	gene_id "PASA_cluster_80"; transcript_id "align_id:901274|asmbl_150";
Chr01K	assembler	exon	1227199	1227438	.	-	.	gene_id "PASA_cluster_80"; transcript_id "align_id:901274|asmbl_150";
Chr01K	assembler	exon	1227526	1227825	.	-	.	gene_id "PASA_cluster_80"; transcript_id "align_id:901274|asmbl_150";
Chr01K	assembler	exon	1227912	1228153	.	-	.	gene_id "PASA_cluster_80"; transcript_id "align_id:901274|asmbl_150";
Chr01K	assembler	exon	1228257	1228514	.	-	.	gene_id "PASA_cluster_80"; transcript_id "align_id:901274|asmbl_150";
Chr01K	assembler	exon	1228629	1228748	.	-	.	gene_id "PASA_cluster_80"; transcript_id "align_id:901274|asmbl_150";
Chr01K	assembler	exon	1228831	1228956	.	-	.	gene_id "PASA_cluster_80"; transcript_id "align_id:901274|asmbl_150";
Chr01K	assembler	exon	1229099	1229228	.	-	.	gene_id "PASA_cluster_80"; transcript_id "align_id:901274|asmbl_150";
Chr01K	assembler	exon	1236812	1237098	.	-	.	gene_id "PASA_cluster_80"; transcript_id "align_id:901274|asmbl_150";
Chr01K	assembler	transcript	1230772	1233087	.	+	.	gene_id "PASA_cluster_81"; transcript_id "align_id:901275|asmbl_151";
Chr01K	assembler	exon	1230772	1233087	.	+	.	gene_id "PASA_cluster_81"; transcript_id "align_id:901275|asmbl_151";
Chr01K	assembler	transcript	1225863	1237003	.	-	.	gene_id "PASA_cluster_80"; transcript_id "align_id:901276|asmbl_152";
Chr01K	assembler	exon	1225863	1226745	.	-	.	gene_id "PASA_cluster_80"; transcript_id "align_id:901276|asmbl_152";
Chr01K	assembler	exon	1226859	1227101	.	-	.	gene_id "PASA_cluster_80"; transcript_id "align_id:901276|asmbl_152";
Chr01K	assembler	exon	1227199	1227443	.	-	.	gene_id "PASA_cluster_80"; transcript_id "align_id:901276|asmbl_152";
Chr01K	assembler	exon	1227532	1227825	.	-	.	gene_id "PASA_cluster_80"; transcript_id "align_id:901276|asmbl_152";
Chr01K	assembler	exon	1227912	1228153	.	-	.	gene_id "PASA_cluster_80"; transcript_id "align_id:901276|asmbl_152";
Chr01K	assembler	exon	1228257	1228514	.	-	.	gene_id "PASA_cluster_80"; transcript_id "align_id:901276|asmbl_152";
Chr01K	assembler	exon	1228629	1228748	.	-	.	gene_id "PASA_cluster_80"; transcript_id "align_id:901276|asmbl_152";
Chr01K	assembler	exon	1228831	1228956	.	-	.	gene_id "PASA_cluster_80"; transcript_id "align_id:901276|asmbl_152";
Chr01K	assembler	exon	1229099	1229228	.	-	.	gene_id "PASA_cluster_80"; transcript_id "align_id:901276|asmbl_152";
Chr01K	assembler	exon	1236812	1237003	.	-	.	gene_id "PASA_cluster_80"; transcript_id "align_id:901276|asmbl_152";
Chr01K	assembler	transcript	1233493	1234286	.	+	.	gene_id "PASA_cluster_82"; transcript_id "align_id:901277|asmbl_153";
Chr01K	assembler	exon	1233493	1234286	.	+	.	gene_id "PASA_cluster_82"; transcript_id "align_id:901277|asmbl_153";
Chr01K	assembler	transcript	1226972	1237005	.	-	.	gene_id "PASA_cluster_80"; transcript_id "align_id:901278|asmbl_154";
Chr01K	assembler	exon	1226972	1227082	.	-	.	gene_id "PASA_cluster_80"; transcript_id "align_id:901278|asmbl_154";
Chr01K	assembler	exon	1227195	1227438	.	-	.	gene_id "PASA_cluster_80"; transcript_id "align_id:901278|asmbl_154";
Chr01K	assembler	exon	1227526	1227819	.	-	.	gene_id "PASA_cluster_80"; transcript_id "align_id:901278|asmbl_154";
Chr01K	assembler	exon	1227919	1228151	.	-	.	gene_id "PASA_cluster_80"; transcript_id "align_id:901278|asmbl_154";
Chr01K	assembler	exon	1228257	1228514	.	-	.	gene_id "PASA_cluster_80"; transcript_id "align_id:901278|asmbl_154";
Chr01K	assembler	exon	1228629	1228748	.	-	.	gene_id "PASA_cluster_80"; transcript_id "align_id:901278|asmbl_154";
Chr01K	assembler	exon	1228831	1228956	.	-	.	gene_id "PASA_cluster_80"; transcript_id "align_id:901278|asmbl_154";
Chr01K	assembler	exon	1229099	1229228	.	-	.	gene_id "PASA_cluster_80"; transcript_id "align_id:901278|asmbl_154";
Chr01K	assembler	exon	1236812	1237005	.	-	.	gene_id "PASA_cluster_80"; transcript_id "align_id:901278|asmbl_154";
Chr01K	assembler	transcript	1237967	1249921	.	-	.	gene_id "PASA_cluster_83"; transcript_id "align_id:901279|asmbl_155";
Chr01K	assembler	exon	1237967	1239715	.	-	.	gene_id "PASA_cluster_83"; transcript_id "align_id:901279|asmbl_155";
Chr01K	assembler	exon	1240183	1240375	.	-	.	gene_id "PASA_cluster_83"; transcript_id "align_id:901279|asmbl_155";
Chr01K	assembler	exon	1240476	1242050	.	-	.	gene_id "PASA_cluster_83"; transcript_id "align_id:901279|asmbl_155";
Chr01K	assembler	exon	1242559	1243674	.	-	.	gene_id "PASA_cluster_83"; transcript_id "align_id:901279|asmbl_155";
Chr01K	assembler	exon	1243759	1243863	.	-	.	gene_id "PASA_cluster_83"; transcript_id "align_id:901279|asmbl_155";
Chr01K	assembler	exon	1244207	1244304	.	-	.	gene_id "PASA_cluster_83"; transcript_id "align_id:901279|asmbl_155";
Chr01K	assembler	exon	1244379	1245294	.	-	.	gene_id "PASA_cluster_83"; transcript_id "align_id:901279|asmbl_155";
Chr01K	assembler	exon	1245761	1245928	.	-	.	gene_id "PASA_cluster_83"; transcript_id "align_id:901279|asmbl_155";
Chr01K	assembler	exon	1246026	1246325	.	-	.	gene_id "PASA_cluster_83"; transcript_id "align_id:901279|asmbl_155";
Chr01K	assembler	exon	1246408	1246545	.	-	.	gene_id "PASA_cluster_83"; transcript_id "align_id:901279|asmbl_155";
Chr01K	assembler	exon	1246683	1246934	.	-	.	gene_id "PASA_cluster_83"; transcript_id "align_id:901279|asmbl_155";
Chr01K	assembler	exon	1247194	1247334	.	-	.	gene_id "PASA_cluster_83"; transcript_id "align_id:901279|asmbl_155";
Chr01K	assembler	exon	1248551	1248600	.	-	.	gene_id "PASA_cluster_83"; transcript_id "align_id:901279|asmbl_155";
Chr01K	assembler	exon	1249008	1249476	.	-	.	gene_id "PASA_cluster_83"; transcript_id "align_id:901279|asmbl_155";
Chr01K	assembler	exon	1249706	1249921	.	-	.	gene_id "PASA_cluster_83"; transcript_id "align_id:901279|asmbl_155";
Chr01K	assembler	transcript	1238272	1249921	.	-	.	gene_id "PASA_cluster_83"; transcript_id "align_id:901280|asmbl_156";
Chr01K	assembler	exon	1238272	1239715	.	-	.	gene_id "PASA_cluster_83"; transcript_id "align_id:901280|asmbl_156";
Chr01K	assembler	exon	1240183	1240375	.	-	.	gene_id "PASA_cluster_83"; transcript_id "align_id:901280|asmbl_156";
Chr01K	assembler	exon	1240476	1241848	.	-	.	gene_id "PASA_cluster_83"; transcript_id "align_id:901280|asmbl_156";
Chr01K	assembler	exon	1241972	1242050	.	-	.	gene_id "PASA_cluster_83"; transcript_id "align_id:901280|asmbl_156";
Chr01K	assembler	exon	1242559	1243674	.	-	.	gene_id "PASA_cluster_83"; transcript_id "align_id:901280|asmbl_156";
Chr01K	assembler	exon	1243759	1243863	.	-	.	gene_id "PASA_cluster_83"; transcript_id "align_id:901280|asmbl_156";
Chr01K	assembler	exon	1244207	1244304	.	-	.	gene_id "PASA_cluster_83"; transcript_id "align_id:901280|asmbl_156";
Chr01K	assembler	exon	1244379	1245294	.	-	.	gene_id "PASA_cluster_83"; transcript_id "align_id:901280|asmbl_156";
Chr01K	assembler	exon	1245761	1245928	.	-	.	gene_id "PASA_cluster_83"; transcript_id "align_id:901280|asmbl_156";
Chr01K	assembler	exon	1246026	1246325	.	-	.	gene_id "PASA_cluster_83"; transcript_id "align_id:901280|asmbl_156";
Chr01K	assembler	exon	1246408	1246545	.	-	.	gene_id "PASA_cluster_83"; transcript_id "align_id:901280|asmbl_156";
Chr01K	assembler	exon	1246683	1246934	.	-	.	gene_id "PASA_cluster_83"; transcript_id "align_id:901280|asmbl_156";
Chr01K	assembler	exon	1247194	1247334	.	-	.	gene_id "PASA_cluster_83"; transcript_id "align_id:901280|asmbl_156";
Chr01K	assembler	exon	1248551	1248600	.	-	.	gene_id "PASA_cluster_83"; transcript_id "align_id:901280|asmbl_156";
Chr01K	assembler	exon	1249008	1249476	.	-	.	gene_id "PASA_cluster_83"; transcript_id "align_id:901280|asmbl_156";
Chr01K	assembler	exon	1249706	1249921	.	-	.	gene_id "PASA_cluster_83"; transcript_id "align_id:901280|asmbl_156";
Chr01K	assembler	transcript	1238272	1249919	.	-	.	gene_id "PASA_cluster_83"; transcript_id "align_id:901281|asmbl_157";
Chr01K	assembler	exon	1238272	1239715	.	-	.	gene_id "PASA_cluster_83"; transcript_id "align_id:901281|asmbl_157";
Chr01K	assembler	exon	1240183	1240375	.	-	.	gene_id "PASA_cluster_83"; transcript_id "align_id:901281|asmbl_157";
Chr01K	assembler	exon	1240476	1242050	.	-	.	gene_id "PASA_cluster_83"; transcript_id "align_id:901281|asmbl_157";
Chr01K	assembler	exon	1242559	1243674	.	-	.	gene_id "PASA_cluster_83"; transcript_id "align_id:901281|asmbl_157";
Chr01K	assembler	exon	1243759	1243863	.	-	.	gene_id "PASA_cluster_83"; transcript_id "align_id:901281|asmbl_157";
Chr01K	assembler	exon	1244207	1245294	.	-	.	gene_id "PASA_cluster_83"; transcript_id "align_id:901281|asmbl_157";
Chr01K	assembler	exon	1245761	1245928	.	-	.	gene_id "PASA_cluster_83"; transcript_id "align_id:901281|asmbl_157";
Chr01K	assembler	exon	1246026	1246325	.	-	.	gene_id "PASA_cluster_83"; transcript_id "align_id:901281|asmbl_157";
Chr01K	assembler	exon	1246408	1246545	.	-	.	gene_id "PASA_cluster_83"; transcript_id "align_id:901281|asmbl_157";
Chr01K	assembler	exon	1246683	1246934	.	-	.	gene_id "PASA_cluster_83"; transcript_id "align_id:901281|asmbl_157";
Chr01K	assembler	exon	1247194	1247334	.	-	.	gene_id "PASA_cluster_83"; transcript_id "align_id:901281|asmbl_157";
Chr01K	assembler	exon	1248551	1248600	.	-	.	gene_id "PASA_cluster_83"; transcript_id "align_id:901281|asmbl_157";
Chr01K	assembler	exon	1249008	1249476	.	-	.	gene_id "PASA_cluster_83"; transcript_id "align_id:901281|asmbl_157";
Chr01K	assembler	exon	1249706	1249919	.	-	.	gene_id "PASA_cluster_83"; transcript_id "align_id:901281|asmbl_157";
Chr01K	assembler	transcript	1238272	1249919	.	-	.	gene_id "PASA_cluster_83"; transcript_id "align_id:901282|asmbl_158";
Chr01K	assembler	exon	1238272	1239715	.	-	.	gene_id "PASA_cluster_83"; transcript_id "align_id:901282|asmbl_158";
Chr01K	assembler	exon	1240183	1240375	.	-	.	gene_id "PASA_cluster_83"; transcript_id "align_id:901282|asmbl_158";
Chr01K	assembler	exon	1240476	1242050	.	-	.	gene_id "PASA_cluster_83"; transcript_id "align_id:901282|asmbl_158";
Chr01K	assembler	exon	1242559	1243674	.	-	.	gene_id "PASA_cluster_83"; transcript_id "align_id:901282|asmbl_158";
Chr01K	assembler	exon	1243759	1243863	.	-	.	gene_id "PASA_cluster_83"; transcript_id "align_id:901282|asmbl_158";
Chr01K	assembler	exon	1244207	1244292	.	-	.	gene_id "PASA_cluster_83"; transcript_id "align_id:901282|asmbl_158";
Chr01K	assembler	exon	1244379	1245294	.	-	.	gene_id "PASA_cluster_83"; transcript_id "align_id:901282|asmbl_158";
Chr01K	assembler	exon	1245761	1245928	.	-	.	gene_id "PASA_cluster_83"; transcript_id "align_id:901282|asmbl_158";
Chr01K	assembler	exon	1246026	1246325	.	-	.	gene_id "PASA_cluster_83"; transcript_id "align_id:901282|asmbl_158";
Chr01K	assembler	exon	1246408	1246545	.	-	.	gene_id "PASA_cluster_83"; transcript_id "align_id:901282|asmbl_158";
Chr01K	assembler	exon	1246683	1246934	.	-	.	gene_id "PASA_cluster_83"; transcript_id "align_id:901282|asmbl_158";
Chr01K	assembler	exon	1247194	1247334	.	-	.	gene_id "PASA_cluster_83"; transcript_id "align_id:901282|asmbl_158";
Chr01K	assembler	exon	1248551	1248600	.	-	.	gene_id "PASA_cluster_83"; transcript_id "align_id:901282|asmbl_158";
Chr01K	assembler	exon	1249008	1249476	.	-	.	gene_id "PASA_cluster_83"; transcript_id "align_id:901282|asmbl_158";
Chr01K	assembler	exon	1249706	1249919	.	-	.	gene_id "PASA_cluster_83"; transcript_id "align_id:901282|asmbl_158";
Chr01K	assembler	transcript	1238272	1249919	.	-	.	gene_id "PASA_cluster_83"; transcript_id "align_id:901283|asmbl_159";
Chr01K	assembler	exon	1238272	1239715	.	-	.	gene_id "PASA_cluster_83"; transcript_id "align_id:901283|asmbl_159";
Chr01K	assembler	exon	1240183	1240375	.	-	.	gene_id "PASA_cluster_83"; transcript_id "align_id:901283|asmbl_159";
Chr01K	assembler	exon	1240476	1242050	.	-	.	gene_id "PASA_cluster_83"; transcript_id "align_id:901283|asmbl_159";
Chr01K	assembler	exon	1242559	1243674	.	-	.	gene_id "PASA_cluster_83"; transcript_id "align_id:901283|asmbl_159";
Chr01K	assembler	exon	1243759	1243863	.	-	.	gene_id "PASA_cluster_83"; transcript_id "align_id:901283|asmbl_159";
Chr01K	assembler	exon	1244207	1244292	.	-	.	gene_id "PASA_cluster_83"; transcript_id "align_id:901283|asmbl_159";
Chr01K	assembler	exon	1244361	1245294	.	-	.	gene_id "PASA_cluster_83"; transcript_id "align_id:901283|asmbl_159";
Chr01K	assembler	exon	1245761	1245928	.	-	.	gene_id "PASA_cluster_83"; transcript_id "align_id:901283|asmbl_159";
Chr01K	assembler	exon	1246026	1246325	.	-	.	gene_id "PASA_cluster_83"; transcript_id "align_id:901283|asmbl_159";
Chr01K	assembler	exon	1246408	1246545	.	-	.	gene_id "PASA_cluster_83"; transcript_id "align_id:901283|asmbl_159";
Chr01K	assembler	exon	1246683	1246934	.	-	.	gene_id "PASA_cluster_83"; transcript_id "align_id:901283|asmbl_159";
Chr01K	assembler	exon	1247194	1247334	.	-	.	gene_id "PASA_cluster_83"; transcript_id "align_id:901283|asmbl_159";
Chr01K	assembler	exon	1248551	1248600	.	-	.	gene_id "PASA_cluster_83"; transcript_id "align_id:901283|asmbl_159";
Chr01K	assembler	exon	1249008	1249476	.	-	.	gene_id "PASA_cluster_83"; transcript_id "align_id:901283|asmbl_159";
Chr01K	assembler	exon	1249706	1249919	.	-	.	gene_id "PASA_cluster_83"; transcript_id "align_id:901283|asmbl_159";
Chr01K	assembler	transcript	1238274	1249921	.	-	.	gene_id "PASA_cluster_83"; transcript_id "align_id:901284|asmbl_160";
Chr01K	assembler	exon	1238274	1239715	.	-	.	gene_id "PASA_cluster_83"; transcript_id "align_id:901284|asmbl_160";
Chr01K	assembler	exon	1240290	1240375	.	-	.	gene_id "PASA_cluster_83"; transcript_id "align_id:901284|asmbl_160";
Chr01K	assembler	exon	1240476	1242050	.	-	.	gene_id "PASA_cluster_83"; transcript_id "align_id:901284|asmbl_160";
Chr01K	assembler	exon	1242559	1243674	.	-	.	gene_id "PASA_cluster_83"; transcript_id "align_id:901284|asmbl_160";
Chr01K	assembler	exon	1243759	1243863	.	-	.	gene_id "PASA_cluster_83"; transcript_id "align_id:901284|asmbl_160";
Chr01K	assembler	exon	1244207	1244304	.	-	.	gene_id "PASA_cluster_83"; transcript_id "align_id:901284|asmbl_160";
Chr01K	assembler	exon	1244379	1245294	.	-	.	gene_id "PASA_cluster_83"; transcript_id "align_id:901284|asmbl_160";
Chr01K	assembler	exon	1245761	1245928	.	-	.	gene_id "PASA_cluster_83"; transcript_id "align_id:901284|asmbl_160";
Chr01K	assembler	exon	1246026	1246325	.	-	.	gene_id "PASA_cluster_83"; transcript_id "align_id:901284|asmbl_160";
Chr01K	assembler	exon	1246408	1246545	.	-	.	gene_id "PASA_cluster_83"; transcript_id "align_id:901284|asmbl_160";
Chr01K	assembler	exon	1246683	1246934	.	-	.	gene_id "PASA_cluster_83"; transcript_id "align_id:901284|asmbl_160";
Chr01K	assembler	exon	1247194	1247334	.	-	.	gene_id "PASA_cluster_83"; transcript_id "align_id:901284|asmbl_160";
Chr01K	assembler	exon	1248551	1248600	.	-	.	gene_id "PASA_cluster_83"; transcript_id "align_id:901284|asmbl_160";
Chr01K	assembler	exon	1249008	1249476	.	-	.	gene_id "PASA_cluster_83"; transcript_id "align_id:901284|asmbl_160";
Chr01K	assembler	exon	1249706	1249921	.	-	.	gene_id "PASA_cluster_83"; transcript_id "align_id:901284|asmbl_160";
Chr01K	assembler	transcript	1238272	1249919	.	-	.	gene_id "PASA_cluster_83"; transcript_id "align_id:901285|asmbl_161";
Chr01K	assembler	exon	1238272	1239715	.	-	.	gene_id "PASA_cluster_83"; transcript_id "align_id:901285|asmbl_161";
Chr01K	assembler	exon	1240183	1240375	.	-	.	gene_id "PASA_cluster_83"; transcript_id "align_id:901285|asmbl_161";
Chr01K	assembler	exon	1240476	1242050	.	-	.	gene_id "PASA_cluster_83"; transcript_id "align_id:901285|asmbl_161";
Chr01K	assembler	exon	1242559	1243674	.	-	.	gene_id "PASA_cluster_83"; transcript_id "align_id:901285|asmbl_161";
Chr01K	assembler	exon	1243759	1243863	.	-	.	gene_id "PASA_cluster_83"; transcript_id "align_id:901285|asmbl_161";
Chr01K	assembler	exon	1244207	1244304	.	-	.	gene_id "PASA_cluster_83"; transcript_id "align_id:901285|asmbl_161";
Chr01K	assembler	exon	1244490	1245294	.	-	.	gene_id "PASA_cluster_83"; transcript_id "align_id:901285|asmbl_161";
Chr01K	assembler	exon	1245761	1245928	.	-	.	gene_id "PASA_cluster_83"; transcript_id "align_id:901285|asmbl_161";
Chr01K	assembler	exon	1246026	1246325	.	-	.	gene_id "PASA_cluster_83"; transcript_id "align_id:901285|asmbl_161";
Chr01K	assembler	exon	1246408	1246545	.	-	.	gene_id "PASA_cluster_83"; transcript_id "align_id:901285|asmbl_161";
Chr01K	assembler	exon	1246683	1246934	.	-	.	gene_id "PASA_cluster_83"; transcript_id "align_id:901285|asmbl_161";
Chr01K	assembler	exon	1247194	1247334	.	-	.	gene_id "PASA_cluster_83"; transcript_id "align_id:901285|asmbl_161";
Chr01K	assembler	exon	1248551	1248600	.	-	.	gene_id "PASA_cluster_83"; transcript_id "align_id:901285|asmbl_161";
Chr01K	assembler	exon	1249008	1249476	.	-	.	gene_id "PASA_cluster_83"; transcript_id "align_id:901285|asmbl_161";
Chr01K	assembler	exon	1249706	1249919	.	-	.	gene_id "PASA_cluster_83"; transcript_id "align_id:901285|asmbl_161";
Chr01K	assembler	transcript	1239985	1249921	.	-	.	gene_id "PASA_cluster_83"; transcript_id "align_id:901286|asmbl_162";
Chr01K	assembler	exon	1239985	1240375	.	-	.	gene_id "PASA_cluster_83"; transcript_id "align_id:901286|asmbl_162";
Chr01K	assembler	exon	1240476	1242050	.	-	.	gene_id "PASA_cluster_83"; transcript_id "align_id:901286|asmbl_162";
Chr01K	assembler	exon	1242559	1243674	.	-	.	gene_id "PASA_cluster_83"; transcript_id "align_id:901286|asmbl_162";
Chr01K	assembler	exon	1243759	1243863	.	-	.	gene_id "PASA_cluster_83"; transcript_id "align_id:901286|asmbl_162";
Chr01K	assembler	exon	1244207	1244304	.	-	.	gene_id "PASA_cluster_83"; transcript_id "align_id:901286|asmbl_162";
Chr01K	assembler	exon	1244379	1245294	.	-	.	gene_id "PASA_cluster_83"; transcript_id "align_id:901286|asmbl_162";
Chr01K	assembler	exon	1245761	1245928	.	-	.	gene_id "PASA_cluster_83"; transcript_id "align_id:901286|asmbl_162";
Chr01K	assembler	exon	1246026	1246325	.	-	.	gene_id "PASA_cluster_83"; transcript_id "align_id:901286|asmbl_162";
Chr01K	assembler	exon	1246408	1246545	.	-	.	gene_id "PASA_cluster_83"; transcript_id "align_id:901286|asmbl_162";
Chr01K	assembler	exon	1246683	1246934	.	-	.	gene_id "PASA_cluster_83"; transcript_id "align_id:901286|asmbl_162";
Chr01K	assembler	exon	1247194	1247334	.	-	.	gene_id "PASA_cluster_83"; transcript_id "align_id:901286|asmbl_162";
Chr01K	assembler	exon	1248551	1248600	.	-	.	gene_id "PASA_cluster_83"; transcript_id "align_id:901286|asmbl_162";
Chr01K	assembler	exon	1249008	1249476	.	-	.	gene_id "PASA_cluster_83"; transcript_id "align_id:901286|asmbl_162";
Chr01K	assembler	exon	1249706	1249921	.	-	.	gene_id "PASA_cluster_83"; transcript_id "align_id:901286|asmbl_162";
Chr01K	assembler	transcript	1239986	1249921	.	-	.	gene_id "PASA_cluster_83"; transcript_id "align_id:901287|asmbl_163";
Chr01K	assembler	exon	1239986	1242050	.	-	.	gene_id "PASA_cluster_83"; transcript_id "align_id:901287|asmbl_163";
Chr01K	assembler	exon	1242559	1243674	.	-	.	gene_id "PASA_cluster_83"; transcript_id "align_id:901287|asmbl_163";
Chr01K	assembler	exon	1243759	1243863	.	-	.	gene_id "PASA_cluster_83"; transcript_id "align_id:901287|asmbl_163";
Chr01K	assembler	exon	1244207	1244304	.	-	.	gene_id "PASA_cluster_83"; transcript_id "align_id:901287|asmbl_163";
Chr01K	assembler	exon	1244379	1245294	.	-	.	gene_id "PASA_cluster_83"; transcript_id "align_id:901287|asmbl_163";
Chr01K	assembler	exon	1245761	1245928	.	-	.	gene_id "PASA_cluster_83"; transcript_id "align_id:901287|asmbl_163";
Chr01K	assembler	exon	1246026	1246325	.	-	.	gene_id "PASA_cluster_83"; transcript_id "align_id:901287|asmbl_163";
Chr01K	assembler	exon	1246408	1246545	.	-	.	gene_id "PASA_cluster_83"; transcript_id "align_id:901287|asmbl_163";
Chr01K	assembler	exon	1246683	1246934	.	-	.	gene_id "PASA_cluster_83"; transcript_id "align_id:901287|asmbl_163";
Chr01K	assembler	exon	1247194	1247334	.	-	.	gene_id "PASA_cluster_83"; transcript_id "align_id:901287|asmbl_163";
Chr01K	assembler	exon	1248551	1248600	.	-	.	gene_id "PASA_cluster_83"; transcript_id "align_id:901287|asmbl_163";
Chr01K	assembler	exon	1249008	1249476	.	-	.	gene_id "PASA_cluster_83"; transcript_id "align_id:901287|asmbl_163";
Chr01K	assembler	exon	1249706	1249921	.	-	.	gene_id "PASA_cluster_83"; transcript_id "align_id:901287|asmbl_163";
Chr01K	assembler	transcript	1260528	1263975	.	+	.	gene_id "PASA_cluster_84"; transcript_id "align_id:901288|asmbl_164";
Chr01K	assembler	exon	1260528	1260894	.	+	.	gene_id "PASA_cluster_84"; transcript_id "align_id:901288|asmbl_164";
Chr01K	assembler	exon	1261058	1261175	.	+	.	gene_id "PASA_cluster_84"; transcript_id "align_id:901288|asmbl_164";
Chr01K	assembler	exon	1261595	1261699	.	+	.	gene_id "PASA_cluster_84"; transcript_id "align_id:901288|asmbl_164";
Chr01K	assembler	exon	1261801	1262123	.	+	.	gene_id "PASA_cluster_84"; transcript_id "align_id:901288|asmbl_164";
Chr01K	assembler	exon	1262422	1262703	.	+	.	gene_id "PASA_cluster_84"; transcript_id "align_id:901288|asmbl_164";
Chr01K	assembler	exon	1262800	1262980	.	+	.	gene_id "PASA_cluster_84"; transcript_id "align_id:901288|asmbl_164";
Chr01K	assembler	exon	1263102	1263253	.	+	.	gene_id "PASA_cluster_84"; transcript_id "align_id:901288|asmbl_164";
Chr01K	assembler	exon	1263377	1263539	.	+	.	gene_id "PASA_cluster_84"; transcript_id "align_id:901288|asmbl_164";
Chr01K	assembler	exon	1263739	1263975	.	+	.	gene_id "PASA_cluster_84"; transcript_id "align_id:901288|asmbl_164";
Chr01K	assembler	transcript	1266903	1268948	.	+	.	gene_id "PASA_cluster_85"; transcript_id "align_id:901289|asmbl_165";
Chr01K	assembler	exon	1266903	1268318	.	+	.	gene_id "PASA_cluster_85"; transcript_id "align_id:901289|asmbl_165";
Chr01K	assembler	exon	1268410	1268948	.	+	.	gene_id "PASA_cluster_85"; transcript_id "align_id:901289|asmbl_165";
Chr01K	assembler	transcript	1278288	1280640	.	+	.	gene_id "PASA_cluster_86"; transcript_id "align_id:901290|asmbl_166";
Chr01K	assembler	exon	1278288	1278341	.	+	.	gene_id "PASA_cluster_86"; transcript_id "align_id:901290|asmbl_166";
Chr01K	assembler	exon	1278449	1278584	.	+	.	gene_id "PASA_cluster_86"; transcript_id "align_id:901290|asmbl_166";
Chr01K	assembler	exon	1280003	1280104	.	+	.	gene_id "PASA_cluster_86"; transcript_id "align_id:901290|asmbl_166";
Chr01K	assembler	exon	1280196	1280640	.	+	.	gene_id "PASA_cluster_86"; transcript_id "align_id:901290|asmbl_166";
Chr01K	assembler	transcript	1322636	1328894	.	+	.	gene_id "PASA_cluster_88"; transcript_id "align_id:901292|asmbl_168";
Chr01K	assembler	exon	1322636	1322903	.	+	.	gene_id "PASA_cluster_88"; transcript_id "align_id:901292|asmbl_168";
Chr01K	assembler	exon	1323995	1324178	.	+	.	gene_id "PASA_cluster_88"; transcript_id "align_id:901292|asmbl_168";
Chr01K	assembler	exon	1324337	1324479	.	+	.	gene_id "PASA_cluster_88"; transcript_id "align_id:901292|asmbl_168";
Chr01K	assembler	exon	1324550	1324613	.	+	.	gene_id "PASA_cluster_88"; transcript_id "align_id:901292|asmbl_168";
Chr01K	assembler	exon	1325733	1325785	.	+	.	gene_id "PASA_cluster_88"; transcript_id "align_id:901292|asmbl_168";
Chr01K	assembler	exon	1326131	1326186	.	+	.	gene_id "PASA_cluster_88"; transcript_id "align_id:901292|asmbl_168";
Chr01K	assembler	exon	1327183	1327251	.	+	.	gene_id "PASA_cluster_88"; transcript_id "align_id:901292|asmbl_168";
Chr01K	assembler	exon	1327557	1327742	.	+	.	gene_id "PASA_cluster_88"; transcript_id "align_id:901292|asmbl_168";
Chr01K	assembler	exon	1328646	1328894	.	+	.	gene_id "PASA_cluster_88"; transcript_id "align_id:901292|asmbl_168";
Chr01K	assembler	transcript	1323784	1328889	.	+	.	gene_id "PASA_cluster_88"; transcript_id "align_id:901293|asmbl_169";
Chr01K	assembler	exon	1323784	1324178	.	+	.	gene_id "PASA_cluster_88"; transcript_id "align_id:901293|asmbl_169";
Chr01K	assembler	exon	1324337	1324479	.	+	.	gene_id "PASA_cluster_88"; transcript_id "align_id:901293|asmbl_169";
Chr01K	assembler	exon	1324550	1324613	.	+	.	gene_id "PASA_cluster_88"; transcript_id "align_id:901293|asmbl_169";
Chr01K	assembler	exon	1325733	1325785	.	+	.	gene_id "PASA_cluster_88"; transcript_id "align_id:901293|asmbl_169";
Chr01K	assembler	exon	1326131	1326186	.	+	.	gene_id "PASA_cluster_88"; transcript_id "align_id:901293|asmbl_169";
Chr01K	assembler	exon	1327183	1327251	.	+	.	gene_id "PASA_cluster_88"; transcript_id "align_id:901293|asmbl_169";
Chr01K	assembler	exon	1327557	1327742	.	+	.	gene_id "PASA_cluster_88"; transcript_id "align_id:901293|asmbl_169";
Chr01K	assembler	exon	1328646	1328889	.	+	.	gene_id "PASA_cluster_88"; transcript_id "align_id:901293|asmbl_169";
Chr01K	assembler	transcript	1351135	1362287	.	-	.	gene_id "PASA_cluster_89"; transcript_id "align_id:901294|asmbl_170";
Chr01K	assembler	exon	1351135	1352384	.	-	.	gene_id "PASA_cluster_89"; transcript_id "align_id:901294|asmbl_170";
Chr01K	assembler	exon	1352507	1352755	.	-	.	gene_id "PASA_cluster_89"; transcript_id "align_id:901294|asmbl_170";
Chr01K	assembler	exon	1353599	1353819	.	-	.	gene_id "PASA_cluster_89"; transcript_id "align_id:901294|asmbl_170";
Chr01K	assembler	exon	1353904	1354120	.	-	.	gene_id "PASA_cluster_89"; transcript_id "align_id:901294|asmbl_170";
Chr01K	assembler	exon	1354227	1355768	.	-	.	gene_id "PASA_cluster_89"; transcript_id "align_id:901294|asmbl_170";
Chr01K	assembler	exon	1355852	1356094	.	-	.	gene_id "PASA_cluster_89"; transcript_id "align_id:901294|asmbl_170";
Chr01K	assembler	exon	1356277	1356480	.	-	.	gene_id "PASA_cluster_89"; transcript_id "align_id:901294|asmbl_170";
Chr01K	assembler	exon	1357208	1357291	.	-	.	gene_id "PASA_cluster_89"; transcript_id "align_id:901294|asmbl_170";
Chr01K	assembler	exon	1357404	1357496	.	-	.	gene_id "PASA_cluster_89"; transcript_id "align_id:901294|asmbl_170";
Chr01K	assembler	exon	1357641	1357727	.	-	.	gene_id "PASA_cluster_89"; transcript_id "align_id:901294|asmbl_170";
Chr01K	assembler	exon	1357822	1357909	.	-	.	gene_id "PASA_cluster_89"; transcript_id "align_id:901294|asmbl_170";
Chr01K	assembler	exon	1358142	1358254	.	-	.	gene_id "PASA_cluster_89"; transcript_id "align_id:901294|asmbl_170";
Chr01K	assembler	exon	1358438	1359760	.	-	.	gene_id "PASA_cluster_89"; transcript_id "align_id:901294|asmbl_170";
Chr01K	assembler	exon	1359899	1361137	.	-	.	gene_id "PASA_cluster_89"; transcript_id "align_id:901294|asmbl_170";
Chr01K	assembler	exon	1361765	1362287	.	-	.	gene_id "PASA_cluster_89"; transcript_id "align_id:901294|asmbl_170";
Chr01K	assembler	transcript	1351266	1362287	.	-	.	gene_id "PASA_cluster_89"; transcript_id "align_id:901295|asmbl_171";
Chr01K	assembler	exon	1351266	1352755	.	-	.	gene_id "PASA_cluster_89"; transcript_id "align_id:901295|asmbl_171";
Chr01K	assembler	exon	1353599	1353819	.	-	.	gene_id "PASA_cluster_89"; transcript_id "align_id:901295|asmbl_171";
Chr01K	assembler	exon	1353904	1354120	.	-	.	gene_id "PASA_cluster_89"; transcript_id "align_id:901295|asmbl_171";
Chr01K	assembler	exon	1354227	1355768	.	-	.	gene_id "PASA_cluster_89"; transcript_id "align_id:901295|asmbl_171";
Chr01K	assembler	exon	1355852	1356094	.	-	.	gene_id "PASA_cluster_89"; transcript_id "align_id:901295|asmbl_171";
Chr01K	assembler	exon	1356277	1356480	.	-	.	gene_id "PASA_cluster_89"; transcript_id "align_id:901295|asmbl_171";
Chr01K	assembler	exon	1357208	1357291	.	-	.	gene_id "PASA_cluster_89"; transcript_id "align_id:901295|asmbl_171";
Chr01K	assembler	exon	1357404	1357496	.	-	.	gene_id "PASA_cluster_89"; transcript_id "align_id:901295|asmbl_171";
Chr01K	assembler	exon	1357641	1357727	.	-	.	gene_id "PASA_cluster_89"; transcript_id "align_id:901295|asmbl_171";
Chr01K	assembler	exon	1357822	1357909	.	-	.	gene_id "PASA_cluster_89"; transcript_id "align_id:901295|asmbl_171";
Chr01K	assembler	exon	1358142	1358254	.	-	.	gene_id "PASA_cluster_89"; transcript_id "align_id:901295|asmbl_171";
Chr01K	assembler	exon	1358438	1359760	.	-	.	gene_id "PASA_cluster_89"; transcript_id "align_id:901295|asmbl_171";
Chr01K	assembler	exon	1359899	1361137	.	-	.	gene_id "PASA_cluster_89"; transcript_id "align_id:901295|asmbl_171";
Chr01K	assembler	exon	1361765	1362287	.	-	.	gene_id "PASA_cluster_89"; transcript_id "align_id:901295|asmbl_171";
Chr01K	assembler	transcript	1351266	1362287	.	-	.	gene_id "PASA_cluster_89"; transcript_id "align_id:901296|asmbl_172";
Chr01K	assembler	exon	1351266	1352422	.	-	.	gene_id "PASA_cluster_89"; transcript_id "align_id:901296|asmbl_172";
Chr01K	assembler	exon	1352507	1352755	.	-	.	gene_id "PASA_cluster_89"; transcript_id "align_id:901296|asmbl_172";
Chr01K	assembler	exon	1353599	1353819	.	-	.	gene_id "PASA_cluster_89"; transcript_id "align_id:901296|asmbl_172";
Chr01K	assembler	exon	1353904	1354120	.	-	.	gene_id "PASA_cluster_89"; transcript_id "align_id:901296|asmbl_172";
Chr01K	assembler	exon	1354227	1355768	.	-	.	gene_id "PASA_cluster_89"; transcript_id "align_id:901296|asmbl_172";
Chr01K	assembler	exon	1355852	1356094	.	-	.	gene_id "PASA_cluster_89"; transcript_id "align_id:901296|asmbl_172";
Chr01K	assembler	exon	1356277	1356480	.	-	.	gene_id "PASA_cluster_89"; transcript_id "align_id:901296|asmbl_172";
Chr01K	assembler	exon	1357208	1357291	.	-	.	gene_id "PASA_cluster_89"; transcript_id "align_id:901296|asmbl_172";
Chr01K	assembler	exon	1357404	1357496	.	-	.	gene_id "PASA_cluster_89"; transcript_id "align_id:901296|asmbl_172";
Chr01K	assembler	exon	1357641	1357727	.	-	.	gene_id "PASA_cluster_89"; transcript_id "align_id:901296|asmbl_172";
Chr01K	assembler	exon	1357822	1357909	.	-	.	gene_id "PASA_cluster_89"; transcript_id "align_id:901296|asmbl_172";
Chr01K	assembler	exon	1358142	1358254	.	-	.	gene_id "PASA_cluster_89"; transcript_id "align_id:901296|asmbl_172";
Chr01K	assembler	exon	1358438	1359760	.	-	.	gene_id "PASA_cluster_89"; transcript_id "align_id:901296|asmbl_172";
Chr01K	assembler	exon	1359899	1361137	.	-	.	gene_id "PASA_cluster_89"; transcript_id "align_id:901296|asmbl_172";
Chr01K	assembler	exon	1361765	1362287	.	-	.	gene_id "PASA_cluster_89"; transcript_id "align_id:901296|asmbl_172";
Chr01K	assembler	transcript	1351266	1362287	.	-	.	gene_id "PASA_cluster_89"; transcript_id "align_id:901297|asmbl_173";
Chr01K	assembler	exon	1351266	1352384	.	-	.	gene_id "PASA_cluster_89"; transcript_id "align_id:901297|asmbl_173";
Chr01K	assembler	exon	1352507	1352755	.	-	.	gene_id "PASA_cluster_89"; transcript_id "align_id:901297|asmbl_173";
Chr01K	assembler	exon	1353599	1354120	.	-	.	gene_id "PASA_cluster_89"; transcript_id "align_id:901297|asmbl_173";
Chr01K	assembler	exon	1354227	1355768	.	-	.	gene_id "PASA_cluster_89"; transcript_id "align_id:901297|asmbl_173";
Chr01K	assembler	exon	1355852	1356094	.	-	.	gene_id "PASA_cluster_89"; transcript_id "align_id:901297|asmbl_173";
Chr01K	assembler	exon	1356277	1356480	.	-	.	gene_id "PASA_cluster_89"; transcript_id "align_id:901297|asmbl_173";
Chr01K	assembler	exon	1357208	1357291	.	-	.	gene_id "PASA_cluster_89"; transcript_id "align_id:901297|asmbl_173";
Chr01K	assembler	exon	1357404	1357496	.	-	.	gene_id "PASA_cluster_89"; transcript_id "align_id:901297|asmbl_173";
Chr01K	assembler	exon	1357641	1357727	.	-	.	gene_id "PASA_cluster_89"; transcript_id "align_id:901297|asmbl_173";
Chr01K	assembler	exon	1357822	1357909	.	-	.	gene_id "PASA_cluster_89"; transcript_id "align_id:901297|asmbl_173";
Chr01K	assembler	exon	1358142	1358254	.	-	.	gene_id "PASA_cluster_89"; transcript_id "align_id:901297|asmbl_173";
Chr01K	assembler	exon	1358438	1359760	.	-	.	gene_id "PASA_cluster_89"; transcript_id "align_id:901297|asmbl_173";
Chr01K	assembler	exon	1359899	1361137	.	-	.	gene_id "PASA_cluster_89"; transcript_id "align_id:901297|asmbl_173";
Chr01K	assembler	exon	1361765	1362287	.	-	.	gene_id "PASA_cluster_89"; transcript_id "align_id:901297|asmbl_173";
Chr01K	assembler	transcript	1351135	1361606	.	-	.	gene_id "PASA_cluster_89"; transcript_id "align_id:901298|asmbl_174";
Chr01K	assembler	exon	1351135	1352384	.	-	.	gene_id "PASA_cluster_89"; transcript_id "align_id:901298|asmbl_174";
Chr01K	assembler	exon	1352507	1352755	.	-	.	gene_id "PASA_cluster_89"; transcript_id "align_id:901298|asmbl_174";
Chr01K	assembler	exon	1353599	1353819	.	-	.	gene_id "PASA_cluster_89"; transcript_id "align_id:901298|asmbl_174";
Chr01K	assembler	exon	1353904	1354120	.	-	.	gene_id "PASA_cluster_89"; transcript_id "align_id:901298|asmbl_174";
Chr01K	assembler	exon	1354227	1355768	.	-	.	gene_id "PASA_cluster_89"; transcript_id "align_id:901298|asmbl_174";
Chr01K	assembler	exon	1355852	1356094	.	-	.	gene_id "PASA_cluster_89"; transcript_id "align_id:901298|asmbl_174";
Chr01K	assembler	exon	1356277	1356480	.	-	.	gene_id "PASA_cluster_89"; transcript_id "align_id:901298|asmbl_174";
Chr01K	assembler	exon	1357208	1357291	.	-	.	gene_id "PASA_cluster_89"; transcript_id "align_id:901298|asmbl_174";
Chr01K	assembler	exon	1357404	1357496	.	-	.	gene_id "PASA_cluster_89"; transcript_id "align_id:901298|asmbl_174";
Chr01K	assembler	exon	1357641	1357727	.	-	.	gene_id "PASA_cluster_89"; transcript_id "align_id:901298|asmbl_174";
Chr01K	assembler	exon	1357822	1357909	.	-	.	gene_id "PASA_cluster_89"; transcript_id "align_id:901298|asmbl_174";
Chr01K	assembler	exon	1358142	1358254	.	-	.	gene_id "PASA_cluster_89"; transcript_id "align_id:901298|asmbl_174";
Chr01K	assembler	exon	1358438	1359760	.	-	.	gene_id "PASA_cluster_89"; transcript_id "align_id:901298|asmbl_174";
Chr01K	assembler	exon	1359899	1361137	.	-	.	gene_id "PASA_cluster_89"; transcript_id "align_id:901298|asmbl_174";
Chr01K	assembler	exon	1361509	1361606	.	-	.	gene_id "PASA_cluster_89"; transcript_id "align_id:901298|asmbl_174";
Chr01K	assembler	transcript	1351135	1361669	.	-	.	gene_id "PASA_cluster_89"; transcript_id "align_id:901299|asmbl_175";
Chr01K	assembler	exon	1351135	1352384	.	-	.	gene_id "PASA_cluster_89"; transcript_id "align_id:901299|asmbl_175";
Chr01K	assembler	exon	1352507	1352755	.	-	.	gene_id "PASA_cluster_89"; transcript_id "align_id:901299|asmbl_175";
Chr01K	assembler	exon	1353599	1353819	.	-	.	gene_id "PASA_cluster_89"; transcript_id "align_id:901299|asmbl_175";
Chr01K	assembler	exon	1353904	1354120	.	-	.	gene_id "PASA_cluster_89"; transcript_id "align_id:901299|asmbl_175";
Chr01K	assembler	exon	1354227	1355768	.	-	.	gene_id "PASA_cluster_89"; transcript_id "align_id:901299|asmbl_175";
Chr01K	assembler	exon	1355852	1356094	.	-	.	gene_id "PASA_cluster_89"; transcript_id "align_id:901299|asmbl_175";
Chr01K	assembler	exon	1356277	1356480	.	-	.	gene_id "PASA_cluster_89"; transcript_id "align_id:901299|asmbl_175";
Chr01K	assembler	exon	1357208	1357291	.	-	.	gene_id "PASA_cluster_89"; transcript_id "align_id:901299|asmbl_175";
Chr01K	assembler	exon	1357404	1357496	.	-	.	gene_id "PASA_cluster_89"; transcript_id "align_id:901299|asmbl_175";
Chr01K	assembler	exon	1357641	1357727	.	-	.	gene_id "PASA_cluster_89"; transcript_id "align_id:901299|asmbl_175";
Chr01K	assembler	exon	1357822	1357909	.	-	.	gene_id "PASA_cluster_89"; transcript_id "align_id:901299|asmbl_175";
Chr01K	assembler	exon	1358142	1358254	.	-	.	gene_id "PASA_cluster_89"; transcript_id "align_id:901299|asmbl_175";
Chr01K	assembler	exon	1358438	1359760	.	-	.	gene_id "PASA_cluster_89"; transcript_id "align_id:901299|asmbl_175";
Chr01K	assembler	exon	1359899	1361137	.	-	.	gene_id "PASA_cluster_89"; transcript_id "align_id:901299|asmbl_175";
Chr01K	assembler	exon	1361560	1361669	.	-	.	gene_id "PASA_cluster_89"; transcript_id "align_id:901299|asmbl_175";
Chr01K	assembler	transcript	1351135	1361496	.	-	.	gene_id "PASA_cluster_89"; transcript_id "align_id:901300|asmbl_176";
Chr01K	assembler	exon	1351135	1352384	.	-	.	gene_id "PASA_cluster_89"; transcript_id "align_id:901300|asmbl_176";
Chr01K	assembler	exon	1352507	1352755	.	-	.	gene_id "PASA_cluster_89"; transcript_id "align_id:901300|asmbl_176";
Chr01K	assembler	exon	1353599	1353819	.	-	.	gene_id "PASA_cluster_89"; transcript_id "align_id:901300|asmbl_176";
Chr01K	assembler	exon	1353904	1354120	.	-	.	gene_id "PASA_cluster_89"; transcript_id "align_id:901300|asmbl_176";
Chr01K	assembler	exon	1354227	1355768	.	-	.	gene_id "PASA_cluster_89"; transcript_id "align_id:901300|asmbl_176";
Chr01K	assembler	exon	1355852	1356094	.	-	.	gene_id "PASA_cluster_89"; transcript_id "align_id:901300|asmbl_176";
Chr01K	assembler	exon	1356277	1356480	.	-	.	gene_id "PASA_cluster_89"; transcript_id "align_id:901300|asmbl_176";
Chr01K	assembler	exon	1357208	1357291	.	-	.	gene_id "PASA_cluster_89"; transcript_id "align_id:901300|asmbl_176";
Chr01K	assembler	exon	1357404	1357496	.	-	.	gene_id "PASA_cluster_89"; transcript_id "align_id:901300|asmbl_176";
Chr01K	assembler	exon	1357641	1357727	.	-	.	gene_id "PASA_cluster_89"; transcript_id "align_id:901300|asmbl_176";
Chr01K	assembler	exon	1357822	1357909	.	-	.	gene_id "PASA_cluster_89"; transcript_id "align_id:901300|asmbl_176";
Chr01K	assembler	exon	1358142	1358254	.	-	.	gene_id "PASA_cluster_89"; transcript_id "align_id:901300|asmbl_176";
Chr01K	assembler	exon	1358438	1359760	.	-	.	gene_id "PASA_cluster_89"; transcript_id "align_id:901300|asmbl_176";
Chr01K	assembler	exon	1359899	1361496	.	-	.	gene_id "PASA_cluster_89"; transcript_id "align_id:901300|asmbl_176";
Chr01K	assembler	transcript	1351266	1362287	.	-	.	gene_id "PASA_cluster_89"; transcript_id "align_id:901301|asmbl_177";
Chr01K	assembler	exon	1351266	1352384	.	-	.	gene_id "PASA_cluster_89"; transcript_id "align_id:901301|asmbl_177";
Chr01K	assembler	exon	1352507	1352755	.	-	.	gene_id "PASA_cluster_89"; transcript_id "align_id:901301|asmbl_177";
Chr01K	assembler	exon	1353599	1353819	.	-	.	gene_id "PASA_cluster_89"; transcript_id "align_id:901301|asmbl_177";
Chr01K	assembler	exon	1353904	1354120	.	-	.	gene_id "PASA_cluster_89"; transcript_id "align_id:901301|asmbl_177";
Chr01K	assembler	exon	1354227	1355768	.	-	.	gene_id "PASA_cluster_89"; transcript_id "align_id:901301|asmbl_177";
Chr01K	assembler	exon	1355852	1356094	.	-	.	gene_id "PASA_cluster_89"; transcript_id "align_id:901301|asmbl_177";
Chr01K	assembler	exon	1356277	1356477	.	-	.	gene_id "PASA_cluster_89"; transcript_id "align_id:901301|asmbl_177";
Chr01K	assembler	exon	1357208	1357291	.	-	.	gene_id "PASA_cluster_89"; transcript_id "align_id:901301|asmbl_177";
Chr01K	assembler	exon	1357404	1357496	.	-	.	gene_id "PASA_cluster_89"; transcript_id "align_id:901301|asmbl_177";
Chr01K	assembler	exon	1357641	1357727	.	-	.	gene_id "PASA_cluster_89"; transcript_id "align_id:901301|asmbl_177";
Chr01K	assembler	exon	1357822	1357909	.	-	.	gene_id "PASA_cluster_89"; transcript_id "align_id:901301|asmbl_177";
Chr01K	assembler	exon	1358142	1358254	.	-	.	gene_id "PASA_cluster_89"; transcript_id "align_id:901301|asmbl_177";
Chr01K	assembler	exon	1358438	1359760	.	-	.	gene_id "PASA_cluster_89"; transcript_id "align_id:901301|asmbl_177";
Chr01K	assembler	exon	1359899	1361137	.	-	.	gene_id "PASA_cluster_89"; transcript_id "align_id:901301|asmbl_177";
Chr01K	assembler	exon	1361765	1362287	.	-	.	gene_id "PASA_cluster_89"; transcript_id "align_id:901301|asmbl_177";
Chr01K	assembler	transcript	1351135	1361523	.	-	.	gene_id "PASA_cluster_89"; transcript_id "align_id:901302|asmbl_178";
Chr01K	assembler	exon	1351135	1352384	.	-	.	gene_id "PASA_cluster_89"; transcript_id "align_id:901302|asmbl_178";
Chr01K	assembler	exon	1352507	1352755	.	-	.	gene_id "PASA_cluster_89"; transcript_id "align_id:901302|asmbl_178";
Chr01K	assembler	exon	1353599	1353819	.	-	.	gene_id "PASA_cluster_89"; transcript_id "align_id:901302|asmbl_178";
Chr01K	assembler	exon	1353904	1354120	.	-	.	gene_id "PASA_cluster_89"; transcript_id "align_id:901302|asmbl_178";
Chr01K	assembler	exon	1354227	1355768	.	-	.	gene_id "PASA_cluster_89"; transcript_id "align_id:901302|asmbl_178";
Chr01K	assembler	exon	1355852	1356094	.	-	.	gene_id "PASA_cluster_89"; transcript_id "align_id:901302|asmbl_178";
Chr01K	assembler	exon	1356277	1356480	.	-	.	gene_id "PASA_cluster_89"; transcript_id "align_id:901302|asmbl_178";
Chr01K	assembler	exon	1357208	1357291	.	-	.	gene_id "PASA_cluster_89"; transcript_id "align_id:901302|asmbl_178";
Chr01K	assembler	exon	1357404	1357496	.	-	.	gene_id "PASA_cluster_89"; transcript_id "align_id:901302|asmbl_178";
Chr01K	assembler	exon	1357641	1357727	.	-	.	gene_id "PASA_cluster_89"; transcript_id "align_id:901302|asmbl_178";
Chr01K	assembler	exon	1357822	1357909	.	-	.	gene_id "PASA_cluster_89"; transcript_id "align_id:901302|asmbl_178";
Chr01K	assembler	exon	1358142	1358254	.	-	.	gene_id "PASA_cluster_89"; transcript_id "align_id:901302|asmbl_178";
Chr01K	assembler	exon	1358438	1359760	.	-	.	gene_id "PASA_cluster_89"; transcript_id "align_id:901302|asmbl_178";
Chr01K	assembler	exon	1359899	1361137	.	-	.	gene_id "PASA_cluster_89"; transcript_id "align_id:901302|asmbl_178";
Chr01K	assembler	exon	1361469	1361523	.	-	.	gene_id "PASA_cluster_89"; transcript_id "align_id:901302|asmbl_178";
Chr01K	assembler	transcript	1351266	1362287	.	-	.	gene_id "PASA_cluster_89"; transcript_id "align_id:901303|asmbl_179";
Chr01K	assembler	exon	1351266	1352384	.	-	.	gene_id "PASA_cluster_89"; transcript_id "align_id:901303|asmbl_179";
Chr01K	assembler	exon	1352507	1352755	.	-	.	gene_id "PASA_cluster_89"; transcript_id "align_id:901303|asmbl_179";
Chr01K	assembler	exon	1353599	1353819	.	-	.	gene_id "PASA_cluster_89"; transcript_id "align_id:901303|asmbl_179";
Chr01K	assembler	exon	1353904	1354120	.	-	.	gene_id "PASA_cluster_89"; transcript_id "align_id:901303|asmbl_179";
Chr01K	assembler	exon	1354227	1355768	.	-	.	gene_id "PASA_cluster_89"; transcript_id "align_id:901303|asmbl_179";
Chr01K	assembler	exon	1355852	1356094	.	-	.	gene_id "PASA_cluster_89"; transcript_id "align_id:901303|asmbl_179";
Chr01K	assembler	exon	1356277	1356480	.	-	.	gene_id "PASA_cluster_89"; transcript_id "align_id:901303|asmbl_179";
Chr01K	assembler	exon	1357208	1357291	.	-	.	gene_id "PASA_cluster_89"; transcript_id "align_id:901303|asmbl_179";
Chr01K	assembler	exon	1357404	1357496	.	-	.	gene_id "PASA_cluster_89"; transcript_id "align_id:901303|asmbl_179";
Chr01K	assembler	exon	1357641	1357909	.	-	.	gene_id "PASA_cluster_89"; transcript_id "align_id:901303|asmbl_179";
Chr01K	assembler	exon	1358142	1358254	.	-	.	gene_id "PASA_cluster_89"; transcript_id "align_id:901303|asmbl_179";
Chr01K	assembler	exon	1358438	1359760	.	-	.	gene_id "PASA_cluster_89"; transcript_id "align_id:901303|asmbl_179";
Chr01K	assembler	exon	1359899	1361137	.	-	.	gene_id "PASA_cluster_89"; transcript_id "align_id:901303|asmbl_179";
Chr01K	assembler	exon	1361765	1362287	.	-	.	gene_id "PASA_cluster_89"; transcript_id "align_id:901303|asmbl_179";
Chr01K	assembler	transcript	1351266	1362287	.	-	.	gene_id "PASA_cluster_89"; transcript_id "align_id:901304|asmbl_180";
Chr01K	assembler	exon	1351266	1352384	.	-	.	gene_id "PASA_cluster_89"; transcript_id "align_id:901304|asmbl_180";
Chr01K	assembler	exon	1352507	1352755	.	-	.	gene_id "PASA_cluster_89"; transcript_id "align_id:901304|asmbl_180";
Chr01K	assembler	exon	1353599	1353819	.	-	.	gene_id "PASA_cluster_89"; transcript_id "align_id:901304|asmbl_180";
Chr01K	assembler	exon	1353904	1354120	.	-	.	gene_id "PASA_cluster_89"; transcript_id "align_id:901304|asmbl_180";
Chr01K	assembler	exon	1354227	1355768	.	-	.	gene_id "PASA_cluster_89"; transcript_id "align_id:901304|asmbl_180";
Chr01K	assembler	exon	1355852	1357291	.	-	.	gene_id "PASA_cluster_89"; transcript_id "align_id:901304|asmbl_180";
Chr01K	assembler	exon	1357404	1357727	.	-	.	gene_id "PASA_cluster_89"; transcript_id "align_id:901304|asmbl_180";
Chr01K	assembler	exon	1357822	1357909	.	-	.	gene_id "PASA_cluster_89"; transcript_id "align_id:901304|asmbl_180";
Chr01K	assembler	exon	1358142	1358254	.	-	.	gene_id "PASA_cluster_89"; transcript_id "align_id:901304|asmbl_180";
Chr01K	assembler	exon	1358438	1359760	.	-	.	gene_id "PASA_cluster_89"; transcript_id "align_id:901304|asmbl_180";
Chr01K	assembler	exon	1359899	1361137	.	-	.	gene_id "PASA_cluster_89"; transcript_id "align_id:901304|asmbl_180";
Chr01K	assembler	exon	1361765	1362287	.	-	.	gene_id "PASA_cluster_89"; transcript_id "align_id:901304|asmbl_180";
Chr01K	assembler	transcript	1351266	1361606	.	-	.	gene_id "PASA_cluster_89"; transcript_id "align_id:901305|asmbl_181";
Chr01K	assembler	exon	1351266	1352384	.	-	.	gene_id "PASA_cluster_89"; transcript_id "align_id:901305|asmbl_181";
Chr01K	assembler	exon	1352507	1352755	.	-	.	gene_id "PASA_cluster_89"; transcript_id "align_id:901305|asmbl_181";
Chr01K	assembler	exon	1353599	1353819	.	-	.	gene_id "PASA_cluster_89"; transcript_id "align_id:901305|asmbl_181";
Chr01K	assembler	exon	1353904	1354120	.	-	.	gene_id "PASA_cluster_89"; transcript_id "align_id:901305|asmbl_181";
Chr01K	assembler	exon	1354227	1355768	.	-	.	gene_id "PASA_cluster_89"; transcript_id "align_id:901305|asmbl_181";
Chr01K	assembler	exon	1355852	1356094	.	-	.	gene_id "PASA_cluster_89"; transcript_id "align_id:901305|asmbl_181";
Chr01K	assembler	exon	1356277	1356477	.	-	.	gene_id "PASA_cluster_89"; transcript_id "align_id:901305|asmbl_181";
Chr01K	assembler	exon	1357208	1357291	.	-	.	gene_id "PASA_cluster_89"; transcript_id "align_id:901305|asmbl_181";
Chr01K	assembler	exon	1357404	1357496	.	-	.	gene_id "PASA_cluster_89"; transcript_id "align_id:901305|asmbl_181";
Chr01K	assembler	exon	1357641	1357727	.	-	.	gene_id "PASA_cluster_89"; transcript_id "align_id:901305|asmbl_181";
Chr01K	assembler	exon	1357822	1357909	.	-	.	gene_id "PASA_cluster_89"; transcript_id "align_id:901305|asmbl_181";
Chr01K	assembler	exon	1358142	1358254	.	-	.	gene_id "PASA_cluster_89"; transcript_id "align_id:901305|asmbl_181";
Chr01K	assembler	exon	1358438	1359760	.	-	.	gene_id "PASA_cluster_89"; transcript_id "align_id:901305|asmbl_181";
Chr01K	assembler	exon	1359899	1361137	.	-	.	gene_id "PASA_cluster_89"; transcript_id "align_id:901305|asmbl_181";
Chr01K	assembler	exon	1361509	1361606	.	-	.	gene_id "PASA_cluster_89"; transcript_id "align_id:901305|asmbl_181";
Chr01K	assembler	transcript	1381804	1392141	.	-	.	gene_id "PASA_cluster_90"; transcript_id "align_id:901306|asmbl_182";
Chr01K	assembler	exon	1381804	1382223	.	-	.	gene_id "PASA_cluster_90"; transcript_id "align_id:901306|asmbl_182";
Chr01K	assembler	exon	1382510	1382643	.	-	.	gene_id "PASA_cluster_90"; transcript_id "align_id:901306|asmbl_182";
Chr01K	assembler	exon	1383513	1383771	.	-	.	gene_id "PASA_cluster_90"; transcript_id "align_id:901306|asmbl_182";
Chr01K	assembler	exon	1383853	1383941	.	-	.	gene_id "PASA_cluster_90"; transcript_id "align_id:901306|asmbl_182";
Chr01K	assembler	exon	1388158	1388308	.	-	.	gene_id "PASA_cluster_90"; transcript_id "align_id:901306|asmbl_182";
Chr01K	assembler	exon	1388407	1388550	.	-	.	gene_id "PASA_cluster_90"; transcript_id "align_id:901306|asmbl_182";
Chr01K	assembler	exon	1390469	1390588	.	-	.	gene_id "PASA_cluster_90"; transcript_id "align_id:901306|asmbl_182";
Chr01K	assembler	exon	1391208	1391376	.	-	.	gene_id "PASA_cluster_90"; transcript_id "align_id:901306|asmbl_182";
Chr01K	assembler	exon	1391794	1392141	.	-	.	gene_id "PASA_cluster_90"; transcript_id "align_id:901306|asmbl_182";
Chr01K	assembler	transcript	1381801	1387703	.	-	.	gene_id "PASA_cluster_90"; transcript_id "align_id:901307|asmbl_183";
Chr01K	assembler	exon	1381801	1382223	.	-	.	gene_id "PASA_cluster_90"; transcript_id "align_id:901307|asmbl_183";
Chr01K	assembler	exon	1382510	1382643	.	-	.	gene_id "PASA_cluster_90"; transcript_id "align_id:901307|asmbl_183";
Chr01K	assembler	exon	1383513	1383771	.	-	.	gene_id "PASA_cluster_90"; transcript_id "align_id:901307|asmbl_183";
Chr01K	assembler	exon	1383853	1387703	.	-	.	gene_id "PASA_cluster_90"; transcript_id "align_id:901307|asmbl_183";
Chr01K	assembler	transcript	1381805	1387703	.	-	.	gene_id "PASA_cluster_90"; transcript_id "align_id:901308|asmbl_184";
Chr01K	assembler	exon	1381805	1382223	.	-	.	gene_id "PASA_cluster_90"; transcript_id "align_id:901308|asmbl_184";
Chr01K	assembler	exon	1382510	1383771	.	-	.	gene_id "PASA_cluster_90"; transcript_id "align_id:901308|asmbl_184";
Chr01K	assembler	exon	1383853	1387703	.	-	.	gene_id "PASA_cluster_90"; transcript_id "align_id:901308|asmbl_184";
Chr01K	assembler	transcript	1381805	1392446	.	-	.	gene_id "PASA_cluster_90"; transcript_id "align_id:901309|asmbl_185";
Chr01K	assembler	exon	1381805	1382223	.	-	.	gene_id "PASA_cluster_90"; transcript_id "align_id:901309|asmbl_185";
Chr01K	assembler	exon	1382510	1382643	.	-	.	gene_id "PASA_cluster_90"; transcript_id "align_id:901309|asmbl_185";
Chr01K	assembler	exon	1383513	1383771	.	-	.	gene_id "PASA_cluster_90"; transcript_id "align_id:901309|asmbl_185";
Chr01K	assembler	exon	1383853	1383941	.	-	.	gene_id "PASA_cluster_90"; transcript_id "align_id:901309|asmbl_185";
Chr01K	assembler	exon	1388158	1388308	.	-	.	gene_id "PASA_cluster_90"; transcript_id "align_id:901309|asmbl_185";
Chr01K	assembler	exon	1388407	1388550	.	-	.	gene_id "PASA_cluster_90"; transcript_id "align_id:901309|asmbl_185";
Chr01K	assembler	exon	1390469	1390588	.	-	.	gene_id "PASA_cluster_90"; transcript_id "align_id:901309|asmbl_185";
Chr01K	assembler	exon	1391208	1392446	.	-	.	gene_id "PASA_cluster_90"; transcript_id "align_id:901309|asmbl_185";
Chr01K	assembler	transcript	1381805	1392141	.	-	.	gene_id "PASA_cluster_90"; transcript_id "align_id:901310|asmbl_186";
Chr01K	assembler	exon	1381805	1382223	.	-	.	gene_id "PASA_cluster_90"; transcript_id "align_id:901310|asmbl_186";
Chr01K	assembler	exon	1382510	1382643	.	-	.	gene_id "PASA_cluster_90"; transcript_id "align_id:901310|asmbl_186";
Chr01K	assembler	exon	1383513	1383771	.	-	.	gene_id "PASA_cluster_90"; transcript_id "align_id:901310|asmbl_186";
Chr01K	assembler	exon	1383853	1383953	.	-	.	gene_id "PASA_cluster_90"; transcript_id "align_id:901310|asmbl_186";
Chr01K	assembler	exon	1388158	1388308	.	-	.	gene_id "PASA_cluster_90"; transcript_id "align_id:901310|asmbl_186";
Chr01K	assembler	exon	1388407	1388550	.	-	.	gene_id "PASA_cluster_90"; transcript_id "align_id:901310|asmbl_186";
Chr01K	assembler	exon	1390469	1390588	.	-	.	gene_id "PASA_cluster_90"; transcript_id "align_id:901310|asmbl_186";
Chr01K	assembler	exon	1391208	1391376	.	-	.	gene_id "PASA_cluster_90"; transcript_id "align_id:901310|asmbl_186";
Chr01K	assembler	exon	1391794	1392141	.	-	.	gene_id "PASA_cluster_90"; transcript_id "align_id:901310|asmbl_186";
Chr01K	assembler	transcript	1381804	1384128	.	+	.	gene_id "PASA_cluster_91"; transcript_id "align_id:901311|asmbl_187";
Chr01K	assembler	exon	1381804	1384128	.	+	.	gene_id "PASA_cluster_91"; transcript_id "align_id:901311|asmbl_187";
Chr01K	assembler	transcript	1381805	1392132	.	-	.	gene_id "PASA_cluster_90"; transcript_id "align_id:901312|asmbl_188";
Chr01K	assembler	exon	1381805	1382223	.	-	.	gene_id "PASA_cluster_90"; transcript_id "align_id:901312|asmbl_188";
Chr01K	assembler	exon	1382510	1382643	.	-	.	gene_id "PASA_cluster_90"; transcript_id "align_id:901312|asmbl_188";
Chr01K	assembler	exon	1383513	1383771	.	-	.	gene_id "PASA_cluster_90"; transcript_id "align_id:901312|asmbl_188";
Chr01K	assembler	exon	1383853	1383941	.	-	.	gene_id "PASA_cluster_90"; transcript_id "align_id:901312|asmbl_188";
Chr01K	assembler	exon	1388407	1388550	.	-	.	gene_id "PASA_cluster_90"; transcript_id "align_id:901312|asmbl_188";
Chr01K	assembler	exon	1390469	1390588	.	-	.	gene_id "PASA_cluster_90"; transcript_id "align_id:901312|asmbl_188";
Chr01K	assembler	exon	1391208	1391376	.	-	.	gene_id "PASA_cluster_90"; transcript_id "align_id:901312|asmbl_188";
Chr01K	assembler	exon	1391794	1392132	.	-	.	gene_id "PASA_cluster_90"; transcript_id "align_id:901312|asmbl_188";
Chr01K	assembler	transcript	1389930	1392137	.	-	.	gene_id "PASA_cluster_90"; transcript_id "align_id:901313|asmbl_189";
Chr01K	assembler	exon	1389930	1390588	.	-	.	gene_id "PASA_cluster_90"; transcript_id "align_id:901313|asmbl_189";
Chr01K	assembler	exon	1391208	1391376	.	-	.	gene_id "PASA_cluster_90"; transcript_id "align_id:901313|asmbl_189";
Chr01K	assembler	exon	1391794	1392137	.	-	.	gene_id "PASA_cluster_90"; transcript_id "align_id:901313|asmbl_189";
Chr01K	assembler	transcript	1381805	1392132	.	-	.	gene_id "PASA_cluster_90"; transcript_id "align_id:901314|asmbl_190";
Chr01K	assembler	exon	1381805	1381942	.	-	.	gene_id "PASA_cluster_90"; transcript_id "align_id:901314|asmbl_190";
Chr01K	assembler	exon	1382069	1382223	.	-	.	gene_id "PASA_cluster_90"; transcript_id "align_id:901314|asmbl_190";
Chr01K	assembler	exon	1382510	1382643	.	-	.	gene_id "PASA_cluster_90"; transcript_id "align_id:901314|asmbl_190";
Chr01K	assembler	exon	1383513	1383771	.	-	.	gene_id "PASA_cluster_90"; transcript_id "align_id:901314|asmbl_190";
Chr01K	assembler	exon	1383853	1383941	.	-	.	gene_id "PASA_cluster_90"; transcript_id "align_id:901314|asmbl_190";
Chr01K	assembler	exon	1388158	1388308	.	-	.	gene_id "PASA_cluster_90"; transcript_id "align_id:901314|asmbl_190";
Chr01K	assembler	exon	1388407	1388550	.	-	.	gene_id "PASA_cluster_90"; transcript_id "align_id:901314|asmbl_190";
Chr01K	assembler	exon	1390469	1390588	.	-	.	gene_id "PASA_cluster_90"; transcript_id "align_id:901314|asmbl_190";
Chr01K	assembler	exon	1391208	1391376	.	-	.	gene_id "PASA_cluster_90"; transcript_id "align_id:901314|asmbl_190";
Chr01K	assembler	exon	1391794	1392132	.	-	.	gene_id "PASA_cluster_90"; transcript_id "align_id:901314|asmbl_190";
Chr01K	assembler	transcript	1398080	1403798	.	-	.	gene_id "PASA_cluster_92"; transcript_id "align_id:901315|asmbl_191";
Chr01K	assembler	exon	1398080	1400289	.	-	.	gene_id "PASA_cluster_92"; transcript_id "align_id:901315|asmbl_191";
Chr01K	assembler	exon	1401166	1401960	.	-	.	gene_id "PASA_cluster_92"; transcript_id "align_id:901315|asmbl_191";
Chr01K	assembler	exon	1402775	1402945	.	-	.	gene_id "PASA_cluster_92"; transcript_id "align_id:901315|asmbl_191";
Chr01K	assembler	exon	1403571	1403798	.	-	.	gene_id "PASA_cluster_92"; transcript_id "align_id:901315|asmbl_191";
Chr01K	assembler	transcript	1398080	1403791	.	-	.	gene_id "PASA_cluster_92"; transcript_id "align_id:901316|asmbl_192";
Chr01K	assembler	exon	1398080	1400289	.	-	.	gene_id "PASA_cluster_92"; transcript_id "align_id:901316|asmbl_192";
Chr01K	assembler	exon	1401166	1401960	.	-	.	gene_id "PASA_cluster_92"; transcript_id "align_id:901316|asmbl_192";
Chr01K	assembler	exon	1403571	1403791	.	-	.	gene_id "PASA_cluster_92"; transcript_id "align_id:901316|asmbl_192";
Chr01K	assembler	transcript	1444679	1445604	.	+	.	gene_id "PASA_cluster_93"; transcript_id "align_id:901317|asmbl_193";
Chr01K	assembler	exon	1444679	1444997	.	+	.	gene_id "PASA_cluster_93"; transcript_id "align_id:901317|asmbl_193";
Chr01K	assembler	exon	1445078	1445604	.	+	.	gene_id "PASA_cluster_93"; transcript_id "align_id:901317|asmbl_193";
Chr01K	assembler	transcript	1444679	1445602	.	+	.	gene_id "PASA_cluster_94"; transcript_id "align_id:901318|asmbl_194";
Chr01K	assembler	exon	1444679	1445602	.	+	.	gene_id "PASA_cluster_94"; transcript_id "align_id:901318|asmbl_194";
Chr01K	assembler	transcript	1453184	1458701	.	+	.	gene_id "PASA_cluster_95"; transcript_id "align_id:901319|asmbl_195";
Chr01K	assembler	exon	1453184	1454200	.	+	.	gene_id "PASA_cluster_95"; transcript_id "align_id:901319|asmbl_195";
Chr01K	assembler	exon	1454299	1457144	.	+	.	gene_id "PASA_cluster_95"; transcript_id "align_id:901319|asmbl_195";
Chr01K	assembler	exon	1457434	1457525	.	+	.	gene_id "PASA_cluster_95"; transcript_id "align_id:901319|asmbl_195";
Chr01K	assembler	exon	1458366	1458701	.	+	.	gene_id "PASA_cluster_95"; transcript_id "align_id:901319|asmbl_195";
Chr01K	assembler	transcript	1453184	1458701	.	+	.	gene_id "PASA_cluster_95"; transcript_id "align_id:901320|asmbl_196";
Chr01K	assembler	exon	1453184	1454200	.	+	.	gene_id "PASA_cluster_95"; transcript_id "align_id:901320|asmbl_196";
Chr01K	assembler	exon	1454299	1457525	.	+	.	gene_id "PASA_cluster_95"; transcript_id "align_id:901320|asmbl_196";
Chr01K	assembler	exon	1458366	1458701	.	+	.	gene_id "PASA_cluster_95"; transcript_id "align_id:901320|asmbl_196";
Chr01K	assembler	transcript	1453184	1458701	.	+	.	gene_id "PASA_cluster_95"; transcript_id "align_id:901321|asmbl_197";
Chr01K	assembler	exon	1453184	1454200	.	+	.	gene_id "PASA_cluster_95"; transcript_id "align_id:901321|asmbl_197";
Chr01K	assembler	exon	1454299	1456750	.	+	.	gene_id "PASA_cluster_95"; transcript_id "align_id:901321|asmbl_197";
Chr01K	assembler	exon	1457434	1457525	.	+	.	gene_id "PASA_cluster_95"; transcript_id "align_id:901321|asmbl_197";
Chr01K	assembler	exon	1458366	1458701	.	+	.	gene_id "PASA_cluster_95"; transcript_id "align_id:901321|asmbl_197";
Chr01K	assembler	transcript	1453184	1458698	.	+	.	gene_id "PASA_cluster_95"; transcript_id "align_id:901322|asmbl_198";
Chr01K	assembler	exon	1453184	1454200	.	+	.	gene_id "PASA_cluster_95"; transcript_id "align_id:901322|asmbl_198";
Chr01K	assembler	exon	1454299	1454379	.	+	.	gene_id "PASA_cluster_95"; transcript_id "align_id:901322|asmbl_198";
Chr01K	assembler	exon	1456227	1456299	.	+	.	gene_id "PASA_cluster_95"; transcript_id "align_id:901322|asmbl_198";
Chr01K	assembler	exon	1457055	1457144	.	+	.	gene_id "PASA_cluster_95"; transcript_id "align_id:901322|asmbl_198";
Chr01K	assembler	exon	1457434	1457525	.	+	.	gene_id "PASA_cluster_95"; transcript_id "align_id:901322|asmbl_198";
Chr01K	assembler	exon	1458366	1458698	.	+	.	gene_id "PASA_cluster_95"; transcript_id "align_id:901322|asmbl_198";
Chr01K	assembler	transcript	1453184	1458701	.	+	.	gene_id "PASA_cluster_95"; transcript_id "align_id:901323|asmbl_199";
Chr01K	assembler	exon	1453184	1454200	.	+	.	gene_id "PASA_cluster_95"; transcript_id "align_id:901323|asmbl_199";
Chr01K	assembler	exon	1454299	1454379	.	+	.	gene_id "PASA_cluster_95"; transcript_id "align_id:901323|asmbl_199";
Chr01K	assembler	exon	1456227	1457525	.	+	.	gene_id "PASA_cluster_95"; transcript_id "align_id:901323|asmbl_199";
Chr01K	assembler	exon	1458366	1458701	.	+	.	gene_id "PASA_cluster_95"; transcript_id "align_id:901323|asmbl_199";
Chr01K	assembler	transcript	1453184	1458655	.	+	.	gene_id "PASA_cluster_95"; transcript_id "align_id:901324|asmbl_200";
Chr01K	assembler	exon	1453184	1454200	.	+	.	gene_id "PASA_cluster_95"; transcript_id "align_id:901324|asmbl_200";
Chr01K	assembler	exon	1454299	1454383	.	+	.	gene_id "PASA_cluster_95"; transcript_id "align_id:901324|asmbl_200";
Chr01K	assembler	exon	1456227	1456299	.	+	.	gene_id "PASA_cluster_95"; transcript_id "align_id:901324|asmbl_200";
Chr01K	assembler	exon	1457055	1457525	.	+	.	gene_id "PASA_cluster_95"; transcript_id "align_id:901324|asmbl_200";
Chr01K	assembler	exon	1458363	1458655	.	+	.	gene_id "PASA_cluster_95"; transcript_id "align_id:901324|asmbl_200";
Chr01K	assembler	transcript	1453184	1458698	.	+	.	gene_id "PASA_cluster_95"; transcript_id "align_id:901325|asmbl_201";
Chr01K	assembler	exon	1453184	1454200	.	+	.	gene_id "PASA_cluster_95"; transcript_id "align_id:901325|asmbl_201";
Chr01K	assembler	exon	1454299	1454379	.	+	.	gene_id "PASA_cluster_95"; transcript_id "align_id:901325|asmbl_201";
Chr01K	assembler	exon	1455508	1455558	.	+	.	gene_id "PASA_cluster_95"; transcript_id "align_id:901325|asmbl_201";
Chr01K	assembler	exon	1456227	1456275	.	+	.	gene_id "PASA_cluster_95"; transcript_id "align_id:901325|asmbl_201";
Chr01K	assembler	exon	1456612	1456750	.	+	.	gene_id "PASA_cluster_95"; transcript_id "align_id:901325|asmbl_201";
Chr01K	assembler	exon	1457434	1457525	.	+	.	gene_id "PASA_cluster_95"; transcript_id "align_id:901325|asmbl_201";
Chr01K	assembler	exon	1458366	1458698	.	+	.	gene_id "PASA_cluster_95"; transcript_id "align_id:901325|asmbl_201";
Chr01K	assembler	transcript	1461483	1464029	.	-	.	gene_id "PASA_cluster_96"; transcript_id "align_id:901326|asmbl_202";
Chr01K	assembler	exon	1461483	1462609	.	-	.	gene_id "PASA_cluster_96"; transcript_id "align_id:901326|asmbl_202";
Chr01K	assembler	exon	1463291	1464029	.	-	.	gene_id "PASA_cluster_96"; transcript_id "align_id:901326|asmbl_202";
Chr01K	assembler	transcript	1466921	1471417	.	-	.	gene_id "PASA_cluster_97"; transcript_id "align_id:901327|asmbl_203";
Chr01K	assembler	exon	1466921	1467863	.	-	.	gene_id "PASA_cluster_97"; transcript_id "align_id:901327|asmbl_203";
Chr01K	assembler	exon	1468141	1471417	.	-	.	gene_id "PASA_cluster_97"; transcript_id "align_id:901327|asmbl_203";
Chr01K	assembler	transcript	1466921	1471375	.	-	.	gene_id "PASA_cluster_97"; transcript_id "align_id:901328|asmbl_204";
Chr01K	assembler	exon	1466921	1467863	.	-	.	gene_id "PASA_cluster_97"; transcript_id "align_id:901328|asmbl_204";
Chr01K	assembler	exon	1468141	1468636	.	-	.	gene_id "PASA_cluster_97"; transcript_id "align_id:901328|asmbl_204";
Chr01K	assembler	exon	1471130	1471375	.	-	.	gene_id "PASA_cluster_97"; transcript_id "align_id:901328|asmbl_204";
Chr01K	assembler	transcript	1471592	1474846	.	+	.	gene_id "PASA_cluster_98"; transcript_id "align_id:901329|asmbl_205";
Chr01K	assembler	exon	1471592	1472018	.	+	.	gene_id "PASA_cluster_98"; transcript_id "align_id:901329|asmbl_205";
Chr01K	assembler	exon	1472459	1473392	.	+	.	gene_id "PASA_cluster_98"; transcript_id "align_id:901329|asmbl_205";
Chr01K	assembler	exon	1473498	1473666	.	+	.	gene_id "PASA_cluster_98"; transcript_id "align_id:901329|asmbl_205";
Chr01K	assembler	exon	1474086	1474202	.	+	.	gene_id "PASA_cluster_98"; transcript_id "align_id:901329|asmbl_205";
Chr01K	assembler	exon	1474432	1474846	.	+	.	gene_id "PASA_cluster_98"; transcript_id "align_id:901329|asmbl_205";
Chr01K	assembler	transcript	1634856	1635498	.	+	.	gene_id "PASA_cluster_100"; transcript_id "align_id:901331|asmbl_207";
Chr01K	assembler	exon	1634856	1635498	.	+	.	gene_id "PASA_cluster_100"; transcript_id "align_id:901331|asmbl_207";
Chr01K	assembler	transcript	1637383	1642462	.	+	.	gene_id "PASA_cluster_101"; transcript_id "align_id:901332|asmbl_208";
Chr01K	assembler	exon	1637383	1637721	.	+	.	gene_id "PASA_cluster_101"; transcript_id "align_id:901332|asmbl_208";
Chr01K	assembler	exon	1638317	1638522	.	+	.	gene_id "PASA_cluster_101"; transcript_id "align_id:901332|asmbl_208";
Chr01K	assembler	exon	1638624	1639014	.	+	.	gene_id "PASA_cluster_101"; transcript_id "align_id:901332|asmbl_208";
Chr01K	assembler	exon	1639102	1639309	.	+	.	gene_id "PASA_cluster_101"; transcript_id "align_id:901332|asmbl_208";
Chr01K	assembler	exon	1639755	1639862	.	+	.	gene_id "PASA_cluster_101"; transcript_id "align_id:901332|asmbl_208";
Chr01K	assembler	exon	1639955	1640077	.	+	.	gene_id "PASA_cluster_101"; transcript_id "align_id:901332|asmbl_208";
Chr01K	assembler	exon	1640166	1640229	.	+	.	gene_id "PASA_cluster_101"; transcript_id "align_id:901332|asmbl_208";
Chr01K	assembler	exon	1641739	1642462	.	+	.	gene_id "PASA_cluster_101"; transcript_id "align_id:901332|asmbl_208";
Chr01K	assembler	transcript	1638941	1642411	.	+	.	gene_id "PASA_cluster_101"; transcript_id "align_id:901333|asmbl_209";
Chr01K	assembler	exon	1638941	1639014	.	+	.	gene_id "PASA_cluster_101"; transcript_id "align_id:901333|asmbl_209";
Chr01K	assembler	exon	1639102	1639309	.	+	.	gene_id "PASA_cluster_101"; transcript_id "align_id:901333|asmbl_209";
Chr01K	assembler	exon	1639955	1640077	.	+	.	gene_id "PASA_cluster_101"; transcript_id "align_id:901333|asmbl_209";
Chr01K	assembler	exon	1640166	1640229	.	+	.	gene_id "PASA_cluster_101"; transcript_id "align_id:901333|asmbl_209";
Chr01K	assembler	exon	1641739	1642411	.	+	.	gene_id "PASA_cluster_101"; transcript_id "align_id:901333|asmbl_209";
Chr01K	assembler	transcript	1644461	1645078	.	+	.	gene_id "PASA_cluster_103"; transcript_id "align_id:901335|asmbl_211";
Chr01K	assembler	exon	1644461	1645078	.	+	.	gene_id "PASA_cluster_103"; transcript_id "align_id:901335|asmbl_211";
Chr01K	assembler	transcript	1648640	1655149	.	+	.	gene_id "PASA_cluster_104"; transcript_id "align_id:901336|asmbl_212";
Chr01K	assembler	exon	1648640	1649093	.	+	.	gene_id "PASA_cluster_104"; transcript_id "align_id:901336|asmbl_212";
Chr01K	assembler	exon	1651560	1651681	.	+	.	gene_id "PASA_cluster_104"; transcript_id "align_id:901336|asmbl_212";
Chr01K	assembler	exon	1651785	1651967	.	+	.	gene_id "PASA_cluster_104"; transcript_id "align_id:901336|asmbl_212";
Chr01K	assembler	exon	1652078	1652196	.	+	.	gene_id "PASA_cluster_104"; transcript_id "align_id:901336|asmbl_212";
Chr01K	assembler	exon	1652292	1652340	.	+	.	gene_id "PASA_cluster_104"; transcript_id "align_id:901336|asmbl_212";
Chr01K	assembler	exon	1652450	1652551	.	+	.	gene_id "PASA_cluster_104"; transcript_id "align_id:901336|asmbl_212";
Chr01K	assembler	exon	1652789	1652891	.	+	.	gene_id "PASA_cluster_104"; transcript_id "align_id:901336|asmbl_212";
Chr01K	assembler	exon	1653009	1653072	.	+	.	gene_id "PASA_cluster_104"; transcript_id "align_id:901336|asmbl_212";
Chr01K	assembler	exon	1653644	1653758	.	+	.	gene_id "PASA_cluster_104"; transcript_id "align_id:901336|asmbl_212";
Chr01K	assembler	exon	1654016	1654116	.	+	.	gene_id "PASA_cluster_104"; transcript_id "align_id:901336|asmbl_212";
Chr01K	assembler	exon	1654281	1654437	.	+	.	gene_id "PASA_cluster_104"; transcript_id "align_id:901336|asmbl_212";
Chr01K	assembler	exon	1654690	1655149	.	+	.	gene_id "PASA_cluster_104"; transcript_id "align_id:901336|asmbl_212";
Chr01K	assembler	transcript	1653007	1655132	.	+	.	gene_id "PASA_cluster_104"; transcript_id "align_id:901337|asmbl_213";
Chr01K	assembler	exon	1653007	1653758	.	+	.	gene_id "PASA_cluster_104"; transcript_id "align_id:901337|asmbl_213";
Chr01K	assembler	exon	1654016	1654116	.	+	.	gene_id "PASA_cluster_104"; transcript_id "align_id:901337|asmbl_213";
Chr01K	assembler	exon	1654281	1654437	.	+	.	gene_id "PASA_cluster_104"; transcript_id "align_id:901337|asmbl_213";
Chr01K	assembler	exon	1654690	1655132	.	+	.	gene_id "PASA_cluster_104"; transcript_id "align_id:901337|asmbl_213";
Chr01K	assembler	transcript	1648641	1655132	.	+	.	gene_id "PASA_cluster_104"; transcript_id "align_id:901338|asmbl_214";
Chr01K	assembler	exon	1648641	1649093	.	+	.	gene_id "PASA_cluster_104"; transcript_id "align_id:901338|asmbl_214";
Chr01K	assembler	exon	1651560	1651681	.	+	.	gene_id "PASA_cluster_104"; transcript_id "align_id:901338|asmbl_214";
Chr01K	assembler	exon	1651785	1651967	.	+	.	gene_id "PASA_cluster_104"; transcript_id "align_id:901338|asmbl_214";
Chr01K	assembler	exon	1652083	1652196	.	+	.	gene_id "PASA_cluster_104"; transcript_id "align_id:901338|asmbl_214";
Chr01K	assembler	exon	1652292	1652340	.	+	.	gene_id "PASA_cluster_104"; transcript_id "align_id:901338|asmbl_214";
Chr01K	assembler	exon	1652450	1652891	.	+	.	gene_id "PASA_cluster_104"; transcript_id "align_id:901338|asmbl_214";
Chr01K	assembler	exon	1653009	1653758	.	+	.	gene_id "PASA_cluster_104"; transcript_id "align_id:901338|asmbl_214";
Chr01K	assembler	exon	1654016	1654116	.	+	.	gene_id "PASA_cluster_104"; transcript_id "align_id:901338|asmbl_214";
Chr01K	assembler	exon	1654281	1655132	.	+	.	gene_id "PASA_cluster_104"; transcript_id "align_id:901338|asmbl_214";
Chr01K	assembler	transcript	1652526	1655132	.	+	.	gene_id "PASA_cluster_104"; transcript_id "align_id:901339|asmbl_215";
Chr01K	assembler	exon	1652526	1652891	.	+	.	gene_id "PASA_cluster_104"; transcript_id "align_id:901339|asmbl_215";
Chr01K	assembler	exon	1653009	1653072	.	+	.	gene_id "PASA_cluster_104"; transcript_id "align_id:901339|asmbl_215";
Chr01K	assembler	exon	1653644	1653758	.	+	.	gene_id "PASA_cluster_104"; transcript_id "align_id:901339|asmbl_215";
Chr01K	assembler	exon	1654016	1654116	.	+	.	gene_id "PASA_cluster_104"; transcript_id "align_id:901339|asmbl_215";
Chr01K	assembler	exon	1654281	1655132	.	+	.	gene_id "PASA_cluster_104"; transcript_id "align_id:901339|asmbl_215";
Chr01K	assembler	transcript	1655873	1660512	.	+	.	gene_id "PASA_cluster_105"; transcript_id "align_id:901340|asmbl_216";
Chr01K	assembler	exon	1655873	1656211	.	+	.	gene_id "PASA_cluster_105"; transcript_id "align_id:901340|asmbl_216";
Chr01K	assembler	exon	1656566	1656891	.	+	.	gene_id "PASA_cluster_105"; transcript_id "align_id:901340|asmbl_216";
Chr01K	assembler	exon	1657269	1657505	.	+	.	gene_id "PASA_cluster_105"; transcript_id "align_id:901340|asmbl_216";
Chr01K	assembler	exon	1658990	1659157	.	+	.	gene_id "PASA_cluster_105"; transcript_id "align_id:901340|asmbl_216";
Chr01K	assembler	exon	1660027	1660512	.	+	.	gene_id "PASA_cluster_105"; transcript_id "align_id:901340|asmbl_216";
Chr01K	assembler	transcript	1658191	1661013	.	+	.	gene_id "PASA_cluster_106"; transcript_id "align_id:901341|asmbl_217";
Chr01K	assembler	exon	1658191	1661013	.	+	.	gene_id "PASA_cluster_106"; transcript_id "align_id:901341|asmbl_217";
Chr01K	assembler	transcript	1662835	1666268	.	+	.	gene_id "PASA_cluster_107"; transcript_id "align_id:901342|asmbl_218";
Chr01K	assembler	exon	1662835	1663239	.	+	.	gene_id "PASA_cluster_107"; transcript_id "align_id:901342|asmbl_218";
Chr01K	assembler	exon	1664259	1664346	.	+	.	gene_id "PASA_cluster_107"; transcript_id "align_id:901342|asmbl_218";
Chr01K	assembler	exon	1664439	1664548	.	+	.	gene_id "PASA_cluster_107"; transcript_id "align_id:901342|asmbl_218";
Chr01K	assembler	exon	1664867	1664930	.	+	.	gene_id "PASA_cluster_107"; transcript_id "align_id:901342|asmbl_218";
Chr01K	assembler	exon	1665388	1665452	.	+	.	gene_id "PASA_cluster_107"; transcript_id "align_id:901342|asmbl_218";
Chr01K	assembler	exon	1665600	1665665	.	+	.	gene_id "PASA_cluster_107"; transcript_id "align_id:901342|asmbl_218";
Chr01K	assembler	exon	1665755	1666268	.	+	.	gene_id "PASA_cluster_107"; transcript_id "align_id:901342|asmbl_218";
Chr01K	assembler	transcript	1665729	1666208	.	+	.	gene_id "PASA_cluster_108"; transcript_id "align_id:901343|asmbl_219";
Chr01K	assembler	exon	1665729	1666208	.	+	.	gene_id "PASA_cluster_108"; transcript_id "align_id:901343|asmbl_219";
Chr01K	assembler	transcript	1667209	1668539	.	-	.	gene_id "PASA_cluster_109"; transcript_id "align_id:901344|asmbl_220";
Chr01K	assembler	exon	1667209	1667825	.	-	.	gene_id "PASA_cluster_109"; transcript_id "align_id:901344|asmbl_220";
Chr01K	assembler	exon	1667936	1668063	.	-	.	gene_id "PASA_cluster_109"; transcript_id "align_id:901344|asmbl_220";
Chr01K	assembler	exon	1668190	1668539	.	-	.	gene_id "PASA_cluster_109"; transcript_id "align_id:901344|asmbl_220";
Chr01K	assembler	transcript	1667492	1668353	.	+	.	gene_id "PASA_cluster_110"; transcript_id "align_id:901345|asmbl_221";
Chr01K	assembler	exon	1667492	1668353	.	+	.	gene_id "PASA_cluster_110"; transcript_id "align_id:901345|asmbl_221";
Chr01K	assembler	transcript	1667271	1668374	.	-	.	gene_id "PASA_cluster_109"; transcript_id "align_id:901346|asmbl_222";
Chr01K	assembler	exon	1667271	1668063	.	-	.	gene_id "PASA_cluster_109"; transcript_id "align_id:901346|asmbl_222";
Chr01K	assembler	exon	1668190	1668374	.	-	.	gene_id "PASA_cluster_109"; transcript_id "align_id:901346|asmbl_222";
Chr01K	assembler	transcript	1699363	1702055	.	+	.	gene_id "PASA_cluster_111"; transcript_id "align_id:901347|asmbl_223";
Chr01K	assembler	exon	1699363	1699689	.	+	.	gene_id "PASA_cluster_111"; transcript_id "align_id:901347|asmbl_223";
Chr01K	assembler	exon	1700444	1700492	.	+	.	gene_id "PASA_cluster_111"; transcript_id "align_id:901347|asmbl_223";
Chr01K	assembler	exon	1700770	1700896	.	+	.	gene_id "PASA_cluster_111"; transcript_id "align_id:901347|asmbl_223";
Chr01K	assembler	exon	1700977	1701047	.	+	.	gene_id "PASA_cluster_111"; transcript_id "align_id:901347|asmbl_223";
Chr01K	assembler	exon	1701141	1701213	.	+	.	gene_id "PASA_cluster_111"; transcript_id "align_id:901347|asmbl_223";
Chr01K	assembler	exon	1701414	1701544	.	+	.	gene_id "PASA_cluster_111"; transcript_id "align_id:901347|asmbl_223";
Chr01K	assembler	exon	1701701	1702055	.	+	.	gene_id "PASA_cluster_111"; transcript_id "align_id:901347|asmbl_223";
Chr01K	assembler	transcript	1703744	1704654	.	+	.	gene_id "PASA_cluster_112"; transcript_id "align_id:901348|asmbl_224";
Chr01K	assembler	exon	1703744	1704654	.	+	.	gene_id "PASA_cluster_112"; transcript_id "align_id:901348|asmbl_224";
Chr01K	assembler	transcript	1712647	1714167	.	+	.	gene_id "PASA_cluster_113"; transcript_id "align_id:901349|asmbl_225";
Chr01K	assembler	exon	1712647	1712934	.	+	.	gene_id "PASA_cluster_113"; transcript_id "align_id:901349|asmbl_225";
Chr01K	assembler	exon	1713045	1714167	.	+	.	gene_id "PASA_cluster_113"; transcript_id "align_id:901349|asmbl_225";
Chr01K	assembler	transcript	1712638	1714167	.	+	.	gene_id "PASA_cluster_114"; transcript_id "align_id:901350|asmbl_226";
Chr01K	assembler	exon	1712638	1714167	.	+	.	gene_id "PASA_cluster_114"; transcript_id "align_id:901350|asmbl_226";
Chr01K	assembler	transcript	1736865	1741501	.	+	.	gene_id "PASA_cluster_115"; transcript_id "align_id:901351|asmbl_227";
Chr01K	assembler	exon	1736865	1741501	.	+	.	gene_id "PASA_cluster_115"; transcript_id "align_id:901351|asmbl_227";
Chr01K	assembler	transcript	1745268	1748462	.	+	.	gene_id "PASA_cluster_116"; transcript_id "align_id:901352|asmbl_228";
Chr01K	assembler	exon	1745268	1745628	.	+	.	gene_id "PASA_cluster_116"; transcript_id "align_id:901352|asmbl_228";
Chr01K	assembler	exon	1746005	1748462	.	+	.	gene_id "PASA_cluster_116"; transcript_id "align_id:901352|asmbl_228";
Chr01K	assembler	transcript	1745307	1748462	.	+	.	gene_id "PASA_cluster_117"; transcript_id "align_id:901353|asmbl_229";
Chr01K	assembler	exon	1745307	1748462	.	+	.	gene_id "PASA_cluster_117"; transcript_id "align_id:901353|asmbl_229";
Chr01K	assembler	transcript	1745307	1748462	.	+	.	gene_id "PASA_cluster_116"; transcript_id "align_id:901354|asmbl_230";
Chr01K	assembler	exon	1745307	1745911	.	+	.	gene_id "PASA_cluster_116"; transcript_id "align_id:901354|asmbl_230";
Chr01K	assembler	exon	1746005	1748462	.	+	.	gene_id "PASA_cluster_116"; transcript_id "align_id:901354|asmbl_230";
Chr01K	assembler	transcript	1745261	1748448	.	+	.	gene_id "PASA_cluster_116"; transcript_id "align_id:901355|asmbl_231";
Chr01K	assembler	exon	1745261	1745628	.	+	.	gene_id "PASA_cluster_116"; transcript_id "align_id:901355|asmbl_231";
Chr01K	assembler	exon	1746005	1746108	.	+	.	gene_id "PASA_cluster_116"; transcript_id "align_id:901355|asmbl_231";
Chr01K	assembler	exon	1746213	1748448	.	+	.	gene_id "PASA_cluster_116"; transcript_id "align_id:901355|asmbl_231";
Chr01K	assembler	transcript	1757686	1763530	.	-	.	gene_id "PASA_cluster_118"; transcript_id "align_id:901356|asmbl_232";
Chr01K	assembler	exon	1757686	1758245	.	-	.	gene_id "PASA_cluster_118"; transcript_id "align_id:901356|asmbl_232";
Chr01K	assembler	exon	1758333	1758405	.	-	.	gene_id "PASA_cluster_118"; transcript_id "align_id:901356|asmbl_232";
Chr01K	assembler	exon	1758506	1758558	.	-	.	gene_id "PASA_cluster_118"; transcript_id "align_id:901356|asmbl_232";
Chr01K	assembler	exon	1758643	1758701	.	-	.	gene_id "PASA_cluster_118"; transcript_id "align_id:901356|asmbl_232";
Chr01K	assembler	exon	1758802	1758864	.	-	.	gene_id "PASA_cluster_118"; transcript_id "align_id:901356|asmbl_232";
Chr01K	assembler	exon	1759085	1759169	.	-	.	gene_id "PASA_cluster_118"; transcript_id "align_id:901356|asmbl_232";
Chr01K	assembler	exon	1759316	1759356	.	-	.	gene_id "PASA_cluster_118"; transcript_id "align_id:901356|asmbl_232";
Chr01K	assembler	exon	1759434	1759497	.	-	.	gene_id "PASA_cluster_118"; transcript_id "align_id:901356|asmbl_232";
Chr01K	assembler	exon	1760036	1760105	.	-	.	gene_id "PASA_cluster_118"; transcript_id "align_id:901356|asmbl_232";
Chr01K	assembler	exon	1760314	1760382	.	-	.	gene_id "PASA_cluster_118"; transcript_id "align_id:901356|asmbl_232";
Chr01K	assembler	exon	1760569	1760663	.	-	.	gene_id "PASA_cluster_118"; transcript_id "align_id:901356|asmbl_232";
Chr01K	assembler	exon	1761150	1761250	.	-	.	gene_id "PASA_cluster_118"; transcript_id "align_id:901356|asmbl_232";
Chr01K	assembler	exon	1761331	1761353	.	-	.	gene_id "PASA_cluster_118"; transcript_id "align_id:901356|asmbl_232";
Chr01K	assembler	exon	1761438	1761513	.	-	.	gene_id "PASA_cluster_118"; transcript_id "align_id:901356|asmbl_232";
Chr01K	assembler	exon	1762076	1762153	.	-	.	gene_id "PASA_cluster_118"; transcript_id "align_id:901356|asmbl_232";
Chr01K	assembler	exon	1762301	1762351	.	-	.	gene_id "PASA_cluster_118"; transcript_id "align_id:901356|asmbl_232";
Chr01K	assembler	exon	1762441	1762450	.	-	.	gene_id "PASA_cluster_118"; transcript_id "align_id:901356|asmbl_232";
Chr01K	assembler	exon	1763253	1763530	.	-	.	gene_id "PASA_cluster_118"; transcript_id "align_id:901356|asmbl_232";
Chr01K	assembler	transcript	1757741	1763526	.	-	.	gene_id "PASA_cluster_118"; transcript_id "align_id:901357|asmbl_233";
Chr01K	assembler	exon	1757741	1758245	.	-	.	gene_id "PASA_cluster_118"; transcript_id "align_id:901357|asmbl_233";
Chr01K	assembler	exon	1758333	1758405	.	-	.	gene_id "PASA_cluster_118"; transcript_id "align_id:901357|asmbl_233";
Chr01K	assembler	exon	1758506	1758701	.	-	.	gene_id "PASA_cluster_118"; transcript_id "align_id:901357|asmbl_233";
Chr01K	assembler	exon	1758802	1758864	.	-	.	gene_id "PASA_cluster_118"; transcript_id "align_id:901357|asmbl_233";
Chr01K	assembler	exon	1759085	1759356	.	-	.	gene_id "PASA_cluster_118"; transcript_id "align_id:901357|asmbl_233";
Chr01K	assembler	exon	1759434	1759497	.	-	.	gene_id "PASA_cluster_118"; transcript_id "align_id:901357|asmbl_233";
Chr01K	assembler	exon	1760036	1760105	.	-	.	gene_id "PASA_cluster_118"; transcript_id "align_id:901357|asmbl_233";
Chr01K	assembler	exon	1760314	1760382	.	-	.	gene_id "PASA_cluster_118"; transcript_id "align_id:901357|asmbl_233";
Chr01K	assembler	exon	1760569	1760663	.	-	.	gene_id "PASA_cluster_118"; transcript_id "align_id:901357|asmbl_233";
Chr01K	assembler	exon	1761150	1761250	.	-	.	gene_id "PASA_cluster_118"; transcript_id "align_id:901357|asmbl_233";
Chr01K	assembler	exon	1761331	1761353	.	-	.	gene_id "PASA_cluster_118"; transcript_id "align_id:901357|asmbl_233";
Chr01K	assembler	exon	1761438	1761513	.	-	.	gene_id "PASA_cluster_118"; transcript_id "align_id:901357|asmbl_233";
Chr01K	assembler	exon	1762076	1762153	.	-	.	gene_id "PASA_cluster_118"; transcript_id "align_id:901357|asmbl_233";
Chr01K	assembler	exon	1762301	1762351	.	-	.	gene_id "PASA_cluster_118"; transcript_id "align_id:901357|asmbl_233";
Chr01K	assembler	exon	1762441	1762450	.	-	.	gene_id "PASA_cluster_118"; transcript_id "align_id:901357|asmbl_233";
Chr01K	assembler	exon	1763253	1763526	.	-	.	gene_id "PASA_cluster_118"; transcript_id "align_id:901357|asmbl_233";
Chr01K	assembler	transcript	1764879	1766480	.	+	.	gene_id "PASA_cluster_119"; transcript_id "align_id:901358|asmbl_234";
Chr01K	assembler	exon	1764879	1766480	.	+	.	gene_id "PASA_cluster_119"; transcript_id "align_id:901358|asmbl_234";
Chr01K	assembler	transcript	1767267	1770767	.	-	.	gene_id "PASA_cluster_120"; transcript_id "align_id:901359|asmbl_235";
Chr01K	assembler	exon	1767267	1767483	.	-	.	gene_id "PASA_cluster_120"; transcript_id "align_id:901359|asmbl_235";
Chr01K	assembler	exon	1767824	1767941	.	-	.	gene_id "PASA_cluster_120"; transcript_id "align_id:901359|asmbl_235";
Chr01K	assembler	exon	1768041	1769723	.	-	.	gene_id "PASA_cluster_120"; transcript_id "align_id:901359|asmbl_235";
Chr01K	assembler	exon	1769807	1769857	.	-	.	gene_id "PASA_cluster_120"; transcript_id "align_id:901359|asmbl_235";
Chr01K	assembler	exon	1770011	1770061	.	-	.	gene_id "PASA_cluster_120"; transcript_id "align_id:901359|asmbl_235";
Chr01K	assembler	exon	1770461	1770767	.	-	.	gene_id "PASA_cluster_120"; transcript_id "align_id:901359|asmbl_235";
Chr01K	assembler	transcript	1767267	1770767	.	-	.	gene_id "PASA_cluster_120"; transcript_id "align_id:901360|asmbl_236";
Chr01K	assembler	exon	1767267	1767483	.	-	.	gene_id "PASA_cluster_120"; transcript_id "align_id:901360|asmbl_236";
Chr01K	assembler	exon	1767824	1768953	.	-	.	gene_id "PASA_cluster_120"; transcript_id "align_id:901360|asmbl_236";
Chr01K	assembler	exon	1769589	1769857	.	-	.	gene_id "PASA_cluster_120"; transcript_id "align_id:901360|asmbl_236";
Chr01K	assembler	exon	1770011	1770061	.	-	.	gene_id "PASA_cluster_120"; transcript_id "align_id:901360|asmbl_236";
Chr01K	assembler	exon	1770461	1770767	.	-	.	gene_id "PASA_cluster_120"; transcript_id "align_id:901360|asmbl_236";
Chr01K	assembler	transcript	1767278	1770735	.	-	.	gene_id "PASA_cluster_120"; transcript_id "align_id:901361|asmbl_237";
Chr01K	assembler	exon	1767278	1767483	.	-	.	gene_id "PASA_cluster_120"; transcript_id "align_id:901361|asmbl_237";
Chr01K	assembler	exon	1767824	1767941	.	-	.	gene_id "PASA_cluster_120"; transcript_id "align_id:901361|asmbl_237";
Chr01K	assembler	exon	1768041	1768062	.	-	.	gene_id "PASA_cluster_120"; transcript_id "align_id:901361|asmbl_237";
Chr01K	assembler	exon	1769589	1769723	.	-	.	gene_id "PASA_cluster_120"; transcript_id "align_id:901361|asmbl_237";
Chr01K	assembler	exon	1769826	1769857	.	-	.	gene_id "PASA_cluster_120"; transcript_id "align_id:901361|asmbl_237";
Chr01K	assembler	exon	1770011	1770061	.	-	.	gene_id "PASA_cluster_120"; transcript_id "align_id:901361|asmbl_237";
Chr01K	assembler	exon	1770461	1770735	.	-	.	gene_id "PASA_cluster_120"; transcript_id "align_id:901361|asmbl_237";
Chr01K	assembler	transcript	1804695	1807620	.	+	.	gene_id "PASA_cluster_121"; transcript_id "align_id:901362|asmbl_238";
Chr01K	assembler	exon	1804695	1805272	.	+	.	gene_id "PASA_cluster_121"; transcript_id "align_id:901362|asmbl_238";
Chr01K	assembler	exon	1805363	1805696	.	+	.	gene_id "PASA_cluster_121"; transcript_id "align_id:901362|asmbl_238";
Chr01K	assembler	exon	1807242	1807620	.	+	.	gene_id "PASA_cluster_121"; transcript_id "align_id:901362|asmbl_238";
Chr01K	assembler	transcript	1807151	1807729	.	+	.	gene_id "PASA_cluster_122"; transcript_id "align_id:901363|asmbl_239";
Chr01K	assembler	exon	1807151	1807729	.	+	.	gene_id "PASA_cluster_122"; transcript_id "align_id:901363|asmbl_239";
Chr01K	assembler	transcript	1810356	1815876	.	-	.	gene_id "PASA_cluster_123"; transcript_id "align_id:901364|asmbl_240";
Chr01K	assembler	exon	1810356	1811084	.	-	.	gene_id "PASA_cluster_123"; transcript_id "align_id:901364|asmbl_240";
Chr01K	assembler	exon	1811166	1811240	.	-	.	gene_id "PASA_cluster_123"; transcript_id "align_id:901364|asmbl_240";
Chr01K	assembler	exon	1811323	1811395	.	-	.	gene_id "PASA_cluster_123"; transcript_id "align_id:901364|asmbl_240";
Chr01K	assembler	exon	1811520	1811659	.	-	.	gene_id "PASA_cluster_123"; transcript_id "align_id:901364|asmbl_240";
Chr01K	assembler	exon	1812421	1812546	.	-	.	gene_id "PASA_cluster_123"; transcript_id "align_id:901364|asmbl_240";
Chr01K	assembler	exon	1813238	1813293	.	-	.	gene_id "PASA_cluster_123"; transcript_id "align_id:901364|asmbl_240";
Chr01K	assembler	exon	1813379	1813448	.	-	.	gene_id "PASA_cluster_123"; transcript_id "align_id:901364|asmbl_240";
Chr01K	assembler	exon	1814249	1814386	.	-	.	gene_id "PASA_cluster_123"; transcript_id "align_id:901364|asmbl_240";
Chr01K	assembler	exon	1814669	1814779	.	-	.	gene_id "PASA_cluster_123"; transcript_id "align_id:901364|asmbl_240";
Chr01K	assembler	exon	1814874	1814931	.	-	.	gene_id "PASA_cluster_123"; transcript_id "align_id:901364|asmbl_240";
Chr01K	assembler	exon	1815619	1815876	.	-	.	gene_id "PASA_cluster_123"; transcript_id "align_id:901364|asmbl_240";
Chr01K	assembler	transcript	1810366	1815851	.	-	.	gene_id "PASA_cluster_123"; transcript_id "align_id:901365|asmbl_241";
Chr01K	assembler	exon	1810366	1811084	.	-	.	gene_id "PASA_cluster_123"; transcript_id "align_id:901365|asmbl_241";
Chr01K	assembler	exon	1811166	1811240	.	-	.	gene_id "PASA_cluster_123"; transcript_id "align_id:901365|asmbl_241";
Chr01K	assembler	exon	1811323	1811395	.	-	.	gene_id "PASA_cluster_123"; transcript_id "align_id:901365|asmbl_241";
Chr01K	assembler	exon	1811520	1811659	.	-	.	gene_id "PASA_cluster_123"; transcript_id "align_id:901365|asmbl_241";
Chr01K	assembler	exon	1812421	1812546	.	-	.	gene_id "PASA_cluster_123"; transcript_id "align_id:901365|asmbl_241";
Chr01K	assembler	exon	1813238	1813293	.	-	.	gene_id "PASA_cluster_123"; transcript_id "align_id:901365|asmbl_241";
Chr01K	assembler	exon	1813379	1813448	.	-	.	gene_id "PASA_cluster_123"; transcript_id "align_id:901365|asmbl_241";
Chr01K	assembler	exon	1814249	1814406	.	-	.	gene_id "PASA_cluster_123"; transcript_id "align_id:901365|asmbl_241";
Chr01K	assembler	exon	1814669	1814779	.	-	.	gene_id "PASA_cluster_123"; transcript_id "align_id:901365|asmbl_241";
Chr01K	assembler	exon	1814874	1814931	.	-	.	gene_id "PASA_cluster_123"; transcript_id "align_id:901365|asmbl_241";
Chr01K	assembler	exon	1815619	1815851	.	-	.	gene_id "PASA_cluster_123"; transcript_id "align_id:901365|asmbl_241";
Chr01K	assembler	transcript	1817195	1819512	.	-	.	gene_id "PASA_cluster_124"; transcript_id "align_id:901366|asmbl_242";
Chr01K	assembler	exon	1817195	1818820	.	-	.	gene_id "PASA_cluster_124"; transcript_id "align_id:901366|asmbl_242";
Chr01K	assembler	exon	1819193	1819512	.	-	.	gene_id "PASA_cluster_124"; transcript_id "align_id:901366|asmbl_242";
Chr01K	assembler	transcript	1818843	1819516	.	+	.	gene_id "PASA_cluster_125"; transcript_id "align_id:901367|asmbl_243";
Chr01K	assembler	exon	1818843	1819516	.	+	.	gene_id "PASA_cluster_125"; transcript_id "align_id:901367|asmbl_243";
Chr01K	assembler	transcript	1827112	1830828	.	+	.	gene_id "PASA_cluster_126"; transcript_id "align_id:901368|asmbl_244";
Chr01K	assembler	exon	1827112	1827305	.	+	.	gene_id "PASA_cluster_126"; transcript_id "align_id:901368|asmbl_244";
Chr01K	assembler	exon	1827398	1827445	.	+	.	gene_id "PASA_cluster_126"; transcript_id "align_id:901368|asmbl_244";
Chr01K	assembler	exon	1827528	1827617	.	+	.	gene_id "PASA_cluster_126"; transcript_id "align_id:901368|asmbl_244";
Chr01K	assembler	exon	1827831	1828184	.	+	.	gene_id "PASA_cluster_126"; transcript_id "align_id:901368|asmbl_244";
Chr01K	assembler	exon	1828400	1828499	.	+	.	gene_id "PASA_cluster_126"; transcript_id "align_id:901368|asmbl_244";
Chr01K	assembler	exon	1828660	1828705	.	+	.	gene_id "PASA_cluster_126"; transcript_id "align_id:901368|asmbl_244";
Chr01K	assembler	exon	1828930	1829023	.	+	.	gene_id "PASA_cluster_126"; transcript_id "align_id:901368|asmbl_244";
Chr01K	assembler	exon	1829141	1829212	.	+	.	gene_id "PASA_cluster_126"; transcript_id "align_id:901368|asmbl_244";
Chr01K	assembler	exon	1829327	1829385	.	+	.	gene_id "PASA_cluster_126"; transcript_id "align_id:901368|asmbl_244";
Chr01K	assembler	exon	1829530	1829598	.	+	.	gene_id "PASA_cluster_126"; transcript_id "align_id:901368|asmbl_244";
Chr01K	assembler	exon	1829734	1829785	.	+	.	gene_id "PASA_cluster_126"; transcript_id "align_id:901368|asmbl_244";
Chr01K	assembler	exon	1830354	1830431	.	+	.	gene_id "PASA_cluster_126"; transcript_id "align_id:901368|asmbl_244";
Chr01K	assembler	exon	1830506	1830828	.	+	.	gene_id "PASA_cluster_126"; transcript_id "align_id:901368|asmbl_244";
Chr01K	assembler	transcript	1840983	1841543	.	+	.	gene_id "PASA_cluster_127"; transcript_id "align_id:901369|asmbl_245";
Chr01K	assembler	exon	1840983	1841543	.	+	.	gene_id "PASA_cluster_127"; transcript_id "align_id:901369|asmbl_245";
Chr01K	assembler	transcript	1873985	1877790	.	-	.	gene_id "PASA_cluster_129"; transcript_id "align_id:901371|asmbl_247";
Chr01K	assembler	exon	1873985	1874871	.	-	.	gene_id "PASA_cluster_129"; transcript_id "align_id:901371|asmbl_247";
Chr01K	assembler	exon	1875005	1875086	.	-	.	gene_id "PASA_cluster_129"; transcript_id "align_id:901371|asmbl_247";
Chr01K	assembler	exon	1875170	1875485	.	-	.	gene_id "PASA_cluster_129"; transcript_id "align_id:901371|asmbl_247";
Chr01K	assembler	exon	1875570	1875660	.	-	.	gene_id "PASA_cluster_129"; transcript_id "align_id:901371|asmbl_247";
Chr01K	assembler	exon	1875738	1875930	.	-	.	gene_id "PASA_cluster_129"; transcript_id "align_id:901371|asmbl_247";
Chr01K	assembler	exon	1876022	1876122	.	-	.	gene_id "PASA_cluster_129"; transcript_id "align_id:901371|asmbl_247";
Chr01K	assembler	exon	1876390	1876467	.	-	.	gene_id "PASA_cluster_129"; transcript_id "align_id:901371|asmbl_247";
Chr01K	assembler	exon	1876714	1876803	.	-	.	gene_id "PASA_cluster_129"; transcript_id "align_id:901371|asmbl_247";
Chr01K	assembler	exon	1877449	1877522	.	-	.	gene_id "PASA_cluster_129"; transcript_id "align_id:901371|asmbl_247";
Chr01K	assembler	exon	1877632	1877790	.	-	.	gene_id "PASA_cluster_129"; transcript_id "align_id:901371|asmbl_247";
Chr01K	assembler	transcript	1879113	1883018	.	-	.	gene_id "PASA_cluster_130"; transcript_id "align_id:901372|asmbl_248";
Chr01K	assembler	exon	1879113	1879812	.	-	.	gene_id "PASA_cluster_130"; transcript_id "align_id:901372|asmbl_248";
Chr01K	assembler	exon	1880583	1880706	.	-	.	gene_id "PASA_cluster_130"; transcript_id "align_id:901372|asmbl_248";
Chr01K	assembler	exon	1880789	1880925	.	-	.	gene_id "PASA_cluster_130"; transcript_id "align_id:901372|asmbl_248";
Chr01K	assembler	exon	1881187	1881322	.	-	.	gene_id "PASA_cluster_130"; transcript_id "align_id:901372|asmbl_248";
Chr01K	assembler	exon	1882009	1882385	.	-	.	gene_id "PASA_cluster_130"; transcript_id "align_id:901372|asmbl_248";
Chr01K	assembler	exon	1882854	1883018	.	-	.	gene_id "PASA_cluster_130"; transcript_id "align_id:901372|asmbl_248";
Chr01K	assembler	transcript	1893336	1896835	.	+	.	gene_id "PASA_cluster_131"; transcript_id "align_id:901373|asmbl_249";
Chr01K	assembler	exon	1893336	1893667	.	+	.	gene_id "PASA_cluster_131"; transcript_id "align_id:901373|asmbl_249";
Chr01K	assembler	exon	1894454	1894578	.	+	.	gene_id "PASA_cluster_131"; transcript_id "align_id:901373|asmbl_249";
Chr01K	assembler	exon	1894711	1894777	.	+	.	gene_id "PASA_cluster_131"; transcript_id "align_id:901373|asmbl_249";
Chr01K	assembler	exon	1895364	1895453	.	+	.	gene_id "PASA_cluster_131"; transcript_id "align_id:901373|asmbl_249";
Chr01K	assembler	exon	1895536	1895623	.	+	.	gene_id "PASA_cluster_131"; transcript_id "align_id:901373|asmbl_249";
Chr01K	assembler	exon	1895742	1895885	.	+	.	gene_id "PASA_cluster_131"; transcript_id "align_id:901373|asmbl_249";
Chr01K	assembler	exon	1896091	1896222	.	+	.	gene_id "PASA_cluster_131"; transcript_id "align_id:901373|asmbl_249";
Chr01K	assembler	exon	1896328	1896835	.	+	.	gene_id "PASA_cluster_131"; transcript_id "align_id:901373|asmbl_249";
Chr01K	assembler	transcript	1895374	1896831	.	+	.	gene_id "PASA_cluster_131"; transcript_id "align_id:901374|asmbl_250";
Chr01K	assembler	exon	1895374	1895453	.	+	.	gene_id "PASA_cluster_131"; transcript_id "align_id:901374|asmbl_250";
Chr01K	assembler	exon	1895536	1895623	.	+	.	gene_id "PASA_cluster_131"; transcript_id "align_id:901374|asmbl_250";
Chr01K	assembler	exon	1895742	1895885	.	+	.	gene_id "PASA_cluster_131"; transcript_id "align_id:901374|asmbl_250";
Chr01K	assembler	exon	1896095	1896222	.	+	.	gene_id "PASA_cluster_131"; transcript_id "align_id:901374|asmbl_250";
Chr01K	assembler	exon	1896328	1896831	.	+	.	gene_id "PASA_cluster_131"; transcript_id "align_id:901374|asmbl_250";
Chr01K	assembler	transcript	1902222	1903817	.	-	.	gene_id "PASA_cluster_133"; transcript_id "align_id:901376|asmbl_252";
Chr01K	assembler	exon	1902222	1902587	.	-	.	gene_id "PASA_cluster_133"; transcript_id "align_id:901376|asmbl_252";
Chr01K	assembler	exon	1902675	1902734	.	-	.	gene_id "PASA_cluster_133"; transcript_id "align_id:901376|asmbl_252";
Chr01K	assembler	exon	1902844	1902993	.	-	.	gene_id "PASA_cluster_133"; transcript_id "align_id:901376|asmbl_252";
Chr01K	assembler	exon	1903091	1903177	.	-	.	gene_id "PASA_cluster_133"; transcript_id "align_id:901376|asmbl_252";
Chr01K	assembler	exon	1903264	1903334	.	-	.	gene_id "PASA_cluster_133"; transcript_id "align_id:901376|asmbl_252";
Chr01K	assembler	exon	1903502	1903817	.	-	.	gene_id "PASA_cluster_133"; transcript_id "align_id:901376|asmbl_252";
Chr01K	assembler	transcript	1904198	1909677	.	-	.	gene_id "PASA_cluster_134"; transcript_id "align_id:901377|asmbl_253";
Chr01K	assembler	exon	1904198	1904900	.	-	.	gene_id "PASA_cluster_134"; transcript_id "align_id:901377|asmbl_253";
Chr01K	assembler	exon	1905172	1905578	.	-	.	gene_id "PASA_cluster_134"; transcript_id "align_id:901377|asmbl_253";
Chr01K	assembler	exon	1905663	1905694	.	-	.	gene_id "PASA_cluster_134"; transcript_id "align_id:901377|asmbl_253";
Chr01K	assembler	exon	1906070	1906347	.	-	.	gene_id "PASA_cluster_134"; transcript_id "align_id:901377|asmbl_253";
Chr01K	assembler	exon	1906439	1907787	.	-	.	gene_id "PASA_cluster_134"; transcript_id "align_id:901377|asmbl_253";
Chr01K	assembler	exon	1907890	1908234	.	-	.	gene_id "PASA_cluster_134"; transcript_id "align_id:901377|asmbl_253";
Chr01K	assembler	exon	1909517	1909677	.	-	.	gene_id "PASA_cluster_134"; transcript_id "align_id:901377|asmbl_253";
Chr01K	assembler	transcript	1904188	1909651	.	-	.	gene_id "PASA_cluster_134"; transcript_id "align_id:901378|asmbl_254";
Chr01K	assembler	exon	1904188	1904900	.	-	.	gene_id "PASA_cluster_134"; transcript_id "align_id:901378|asmbl_254";
Chr01K	assembler	exon	1905172	1905578	.	-	.	gene_id "PASA_cluster_134"; transcript_id "align_id:901378|asmbl_254";
Chr01K	assembler	exon	1905663	1905694	.	-	.	gene_id "PASA_cluster_134"; transcript_id "align_id:901378|asmbl_254";
Chr01K	assembler	exon	1906070	1906347	.	-	.	gene_id "PASA_cluster_134"; transcript_id "align_id:901378|asmbl_254";
Chr01K	assembler	exon	1906439	1907779	.	-	.	gene_id "PASA_cluster_134"; transcript_id "align_id:901378|asmbl_254";
Chr01K	assembler	exon	1907890	1909067	.	-	.	gene_id "PASA_cluster_134"; transcript_id "align_id:901378|asmbl_254";
Chr01K	assembler	exon	1909517	1909651	.	-	.	gene_id "PASA_cluster_134"; transcript_id "align_id:901378|asmbl_254";
Chr01K	assembler	transcript	1904213	1909661	.	-	.	gene_id "PASA_cluster_134"; transcript_id "align_id:901379|asmbl_255";
Chr01K	assembler	exon	1904213	1904900	.	-	.	gene_id "PASA_cluster_134"; transcript_id "align_id:901379|asmbl_255";
Chr01K	assembler	exon	1905172	1905578	.	-	.	gene_id "PASA_cluster_134"; transcript_id "align_id:901379|asmbl_255";
Chr01K	assembler	exon	1905663	1906347	.	-	.	gene_id "PASA_cluster_134"; transcript_id "align_id:901379|asmbl_255";
Chr01K	assembler	exon	1906439	1907787	.	-	.	gene_id "PASA_cluster_134"; transcript_id "align_id:901379|asmbl_255";
Chr01K	assembler	exon	1907890	1908234	.	-	.	gene_id "PASA_cluster_134"; transcript_id "align_id:901379|asmbl_255";
Chr01K	assembler	exon	1909517	1909661	.	-	.	gene_id "PASA_cluster_134"; transcript_id "align_id:901379|asmbl_255";
Chr01K	assembler	transcript	1916893	1919024	.	+	.	gene_id "PASA_cluster_135"; transcript_id "align_id:901380|asmbl_256";
Chr01K	assembler	exon	1916893	1919024	.	+	.	gene_id "PASA_cluster_135"; transcript_id "align_id:901380|asmbl_256";
Chr01K	assembler	transcript	1947918	1948982	.	-	.	gene_id "PASA_cluster_136"; transcript_id "align_id:901381|asmbl_257";
Chr01K	assembler	exon	1947918	1948056	.	-	.	gene_id "PASA_cluster_136"; transcript_id "align_id:901381|asmbl_257";
Chr01K	assembler	exon	1948148	1948982	.	-	.	gene_id "PASA_cluster_136"; transcript_id "align_id:901381|asmbl_257";
Chr01K	assembler	transcript	1982459	1989818	.	-	.	gene_id "PASA_cluster_138"; transcript_id "align_id:901383|asmbl_259";
Chr01K	assembler	exon	1982459	1982966	.	-	.	gene_id "PASA_cluster_138"; transcript_id "align_id:901383|asmbl_259";
Chr01K	assembler	exon	1983369	1983446	.	-	.	gene_id "PASA_cluster_138"; transcript_id "align_id:901383|asmbl_259";
Chr01K	assembler	exon	1983539	1983675	.	-	.	gene_id "PASA_cluster_138"; transcript_id "align_id:901383|asmbl_259";
Chr01K	assembler	exon	1984264	1984333	.	-	.	gene_id "PASA_cluster_138"; transcript_id "align_id:901383|asmbl_259";
Chr01K	assembler	exon	1984425	1984511	.	-	.	gene_id "PASA_cluster_138"; transcript_id "align_id:901383|asmbl_259";
Chr01K	assembler	exon	1985441	1985491	.	-	.	gene_id "PASA_cluster_138"; transcript_id "align_id:901383|asmbl_259";
Chr01K	assembler	exon	1985614	1985741	.	-	.	gene_id "PASA_cluster_138"; transcript_id "align_id:901383|asmbl_259";
Chr01K	assembler	exon	1986191	1986276	.	-	.	gene_id "PASA_cluster_138"; transcript_id "align_id:901383|asmbl_259";
Chr01K	assembler	exon	1986356	1986507	.	-	.	gene_id "PASA_cluster_138"; transcript_id "align_id:901383|asmbl_259";
Chr01K	assembler	exon	1986613	1986728	.	-	.	gene_id "PASA_cluster_138"; transcript_id "align_id:901383|asmbl_259";
Chr01K	assembler	exon	1986846	1986944	.	-	.	gene_id "PASA_cluster_138"; transcript_id "align_id:901383|asmbl_259";
Chr01K	assembler	exon	1989603	1989818	.	-	.	gene_id "PASA_cluster_138"; transcript_id "align_id:901383|asmbl_259";
Chr01K	assembler	transcript	1990926	1991331	.	+	.	gene_id "PASA_cluster_139"; transcript_id "align_id:901384|asmbl_260";
Chr01K	assembler	exon	1990926	1991331	.	+	.	gene_id "PASA_cluster_139"; transcript_id "align_id:901384|asmbl_260";
Chr01K	assembler	transcript	1993991	1994297	.	+	.	gene_id "PASA_cluster_140"; transcript_id "align_id:901385|asmbl_261";
Chr01K	assembler	exon	1993991	1994297	.	+	.	gene_id "PASA_cluster_140"; transcript_id "align_id:901385|asmbl_261";
Chr01K	assembler	transcript	1995810	1996299	.	+	.	gene_id "PASA_cluster_141"; transcript_id "align_id:901386|asmbl_262";
Chr01K	assembler	exon	1995810	1996299	.	+	.	gene_id "PASA_cluster_141"; transcript_id "align_id:901386|asmbl_262";
Chr01K	assembler	transcript	1999310	2002982	.	-	.	gene_id "PASA_cluster_142"; transcript_id "align_id:901387|asmbl_263";
Chr01K	assembler	exon	1999310	1999663	.	-	.	gene_id "PASA_cluster_142"; transcript_id "align_id:901387|asmbl_263";
Chr01K	assembler	exon	1999800	1999880	.	-	.	gene_id "PASA_cluster_142"; transcript_id "align_id:901387|asmbl_263";
Chr01K	assembler	exon	2000000	2000082	.	-	.	gene_id "PASA_cluster_142"; transcript_id "align_id:901387|asmbl_263";
Chr01K	assembler	exon	2000612	2000672	.	-	.	gene_id "PASA_cluster_142"; transcript_id "align_id:901387|asmbl_263";
Chr01K	assembler	exon	2000777	2000879	.	-	.	gene_id "PASA_cluster_142"; transcript_id "align_id:901387|asmbl_263";
Chr01K	assembler	exon	2001133	2001211	.	-	.	gene_id "PASA_cluster_142"; transcript_id "align_id:901387|asmbl_263";
Chr01K	assembler	exon	2001653	2001763	.	-	.	gene_id "PASA_cluster_142"; transcript_id "align_id:901387|asmbl_263";
Chr01K	assembler	exon	2001940	2002012	.	-	.	gene_id "PASA_cluster_142"; transcript_id "align_id:901387|asmbl_263";
Chr01K	assembler	exon	2002096	2002187	.	-	.	gene_id "PASA_cluster_142"; transcript_id "align_id:901387|asmbl_263";
Chr01K	assembler	exon	2002375	2002405	.	-	.	gene_id "PASA_cluster_142"; transcript_id "align_id:901387|asmbl_263";
Chr01K	assembler	exon	2002557	2002982	.	-	.	gene_id "PASA_cluster_142"; transcript_id "align_id:901387|asmbl_263";
Chr01K	assembler	transcript	2026220	2027221	.	+	.	gene_id "PASA_cluster_144"; transcript_id "align_id:901389|asmbl_265";
Chr01K	assembler	exon	2026220	2026343	.	+	.	gene_id "PASA_cluster_144"; transcript_id "align_id:901389|asmbl_265";
Chr01K	assembler	exon	2026490	2027221	.	+	.	gene_id "PASA_cluster_144"; transcript_id "align_id:901389|asmbl_265";
Chr01K	assembler	transcript	2028034	2031729	.	-	.	gene_id "PASA_cluster_145"; transcript_id "align_id:901390|asmbl_266";
Chr01K	assembler	exon	2028034	2028512	.	-	.	gene_id "PASA_cluster_145"; transcript_id "align_id:901390|asmbl_266";
Chr01K	assembler	exon	2029277	2029358	.	-	.	gene_id "PASA_cluster_145"; transcript_id "align_id:901390|asmbl_266";
Chr01K	assembler	exon	2029450	2029930	.	-	.	gene_id "PASA_cluster_145"; transcript_id "align_id:901390|asmbl_266";
Chr01K	assembler	exon	2030123	2030686	.	-	.	gene_id "PASA_cluster_145"; transcript_id "align_id:901390|asmbl_266";
Chr01K	assembler	exon	2031272	2031443	.	-	.	gene_id "PASA_cluster_145"; transcript_id "align_id:901390|asmbl_266";
Chr01K	assembler	exon	2031580	2031729	.	-	.	gene_id "PASA_cluster_145"; transcript_id "align_id:901390|asmbl_266";
Chr01K	assembler	transcript	2056737	2059506	.	+	.	gene_id "PASA_cluster_147"; transcript_id "align_id:901392|asmbl_268";
Chr01K	assembler	exon	2056737	2057803	.	+	.	gene_id "PASA_cluster_147"; transcript_id "align_id:901392|asmbl_268";
Chr01K	assembler	exon	2058128	2058208	.	+	.	gene_id "PASA_cluster_147"; transcript_id "align_id:901392|asmbl_268";
Chr01K	assembler	exon	2058325	2058487	.	+	.	gene_id "PASA_cluster_147"; transcript_id "align_id:901392|asmbl_268";
Chr01K	assembler	exon	2058841	2059506	.	+	.	gene_id "PASA_cluster_147"; transcript_id "align_id:901392|asmbl_268";
Chr01K	assembler	transcript	2056772	2059341	.	+	.	gene_id "PASA_cluster_147"; transcript_id "align_id:901393|asmbl_269";
Chr01K	assembler	exon	2056772	2056938	.	+	.	gene_id "PASA_cluster_147"; transcript_id "align_id:901393|asmbl_269";
Chr01K	assembler	exon	2057741	2057803	.	+	.	gene_id "PASA_cluster_147"; transcript_id "align_id:901393|asmbl_269";
Chr01K	assembler	exon	2058128	2058208	.	+	.	gene_id "PASA_cluster_147"; transcript_id "align_id:901393|asmbl_269";
Chr01K	assembler	exon	2058325	2058487	.	+	.	gene_id "PASA_cluster_147"; transcript_id "align_id:901393|asmbl_269";
Chr01K	assembler	exon	2058841	2059341	.	+	.	gene_id "PASA_cluster_147"; transcript_id "align_id:901393|asmbl_269";
Chr01K	assembler	transcript	2056772	2059342	.	+	.	gene_id "PASA_cluster_147"; transcript_id "align_id:901394|asmbl_270";
Chr01K	assembler	exon	2056772	2058208	.	+	.	gene_id "PASA_cluster_147"; transcript_id "align_id:901394|asmbl_270";
Chr01K	assembler	exon	2058325	2059342	.	+	.	gene_id "PASA_cluster_147"; transcript_id "align_id:901394|asmbl_270";
Chr01K	assembler	transcript	2059609	2063153	.	-	.	gene_id "PASA_cluster_148"; transcript_id "align_id:901395|asmbl_271";
Chr01K	assembler	exon	2059609	2060167	.	-	.	gene_id "PASA_cluster_148"; transcript_id "align_id:901395|asmbl_271";
Chr01K	assembler	exon	2060253	2060325	.	-	.	gene_id "PASA_cluster_148"; transcript_id "align_id:901395|asmbl_271";
Chr01K	assembler	exon	2060613	2060705	.	-	.	gene_id "PASA_cluster_148"; transcript_id "align_id:901395|asmbl_271";
Chr01K	assembler	exon	2060853	2060948	.	-	.	gene_id "PASA_cluster_148"; transcript_id "align_id:901395|asmbl_271";
Chr01K	assembler	exon	2061132	2061268	.	-	.	gene_id "PASA_cluster_148"; transcript_id "align_id:901395|asmbl_271";
Chr01K	assembler	exon	2061383	2061500	.	-	.	gene_id "PASA_cluster_148"; transcript_id "align_id:901395|asmbl_271";
Chr01K	assembler	exon	2061876	2061996	.	-	.	gene_id "PASA_cluster_148"; transcript_id "align_id:901395|asmbl_271";
Chr01K	assembler	exon	2063074	2063153	.	-	.	gene_id "PASA_cluster_148"; transcript_id "align_id:901395|asmbl_271";
Chr01K	assembler	transcript	2075348	2079728	.	+	.	gene_id "PASA_cluster_149"; transcript_id "align_id:901396|asmbl_272";
Chr01K	assembler	exon	2075348	2075579	.	+	.	gene_id "PASA_cluster_149"; transcript_id "align_id:901396|asmbl_272";
Chr01K	assembler	exon	2076788	2077062	.	+	.	gene_id "PASA_cluster_149"; transcript_id "align_id:901396|asmbl_272";
Chr01K	assembler	exon	2077296	2077461	.	+	.	gene_id "PASA_cluster_149"; transcript_id "align_id:901396|asmbl_272";
Chr01K	assembler	exon	2077859	2078100	.	+	.	gene_id "PASA_cluster_149"; transcript_id "align_id:901396|asmbl_272";
Chr01K	assembler	exon	2078355	2078542	.	+	.	gene_id "PASA_cluster_149"; transcript_id "align_id:901396|asmbl_272";
Chr01K	assembler	exon	2079105	2079728	.	+	.	gene_id "PASA_cluster_149"; transcript_id "align_id:901396|asmbl_272";
Chr01K	assembler	transcript	2076832	2079901	.	+	.	gene_id "PASA_cluster_150"; transcript_id "align_id:901397|asmbl_273";
Chr01K	assembler	exon	2076832	2079901	.	+	.	gene_id "PASA_cluster_150"; transcript_id "align_id:901397|asmbl_273";
Chr01K	assembler	transcript	2075467	2076341	.	+	.	gene_id "PASA_cluster_151"; transcript_id "align_id:901398|asmbl_274";
Chr01K	assembler	exon	2075467	2076341	.	+	.	gene_id "PASA_cluster_151"; transcript_id "align_id:901398|asmbl_274";
Chr01K	assembler	transcript	2080384	2083058	.	+	.	gene_id "PASA_cluster_152"; transcript_id "align_id:901399|asmbl_275";
Chr01K	assembler	exon	2080384	2080892	.	+	.	gene_id "PASA_cluster_152"; transcript_id "align_id:901399|asmbl_275";
Chr01K	assembler	exon	2080993	2081076	.	+	.	gene_id "PASA_cluster_152"; transcript_id "align_id:901399|asmbl_275";
Chr01K	assembler	exon	2081276	2081327	.	+	.	gene_id "PASA_cluster_152"; transcript_id "align_id:901399|asmbl_275";
Chr01K	assembler	exon	2082003	2082159	.	+	.	gene_id "PASA_cluster_152"; transcript_id "align_id:901399|asmbl_275";
Chr01K	assembler	exon	2082644	2083058	.	+	.	gene_id "PASA_cluster_152"; transcript_id "align_id:901399|asmbl_275";
Chr01K	assembler	transcript	2080848	2083045	.	+	.	gene_id "PASA_cluster_152"; transcript_id "align_id:901400|asmbl_276";
Chr01K	assembler	exon	2080848	2080892	.	+	.	gene_id "PASA_cluster_152"; transcript_id "align_id:901400|asmbl_276";
Chr01K	assembler	exon	2080993	2081327	.	+	.	gene_id "PASA_cluster_152"; transcript_id "align_id:901400|asmbl_276";
Chr01K	assembler	exon	2082003	2082159	.	+	.	gene_id "PASA_cluster_152"; transcript_id "align_id:901400|asmbl_276";
Chr01K	assembler	exon	2082644	2083045	.	+	.	gene_id "PASA_cluster_152"; transcript_id "align_id:901400|asmbl_276";
Chr01K	assembler	transcript	2080863	2083008	.	+	.	gene_id "PASA_cluster_152"; transcript_id "align_id:901401|asmbl_277";
[truncated: 723,091 more rows]
